# Supplementary material for: Integrated analysis of single-cell and bulk transcriptomics reveals the prognostic value and underlying mechanisms of crotonylation in ovarian cancer
Source: Front Immunol. 2025 Sep 10;16:1596080. doi: 10.3389/fimmu.2025.1596080 (PMC12457283; doi:10.3389/fimmu.2025.1596080)
Supplement: Supplementary file 5 [file Table1.xlsx]

## Sheet: B_cell_plasma
	p_val	avg_log2FC	pct.1	pct.2	p_val_adj	threshold
SEC11C	2.04990651275399e-21	0.836029996411879	0.835	0.601	4.57826120558477e-17	Up
SSR3	2.81950797816501e-21	0.621865963809455	0.849	0.563	6.29708911843374e-17	Up
MT-ND3	4.69665969076717e-21	-0.696873	0.992	0.983	1.04895197533594e-16	Down
SEC61B	1.45398695520154e-20	0.743437518118996	0.876	0.651	3.24733446574712e-16	Up
MT-ND1	1.58183453034117e-20	-0.750499	0.987	0.992	3.53286924006397e-16	Down
MT-CO3	5.71012621396963e-20	-0.695454	0.991	0.992	1.27529958862798e-15	Down
MT-ATP6	8.48589046776261e-20	-0.658813	0.994	0.992	1.8952387770701e-15	Down
MT-ND2	1.43573731940883e-19	-0.681036	0.982	0.971	3.20657572916768e-15	Down
MT-CO1	1.11028526489565e-17	-0.653175	0.992	0.992	2.47971111061794e-13	Down
MT-CO2	2.5727856926618e-17	-0.68152	0.994	0.987	5.74605956599087e-13	Down
MALAT1	4.74875741146023e-17	-0.615684	0.994	0.987	1.06058748027553e-12	Down
MT-CYB	8.57536053981803e-17	-0.631859	0.985	0.983	1.91522102296296e-12	Down
SDF2L1	3.89188199654417e-16	0.457110798977034	0.75	0.458	8.69212925108174e-12	Up
MT-ND4	5.86106740444423e-16	-0.604428	0.987	0.987	1.30901079410857e-11	Down
DNAJB9	6.32386512321144e-16	0.389361823649396	0.658	0.315	1.41237203661804e-11	Up
SPCS1	1.07231538524109e-15	0.528738677300596	0.868	0.655	2.39490918139744e-11	Up
SSR4	1.26545778156791e-15	0.62482196480129	0.945	0.887	2.82627340935376e-11	Up
PRDX4	1.77798692458992e-15	0.615456274931103	0.75	0.504	3.97095599737913e-11	Up
FKBP11	2.11829042406176e-15	0.647827284716784	0.772	0.538	4.73098983309954e-11	Up
GLRX	2.96121271731439e-15	0.402379630917561	0.673	0.336	6.61357248284995e-11	Up
TMEM258	4.00392732011408e-15	0.538131774953155	0.861	0.618	8.9423712767428e-11	Up
NUCB2	2.47527342561324e-14	0.326300519393171	0.702	0.378	5.52827566876461e-10	Up
TNFRSF17	4.28992388534628e-14	0.327522559641821	0.65	0.349	9.58111600553238e-10	Up
KAT6A	8.12130870618225e-14	-0.59807	0.218	0.391	1.81381308643874e-09	Down
CRELD2	1.4624739489245e-13	0.265030498823002	0.656	0.324	3.26628931752798e-09	Up
SRGN	3.34442804531779e-13	0.510216607443319	0.802	0.483	7.46944559641275e-09	Up
MANF	4.22076145345471e-13	0.525002643700617	0.738	0.475	9.42664863014575e-09	Up
LSM3	5.84118270757004e-13	0.262885762406429	0.584	0.256	1.30456974590869e-08	Up
OSTC	6.18667642237521e-13	0.286814147762222	0.728	0.403	1.38173231217328e-08	Up
SEC61G	9.87555772258991e-13	0.499955190173447	0.806	0.555	2.20560706176323e-08	Up
NME1	1.08900217497375e-12	0.284433611059188	0.499	0.206	2.43217745758638e-08	Up
DSTN	2.04471297122292e-12	0.297704980597413	0.554	0.256	4.56666194992927e-08	Up
NDUFB4	5.05397115789859e-12	0.259942104788025	0.757	0.445	1.12875391840507e-07	Up
SRM	5.6262654332789e-12	0.338456358620144	0.608	0.315	1.25657012186851e-07	Up
DERL3	6.21036097540874e-12	0.57116981422855	0.776	0.563	1.38702202024779e-07	Up
DAD1	7.9038218544901e-12	0.362446025199594	0.804	0.521	1.76523957298182e-07	Up
RPN2	8.83778655154495e-12	0.320834339869438	0.767	0.466	1.97383124842205e-07	Up
SELENOK	1.09591994458617e-11	0.440306189674026	0.84	0.613	2.44762760423876e-07	Up
PPIB	1.35010163162213e-11	0.475053192570452	0.887	0.668	3.01531698406486e-07	Up
JCHAIN	1.89787843488496e-11	0.567514500791826	0.834	0.634	4.23872169647206e-07	Up
GSTP1	2.08129386314344e-11	0.499149836083769	0.817	0.571	4.64836171394456e-07	Up
KRTCAP2	2.79304055014517e-11	0.321984784837515	0.744	0.445	6.23797676469422e-07	Up
SERP1	5.02960532395721e-11	0.389511659428667	0.897	0.693	1.1233120530526e-06	Up
MYDGF	6.15390345417155e-11	0.395519496026046	0.748	0.517	1.37441279745467e-06	Up
TXN	6.9437756415752e-11	0.712084108783416	0.729	0.424	1.55082285178941e-06	Up
ERLEC1	7.89448557002846e-11	0.3494665948891	0.741	0.458	1.76315440721016e-06	Up
SPCS2	1.19945541045293e-10	0.372070664751256	0.893	0.777	2.67886371370557e-06	Up
WDR83OS	1.75464383286692e-10	0.271215213567979	0.665	0.361	3.91882153632499e-06	Up
SELENOS	2.0183826407588e-10	0.352690682915463	0.808	0.559	4.5078557898707e-06	Up
OST4	3.73044799663677e-10	0.360968947873885	0.886	0.714	8.33158255568857e-06	Up
RNF181	7.66540207900459e-10	0.256936455254826	0.578	0.307	1.71199090032488e-05	Up
PHPT1	8.22779493639751e-10	0.292092634917755	0.742	0.45	1.83759572109502e-05	Up
SUB1	1.45391607426393e-09	0.460818533107138	0.933	0.807	3.24717616026105e-05	Up
MS4A1	2.21909779884722e-09	-0.697141	0.177	0.345	4.95613302394538e-05	Down
UQCRQ	2.28375295161523e-09	0.277195641225829	0.726	0.445	5.10053384213747e-05	Up
HSPA5	2.32885673485298e-09	0.451086706357766	0.815	0.592	5.20126863162064e-05	Up
NDUFV2	2.35160231036459e-09	0.301327864231545	0.689	0.429	5.25206859996828e-05	Up
MZB1	2.64610166251876e-09	0.502280714124614	0.845	0.676	5.90980345306939e-05	Up
PNISR	7.82149098192481e-09	-0.589462	0.848	0.807	0.000174685179590309	Down
MT-ND5	7.91264135307916e-09	-0.512056	0.973	0.966	0.00017672093197967	Down
KDELR2	1.3921858098928e-08	0.279331652519683	0.728	0.479	0.000310930778781459	Up
XIST	2.12436524703429e-08	-0.701832	0.927	0.874	0.000474455734272639	Down
USMG5	2.26085159788085e-08	0.25317157078027	0.765	0.483	0.000504938595870708	Up
COX7A2	1.10965997816394e-07	0.280765412513293	0.819	0.592	0.00247831459523135	Up
SPCS3	1.19229387929917e-07	0.282520624921147	0.83	0.622	0.00266286915002678	Up
RPL36AL	1.62555309309302e-07	0.2765026641338	0.925	0.782	0.00363051027811395	Up
KLF2	2.04540683805439e-07	-0.775952	0.535	0.613	0.00456821163211067	Down
BLK	2.53285687181026e-07	-0.334383	0.088	0.193	0.00565688253750102	Down
BANK1	5.4648410110564e-07	-0.541844	0.203	0.336	0.0122051759140934	Down
HSP90B1	6.56672863317276e-07	0.45897836685785	0.897	0.773	0.014666131729328	Up
GNG5	1.09182735076241e-06	0.252034813854843	0.759	0.508	0.0243848720519277	Up
PDIA6	1.52416797997044e-06	0.273617444451402	0.795	0.58	0.0340407676646599	Up
AFF3	1.82462657842362e-06	-0.321961	0.04	0.109	0.0407512100025132	Down
PSME2	2.51325254386763e-06	0.321145654367718	0.806	0.609	0.0561309823147397	Up
IGLV3-1	3.20229975970445e-06	0.560217422696093	0.18	0.059	0.0715201628332392	Up
MT-ND4L	3.97934174337712e-06	-0.479564	0.87	0.794	0.0888746184965847	Down
HLA-E	4.06955781937446e-06	-0.370032	0.953	0.916	0.0908895043379091	Down
PPP1R14B	5.32779958816736e-06	0.285010934204251	0.472	0.256	0.11899107600213	Up
MEF2C	6.02478043594304e-06	-0.29887	0.849	0.798	0.134557446256352	Down
HERPUD1	1.02424137178018e-05	0.335637735028106	0.909	0.807	0.228754067973386	Up
LINC00926	1.65949072313216e-05	-0.326061	0.089	0.176	0.370630658104336	Down
ZFP36L1	2.16386479141241e-05	-0.585417	0.447	0.508	0.483277562514047	Down
SON	2.24026476081683e-05	-0.465708	0.863	0.79	0.500340731680831	Down
CD22	2.25322929397061e-05	-0.479569	0.091	0.176	0.503236230515397	Down
STK4	2.28852377010915e-05	-0.395195	0.752	0.693	0.511118898816177	Down
CD74	2.94072117022967e-05	-0.40994	0.985	0.971	0.656780666159094	Down
SRRM2	3.04512048990698e-05	-0.454811	0.823	0.748	0.680097210215824	Down
CXCR4	3.25131810546716e-05	-0.718952	0.573	0.618	0.726149385675035	Down
SWAP70	3.33688389431384e-05	-0.444887	0.166	0.261	0.745259648956053	Down
DDX5	3.68935950777016e-05	-0.441391	0.933	0.891	0.823981552465389	Down
CREBBP	4.51865363850667e-05	-0.384904	0.191	0.273	1	Down
CHCHD2	4.57636930444968e-05	0.302679477320147	0.863	0.664	1	Up
IFI6	4.71440811369614e-05	0.279629592736958	0.683	0.466	1	Up
RIPOR2	5.08719537318772e-05	-0.507384	0.194	0.29	1	Down
ISG15	6.17436220078477e-05	0.282887490307636	0.741	0.513	1	Up
REL	6.58257693034647e-05	-0.357869	0.192	0.29	1	Down
RSRP1	7.07042668018256e-05	-0.507078	0.716	0.664	1	Down
CCND2	0.000105606170555979	0.275583264298959	0.487	0.311	1	Up
EP300	0.000117949061240293	-0.552689	0.301	0.353	1	Down
SCIMP	0.000221031242619758	-0.292476	0.083	0.155	1	Down
2025-03-01	0.000264867821701323	-0.354157	0.141	0.227	1	Down
JUND	0.000273078237161903	-0.352136	0.931	0.891	1	Down
MYCBP2	0.000276405210837435	-0.463884	0.637	0.605	1	Down
IGLV6-57	0.000317255915252378	0.256652374136541	0.117	0.038	1	Up
CCNL1	0.000337814006680496	-0.54338	0.67	0.643	1	Down
NOP53	0.000349893030686701	-0.546777	0.789	0.727	1	Down
CD24	0.000354262049402874	-0.507313	0.197	0.277	1	Down
PABPC1	0.000425251689706868	-0.367163	0.868	0.777	1	Down
BTG1	0.000447280627424092	-0.523661	0.787	0.718	1	Down
SRSF5	0.000462387240982521	-0.471509	0.735	0.655	1	Down
GPR18	0.000522833891679306	-0.25617	0.059	0.118	1	Down
HLA-A	0.000665696293636434	-0.300474	0.985	0.971	1	Down
DDX17	0.00076064891252557	-0.419368	0.852	0.777	1	Down
CD52	0.000826473484993208	-0.794053	0.47	0.504	1	Down
HNRNPA2B1	0.000846790629139562	-0.349456	0.902	0.84	1	Down
HLA-DRA	0.00097778682016399	-0.665219	0.634	0.618	1	Down
NKTR	0.00131092469553703	-0.5158	0.582	0.571	1	Down
TSC22D3	0.00133203502856718	-0.687283	0.622	0.601	1	Down
HDAC1	0.00166736425981526	-0.423227	0.19	0.248	1	Down
GZMB	0.00179512674527349	0.710319148513143	0.15	0.071	1	Up
LTB	0.00183073977398474	-0.643171	0.309	0.378	1	Down
FCMR	0.00184084565224067	-0.360406	0.112	0.176	1	Down
TXNIP	0.00185303176095526	-0.366975	0.823	0.773	1	Down
DPF2	0.00214796326891336	-0.44267	0.195	0.248	1	Down
PNRC1	0.00218921612640994	-0.431359	0.689	0.63	1	Down
DDX6	0.00230262497024874	-0.381427	0.458	0.475	1	Down
ATRX	0.00271638872931781	-0.40827	0.639	0.597	1	Down
LY86	0.00285509820727424	-0.276308	0.106	0.168	1	Down
LINC02397	0.00288809327295619	-0.339025	0.149	0.214	1	Down
TMSB4X	0.0029184936106394	-0.415783	0.974	0.954	1	Down
FOSB	0.00311401787450109	-0.438868	0.759	0.723	1	Down
SMIM14	0.00411569566987581	-0.531136	0.28	0.328	1	Down
HLA-DMB	0.00471013305364421	-0.368659	0.212	0.282	1	Down
PTPRC	0.00513572046625104	-0.370837	0.578	0.576	1	Down
RPS11	0.00515994166705701	-0.361185	0.966	0.929	1	Down
CIITA	0.00517309422009441	-0.254229	0.108	0.164	1	Down
TAF1	0.00537647647180617	-0.383986	0.126	0.176	1	Down
RALGPS2	0.0057645186499917	-0.334999	0.538	0.521	1	Down
PAWR	0.00590609637601957	-0.324273	0.104	0.155	1	Down
RPLP2	0.00592593207433938	-0.472052	0.97	0.92	1	Down
EEF2	0.00675635629490592	-0.312854	0.899	0.794	1	Down
TAF1D	0.00683300043264065	-0.356777	0.545	0.517	1	Down
ADAM28	0.00694862839782058	-0.394389	0.402	0.412	1	Down
AKAP13	0.00725856589411922	-0.325285	0.591	0.542	1	Down
KAT2A	0.00753864194646637	-0.258051	0.062	0.105	1	Down
SELL	0.00801890332370784	-0.402853	0.223	0.286	1	Down
LUC7L3	0.00813552591631572	-0.383243	0.698	0.613	1	Down
N4BP2L2	0.00900365265974692	-0.325294	0.786	0.681	1	Down
LAPTM5	0.00964407360564432	-0.546739	0.469	0.479	1	Down
CD37	0.0100075398042451	-0.801467	0.598	0.546	1	Down
TMSB10	0.0104328366948331	-0.386406	0.969	0.912	1	Down
FNBP4	0.0104748024557074	-0.366926	0.4	0.416	1	Down
FUS	0.0114584072458166	-0.406526	0.631	0.588	1	Down
NEAT1	0.0122361514184139	-0.340737	0.94	0.899	1	Down
KLF6	0.0124231753233755	-0.280899	0.714	0.685	1	Down
RNF213	0.0138671866813243	-0.475418	0.692	0.634	1	Down
RPSA	0.0141213478743763	-0.435779	0.93	0.866	1	Down
NPIPB5	0.0155081474602754	-0.267588	0.14	0.185	1	Down
ID3	0.0156450813132104	-0.284953	0.134	0.185	1	Down
JMJD1C	0.0174328850508045	-0.402905	0.384	0.399	1	Down
KMT2E	0.0191994996738352	-0.419827	0.555	0.496	1	Down
IGLV3-25	0.0192964758996065	0.722225839496644	0.122	0.071	1	Up
RPL27A	0.0207876294976718	-0.374194	0.967	0.924	1	Down
CD69	0.0208550278425043	-0.524933	0.298	0.345	1	Down
QRSL1	0.0216093013618966	-0.282809	0.154	0.197	1	Down
RPL13A	0.0224170086547908	-0.539201	0.971	0.929	1	Down
ANKRD28	0.0232588418607546	-0.266446	0.564	0.391	1	Down
RPS20	0.0247588943715412	-0.523739	0.915	0.807	1	Down
CD79A	0.0258539857615275	-0.263689	0.887	0.815	1	Down
HP1BP3	0.0258616947038914	-0.327704	0.584	0.534	1	Down
RPL31	0.0258719486109983	-0.425094	0.859	0.748	1	Down
PLEKHF2	0.0260255894062173	-0.389329	0.182	0.223	1	Down
RPL28	0.0261448623226644	-0.44738	0.989	0.979	1	Down
HLA-DQB1	0.0271166176122899	-0.631894	0.447	0.445	1	Down
RPL36	0.0293090530264193	-0.395908	0.971	0.899	1	Down
HNRNPH1	0.0308138623169683	-0.48738	0.716	0.626	1	Down
HLA-F	0.0324457171855233	-0.32163	0.693	0.609	1	Down
FCRLA	0.0328079884737236	-0.306621	0.142	0.181	1	Down
LIMD2	0.0334541695235549	-0.388221	0.477	0.471	1	Down
ZFP36L2	0.0336425055636447	-0.470598	0.605	0.563	1	Down
TYROBP	0.0351085683690362	0.279383626501823	0.16	0.105	1	Up
PTMA	0.0351104785893229	-0.337701	0.975	0.924	1	Down
WASHC4	0.037194333141155	-0.333303	0.244	0.273	1	Down
RPL11	0.0372777609659694	-0.421388	0.978	0.975	1	Down
PDK1	0.0377316023532389	-0.309502	0.649	0.458	1	Down
EEF1A1	0.0384867390954996	-0.374176	0.988	0.983	1	Down
RPL13	0.0391470337555945	-0.392226	0.989	0.971	1	Down
FOXP1	0.0398782694043807	-0.303761	0.129	0.168	1	Down
SESN3	0.0425912983745232	-0.278984	0.093	0.13	1	Down
RPL29	0.0432260651522371	-0.307927	0.965	0.929	1	Down
HNRNPC	0.0433845034198676	-0.299685	0.687	0.609	1	Down
STK17A	0.0435706372163724	-0.379229	0.434	0.424	1	Down
HNRNPU	0.0459386641765822	-0.36503	0.719	0.639	1	Down
EIF4A2	0.0459982875354278	-0.355762	0.796	0.668	1	Down
TNFRSF13C	0.0478878556624978	-0.45737	0.33	0.34	1	Down
HLA-DQA1	0.0483626891014951	-0.558945	0.407	0.412	1	Down
RPL35	0.0497654243705493	-0.301841	0.972	0.92	1	Down

## Sheet: Endothelial
	p_val	avg_log2FC	pct.1	pct.2	p_val_adj	threshold
KRT10	1.34347823549775e-07	0.394465589998144	0.717	0.368	0.00300052429116068	Up
HDAC1	1.57012269425237e-06	-1.07576	0.537	0.632	0.0350671202534325	Down
RAB13	1.69184129095881e-06	0.709544058067561	0.759	0.447	0.0377855833922741	Up
TMEM141	6.37758086964262e-06	0.633138893689842	0.422	0.145	0.142436891142598	Up
NPC2	7.69098498302471e-06	0.387391439640325	0.687	0.382	0.171770458610874	Up
RPS27L	9.59536682615414e-06	0.756838702194246	0.818	0.605	0.214302922695327	Up
REX1BD	1.43249707837415e-05	0.452031075664368	0.586	0.276	0.319933897484083	Up
DCTN2	1.49190139787258e-05	0.361960401269976	0.503	0.197	0.333201258200861	Up
UBXN1	1.63153678948289e-05	0.470250819240628	0.62	0.329	0.364387426563109	Up
PTOV1	1.80698534364833e-05	0.434899650662585	0.441	0.158	0.403572106650418	Up
PHPT1	1.87499953391393e-05	0.570044069058069	0.676	0.408	0.418762395904337	Up
MAP2K2	1.92777533737688e-05	0.531057072789222	0.561	0.263	0.430549343849753	Up
CWC15	1.93520637894701e-05	0.657938569371881	0.543	0.25	0.432208992674025	Up
LYVE1	2.12032031410897e-05	0.681375491260004	0.468	0.211	0.473552338953098	Up
ATP5O	2.306069604531e-05	0.437009198249314	0.626	0.329	0.515037585475954	Up
LARP7	2.82022961173811e-05	0.36927236969079	0.503	0.224	0.629870081485591	Up
NONO	2.82540755650282e-05	0.407374894526291	0.631	0.355	0.631026523669339	Up
CISD1	2.90326776907611e-05	0.380620577573708	0.377	0.118	0.648415823545458	Up
PGAM1	3.33947688883683e-05	0.474049008284034	0.639	0.382	0.745838768352818	Up
POLDIP2	3.54746505447239e-05	0.323845043472363	0.259	0.039	0.792290845265864	Up
NDUFB7	3.69975292782236e-05	0.26765260610363	0.714	0.408	0.826302818899846	Up
SIVA1	4.46163156917069e-05	0.269295398581862	0.463	0.197	0.996460794658582	Up
UFC1	4.54520374357128e-05	0.382838765023872	0.588	0.316	1	Up
CORO1B	4.69491748259163e-05	0.420223116389418	0.527	0.25	1	Up
DHX9	4.90109618434453e-05	0.449281228332474	0.516	0.237	1	Up
DMAC2	5.0127851615503e-05	0.313272799691012	0.273	0.053	1	Up
BAG1	5.40534084684727e-05	0.507444375595761	0.42	0.158	1	Up
PSMB9	5.5813634822367e-05	0.61463153733459	0.639	0.382	1	Up
NT5C3A	5.83384397345731e-05	0.427085594332822	0.412	0.158	1	Up
DECR1	7.33311952668039e-05	0.409983081012936	0.473	0.197	1	Up
STIP1	7.80936165827859e-05	0.368734477564571	0.441	0.184	1	Up
COPS3	8.24294061681538e-05	0.510592361341351	0.241	0.039	1	Up
IMP4	9.32121666106855e-05	0.33780373865334	0.291	0.079	1	Up
CPNE1	0.000100655889253531	0.416613982980725	0.57	0.263	1	Up
TMEM256	0.000103233865293508	0.341567442339242	0.476	0.211	1	Up
PPP1R18	0.000114469874799013	0.326598954289818	0.406	0.158	1	Up
TEX264	0.000116402827754689	0.435282673001827	0.513	0.25	1	Up
GABARAPL2	0.000118053962022981	0.273137698644105	0.714	0.434	1	Up
TXNDC17	0.00012436398976631	0.416498610989924	0.607	0.329	1	Up
NDUFC1	0.000125482107978312	0.481520419870111	0.682	0.474	1	Up
MYADM	0.000127709467414257	0.394610837460689	0.484	0.224	1	Up
SNHG8	0.000130639791143944	0.327433246929458	0.508	0.276	1	Up
BORCS7	0.000135491386173987	0.269943283736211	0.444	0.184	1	Up
SQLE	0.000138665780341535	0.331585051677545	0.302	0.092	1	Up
PSMB4	0.000147308325926202	0.262029627270419	0.642	0.368	1	Up
GADD45A	0.000159035060533213	0.49599663316764	0.417	0.171	1	Up
DYNLRB1	0.000162956170783486	0.269439050217404	0.719	0.447	1	Up
FAM200B	0.000165327792421055	0.536173084772672	0.382	0.145	1	Up
RGP1	0.000170333551606509	0.295539105845972	0.209	0.026	1	Up
PIM3	0.000180641160906014	0.499651701976332	0.447	0.211	1	Up
JOSD1	0.000186091908279481	0.306935075989794	0.369	0.132	1	Up
RABGAP1L	0.000186333099672102	0.458678573264518	0.294	0.079	1	Up
EIF4A3	0.000186483099886394	0.367943613028821	0.39	0.158	1	Up
TM2D1	0.000195877761766391	0.301530944938664	0.484	0.224	1	Up
C8orf59	0.000198640979728508	0.33132739696313	0.575	0.329	1	Up
PIP5K1C	0.000208672269847246	0.429646217178895	0.358	0.132	1	Up
HLA-B	0.000227665379779465	0.432973166663578	0.922	0.789	1	Up
COX6A1	0.000237256317172467	0.512624036118315	0.786	0.513	1	Up
EXOC7	0.000248659313080864	0.450957070592601	0.447	0.197	1	Up
SNRNP35	0.000252120880937586	0.259930545653201	0.294	0.079	1	Up
FAM210B	0.000258360128981427	0.5309542450742	0.447	0.211	1	Up
SRA1	0.000270136952643635	0.327661846950459	0.342	0.118	1	Up
CD63	0.000271856906538527	0.436666859150236	0.89	0.75	1	Up
ANAPC11	0.000281028514299411	0.520892270328144	0.567	0.303	1	Up
SND1	0.00028880806323709	0.42511530599526	0.398	0.158	1	Up
ECI1	0.000290575630943766	0.403903896794788	0.31	0.105	1	Up
CAVIN2	0.000298065909723409	0.636689995140466	0.455	0.224	1	Up
MGST2	0.000302440898354472	0.365879806328099	0.717	0.487	1	Up
EIF4G1	0.000303130826411887	0.419845968614935	0.644	0.408	1	Up
HSPB11	0.000317240616270755	0.339641903172317	0.334	0.105	1	Up
ARHGEF15	0.000318163840787618	0.437037938820364	0.588	0.355	1	Up
MTA1	0.000329636114705764	0.342612248718505	0.39	0.158	1	Up
ACTR10	0.000366969549036911	0.289227927547211	0.441	0.184	1	Up
HNRNPH3	0.000371625194140566	0.285663756358459	0.623	0.342	1	Up
YPEL2	0.000372737772338947	0.418200400503479	0.602	0.342	1	Up
EIF3K	0.000379628595439945	0.31188128101763	0.709	0.461	1	Up
RPS19	0.000399854462518655	0.275596901958814	0.976	0.974	1	Up
HSPA5	0.000401554674523832	0.591160297891733	0.791	0.605	1	Up
MEAF6	0.000401774789721405	0.381730247048246	0.433	0.184	1	Up
BLOC1S1	0.000415837992594461	0.393067400307045	0.66	0.408	1	Up
YPEL5	0.000440053360273787	0.378605320891342	0.417	0.197	1	Up
CAMTA1	0.000440612443199367	0.264153807978082	0.634	0.368	1	Up
CPQ	0.000451228514317962	0.276456450851653	0.307	0.105	1	Up
SSBP1	0.000454750819800919	0.305009569317291	0.69	0.474	1	Up
INTS11	0.000468521971963187	0.307979997658614	0.372	0.145	1	Up
CDC26	0.000479261499446849	0.373679542362038	0.422	0.197	1	Up
CSNK2B	0.000484160606618179	0.335564737144574	0.578	0.355	1	Up
FAM136A	0.000489803727543966	0.339447343558009	0.286	0.092	1	Up
PMPCA	0.000490116591149945	0.333408757900912	0.27	0.079	1	Up
ITGA6	0.000504306904824315	0.668311274786865	0.77	0.592	1	Up
APLNR	0.000528887699261517	0.661254524673215	0.487	0.237	1	Up
POLR2L	0.000543806858495031	0.406398564562287	0.775	0.5	1	Up
TSPAN4	0.000545406518384981	0.385840256050165	0.364	0.145	1	Up
RUVBL1	0.000547023202751668	0.263898215440579	0.34	0.118	1	Up
VAT1	0.000562226029504103	0.304658254638257	0.575	0.329	1	Up
TRMT112	0.000570198501392367	0.403154209616147	0.719	0.474	1	Up
SIKE1	0.00059250553140208	0.298716781510162	0.329	0.118	1	Up
LMF2	0.000605803615751196	0.276576487278373	0.316	0.118	1	Up
CISD3	0.000638611783301073	0.256162206420991	0.273	0.079	1	Up
NOP53	0.000643352643262056	0.389792417133938	0.679	0.461	1	Up
WDR61	0.000670157432098443	0.277795926657056	0.398	0.184	1	Up
PIN1	0.000684088894208509	0.27359336437674	0.404	0.171	1	Up
NDUFA5	0.000697280888734527	0.367355369915824	0.535	0.316	1	Up
CCZ1	0.000698251050619414	0.37231839288327	0.476	0.25	1	Up
AMOTL2	0.000705651250297032	0.282734907240296	0.307	0.105	1	Up
HLA-A	0.000707449622302459	0.301699851020287	0.909	0.842	1	Up
GPX1	0.000719495523780866	0.489872438298206	0.751	0.566	1	Up
SHARPIN	0.000772330010282655	0.395033356685093	0.324	0.132	1	Up
MT-CO1	0.000789922262276721	0.489934102039402	0.904	0.855	1	Up
IFT57	0.000801529048112313	0.251014411995441	0.318	0.118	1	Up
EIF2B2	0.000831346643106422	0.292072152625856	0.227	0.053	1	Up
UQCC2	0.000857091974628038	0.280844399601439	0.441	0.211	1	Up
EIF3F	0.000865550396387115	0.387785113638807	0.628	0.395	1	Up
NOB1	0.000878370105858568	0.288638322765548	0.227	0.053	1	Up
TCP1	0.000882850234912913	0.298483232765619	0.537	0.303	1	Up
NDUFC2	0.000885378124075413	0.36530076029218	0.77	0.553	1	Up
FAM96B	0.000909617053683054	0.343662267948731	0.607	0.368	1	Up
RAB5A	0.000912605823611954	0.27760124424128	0.457	0.237	1	Up
NAGA	0.000969046669677547	0.268589415906339	0.222	0.053	1	Up
MYC	0.000974460380585571	0.250558112448939	0.246	0.066	1	Up
UBE2M	0.000978902991931195	0.250304026653286	0.452	0.197	1	Up
KRT18	0.000989219885927856	0.320116924908861	0.396	0.197	1	Up
HIPK1	0.00100091110295296	0.424616712973467	0.35	0.145	1	Up
HP1BP3	0.00100626900368207	0.42274820734638	0.743	0.5	1	Up
S100A13	0.00101905670673276	0.496743537017804	0.77	0.526	1	Up
PLEKHB2	0.00102849664665842	0.301131889069824	0.39	0.184	1	Up
TSNAX	0.00104103760744261	0.292758521081011	0.436	0.224	1	Up
TRIM25	0.00108089767788703	0.260057179443732	0.305	0.105	1	Up
LY96	0.00109056319475448	0.488728871315837	0.324	0.132	1	Up
SLC25A25	0.00109658046400021	0.324961211355757	0.235	0.066	1	Up
SERPINA5	0.00112048127733995	0.340783874199359	0.441	0.211	1	Up
RAB8B	0.00115562360896564	0.295466862400867	0.23	0.066	1	Up
NCK2	0.0011599684780289	0.320658347640294	0.369	0.171	1	Up
NDUFAF2	0.00118022719539098	0.340468226404181	0.286	0.105	1	Up
EIF5A	0.00122840443050265	0.373706749357416	0.602	0.368	1	Up
SPNS2	0.00123321537520306	0.295847878001295	0.382	0.184	1	Up
SOCS3	0.00123624120950672	0.385780170758687	0.636	0.395	1	Up
MRFAP1L1	0.00123892593368764	0.344523895454738	0.374	0.158	1	Up
IREB2	0.0012463057934877	0.287434808113348	0.377	0.171	1	Up
AKIRIN1	0.00124662513702357	0.361345804174636	0.334	0.145	1	Up
NOC2L	0.00125288856274491	0.292284029188393	0.39	0.171	1	Up
POLR2H	0.00129004104414608	0.449967447180546	0.449	0.237	1	Up
PAXX	0.00130125818464387	0.263657861540194	0.374	0.171	1	Up
TMEM59	0.00130472694883875	0.260420391699599	0.775	0.539	1	Up
FARSA	0.00131082385796173	0.291745195259597	0.305	0.118	1	Up
RPS19BP1	0.00132968356167369	0.255025075013657	0.537	0.276	1	Up
ZFP36L1	0.0013541320403429	0.509989562142659	0.778	0.605	1	Up
ILVBL	0.00144086899462902	0.345288466353701	0.254	0.079	1	Up
PINK1	0.00153213152177662	0.326175298215355	0.655	0.421	1	Up
TOP1	0.00154866988351445	0.375555225859986	0.676	0.408	1	Up
USF2	0.00158937458173136	0.278370642250396	0.433	0.197	1	Up
RNPEP	0.00159059177971302	0.277403709441215	0.35	0.145	1	Up
BRI3	0.0016410690861545	0.44250881572231	0.799	0.553	1	Up
MIDN	0.00164175597150085	0.473003278147884	0.684	0.461	1	Up
PEBP1	0.00169932414086513	0.351826722008782	0.652	0.421	1	Up
ATG101	0.0017263985809114	0.254511870180989	0.294	0.105	1	Up
ANP32A	0.0017446763301755	0.254348584205286	0.623	0.368	1	Up
DNAJC19	0.00177354834709165	0.284583912446416	0.388	0.184	1	Up
SERTAD1	0.00178584115393976	0.434554500612368	0.398	0.211	1	Up
RWDD1	0.00179703108038808	0.250901867348468	0.607	0.355	1	Up
OAF	0.00182296508927547	0.375605834585281	0.634	0.434	1	Up
YARS2	0.00182310927724567	0.293094805814178	0.227	0.066	1	Up
TOX4	0.00188254068319549	0.343317931254671	0.396	0.184	1	Up
STC2	0.00188310527986973	0.276494007299851	0.281	0.105	1	Up
TMEM88	0.0019005182046594	0.405326665915626	0.321	0.132	1	Up
CUL4A	0.00192290424299829	0.263563120787491	0.297	0.118	1	Up
TMEM255B	0.00195294208734134	0.304104808024615	0.658	0.408	1	Up
PCDH12	0.00195576510771531	0.45994523793252	0.511	0.303	1	Up
BAX	0.00197162990194241	0.351724672456404	0.66	0.447	1	Up
CLIC1	0.0020965649549195	0.405278921924912	0.807	0.645	1	Up
NDUFA12	0.00211932733699143	0.264024716360166	0.735	0.513	1	Up
FKBP9	0.00216382197830679	0.339422752928187	0.693	0.461	1	Up
ERGIC2	0.00218492274375195	0.30975072197081	0.425	0.211	1	Up
LSM2	0.00224917142675534	0.256227160154113	0.436	0.224	1	Up
MRPS9	0.00225000442131218	0.338561695845124	0.182	0.039	1	Up
PEPD	0.00232161100934865	0.349753997057377	0.396	0.197	1	Up
ZNF467	0.00235748693080277	0.26756158184135	0.353	0.158	1	Up
ODC1	0.00242267147997909	0.468887652251823	0.289	0.118	1	Up
BLVRB	0.00245240183940748	0.332209115235343	0.219	0.066	1	Up
BTG3	0.00245314719780965	0.326427311422427	0.262	0.092	1	Up
TMEM258	0.00246210336485946	0.378089784902864	0.674	0.434	1	Up
PPM1A	0.00246578476403417	0.307094135529262	0.259	0.092	1	Up
CCT7	0.00253249529736477	0.260697907115945	0.594	0.355	1	Up
EIF4A1	0.002532930208068	0.310873241633594	0.634	0.421	1	Up
ASPH	0.00253322093975274	0.312440640057174	0.604	0.368	1	Up
CXorf36	0.00254531868289287	0.344252973432708	0.746	0.526	1	Up
EMP3	0.00263062017522512	0.448847060346356	0.471	0.263	1	Up
ZNF302	0.00264166930299698	0.272761307929469	0.358	0.158	1	Up
MRPL11	0.00267509381284339	0.314550447378052	0.39	0.197	1	Up
CHMP3	0.002737694226496	0.289622195395846	0.545	0.316	1	Up
ASB8	0.00288159595812551	0.262149928549871	0.241	0.079	1	Up
MYDGF	0.00291050255627129	0.272490810620598	0.615	0.382	1	Up
TM4SF18	0.0030368805362399	0.404381870803984	0.701	0.526	1	Up
BRD7	0.00310934205858107	0.328669923759473	0.529	0.303	1	Up
PDAP1	0.00313041512558507	0.311451375559609	0.516	0.303	1	Up
PPIB	0.00319538832611527	0.331735524753007	0.813	0.605	1	Up
LASP1	0.00322912120379835	0.392278939033181	0.481	0.289	1	Up
NCK1	0.00323372877768614	0.344900660374476	0.441	0.237	1	Up
PALD1	0.00338318912781089	0.250723283647367	0.27	0.105	1	Up
NENF	0.00338623191231332	0.31743105305177	0.382	0.197	1	Up
FAM43A	0.00352219742435057	0.330477922121712	0.588	0.382	1	Up
ARHGEF3	0.0036481090530172	0.296370849357998	0.377	0.184	1	Up
ATP2C1	0.00367420902842244	0.292099906592322	0.393	0.197	1	Up
GSTO1	0.00367632647957634	0.320842582856419	0.644	0.434	1	Up
GNG5	0.00368273832805274	0.312910702530308	0.789	0.658	1	Up
RPSA	0.00385024924564361	0.312497157566217	0.858	0.697	1	Up
PXDN	0.00389257610401596	0.532539436316812	0.567	0.395	1	Up
HNRNPLL	0.00389408733186207	0.265605999929306	0.249	0.092	1	Up
LAPTM4A	0.00396654967504282	0.279870111521256	0.799	0.592	1	Up
PLIN2	0.00400242922623218	0.317271612555568	0.377	0.197	1	Up
S100A10	0.00406667721296855	0.408276264597232	0.759	0.632	1	Up
RNF20	0.0040684175264066	0.334278110813918	0.243	0.092	1	Up
STARD4	0.00407263287582561	0.458395236373244	0.505	0.316	1	Up
PREP	0.00410491888465384	0.26137565680332	0.209	0.066	1	Up
AC020916.1	0.00416432565345992	0.381219851032959	0.42	0.25	1	Up
PWP1	0.00417845544256857	0.251936543440227	0.364	0.184	1	Up
BAD	0.00425905665431639	0.253052411212029	0.321	0.158	1	Up
TMEM126A	0.00429474307990921	0.269264124449687	0.246	0.092	1	Up
MPDZ	0.00429767318539399	0.269004514847741	0.484	0.276	1	Up
SYPL1	0.00433135467263191	0.287911349750965	0.553	0.342	1	Up
GTF2B	0.00435793916531971	0.28906406940816	0.225	0.079	1	Up
UBALD2	0.00437545791480679	0.257723638401074	0.444	0.25	1	Up
DDX42	0.0043939763287976	0.331940618845906	0.505	0.316	1	Up
ZMPSTE24	0.00458444460832448	0.257034107060711	0.396	0.197	1	Up
ATP5J	0.00468007898380267	0.262071905438454	0.794	0.605	1	Up
NUAK1	0.00468633357441073	0.265436094238504	0.444	0.237	1	Up
TCEA1	0.00472451748842124	0.262454591526126	0.556	0.329	1	Up
JUN	0.00476641196525706	0.350703731029647	0.674	0.461	1	Up
NPNT	0.00477439639061426	0.441040087833454	0.428	0.237	1	Up
ATP6V0B	0.00484884102866275	0.272320478601517	0.642	0.434	1	Up
TMOD2	0.00494114820573945	0.307397335014627	0.356	0.184	1	Up
PPP2R3C	0.00499752249217224	0.298651475807482	0.27	0.118	1	Up
SUMO2	0.0050249528161772	0.265974045478074	0.842	0.684	1	Up
CDK9	0.00510242712127151	0.299641437198018	0.377	0.197	1	Up
RPL5	0.00520499761608521	0.271310823066155	0.906	0.816	1	Up
SFT2D1	0.00524824050334003	0.312485523341907	0.345	0.171	1	Up
NECTIN2	0.0053924901358466	0.27542142602164	0.714	0.5	1	Up
ATP1B3	0.00547395376254389	0.302264565456406	0.698	0.474	1	Up
CHD4	0.0054974997601918	0.320334060978294	0.634	0.408	1	Up
COL6A1	0.00552465597511445	-0.399112	0.511	0.303	1	Down
STT3B	0.00560316589773856	0.34585238561521	0.604	0.434	1	Up
SH2D3C	0.00573528193176137	0.26675272910757	0.511	0.289	1	Up
VWF	0.00581469628955789	0.298777363111621	0.858	0.789	1	Up
ILF3-AS1	0.00589597557673488	0.258443686734087	0.235	0.092	1	Up
KLHL5	0.00607280225250209	0.293301862775599	0.449	0.237	1	Up
SAMM50	0.00611476258945104	0.289981898948307	0.388	0.211	1	Up
THAP11	0.00617095891081075	0.280864140961201	0.195	0.066	1	Up
NAGK	0.00621741500640386	0.361772382078792	0.385	0.197	1	Up
PTMS	0.00625545845448582	0.32393523521944	0.845	0.737	1	Up
HMGN5	0.00632887710693825	-0.252836	0.211	0.066	1	Down
SKIV2L2	0.00632968167715068	0.277060147143923	0.297	0.132	1	Up
HLX	0.00635343164403573	0.335936355082973	0.489	0.303	1	Up
ERH	0.00646766112629913	0.36975623762817	0.719	0.487	1	Up
NCOA7	0.00659909232522776	0.409644986938733	0.495	0.316	1	Up
NDUFB10	0.00660105112430247	0.37750177485671	0.66	0.461	1	Up
AAMDC	0.0066361594344259	-0.282226	0.396	0.197	1	Down
PRPF38A	0.00676389440182788	0.259199243554937	0.332	0.158	1	Up
PCYT1A	0.00682216606162538	0.281432868869136	0.286	0.132	1	Up
RCC2	0.00685370377948304	0.280451652336114	0.513	0.303	1	Up
FBL	0.00690911607504982	0.310093622364203	0.377	0.211	1	Up
TSPAN18	0.00695722266058839	0.319464557663692	0.489	0.303	1	Up
CBFB	0.0069595765443612	0.25693208971787	0.273	0.118	1	Up
NDUFAF4	0.00699810494123822	0.326992445711772	0.275	0.118	1	Up
SNRPD1	0.00700961141133067	0.360689967283099	0.567	0.368	1	Up
YY1	0.00701119896123758	0.386980741248163	0.655	0.421	1	Up
SPTSSA	0.00703303836319355	0.509157965427008	0.425	0.25	1	Up
TSTA3	0.00706704191847674	-0.315789	0.364	0.184	1	Down
EIF4EBP1	0.00716297314325384	0.341197607873759	0.401	0.25	1	Up
PTPN11	0.00718841590543165	0.34932258645435	0.425	0.237	1	Up
ZNF609	0.00735658474190465	0.300592940852111	0.356	0.197	1	Up
LOXL2	0.00738769800599299	0.256030525996033	0.444	0.263	1	Up
TARDBP	0.0074857173266546	0.340175532586523	0.463	0.263	1	Up
SPAG16	0.00749379424085758	0.27107444489806	0.155	0.039	1	Up
DAD1	0.00750509428179626	0.251643010844549	0.789	0.579	1	Up
ANXA1	0.00752877835754269	0.520091243783791	0.735	0.632	1	Up
KIAA1191	0.00756311211928926	0.255214084583579	0.297	0.145	1	Up
ORMDL1	0.0076370319949707	0.298188344874379	0.604	0.395	1	Up
APH1A	0.00771328640068766	0.335434812103385	0.497	0.303	1	Up
PAIP1	0.00777898670622519	0.365919878243249	0.449	0.237	1	Up
TTYH3	0.00781345337449194	0.336653826695668	0.497	0.289	1	Up
ADGRL2	0.00792452347250205	0.264778316293427	0.425	0.25	1	Up
DPM2	0.00797936350510117	0.268926204562558	0.316	0.145	1	Up
ACSL4	0.00806321082068826	0.274706004934637	0.404	0.211	1	Up
CORO1C	0.00815782140851766	0.252778105139524	0.463	0.263	1	Up
MT-CO3	0.00823987603378388	0.364559674878733	0.904	0.895	1	Up
MGMT	0.0082541524673993	0.295354174462767	0.604	0.421	1	Up
PACS1	0.0085459088317347	0.274286530349789	0.353	0.184	1	Up
TMEM203	0.00872509463398623	0.273124415531561	0.227	0.092	1	Up
UQCRC2	0.00884064239170856	-0.284684	0.495	0.276	1	Down
GTF2F2	0.00888804439469458	0.328103412897108	0.286	0.132	1	Up
NUDC	0.00929120894660432	-0.285682	0.532	0.316	1	Down
RBM17	0.00929883890347877	0.318195835069186	0.57	0.382	1	Up
UBE2V1	0.00931214863540436	0.282945454129251	0.187	0.066	1	Up
NEK3	0.00947044019519495	-0.268866	0.225	0.092	1	Down
STAG2	0.00951072312792814	0.294871693899901	0.484	0.303	1	Up
CCAR1	0.00962010867517074	0.346106160402875	0.535	0.355	1	Up
SMC1A	0.00980656655915788	0.298610545492103	0.473	0.263	1	Up
PDIA3	0.00982116216109626	0.364370161562652	0.81	0.632	1	Up
GSPT1	0.00983201900736906	0.302388570836239	0.564	0.355	1	Up
TNXB	0.010092077719454	0.295616260997304	0.318	0.171	1	Up
LGALS1	0.0103207244576185	0.250759080715054	0.826	0.605	1	Up
CCDC90B	0.0103217345209672	0.358161884990425	0.473	0.289	1	Up
TFAM	0.0105101566890875	0.408867792484665	0.35	0.184	1	Up
SLC39A10	0.0112110968376807	0.316815804809156	0.626	0.447	1	Up
EIF6	0.0114172467226992	0.30551296425058	0.487	0.289	1	Up
RIOK3	0.0115379484050415	0.293424995064848	0.38	0.224	1	Up
GSTZ1	0.011967154544518	0.250198236749658	0.15	0.039	1	Up
WNK1	0.0119836761510616	0.338687224374461	0.513	0.329	1	Up
MRPS15	0.0120812139287606	-0.264193	0.489	0.289	1	Down
RXFP1	0.0124208407736156	-0.388321	0.144	0.25	1	Down
ABCF1	0.0124830239670945	0.412120174620681	0.441	0.25	1	Up
DESI1	0.0125420005410369	0.250762902791712	0.326	0.171	1	Up
LAMTOR3	0.0125738053206088	0.276597726234976	0.241	0.105	1	Up
SUN2	0.0127255889594543	0.283892588400831	0.393	0.224	1	Up
GNB2	0.0127418868093624	0.278292587826781	0.679	0.474	1	Up
ANAPC16	0.0127476868291908	0.32674620231436	0.655	0.461	1	Up
TMEM214	0.0128238341972446	0.263626360858362	0.302	0.145	1	Up
JTB	0.0128300982516943	0.281893667952476	0.586	0.408	1	Up
CMSS1	0.0128656482562121	0.275934351916578	0.281	0.132	1	Up
KRT17	0.012998595230679	0.540684917299092	0.123	0.026	1	Up
OGDH	0.0131085822971954	0.263451040034534	0.289	0.145	1	Up
DNM1L	0.0131623237414449	0.250477936102272	0.425	0.25	1	Up
SNRPA1	0.0133269972812969	-0.279537	0.38	0.197	1	Down
UBE2J1	0.0134454816150596	0.389660441174299	0.698	0.5	1	Up
TGFBR3	0.0134462096689754	0.295148308544113	0.39	0.224	1	Up
TAPBP	0.013963093188254	0.301351562188099	0.644	0.474	1	Up
MT-CO2	0.0141671802875794	0.325947096325204	0.882	0.908	1	Up
TPP1	0.0141927299464588	0.2631442848028	0.465	0.276	1	Up
ICAM2	0.0142592543818194	0.282322437078807	0.639	0.461	1	Up
MIEN1	0.0143597694552763	0.384929291101226	0.428	0.25	1	Up
TIMM17B	0.014365783747316	0.259811555154969	0.222	0.092	1	Up
PRPF8	0.0144021528637443	0.268125017020739	0.551	0.329	1	Up
TFG	0.0148055523881635	-0.452545	0.5	0.303	1	Down
MANF	0.0148157166450848	0.298541293133743	0.596	0.382	1	Up
TMEM18	0.0148860985264617	0.269020945569021	0.286	0.145	1	Up
TP53I3	0.0151910769830162	0.344183732556592	0.299	0.158	1	Up
TIMM50	0.0152369753695368	0.255261099946715	0.233	0.105	1	Up
TALDO1	0.0154630466251161	-0.309135	0.532	0.316	1	Down
SIRT2	0.0157115660754783	-0.27094	0.257	0.118	1	Down
ZFP36	0.0157583857681771	0.338472800202268	0.687	0.513	1	Up
EMC7	0.015800585765843	0.328823430853374	0.508	0.342	1	Up
CDKN1A	0.0158423971125785	0.320266425120016	0.34	0.184	1	Up
RGCC	0.0159845098636644	0.393856069219671	0.658	0.474	1	Up
MAF1	0.0160676334306329	-0.317841	0.43	0.263	1	Down
DCAF13	0.016207126373046	0.28014110893873	0.348	0.184	1	Up
VMP1	0.0162105760370357	0.406700063533625	0.717	0.526	1	Up
LPP	0.0164436525283693	0.323159257440737	0.639	0.434	1	Up
CHMP1B	0.0165618629716748	0.25394288410385	0.43	0.25	1	Up
SNRPD2	0.0165684744069871	0.265828728650043	0.626	0.408	1	Up
NSA2	0.0166564453828547	-0.39994	0.594	0.408	1	Down
CNN2	0.0167975296807841	0.365858740357497	0.34	0.197	1	Up
AKAP12	0.016974828137884	0.303127647082865	0.193	0.079	1	Up
SNRPB2	0.0169931392686363	0.273176334212733	0.586	0.395	1	Up
XAB2	0.0170327972991597	0.263925761817964	0.198	0.079	1	Up
KLF6	0.0170919543210308	0.427201018269816	0.666	0.5	1	Up
ECHS1	0.0173027003822897	-0.312247	0.473	0.289	1	Down
SEPHS2	0.0178867234865699	0.33417081799602	0.382	0.211	1	Up
LIMS1	0.0179166801824382	0.273160696801405	0.77	0.553	1	Up
ZMAT2	0.0179916494280565	0.286842850458667	0.385	0.224	1	Up
FABP5	0.0180825545190061	0.6727110392534	0.337	0.184	1	Up
MBNL2	0.0185560063235142	0.356892680514458	0.612	0.408	1	Up
NOX4	0.0186749891180635	0.250608329612665	0.318	0.171	1	Up
LAPTM4B	0.0190397321396837	0.334879535947207	0.553	0.368	1	Up
BTG1	0.0194179473340626	0.361421743568592	0.773	0.566	1	Up
MXRA7	0.0201010783286555	0.28410384057404	0.599	0.382	1	Up
MRFAP1	0.0203654454100561	0.280495042070489	0.698	0.526	1	Up
SPINK5	0.0205785734668176	0.266200074730767	0.294	0.158	1	Up
MIR503HG	0.0206833909522267	0.306837407357406	0.286	0.158	1	Up
VPS37B	0.0210094217055182	0.289019458070857	0.345	0.197	1	Up
HSD17B10	0.0210111614540927	0.331692019510491	0.43	0.25	1	Up
GOSR2	0.0212422236753931	0.306367666398479	0.492	0.329	1	Up
MED29	0.0212731931641144	0.361035036287059	0.27	0.145	1	Up
SHC1	0.02127471815404	0.257500960111989	0.583	0.382	1	Up
SNX9	0.0214027615164669	0.309151675532295	0.436	0.25	1	Up
IGKC	0.0214076460495871	-3.90079	0.176	0.289	1	Down
ILKAP	0.0214431476678842	0.257708127246617	0.273	0.145	1	Up
TYMS	0.0219050118523288	-0.250108	0.136	0.039	1	Down
SMIM30	0.0219331952331201	0.281150541442327	0.455	0.303	1	Up
JADE1	0.0219416776505207	-0.438212	0.112	0.197	1	Down
PLXND1	0.0229014178318921	0.306953907978794	0.749	0.579	1	Up
CHMP2A	0.0229296286626946	-0.264603	0.644	0.461	1	Down
HSPE1	0.0235735055237906	0.369719660222902	0.762	0.553	1	Up
SOCS2	0.0242516267527515	0.311097243196172	0.404	0.237	1	Up
TGFB1	0.0246067842782751	0.296989152729981	0.626	0.434	1	Up
SKA2	0.024610794252301	0.284289457141671	0.356	0.211	1	Up
ARL4A	0.0248966238427592	0.357163160538938	0.527	0.355	1	Up
FOSB	0.0251760356493447	0.296623654053223	0.535	0.368	1	Up
CASC4	0.0254570045773721	0.336828788421668	0.447	0.276	1	Up
KLF4	0.0254581581282859	0.261682307966647	0.318	0.184	1	Up
PHLDA1	0.026236340532455	0.282749505183286	0.249	0.132	1	Up
IGHG1	0.0263182166114473	-2.61762	0.118	0.211	1	Down
SPTAN1	0.0269914083054952	-0.351741	0.727	0.737	1	Down
CNBP	0.0271148437274922	-0.299548	0.652	0.461	1	Down
DYSF	0.0271874096538768	0.387526118378592	0.532	0.395	1	Up
RPL36A	0.0273120860628415	0.366527634727547	0.773	0.592	1	Up
ACAT2	0.0275388751556432	0.298634586820319	0.107	0.026	1	Up
PPP1R11	0.027600223758377	0.299039504166869	0.305	0.171	1	Up
PPP1R15A	0.027668480994144	0.263945814486156	0.519	0.342	1	Up
HMGB1	0.0279442467742016	-0.470601	0.904	0.934	1	Down
GLTP	0.0284482665153529	0.274009079769788	0.409	0.263	1	Up
GDF15	0.0291753911736618	0.253621753755858	0.144	0.053	1	Up
ZCRB1	0.0291797848272395	-0.287992	0.46	0.276	1	Down
MT-CYB	0.0294297862887125	0.283288190343249	0.888	0.803	1	Up
NKAP	0.0295654856927186	0.285224059854371	0.361	0.211	1	Up
TTF1	0.0296062626249995	0.320886195295488	0.265	0.145	1	Up
MTO1	0.0297902900485359	-0.388692	0.107	0.184	1	Down
MED31	0.030010747939856	0.266300553223823	0.243	0.118	1	Up
PCMT1	0.030036163398672	0.259199941731071	0.369	0.224	1	Up
MTIF2	0.0303052150966937	0.291047125212544	0.201	0.092	1	Up
BROX	0.0305072742902928	0.308886686581855	0.334	0.197	1	Up
NDUFB8	0.0307725112941862	-0.262506	0.655	0.461	1	Down
IVNS1ABP	0.0308495975357375	0.338793477904114	0.655	0.461	1	Up
NELFE	0.0308920097476462	0.265331209094636	0.356	0.211	1	Up
NFE2L2	0.0309260109161853	0.260291613778163	0.607	0.421	1	Up
PDE8A	0.030947490451244	0.282405217828059	0.366	0.211	1	Up
KCNJ2	0.0316080339998013	0.310219039409886	0.396	0.25	1	Up
CYBA	0.032071867071003	0.305923496042409	0.69	0.513	1	Up
RAB30-AS1	0.0322015519077537	0.305389027594987	0.219	0.105	1	Up
GNLY	0.0322918201123559	-0.464207	0.072	0.145	1	Down
API5	0.0346857651470477	0.262248044292189	0.283	0.145	1	Up
SPRY1	0.0349572943334406	0.548309886060069	0.468	0.329	1	Up
HLA-C	0.035329769782294	0.258687362278291	0.882	0.776	1	Up
DICER1	0.0359424364762293	-0.618763	0.449	0.513	1	Down
ZEB1	0.0369696316574536	0.267690191796376	0.639	0.447	1	Up
ZNHIT3	0.0375268373767352	0.303739687812179	0.273	0.158	1	Up
GPR137	0.0387575347810711	0.253996716798187	0.19	0.092	1	Up
UBAP2	0.0388616976197666	0.267494395264827	0.425	0.263	1	Up
NDUFA7	0.0390152342949948	0.299051393488876	0.318	0.184	1	Up
MRPS18C	0.0394988847850735	0.369210235025973	0.503	0.329	1	Up
TMEM160	0.0405391916645174	0.262059812450633	0.452	0.289	1	Up
OSBPL8	0.0407151680537304	0.272515445380907	0.473	0.329	1	Up
GBE1	0.0408717543856164	0.267453546484366	0.254	0.132	1	Up
SH2B3	0.0410042005092329	0.258611199948668	0.567	0.382	1	Up
YRDC	0.0413597206149226	-0.346772	0.184	0.079	1	Down
PLEKHA5	0.0414406767020719	0.28312070669809	0.158	0.066	1	Up
KCNE3	0.0417912017144659	0.572656840714324	0.374	0.263	1	Up
GIMAP1	0.0422599115223864	0.2681586377978	0.511	0.342	1	Up
NRN1	0.043303626385581	-0.283773	0.31	0.171	1	Down
ISCA2	0.0435420070198417	0.272458341671594	0.222	0.118	1	Up
GRB2	0.0437628367769261	0.321094203881222	0.508	0.355	1	Up
MMP24OS	0.0439328487017435	0.360572029983418	0.358	0.224	1	Up
ROBO4	0.0440129762651918	0.26736905586616	0.714	0.605	1	Up
EPAS1	0.0442759591402522	-0.423745	0.802	0.737	1	Down
CTGF	0.0446866962830776	0.799068869245738	0.463	0.329	1	Up
LHFPL6	0.0471699807577784	0.262784786860546	0.455	0.303	1	Up
PRKRA	0.0475946353571014	0.315927047459007	0.31	0.184	1	Up
FAM32A	0.0480201932587987	-0.259002	0.406	0.25	1	Down
MCRIP1	0.0487270444795713	0.41595876301573	0.503	0.342	1	Up
POLR2A	0.0495483025157027	0.250491098461645	0.537	0.382	1	Up
FAM212A	0.0498212732635077	0.276497056183384	0.206	0.105	1	Up
MRPS33	0.0499152931295352	-0.380321	0.321	0.184	1	Down

## Sheet: Epithelial
	p_val	avg_log2FC	pct.1	pct.2	p_val_adj	threshold
PSMD8	2.42119452101089e-33	0.498538363173731	0.69	0.309	5.40749584322572e-29	Up
NDUFB3	5.11330130133917e-33	0.341191784347245	0.723	0.312	1.14200471264109e-28	Up
IFI27L2	5.42155198185656e-33	0.451845432495581	0.502	0.137	1.21084941962784e-28	Up
PRDX4	6.08597123411073e-33	0.442236763231741	0.662	0.272	1.35924081542629e-28	Up
SMDT1	6.31054993530446e-33	0.357474752484308	0.522	0.152	1.4093982225509e-28	Up
SDHD	1.25087750937577e-32	0.321656224992646	0.628	0.237	2.79370982943986e-28	Up
KDELR1	9.995419339946e-32	0.464487542109307	0.657	0.274	2.23237695538354e-27	Up
PCBD1	1.66667058399486e-31	0.343095131029132	0.728	0.327	3.72234208229413e-27	Up
TXNL4A	1.81349425093122e-31	0.265083681789973	0.529	0.165	4.05025806002978e-27	Up
DDT	2.07102207672075e-31	0.397910554022231	0.716	0.319	4.62542070614812e-27	Up
UBE2E3	3.03039295800212e-31	0.390311404045563	0.519	0.165	6.76807963240193e-27	Up
RNF7	6.01912965838681e-30	0.274626703678437	0.682	0.287	1.34431241790411e-25	Up
SRP9	1.09670832922165e-29	0.405871774725751	0.734	0.367	2.44938838248364e-25	Up
SMIM7	1.33852873972853e-29	0.289470822796837	0.603	0.224	2.98947008730971e-25	Up
EMC7	1.83126498556211e-29	0.358322006648553	0.474	0.14	4.08994721875443e-25	Up
SNRPE	3.19726760304488e-29	0.290194895384308	0.751	0.362	7.14077746464044e-25	Up
SNRPD1	4.05451302636038e-29	0.374187378832787	0.697	0.319	9.05534939307327e-25	Up
MANF	6.42225365570265e-29	0.279259687677212	0.559	0.202	1.43434613146463e-24	Up
MGST3	8.68873094376106e-29	0.308767000428857	0.702	0.337	1.94054116897959e-24	Up
GCSH	1.32016809403746e-28	0.293713133745704	0.577	0.212	2.94846342122326e-24	Up
NDUFB5	2.53487221133315e-28	0.275532347611691	0.64	0.269	5.66138359679146e-24	Up
REXO2	3.59304897078015e-28	0.390723559486389	0.648	0.294	8.02471557134039e-24	Up
TMEM205	6.38268074780617e-28	0.367700501672222	0.655	0.292	1.42550791821503e-23	Up
MRPL33	7.76833041258216e-28	0.264568412459181	0.741	0.359	1.7349789143461e-23	Up
MRPL21	8.15645053709187e-28	0.280615477409305	0.66	0.282	1.8216616629541e-23	Up
MRPL57	1.20012349685403e-27	0.286452379622545	0.631	0.262	2.68035581787378e-23	Up
C1D	2.14770158225167e-27	0.282124639204823	0.505	0.167	4.79667671380088e-23	Up
TP53I3	2.89498441681723e-27	0.286590691461826	0.418	0.112	6.46565819651959e-23	Up
CUTA	5.86947247283478e-27	0.367351542765205	0.733	0.357	1.31088798208292e-22	Up
SPCS1	5.93060050740147e-27	0.264761765948473	0.715	0.337	1.32454031732304e-22	Up
ERG28	6.03749716823587e-27	0.305873493843737	0.414	0.11	1.3484146175538e-22	Up
PHB2	6.40485606371293e-27	0.312818240400511	0.671	0.284	1.43046055326965e-22	Up
MRPL20	1.15794309725781e-26	0.357106467695506	0.719	0.347	2.5861501134156e-22	Up
ISOC2	3.92974040646299e-26	0.251642428508439	0.482	0.157	8.77668222379443e-22	Up
SMIM10L1	5.49495200682663e-26	0.343383731023763	0.48	0.16	1.22724258120466e-21	Up
C8orf59	5.88480649089647e-26	0.253228281012091	0.684	0.309	1.31431268167682e-21	Up
ZNRD1	6.39854970970482e-26	0.257666386450452	0.45	0.14	1.42905209216548e-21	Up
WDR45	1.43372358538019e-25	0.253521876611368	0.405	0.107	3.20207825558811e-21	Up
ANAPC11	2.04199359960782e-25	0.309021961016745	0.727	0.349	4.5605885053641e-21	Up
NCBP2-AS2	4.20376201895216e-25	0.344047414007946	0.506	0.185	9.38868209312775e-21	Up
DPM3	6.25242352052507e-25	0.282379447179467	0.509	0.187	1.39641626907407e-20	Up
SLC25A5	8.9489601646929e-25	0.281045453971238	0.74	0.362	1.99866076318251e-20	Up
SEC11A	1.03989277579173e-24	0.370586961594032	0.729	0.387	2.32249652545325e-20	Up
TMEM238	1.36118936183339e-24	0.257996011141915	0.586	0.252	3.04008032071869e-20	Up
SEC61G	3.49036170078128e-24	0.444652440756785	0.819	0.471	7.79537382252492e-20	Up
TUSC2	6.26588151917435e-24	0.274433895689743	0.45	0.147	1.3994219784924e-19	Up
TMEM59	6.45913048842561e-24	0.391606311508404	0.77	0.441	1.44258220328498e-19	Up
RPL17	6.99682233689066e-24	0.351443721990861	0.644	0.287	1.56267030072116e-19	Up
LAPTM4A	7.83840763527508e-24	0.41546369009765	0.719	0.374	1.75062996126234e-19	Up
CKS1B	8.19562586778441e-24	0.33161646571339	0.489	0.177	1.83041108131097e-19	Up
STXBP6	1.36730978448727e-23	0.322739116550845	0.464	0.16	3.05374967267386e-19	Up
ATP6V1G1	2.44636453739334e-23	0.35295387766985	0.791	0.449	5.4637105578143e-19	Up
ATP5J	2.82836572642876e-23	0.326210767175366	0.832	0.476	6.31687201340599e-19	Up
PPIB	3.51745646535299e-23	0.29542948691368	0.789	0.439	7.85588726971937e-19	Up
HDDC2	3.66668769918713e-23	0.250094875361228	0.446	0.152	8.18918030736454e-19	Up
TNFRSF12A	7.66759168444371e-23	0.377012464369849	0.564	0.244	1.71247992680366e-18	Up
SSR3	2.9742213671279e-22	0.35542034219462	0.72	0.387	6.64262600134345e-18	Up
MTCH1	3.33460860662974e-22	0.2512255379552	0.729	0.377	7.44751486204686e-18	Up
SSR4	3.62351063278188e-22	0.420968990716781	0.842	0.546	8.09274864725505e-18	Up
GNG5	3.93095488448953e-22	0.318262673583542	0.816	0.479	8.77939463901892e-18	Up
TIMM9	4.2845597487935e-22	0.290074846537095	0.411	0.132	9.5691357429554e-18	Up
BRK1	8.50491286444917e-22	0.266802342793979	0.75	0.401	1.89948723914608e-17	Up
DNAJB11	8.89011664401841e-22	0.286141487997971	0.484	0.185	1.98551865127507e-17	Up
ESD	1.04425954731427e-21	0.288731945552547	0.451	0.165	2.3322492729717e-17	Up
CNPY3	2.42960569160243e-21	0.273408994325468	0.472	0.18	5.42628135162487e-17	Up
PPIC	3.78767021264309e-21	0.259892507396581	0.436	0.155	8.45938265291707e-17	Up
TMEM14B	6.40611022555323e-21	0.266777736514036	0.692	0.357	1.43074065777506e-16	Up
CD9	7.47728182548588e-21	0.623479072470893	0.788	0.514	1.66997612290402e-16	Up
DDOST	1.12682225143255e-20	0.33804017822889	0.673	0.347	2.51664481634946e-16	Up
PIGT	1.98298566646754e-20	0.251469224384362	0.538	0.232	4.4288001874886e-16	Up
CNPY2	1.36405981301489e-19	0.252877395744626	0.674	0.352	3.04649118638746e-15	Up
IRAK1	1.6694709574461e-19	0.262251169767554	0.424	0.152	3.72859643636013e-15	Up
PDIA6	2.04381521599448e-19	0.264266976527441	0.721	0.421	4.56465690340207e-15	Up
NMB	2.55978820495512e-19	0.337267347852223	0.344	0.102	5.71703097694677e-15	Up
SPCS3	4.00959525514984e-19	0.256804492656238	0.544	0.239	8.95503004285165e-15	Up
UQCRH	7.23489316682467e-19	0.451995588349046	0.753	0.499	1.61584103987862e-14	Up
FABP5	7.41797633005311e-19	0.428872981918533	0.471	0.2	1.65673083355406e-14	Up
IFITM2	9.40738384838712e-19	0.288204148668583	0.611	0.309	2.10104510869878e-14	Up
AQP5	1.50397383230944e-18	0.305678884029309	0.371	0.13	3.35897515707991e-14	Up
CLDN7	1.73180622353186e-18	0.350507755710764	0.669	0.369	3.86781601963606e-14	Up
ITM2C	8.64064230796249e-18	0.525115774318735	0.462	0.204	1.92980105306034e-13	Up
LMO4	9.82030152074702e-18	0.302109566278127	0.606	0.304	2.19326614164364e-13	Up
ATP5G3	3.60044414271418e-17	0.306496931691187	0.837	0.551	8.04123194833784e-13	Up
CD63	4.19720435386933e-17	0.440443834350669	0.88	0.668	9.37403620393177e-13	Up
CADM1	4.97580321504617e-17	0.30262777788388	0.479	0.219	1.11129589004841e-12	Up
RPS10	5.58960353616104e-17	0.301896348709805	0.893	0.656	1.24838205376621e-12	Up
MIF	7.76561715601459e-17	0.294409320809189	0.808	0.494	1.7343729356243e-12	Up
CHCHD2	1.08730514176771e-16	0.340764519484551	0.878	0.594	2.428387303624e-12	Up
SCX	1.17294299706185e-16	0.348755240764593	0.306	0.097	2.61965088963794e-12	Up
LAPTM4B	1.55981472931144e-16	0.381481257870398	0.703	0.431	3.48369021644417e-12	Up
PERP	1.72202707142163e-16	0.272596154130056	0.641	0.337	3.84597526131306e-12	Up
TNNT1	2.0595239647322e-16	0.262375159450142	0.538	0.277	4.5997408228329e-12	Up
BRI3	5.68058952461291e-16	0.252590286819831	0.803	0.501	1.26870286442705e-11	Up
TCIM	6.58225317624917e-16	0.487545384264332	0.343	0.13	1.47008042438349e-11	Up
PTMS	9.30820234991559e-16	0.327370713111932	0.804	0.501	2.07889391283015e-11	Up
COX6A1	1.40580267096706e-15	0.264794920367547	0.793	0.489	3.13971968533782e-11	Up
DDIT3	1.75462570913668e-15	0.307552181298286	0.502	0.239	3.91878105878585e-11	Up
HINT1	3.08393873939358e-15	0.304801986599712	0.85	0.589	6.88766878056163e-11	Up
RPS5	8.8112992792294e-15	0.399537465920559	0.9	0.686	1.96791558102309e-10	Up
HSPA5	2.95127362038646e-14	0.276545520595883	0.708	0.436	6.59137450377112e-10	Up
PSMA7	3.5478978188124e-14	0.282971877400044	0.837	0.561	7.92387498853561e-10	Up
WBP2	9.88769560615968e-14	-0.283699	0.417	0.172	2.2083179366797e-09	Down
CLDN3	1.28131166129373e-13	0.414712438126066	0.795	0.549	2.86168146433342e-09	Up
AGR2	1.32373936035716e-13	0.332235806724225	0.271	0.09	2.95643948742169e-09	Up
IGFBP5	1.48347944266102e-13	0.439830155454739	0.388	0.182	3.31320298723911e-09	Up
NPW	1.7945882157692e-13	0.286841702052456	0.245	0.077	4.00803332109892e-09	Up
FTH1	2.00305092812943e-13	0.538686150889813	0.992	0.96	4.47361394288427e-09	Up
DUT	2.14889853431987e-13	-0.266643	0.474	0.219	4.79934998655e-09	Down
ZMPSTE24	2.87133847149094e-13	-0.274879	0.332	0.122	6.41284734222786e-09	Down
PSMB4	1.48650765305912e-12	-0.250118	0.679	0.367	3.31996619234224e-08	Down
EPCAM	2.14807472007488e-12	0.302747035213835	0.777	0.546	4.79751007981524e-08	Up
HNRNPH2	5.57338018697207e-12	-0.270874	0.419	0.19	1.24475873095834e-07	Down
NACA	7.9030566687198e-12	0.339684034487648	0.936	0.798	1.76506867639188e-07	Up
RPS12	9.27336904189158e-12	0.369600838979486	0.969	0.875	2.07111424181606e-07	Up
RPL35A	1.05256946399489e-11	0.321838959809187	0.957	0.87	2.3508086408862e-07	Up
SPINT2	1.0876113744157e-11	0.291001377814585	0.785	0.556	2.42907124362002e-07	Up
LDHA	1.12032300742622e-11	0.26714221235322	0.84	0.603	2.50212940478571e-07	Up
RPL10	1.76641958436939e-11	0.318536805910255	0.98	0.925	3.94512149973059e-07	Up
REX1BD	4.84939496464447e-11	-0.293192	0.523	0.259	1.0830638714037e-06	Down
CD2AP	7.15775337312671e-11	-0.325888	0.517	0.264	1.59861263835412e-06	Down
EGFL6	8.78338132011769e-11	0.267908842185738	0.233	0.085	1.96168038403508e-06	Up
MSN	9.12535115810393e-11	-0.265892	0.478	0.237	2.03805592765093e-06	Down
CRYAB	9.82599916028346e-11	0.581376358334015	0.52	0.314	2.19453865245771e-06	Up
RPS25	1.09265171423351e-10	0.26430824086291	0.965	0.815	2.44032833856913e-06	Up
RPL15	2.58075694015425e-10	0.286401855088245	0.962	0.883	5.7638625501405e-06	Up
WFDC2	4.63373066442458e-10	0.451916443957952	0.936	0.835	1.03489740659259e-05	Up
GSTP1	5.12976898796788e-10	0.264406757623059	0.935	0.796	1.14568260577275e-05	Up
ADPRHL2	5.46630139785918e-10	-0.293355	0.38	0.18	1.22084375419787e-05	Down
DDX27	7.77540654104987e-10	-0.31215	0.491	0.254	1.73655929687808e-05	Down
UBXN4	1.31790683844989e-09	-0.286493	0.657	0.369	2.94341313299398e-05	Down
ANKRD17	1.37713367941102e-09	-0.250569	0.412	0.204	3.07569035959658e-05	Down
MAX	1.53529329598171e-09	-0.308435	0.325	0.145	3.42892404724555e-05	Down
NPM1	1.64580926790984e-09	0.259596023971059	0.882	0.641	3.67575041894984e-05	Up
FAM92A	1.88370392015926e-09	-0.272755	0.23	0.085	4.20706433528368e-05	Down
FKBP8	1.93585937034941e-09	-0.294996	0.651	0.364	4.32354831773837e-05	Down
SCARB2	2.46795080992769e-09	-0.277355	0.542	0.292	5.51192133889251e-05	Down
SNRNP200	3.11049410624199e-09	-0.265283	0.498	0.264	6.94697753688085e-05	Down
RPS3	3.19070057962009e-09	0.255560164199145	0.967	0.908	7.12611067452351e-05	Up
CYB5B	3.40661919474226e-09	-0.267941	0.408	0.2	7.60834330953737e-05	Down
VEGFA	4.03750002882061e-09	-0.271134	0.571	0.327	9.01735256436795e-05	Down
YAP1	5.69978787656266e-09	-0.268424	0.565	0.319	0.00012729906243515	Down
TLN1	6.76564645328181e-09	-0.256069	0.472	0.249	0.000151103947887596	Down
ZNF720	6.79844767445266e-09	-0.254828	0.255	0.105	0.000151836530361226	Down
SYAP1	7.95071444137288e-09	-0.271096	0.604	0.337	0.000177571256333622	Down
SFRP1	8.45305638134952e-09	0.314139352112448	0.174	0.057	0.00018879056122106	Up
MT-ND2	8.58805350608476e-09	0.433427821179382	0.826	0.691	0.000191805587004897	Up
SLC30A7	1.08695419508952e-08	-0.257825	0.245	0.1	0.000242760349931293	Down
EIF4A1	1.46970526243432e-08	-0.281288	0.582	0.324	0.00032824397331208	Down
SLPI	1.60505176178448e-08	0.380791406201782	0.797	0.599	0.000358472260476945	Up
GFPT1	1.69620442463042e-08	-0.277967	0.44	0.232	0.000378830296196957	Down
PIK3C2A	1.87695600386514e-08	-0.333623	0.375	0.187	0.00041919935390324	Down
RPN1	2.15704376674602e-08	-0.341104	0.564	0.324	0.000481754154865057	Down
TNFSF10	2.32119909583278e-08	0.307716703824057	0.452	0.264	0.000518416606063292	Up
CTHRC1	2.53292466327976e-08	0.339376934826379	0.252	0.115	0.000565703394296901	Up
MEG3	2.83050999996334e-08	0.251297196802284	0.198	0.077	0.000632166103391812	Up
AKT1	3.04709090004668e-08	-0.280928	0.521	0.279	0.000680537281616426	Down
ZC3H13	3.08887372317023e-08	-0.275974	0.394	0.202	0.000689869057332839	Down
CCNG2	3.18104236620839e-08	-0.30744	0.346	0.175	0.000710454002068981	Down
TRIM38	3.21769621463835e-08	-0.259899	0.404	0.209	0.000718640272577328	Down
USO1	3.51379689868699e-08	-0.364422	0.438	0.232	0.000784771399352753	Down
SMARCA4	3.5216454671736e-08	-0.356529	0.495	0.267	0.000786524298638552	Down
ARHGAP5	3.54554676183027e-08	-0.279216	0.451	0.239	0.000791862413787173	Down
LCN2	3.66096036673547e-08	0.285033270878719	0.513	0.319	0.0008176388883067	Up
TCIRG1	4.03365434501118e-08	-0.26879	0.262	0.117	0.000900876361414796	Down
RBPJ	4.09387147238817e-08	-0.38451	0.472	0.249	0.000914325254643174	Down
TNPO1	4.18018784762848e-08	-0.250838	0.343	0.17	0.000933603153889345	Down
SEC61A1	5.22580163444234e-08	-0.288973	0.465	0.254	0.00116713053703635	Down
PAK1	6.04496975930717e-08	-0.250296	0.345	0.172	0.00135008354604366	Down
PPP2R1A	6.90251839455181e-08	-0.335386	0.602	0.347	0.0015416084582392	Down
LRRFIP1	8.49417178647338e-08	-0.257954	0.636	0.372	0.00189708832679096	Down
FNBP1	9.3393833181618e-08	-0.27632	0.345	0.175	0.00208585787027826	Down
HNRNPL	9.409636131916e-08	-0.372823	0.363	0.185	0.00210154813370212	Down
FTL	9.58766768682539e-08	0.450088394115839	0.953	0.838	0.00214130970117558	Up
WDFY1	1.1068468962723e-07	-0.278378	0.396	0.204	0.00247203185813455	Down
MT-ND1	1.26377832189924e-07	0.430724763780184	0.861	0.771	0.00282252250412976	Up
FAM234A	1.30982447176893e-07	-0.279724	0.301	0.147	0.00292536197524872	Down
USP22	1.68934746806871e-07	-0.268715	0.413	0.219	0.00377298863518466	Down
MT-CO2	1.70574840874506e-07	0.360537569448755	0.873	0.766	0.00380961849609123	Up
TFRC	1.94502137197902e-07	-0.288449	0.456	0.257	0.00434401073217795	Down
COL18A1	2.11732278050826e-07	-0.294095	0.461	0.259	0.00472882869798715	Down
STAT3	2.33953693467988e-07	-0.289494	0.522	0.287	0.00522512178991405	Down
FOSL2	2.4536451090269e-07	-0.27172	0.486	0.274	0.00547997098650069	Down
DICER1	2.56112910845346e-07	-0.26205	0.429	0.232	0.00572002575081995	Down
G3BP2	2.74461569090663e-07	-0.314062	0.491	0.277	0.00612982468407086	Down
S100A9	3.11173637609301e-07	0.54755645471145	0.285	0.157	0.00694975202236613	Up
RCC2	3.26919644555791e-07	-0.313597	0.493	0.279	0.00730142334150903	Down
ATP8B1	3.3822826244928e-07	-0.263486	0.258	0.12	0.00755399001354222	Down
MT-ND3	3.43374001321783e-07	0.490048350627253	0.834	0.766	0.00766891494552069	Up
PGGHG	3.52032475723298e-07	-0.290045	0.218	0.097	0.00786229331280414	Down
SPTBN1	3.71156150424743e-07	-0.254647	0.433	0.242	0.00828940146358621	Down
MSH6	3.93704577200837e-07	-0.276003	0.379	0.2	0.00879299802720349	Down
TAGLN	4.3147229239445e-07	0.333907381617137	0.516	0.332	0.00963650217833765	Up
MT-ND4	4.41423944348771e-07	0.255334249958284	0.876	0.736	0.00985876237308545	Up
AKAP8L	4.45533932168474e-07	-0.258035	0.419	0.224	0.00995055484105071	Down
MAML2	4.82755596540341e-07	-0.269261	0.43	0.234	0.010781863493132	Down
RRM1	5.02305578999378e-07	-0.252249	0.175	0.067	0.0112184928013721	Down
MT-CO3	5.08785255339342e-07	0.440783053067279	0.893	0.818	0.0113632098927489	Up
ABT1	5.1079469424278e-07	-0.39924	0.325	0.165	0.0114080887012183	Down
ZNF292	5.24467001687209e-07	-0.253789	0.456	0.252	0.0117134460156821	Down
DST	5.4198701212158e-07	-0.279023	0.265	0.127	0.0121047379287234	Down
RBM28	6.48692349860431e-07	-0.279032	0.362	0.192	0.0144878949417829	Down
TRA2A	7.71443125641652e-07	-0.258693	0.448	0.247	0.0172294107680807	Down
AMFR	7.99059898725257e-07	-0.262022	0.291	0.145	0.0178462037781299	Down
AGRN	9.53416387029774e-07	-0.269888	0.423	0.237	0.021293601587923	Down
ACTR2	1.05817136949654e-06	-0.274327	0.675	0.409	0.0236331993663357	Down
COL12A1	1.14004136868704e-06	-0.25302	0.177	0.072	0.0254616839282564	Down
CTNNA1	1.22052145082256e-06	-0.265354	0.639	0.369	0.0272591260826711	Down
ACIN1	1.31057091844197e-06	-0.279601	0.422	0.232	0.029270290892483	Down
ANXA11	1.33070636973461e-06	-0.25578	0.594	0.359	0.0297199960616527	Down
MYO1C	1.50792782661307e-06	-0.305468	0.412	0.224	0.0336780600795762	Down
BBX	1.59322985205358e-06	-0.361432	0.516	0.289	0.0355831955157647	Down
CSE1L	1.7500142762871e-06	-0.284363	0.418	0.234	0.0390848188465962	Down
PFN1	2.10104813566626e-06	-0.28908	0.837	0.589	0.0469248090619703	Down
HDAC7	2.25539274201861e-06	-0.348139	0.468	0.272	0.0503719415002436	Down
CEP350	2.30248954970914e-06	-0.302351	0.399	0.219	0.051423801603204	Down
TCOF1	2.3889781240679e-06	-0.285036	0.302	0.155	0.0533554374229325	Down
DNM2	2.54663395235905e-06	-0.268914	0.341	0.185	0.056876522691987	Down
KNOP1	2.65965863711312e-06	-0.399978	0.39	0.214	0.0594008160012844	Down
CMTM6	2.7325530000068e-06	-0.281366	0.653	0.404	0.0610288387021519	Down
NEO1	2.85299049293527e-06	-0.354559	0.238	0.117	0.0637186896692164	Down
SWAP70	2.8883242097715e-06	-0.253255	0.243	0.12	0.0645078329010367	Down
DVL3	2.93499952779932e-06	-0.33235	0.425	0.234	0.0655502794538701	Down
NDUFS2	2.94484765501889e-06	-0.454279	0.564	0.329	0.0657702275271919	Down
PHF3	3.41451475006699e-06	-0.293222	0.475	0.274	0.0762597724279962	Down
ZFR	3.47074303403354e-06	-0.29336	0.476	0.277	0.0775155749221051	Down
PHIP	3.90294050205962e-06	-0.386742	0.492	0.284	0.0871682731729996	Down
SART1	4.09896966552136e-06	-0.251961	0.319	0.17	0.091546388509754	Down
SAMHD1	4.44519554428654e-06	-0.349209	0.32	0.172	0.0992789972860955	Down
IGFBP2	4.70147944344435e-06	0.646356811625582	0.786	0.623	0.105002841889886	Up
HECTD1	4.93462505825261e-06	-0.266402	0.434	0.249	0.110209916051014	Down
PBX2	5.63813945745684e-06	-0.255215	0.371	0.212	0.125922206642841	Down
GPBP1	6.20096767312336e-06	-0.282663	0.516	0.294	0.138492412011537	Down
MT-CO1	6.28811895729393e-06	0.333691008382024	0.887	0.813	0.140438848792203	Up
SGTA	6.88363461473746e-06	-0.252672	0.213	0.102	0.153739095485547	Down
ADD3	7.78395638493213e-06	-0.288119	0.487	0.284	0.173846881901074	Down
ECT2	9.19793404083533e-06	-0.257997	0.205	0.097	0.205426658868016	Down
ADPGK	9.27723801635301e-06	-0.258237	0.226	0.112	0.207197833857228	Down
ROCK2	9.73378746623927e-06	-0.341353	0.445	0.267	0.217394409270988	Down
GOLGB1	1.02826718892983e-05	-0.256711	0.537	0.322	0.229653193975589	Down
SLC25A29	1.08351515332955e-05	-0.268578	0.417	0.244	0.241992274344623	Down
WT1	1.15502774100814e-05	-0.261477	0.363	0.209	0.257963895676757	Down
TNRC6A	1.16097795467523e-05	-0.271849	0.358	0.204	0.259292816397165	Down
ANKRD11	1.16623986563618e-05	-0.252397	0.543	0.329	0.260468011591184	Down
KDM6A	1.2605646932497e-05	-0.264567	0.221	0.112	0.281534518590389	Down
AES	1.28534271194845e-05	-0.292263	0.706	0.451	0.287068441286567	Down
NCOR2	1.44450742200071e-05	-0.279817	0.274	0.147	0.322616287629638	Down
SMC4	1.45988121104527e-05	-0.326038	0.396	0.239	0.326049869674851	Down
PTK2	1.57119051917216e-05	-0.27194	0.542	0.319	0.35090969055191	Down
COL1A2	1.58633564703493e-05	-0.336858	0.386	0.237	0.354292203408782	Down
RB1CC1	1.71372778228705e-05	-0.324653	0.51	0.302	0.382743962895991	Down
IL1R1	1.77163896842618e-05	-0.351347	0.325	0.187	0.395677847208304	Down
ARGLU1	1.98437875844057e-05	-0.300487	0.584	0.349	0.443191151910117	Down
IGLC2	2.09155532427257e-05	-0.512232	0.36	0.416	0.467127966123035	Down
LPP	2.13691260045902e-05	-0.251793	0.529	0.319	0.477258060186518	Down
LUC7L3	2.27384833793266e-05	-0.283228	0.605	0.367	0.50784128779388	Down
EED	2.27457397810405e-05	-0.279575	0.252	0.135	0.508003352269758	Down
WDR60	2.28573234869355e-05	-0.321649	0.356	0.204	0.510495462757217	Down
DUSP6	2.51177173631707e-05	-0.283049	0.304	0.175	0.560979099589055	Down
PHACTR4	2.63840472798204e-05	-0.261197	0.427	0.249	0.589261311947508	Down
INPPL1	2.76813435899665e-05	-0.255323	0.369	0.214	0.618235127738312	Down
IRF1	2.81121583269804e-05	-0.292452	0.469	0.294	0.627856944074781	Down
LRRC41	2.90562779634181e-05	-0.386489	0.488	0.289	0.64894291203498	Down
CKAP5	2.91197606887095e-05	-0.274366	0.295	0.162	0.650360735221639	Down
PDXDC1	2.99322390687489e-05	-0.311363	0.436	0.262	0.668506627361438	Down
DPYSL3	3.11712607809763e-05	-0.355061	0.282	0.155	0.696178938282324	Down
NFIX	3.23990164054213e-05	-0.27491	0.449	0.272	0.723599632398679	Down
HIPK2	3.40479226499102e-05	-0.269017	0.348	0.204	0.760426304463094	Down
UBA6	3.61821859239297e-05	-0.308057	0.334	0.19	0.808092940425046	Down
CBX6	3.698374156245e-05	-0.3065	0.249	0.132	0.825994884055759	Down
DYNLL2	3.73295954993005e-05	-0.383915	0.389	0.232	0.833719185881377	Down
ZNF704	3.82833575702532e-05	-0.282806	0.351	0.204	0.855020507974035	Down
NUMA1	4.06322856597318e-05	-0.350377	0.569	0.339	0.907481467924449	Down
RAP2B	4.07047175695564e-05	-0.250686	0.301	0.167	0.909099162198472	Down
IFI16	4.36754029578504e-05	-0.29525	0.569	0.372	0.975446449660631	Down
PPP6R3	4.49406678195621e-05	-0.268965	0.364	0.212	1	Down
PIP4K2C	4.60182695515638e-05	-0.26189	0.207	0.105	1	Down
SETD2	4.698707231365e-05	-0.257895	0.324	0.185	1	Down
LARP4B	4.80522473436066e-05	-0.327223	0.306	0.172	1	Down
MBP	5.01825824753715e-05	-0.288353	0.28	0.16	1	Down
SPON1	5.40133573446996e-05	-0.388736	0.323	0.192	1	Down
KIAA1551	5.46261528914768e-05	-0.279431	0.512	0.317	1	Down
CDK12	5.48111601881612e-05	-0.287442	0.325	0.187	1	Down
ARFGAP2	5.69061413997163e-05	-0.276358	0.348	0.2	1	Down
ADM	6.19846626685798e-05	0.263300624272072	0.235	0.135	1	Up
CHD4	6.23916170003575e-05	-0.283206	0.579	0.347	1	Down
HDAC3	6.27064907784783e-05	-0.344983	0.257	0.135	1	Down
SYNE2	7.00482978724714e-05	-0.330858	0.531	0.337	1	Down
TRIM28	7.22073984694581e-05	-0.304208	0.583	0.362	1	Down
AHCTF1	7.3046377052607e-05	-0.279193	0.285	0.162	1	Down
AFF1	7.40175482606702e-05	-0.277746	0.279	0.157	1	Down
CHD9	7.43495917255296e-05	-0.420596	0.417	0.244	1	Down
LAMA5	7.61573178015231e-05	-0.29457	0.492	0.304	1	Down
MYH9	7.64198075366343e-05	-0.284705	0.603	0.382	1	Down
MAP3K2	8.05437974460656e-05	-0.253087	0.418	0.249	1	Down
WDR82	8.49656858859764e-05	-0.356349	0.387	0.229	1	Down
TEAD1	9.21023290333192e-05	-0.26095	0.334	0.2	1	Down
DDX39B	9.96950836996222e-05	-0.258632	0.319	0.187	1	Down
APOL1	0.000102738141962111	-0.255082	0.331	0.204	1	Down
IST1	0.000103963457259623	-0.357576	0.346	0.207	1	Down
MYCBP2	0.000106355401548248	-0.262318	0.332	0.197	1	Down
ZNF217	0.000109028463042082	-0.334811	0.466	0.297	1	Down
DTX3L	0.000112925773620317	-0.402823	0.301	0.172	1	Down
SLFN5	0.000115597178413116	-0.347092	0.405	0.252	1	Down
MT-ATP6	0.000124470227327994	0.292042747904076	0.892	0.82	1	Up
KMT2C	0.000134591618704727	-0.413973	0.476	0.292	1	Down
KIF22	0.00013466552418454	-0.252061	0.331	0.202	1	Down
SEC16A	0.000138009357580717	-0.257305	0.224	0.122	1	Down
PPP1R10	0.000140126835820376	-0.319063	0.437	0.264	1	Down
NBR1	0.000150082705901598	-0.302765	0.251	0.142	1	Down
CENPB	0.000183565495383413	-0.31042	0.281	0.162	1	Down
RNF168	0.00018461415576258	-0.344485	0.264	0.152	1	Down
C2orf88	0.000187508193795452	-0.280233	0.374	0.239	1	Down
RIF1	0.000203111381623045	-0.350845	0.391	0.244	1	Down
ARHGEF12	0.000204155487812006	-0.265944	0.52	0.312	1	Down
STK4	0.000204842540007708	-0.308353	0.36	0.214	1	Down
ATF4	0.000210619019553843	-0.341616	0.621	0.387	1	Down
ASH1L	0.000212420398264103	-0.333954	0.484	0.294	1	Down
RNF213	0.000216179995125438	-0.306814	0.555	0.347	1	Down
TRIM56	0.0002170703799259	-0.311637	0.512	0.319	1	Down
PNKP	0.000221170017229287	-0.380467	0.29	0.167	1	Down
ATN1	0.000227452979692539	-0.308317	0.504	0.317	1	Down
TTC3	0.000229694915113575	-0.25935	0.621	0.392	1	Down
RUNX3	0.000252995476213939	-0.251256	0.143	0.07	1	Down
ADAM15	0.000266625412819272	-0.274812	0.372	0.229	1	Down
ARL6IP1	0.000289134669858149	-0.358413	0.572	0.369	1	Down
CXCL10	0.000302876808590273	0.657313051094077	0.147	0.077	1	Up
TRIM22	0.000306056308519546	-0.340525	0.197	0.11	1	Down
PPFIA1	0.000336025308110489	-0.268815	0.403	0.252	1	Down
MEN1	0.000337977690417536	-0.287834	0.177	0.095	1	Down
DDX17	0.000340415157638673	-0.360675	0.646	0.411	1	Down
AEBP1	0.000361084606962742	-0.279389	0.223	0.132	1	Down
NKTR	0.000395229499769455	-0.335236	0.458	0.284	1	Down
SCD	0.000406149019051458	-0.318958	0.289	0.177	1	Down
NDUFA4L2	0.000428817282075111	0.356432175693715	0.171	0.1	1	Up
GTF3C1	0.000438909414640063	-0.264547	0.267	0.157	1	Down
COL6A1	0.000441796197223816	-0.549814	0.441	0.284	1	Down
GDI1	0.000450888395305851	-0.283935	0.303	0.182	1	Down
SIRT2	0.000452732581487104	-0.393306	0.229	0.13	1	Down
UBR5	0.000458519439260396	-0.36641	0.403	0.249	1	Down
GATAD2B	0.000479835915717455	-0.308052	0.287	0.172	1	Down
MBNL1	0.000524015753293622	-0.278998	0.39	0.247	1	Down
MACROD2	0.000563772553777611	-0.265756	0.206	0.12	1	Down
LRBA	0.000627378191151721	-0.32198	0.258	0.155	1	Down
CPSF1	0.000635060668645924	-0.260121	0.33	0.204	1	Down
EXOC1	0.000635140497148834	-0.305367	0.319	0.2	1	Down
CAMK2D	0.000701511635404793	-0.256932	0.182	0.102	1	Down
OXR1	0.000710027278006361	-0.275486	0.357	0.224	1	Down
CSK	0.000734582228757477	-0.319171	0.187	0.107	1	Down
IL32	0.000842212967765662	-0.416659	0.418	0.284	1	Down
MACF1	0.000844589355801625	-0.365877	0.561	0.359	1	Down
EIF4G1	0.000902020455486569	-0.353802	0.63	0.411	1	Down
MMP11	0.000922698183863864	-0.625937	0.17	0.095	1	Down
DPF2	0.000925997653286697	-0.475165	0.346	0.209	1	Down
USP9X	0.000931544112488478	-0.321325	0.532	0.339	1	Down
HPS3	0.000940719976848813	-0.255721	0.174	0.097	1	Down
GBP5	0.000983934376255579	-0.254191	0.123	0.062	1	Down
CERS5	0.000990229167975839	-0.270388	0.227	0.135	1	Down
DCBLD2	0.000998811767390586	-0.314906	0.298	0.185	1	Down
ZDHHC7	0.00104543516775896	-0.265214	0.219	0.13	1	Down
NEAT1	0.00105163047829024	-0.28087	0.757	0.589	1	Down
KAT5	0.00105647992345098	-0.393607	0.296	0.177	1	Down
TXNIP	0.00114847556957893	-0.256533	0.458	0.309	1	Down
IGHG4	0.00126044089495632	-0.50037	0.259	0.299	1	Down
COL3A1	0.00141837853129075	-0.545608	0.222	0.14	1	Down
HP1BP3	0.00165929222787401	-0.333231	0.57	0.369	1	Down
FGFR2	0.00167144413714963	-0.283345	0.22	0.132	1	Down
STAT2	0.00182480424900546	-0.253525	0.334	0.214	1	Down
RAP2A	0.00197838856069452	-0.274919	0.116	0.06	1	Down
EPB41	0.00200387848596818	-0.253302	0.202	0.122	1	Down
FUS	0.0020389788078244	-0.273051	0.724	0.469	1	Down
ATRX	0.00219008276388379	-0.353395	0.569	0.369	1	Down
PCBP1	0.00219061469752938	-0.292085	0.794	0.556	1	Down
NOTCH2	0.0024122137802623	-0.315472	0.284	0.18	1	Down
PLEC	0.00300331558296745	-0.302776	0.513	0.337	1	Down
CHD3	0.00313308105651798	-0.425118	0.377	0.242	1	Down
GOLGA4	0.00318106757368178	-0.404451	0.594	0.389	1	Down
MAP3K1	0.0032011625753663	-0.287217	0.248	0.157	1	Down
APOBEC3C	0.00393333731068671	-0.390261	0.163	0.097	1	Down
XIST	0.00406289885091596	-0.297583	0.549	0.387	1	Down
DSP	0.00449681834894649	-0.261212	0.63	0.424	1	Down
CERS6	0.00457206158678602	-0.32739	0.196	0.12	1	Down
MUC16	0.00491846051103725	-0.653605	0.39	0.269	1	Down
RERE	0.00497436218694453	-0.318883	0.496	0.322	1	Down
KANSL1	0.00540472457382079	-0.304488	0.381	0.252	1	Down
RNF150	0.00678836782838921	-0.314427	0.237	0.157	1	Down
KIAA1109	0.00719045164325586	-0.290691	0.228	0.145	1	Down
CMBL	0.00741002578904565	-0.254078	0.201	0.13	1	Down
PABPC4	0.0089748028897423	-0.442075	0.646	0.431	1	Down
CCNL2	0.0090286126894237	-0.282296	0.368	0.247	1	Down
NRP2	0.00969710586545769	-0.268432	0.221	0.147	1	Down
TBC1D9	0.00993846977269051	-0.305086	0.138	0.085	1	Down
NEK4	0.0106610744395363	-0.251616	0.13	0.077	1	Down
PRRC2C	0.0117335031852768	-0.326345	0.716	0.484	1	Down
SMG1	0.0120118088206646	-0.316692	0.42	0.284	1	Down
HNRNPC	0.01205101825967	-0.272763	0.788	0.554	1	Down
HDAC8	0.0121839912331482	-0.386741	0.141	0.087	1	Down
AC007906.2	0.0124654982014615	-0.3149	0.318	0.227	1	Down
COL6A2	0.0129852315952637	-0.452176	0.275	0.195	1	Down
PTPN14	0.013494460857187	-0.376736	0.332	0.222	1	Down
YEATS2	0.0138853894940982	-0.331628	0.29	0.19	1	Down
HIST1H2BG	0.0140344568505046	-0.316432	0.188	0.125	1	Down
GJA1	0.0140709288964555	-0.339872	0.236	0.165	1	Down
VPS13D	0.0141196009357407	-0.319298	0.204	0.132	1	Down
TAF1	0.0152361146400367	-0.407034	0.226	0.15	1	Down
SPP1	0.0158742526452509	-0.300197	0.265	0.185	1	Down
MKI67	0.0162436853899185	-0.358114	0.112	0.07	1	Down
NORAD	0.0164850275320866	-0.440822	0.618	0.414	1	Down
RORA	0.0263352951512669	-0.27766	0.155	0.102	1	Down
SIRT1	0.0283308854875949	-0.466169	0.192	0.127	1	Down
CAMK1D	0.028565291349653	-0.315821	0.182	0.125	1	Down
AHNAK	0.0318946490318643	-0.386601	0.685	0.466	1	Down
IGHA1	0.0345523277495976	-0.253944	0.138	0.092	1	Down
CST1	0.0356660667842875	-0.362919	0.11	0.072	1	Down
EIF4G2	0.0364177100788859	-0.29783	0.742	0.526	1	Down
COL1A1	0.0373650293664241	-0.724832	0.324	0.242	1	Down
CCDC80	0.0375520245805869	-0.266918	0.178	0.125	1	Down
MED1	0.0383693542127449	-0.253068	0.175	0.12	1	Down
COL6A3	0.0392076229090507	-0.269099	0.116	0.077	1	Down
NUCKS1	0.0412658394275362	-0.265169	0.821	0.603	1	Down
DIP2A	0.0425117118078402	-0.328923	0.262	0.185	1	Down

## Sheet: Fibroblast
	p_val	avg_log2FC	pct.1	pct.2	p_val_adj	threshold
LGALS1	1.24407799977233e-15	1.05992689083964	0.984	0.968	2.77852380469153e-11	Up
PPIB	1.60245225500069e-15	0.722849499089712	0.977	0.817	3.57891686631854e-11	Up
CD63	3.04321915364607e-15	0.824847755419523	0.994	0.925	6.79672565775313e-11	Up
SSR2	8.8160979236314e-14	0.632299842642507	0.949	0.688	1.96898731026384e-09	Up
COX8A	1.05060097905085e-13	0.57974444612122	0.837	0.419	2.34641222661218e-09	Up
EID1	1.2896299675198e-13	0.623549695662977	0.949	0.731	2.88025956945872e-09	Up
NEDD8	1.50988267916392e-13	0.519507898829998	0.901	0.559	3.37217197564469e-09	Up
SRP14	1.71715707963079e-13	0.617449667803653	0.964	0.806	3.83509862164741e-09	Up
PARK7	2.86209755456111e-13	0.679118681668669	0.922	0.591	6.39220867835678e-09	Up
ARF4	3.21544011393733e-13	0.591325741852109	0.908	0.634	7.18136395046763e-09	Up
RPL36AL	5.92003482256804e-13	0.570475175609199	0.934	0.667	1.32218057727235e-08	Up
NNMT	6.95815795979197e-13	1.22152246484253	0.819	0.559	1.55403499873994e-08	Up
SELENOM	9.56775529811829e-13	0.68955762539977	0.934	0.688	2.13686246828174e-08	Up
MINOS1	1.06447174056421e-12	0.605680860043881	0.892	0.516	2.3773911853761e-08	Up
DBI	1.72429304944953e-12	0.442848709003003	0.848	0.441	3.85103609664057e-08	Up
NDUFA12	2.65876142966846e-12	0.718226783770967	0.863	0.505	5.93807777702153e-08	Up
GSTP1	4.30661846515074e-12	0.609084954992062	0.961	0.688	9.61840168006767e-08	Up
DAD1	6.25445916121809e-12	0.626707101786251	0.915	0.624	1.39687090906645e-07	Up
PSMD8	6.54659501684201e-12	0.558845049498592	0.862	0.441	1.46211653106149e-07	Up
UQCRQ	7.47047106718802e-12	0.570189026122847	0.875	0.473	1.66845500814577e-07	Up
DYNLT1	8.95568479658685e-12	0.607876510761393	0.879	0.559	2.00016264246971e-07	Up
S100A16	9.09272054615885e-12	0.622141408461869	0.795	0.43	2.03076820677912e-07	Up
PRDX5	1.08447272567989e-11	0.556900486962534	0.915	0.602	2.42206138553346e-07	Up
CD99	1.13409528251743e-11	0.717938074111831	0.941	0.688	2.53288840397444e-07	Up
S100A11	1.37629323496198e-11	0.690947997331299	0.981	0.839	3.07381331096408e-07	Up
PHPT1	1.49699666674137e-11	0.633938086221189	0.921	0.613	3.34339235550019e-07	Up
CTHRC1	1.84220065130738e-11	1.00177521495761	0.878	0.645	4.11437093462991e-07	Up
PPIC	2.08670044656723e-11	0.641689212963328	0.853	0.452	4.66043677736326e-07	Up
S100A13	2.11004431429901e-11	0.680190134202997	0.844	0.473	4.71257297155542e-07	Up
MDK	2.28901704734554e-11	0.763623199344329	0.913	0.591	5.11229067354152e-07	Up
RABAC1	2.29527244930935e-11	0.532528928374985	0.937	0.699	5.1262614882875e-07	Up
COPZ2	2.35594530417143e-11	0.591619009370239	0.737	0.344	5.26176824233647e-07	Up
SERF2	2.62636713671032e-11	0.520753788155187	0.984	0.882	5.86572836312884e-07	Up
S100A6	3.47199216287496e-11	1.18730475872016	0.939	0.828	7.75434729656494e-07	Up
TMEM208	3.66049909221469e-11	0.509562927888421	0.747	0.344	8.17535867255229e-07	Up
CFL1	3.79799282458773e-11	0.509793544097464	0.961	0.828	8.48243717443423e-07	Up
NDUFA4	5.23721802578796e-11	0.547027885879352	0.933	0.656	1.16968027387948e-06	Up
GPX7	5.24094278841428e-11	0.396165438463461	0.587	0.172	1.17051216236444e-06	Up
SERPINF1	8.24085080238023e-11	0.853720252108026	0.871	0.602	1.8405116182036e-06	Up
NDUFB11	1.40227397648177e-10	0.431407786999133	0.837	0.452	3.1318386990744e-06	Up
DBNL	1.86009852244195e-10	0.339586272086657	0.567	0.151	4.15434404002184e-06	Up
MED8	2.71778005683011e-10	0.37883702607492	0.518	0.129	6.06988997892437e-06	Up
ETHE1	3.50783435058386e-10	0.420825101639591	0.539	0.151	7.834397238594e-06	Up
ISCU	3.85294467796269e-10	0.475441406988451	0.796	0.387	8.60516664376188e-06	Up
TSPO	4.009803799329e-10	0.55222145083835	0.846	0.527	8.95549580542139e-06	Up
PDLIM2	4.0959432942697e-10	0.53353517923364	0.858	0.57	9.14787975342194e-06	Up
CHMP5	4.25413054544355e-10	0.440772392124102	0.773	0.376	9.50117516019362e-06	Up
FKBP1A	4.57760685078666e-10	0.477139684949563	0.801	0.43	1.02236271405469e-05	Up
MYL12A	5.62489993997751e-10	0.505999107614577	0.949	0.72	1.25626515259458e-05	Up
SEC61G	5.98413943665928e-10	0.57812365113602	0.927	0.71	1.33649770178348e-05	Up
PSMB5	6.14967016858244e-10	0.455676823958587	0.815	0.419	1.3734673354512e-05	Up
CFAP36	6.30020652297226e-10	0.397576757768958	0.566	0.183	1.40708812484062e-05	Up
PSMB1	8.26789643826653e-10	0.369858131085344	0.905	0.538	1.84655199052245e-05	Up
MYL12B	8.50377108057861e-10	0.478959923483878	0.945	0.763	1.89923223313643e-05	Up
FKBP11	9.08243581982205e-10	0.460855473246592	0.714	0.29	2.02847121599906e-05	Up
AAMDC	9.09438396138895e-10	0.392141101940959	0.52	0.14	2.03113971393661e-05	Up
SPCS1	1.0483351164459e-09	0.455073707554502	0.9	0.581	2.34135164907027e-05	Up
C19orf70	1.06737485151562e-09	0.451424219505204	0.774	0.366	2.38387499337498e-05	Up
PSMB9	1.11338926930594e-09	0.448435519454824	0.739	0.366	2.48664359406789e-05	Up
DSTN	1.25382968428283e-09	0.47803344485412	0.913	0.699	2.80030321687728e-05	Up
SNX3	1.28826879480594e-09	0.473287563737677	0.884	0.548	2.8772195263196e-05	Up
KDELR3	1.35782126791426e-09	0.475445003424882	0.675	0.301	3.03255801975972e-05	Up
ATP5E	1.37644978453683e-09	0.312777409072391	0.977	0.892	3.07416294878456e-05	Up
IGFBP2	1.47765421456002e-09	0.706458783476593	0.982	0.903	3.30019292279835e-05	Up
SEC61B	1.51432583668632e-09	0.406169332506052	0.937	0.742	3.38209532365522e-05	Up
COPS9	1.72977485100409e-09	0.369369826138108	0.814	0.452	3.86327915223253e-05	Up
PSMD14	1.82895334949483e-09	0.373846352733317	0.558	0.194	4.08478441076176e-05	Up
MYL6	2.12234381394205e-09	0.539568878235186	0.986	0.892	4.74004267405818e-05	Up
C19orf53	2.22957271652852e-09	0.344215981090304	0.905	0.559	4.9795277050948e-05	Up
DDT	2.33479373455085e-09	0.343222312342412	0.771	0.355	5.21452832674587e-05	Up
RAB18	2.66090716777665e-09	0.332767738789919	0.691	0.247	5.94287006851237e-05	Up
ATP5L	2.81843731360413e-09	0.495180208958833	0.937	0.688	6.29469789620346e-05	Up
OSTC	2.92340326119177e-09	0.531318022480753	0.938	0.656	6.5291288435457e-05	Up
PRDX1	3.02121854269324e-09	0.409938255341124	0.937	0.688	6.74758949325107e-05	Up
RNF7	3.12454054520618e-09	0.462566957384307	0.852	0.516	6.97834885366349e-05	Up
ARPC3	3.21984090094016e-09	0.476587906609782	0.925	0.699	7.19119266815976e-05	Up
VKORC1	3.28418013220915e-09	0.510278274352327	0.893	0.57	7.33488790727591e-05	Up
RCN1	3.65761461843743e-09	0.527062689755815	0.915	0.538	8.16891648881815e-05	Up
MRPL33	4.0658235923547e-09	0.388391843351683	0.783	0.409	9.08061041116499e-05	Up
PSMB6	4.1154637900576e-09	0.416081556529795	0.79	0.376	9.19147682871463e-05	Up
CIB1	4.72009831356185e-09	0.340542141045988	0.746	0.376	0.00010541867573509	Up
COX5A	4.80922765556627e-09	0.454044452717373	0.719	0.366	0.000107409290459417	Up
WDR83OS	4.81823614144646e-09	0.370226706699782	0.858	0.452	0.000107610485983065	Up
FIBP	4.95947357500901e-09	0.342986291599407	0.652	0.247	0.000110764882824251	Up
PTGDS	5.28211453377893e-09	1.36817934398557	0.791	0.581	0.000117970745997419	Up
GLT8D2	5.40275842373575e-09	0.474383862733877	0.733	0.344	0.000120665206635714	Up
FAM114A1	5.51815318759411e-09	0.383693249243899	0.847	0.473	0.000123242433291727	Up
AKR7A2	5.61352622620921e-09	0.382913103427247	0.72	0.312	0.000125372494736157	Up
SEC11A	5.67721756958955e-09	0.464346644845495	0.895	0.602	0.000126794977199213	Up
BANF1	5.73166049678984e-09	0.354503883108963	0.789	0.409	0.000128010905535304	Up
BAX	6.08134047723034e-09	0.44715086561671	0.783	0.43	0.000135820658218462	Up
UBB	6.72086010611746e-09	0.447805412248244	0.959	0.903	0.000150103689610027	Up
RPS26	8.39405242368456e-09	0.427444573002029	0.898	0.559	0.000187472766830571	Up
NANS	8.65380082093766e-09	0.351454848587237	0.558	0.194	0.000193273987534822	Up
NENF	8.78653062672833e-09	0.366943029411767	0.792	0.398	0.00019623837501735	Up
UXT	9.08240276161488e-09	0.365432041778677	0.723	0.323	0.000202846383277907	Up
PMF1	9.50554693821254e-09	0.287232660676823	0.449	0.118	0.000212296885318039	Up
RAB13	9.53303670809886e-09	0.501072942580677	0.853	0.527	0.00021291084183868	Up
NDUFAB1	9.6264582553339e-09	0.398011496624686	0.783	0.398	0.000214997318674627	Up
RHOC	9.72585871535547e-09	0.476258947888806	0.805	0.462	0.000217217328548749	Up
ANAPC13	1.14287705303479e-08	0.316220117158897	0.485	0.151	0.000255250161024791	Up
ARL2BP	1.23993947923647e-08	0.390566163868722	0.711	0.312	0.000276928083292673	Up
CHURC1	1.31893709182048e-08	0.288482877939376	0.786	0.387	0.000294571410087185	Up
MRPL57	1.34479708989588e-08	0.320900747519087	0.743	0.355	0.000300346982057345	Up
DDX1	1.37535530085678e-08	0.327899681316093	0.595	0.215	0.000307171852893353	Up
SLC25A5	1.40641700093635e-08	0.474415256047768	0.719	0.344	0.000314109172989125	Up
ALKBH7	1.44877621856123e-08	0.398510626178771	0.673	0.301	0.000323569680653465	Up
EAPP	1.64803739257503e-08	0.321313619267448	0.551	0.183	0.000368072671257708	Up
HAX1	1.66747989380099e-08	0.285561593764126	0.591	0.215	0.000372414959481513	Up
SKP1	1.72206640364268e-08	0.430956967285088	0.933	0.72	0.000384606310589556	Up
CWC15	1.78621153664549e-08	0.29233366969356	0.716	0.323	0.000398932484594404	Up
IFITM3	1.79061188998231e-08	0.463209572677589	0.984	0.892	0.000399915259508649	Up
EIF3F	1.84411616482992e-08	0.395413950521083	0.793	0.419	0.000411864904253115	Up
NDUFA6	1.96483460333132e-08	0.356915007642895	0.706	0.323	0.000438826160308017	Up
BTG3	2.01656754314221e-08	0.275112338436785	0.513	0.151	0.000450380195085382	Up
RHEB	2.03832684321068e-08	0.421738153670542	0.795	0.43	0.000455239917162672	Up
GUK1	2.08386901904827e-08	0.366952755137276	0.918	0.634	0.00046541130671424	Up
LXN	2.25646977628507e-08	0.548466330358616	0.65	0.29	0.000503959959835506	Up
NDUFA5	2.29476566259989e-08	0.303767588789166	0.733	0.344	0.00051251296308506	Up
GPX1	2.2962655869206e-08	0.422323535976664	0.901	0.57	0.000512847956182848	Up
OST4	2.29769008418396e-08	0.327503493339851	0.949	0.742	0.000513166103401645	Up
FUNDC2	2.33494953914535e-08	0.354912476386823	0.528	0.172	0.000521487630072722	Up
CST3	2.40720494341208e-08	0.655226730336004	0.943	0.774	0.000537625152061654	Up
NDUFS6	2.42823638694962e-08	0.3551347740685	0.83	0.452	0.000542322314661328	Up
EIF3K	2.44706430638841e-08	0.448686577961481	0.848	0.527	0.000546527342188787	Up
CLIC1	2.45678394622837e-08	0.449815085190463	0.907	0.613	0.000548698126550643	Up
PRDX4	2.67468010568913e-08	0.459330101892746	0.888	0.613	0.000597363054804611	Up
NDUFB3	2.71981413900678e-08	0.414090834698654	0.772	0.43	0.000607443289805773	Up
DCN	3.13071146587806e-08	0.522786150152214	0.974	0.914	0.000699213098789207	Up
EIF4E2	3.18060125159629e-08	0.321117193624175	0.707	0.323	0.000710355483531516	Up
TXN	3.20325003941221e-08	0.442473498786001	0.935	0.656	0.000715413863802323	Up
HOXB2	3.23379602685541e-08	0.563761462198388	0.627	0.301	0.000722236004637886	Up
HIGD2A	3.33546990837672e-08	0.3210783073616	0.707	0.333	0.000744943849336856	Up
IKBIP	3.40023652020052e-08	0.264401006599598	0.724	0.344	0.000759408824421583	Up
THY1	3.41568880539264e-08	0.590040768651822	0.912	0.72	0.000762859937796392	Up
MCTS1	3.57006175431601e-08	0.273252738015075	0.62	0.237	0.000797337592208939	Up
MYDGF	3.59971674984751e-08	0.465091631497609	0.887	0.516	0.000803960738910943	Up
NDUFA8	3.61617392825647e-08	0.287992552947726	0.628	0.258	0.0008076362851368	Up
LUM	3.67259822175805e-08	0.772494209521028	0.883	0.742	0.000820238086847443	Up
SOD1	3.745770722942e-08	0.416700414567006	0.896	0.602	0.000836580433261866	Up
ANXA2	3.86410463722092e-08	0.638249285955946	0.898	0.72	0.00086300912967692	Up
TRAPPC1	3.93896176647069e-08	0.350643635426636	0.785	0.398	0.000879727720923565	Up
CHMP2A	3.96103825649863e-08	0.377302069015285	0.807	0.398	0.000884658284206403	Up
CALM2	4.06033970871099e-08	0.485582762035951	0.975	0.817	0.000906836270543513	Up
PSMB3	4.17992938380884e-08	0.395588487999664	0.806	0.473	0.000933545428579867	Up
EIF6	4.21484866668236e-08	0.310915763352042	0.666	0.28	0.000941344301216838	Up
SRP9	4.50580888456691e-08	0.258307972672424	0.827	0.484	0.00100632735627917	Up
SCPEP1	4.64790972213435e-08	0.344725553035157	0.557	0.204	0.00103806415734148	Up
KDELR2	4.95805305490784e-08	0.45875680408104	0.928	0.699	0.00110733156928312	Up
IFITM1	6.04737059844347e-08	0.395832626250953	0.69	0.323	0.00135061974945636	Up
SUMO1	6.05522144113189e-08	0.263750523492843	0.829	0.473	0.0013523731566624	Up
ATP5G3	6.11426733612123e-08	0.34926179377089	0.871	0.527	0.00136556046684932	Up
REX1BD	6.57708208446918e-08	0.373771144751111	0.724	0.355	0.00146892551274535	Up
KDELR1	6.62579868761605e-08	0.336745750956379	0.893	0.591	0.00147980587889217	Up
CHCHD10	6.63334949956266e-08	0.252355226591616	0.704	0.333	0.00148149227723233	Up
TMEM14B	6.8417985983995e-08	0.381241296406379	0.711	0.355	0.00152804729896655	Up
RTRAF	6.85801707843398e-08	0.409451038930409	0.861	0.505	0.00153166953429745	Up
VEGFB	6.88989995936367e-08	0.251049062415933	0.675	0.28	0.00153879025692428	Up
TMEM176B	7.45819226435463e-08	0.607402211303868	0.749	0.452	0.00166571266032096	Up
STRAP	7.68994646034463e-08	0.258866840127844	0.64	0.258	0.00171747264245337	Up
LAMTOR4	7.74486393247238e-08	0.338575680905424	0.845	0.495	0.00172973791067838	Up
FIS1	7.97103619174009e-08	0.464846813636626	0.837	0.516	0.00178025122306323	Up
SSBP1	8.08259548275434e-08	0.369236664381122	0.834	0.495	0.00180516687511836	Up
TWISTNB	8.12037675587005e-08	0.321216350121862	0.438	0.129	0.00181360494465602	Up
MPC2	8.63430626953114e-08	0.25023043395703	0.601	0.247	0.00192838596223708	Up
DYNLL1	8.74854283973207e-08	0.41911765672197	0.961	0.839	0.00195389955782576	Up
VAMP5	8.84841696891443e-08	0.68963799639568	0.728	0.441	0.00197620544583735	Up
AIG1	9.31803614076917e-08	0.339319499358713	0.704	0.333	0.00208109019167939	Up
PDGFRL	1.00986130929694e-07	0.46371136438639	0.569	0.237	0.00225542424818378	Up
NDUFC1	1.02760273127347e-07	0.371340233111817	0.782	0.43	0.00229504794002617	Up
CHCHD2	1.06085904381574e-07	0.440139139366207	0.94	0.731	0.00236932258845807	Up
CLEC2B	1.06721179307414e-07	1.15425780114258	0.825	0.505	0.00238351081865179	Up
SSR4	1.08818501549203e-07	0.364259881523344	0.949	0.763	0.00243035241359991	Up
MRPL40	1.10030045851308e-07	0.337266751489375	0.642	0.301	0.00245741104404311	Up
CCT4	1.11506885300584e-07	0.324808190504816	0.726	0.376	0.00249039477630323	Up
RNASEH2C	1.130687364396e-07	0.251884516954538	0.666	0.301	0.00252527715964203	Up
COX6A1	1.13657197235333e-07	0.423439764747712	0.883	0.613	0.00253841984305392	Up
PSMA7	1.15948486733251e-07	0.380537254420702	0.927	0.677	0.00258959350270042	Up
POLR2K	1.16851270836283e-07	0.32900751048831	0.679	0.301	0.00260975628285755	Up
JPT1	1.20039590711194e-07	0.338706171380815	0.665	0.312	0.0026809642189438	Up
RARRES2	1.21124458203317e-07	0.820036653507325	0.97	0.839	0.00270519364951287	Up
C1orf122	1.25041362165748e-07	0.342431128784984	0.763	0.441	0.00279267378260981	Up
RCN3	1.26668449046618e-07	0.414671804591733	0.884	0.527	0.00282901314100716	Up
TAX1BP3	1.32153821487878e-07	0.399929089049857	0.681	0.344	0.00295152344911026	Up
B2M	1.32989878619329e-07	0.528978709389231	0.999	0.989	0.0029701959490841	Up
ATP6V0E1	1.35938022903862e-07	0.426092924634292	0.934	0.72	0.00303603980353486	Up
C20orf24	1.37075381655744e-07	0.298052778053344	0.519	0.194	0.00306144157389938	Up
PRDX2	1.40124058449634e-07	0.445322033595022	0.891	0.613	0.00312953072141414	Up
NDUFA11	1.41641778670155e-07	0.360545078210667	0.844	0.548	0.00316342748481924	Up
CHN1	1.42169100310429e-07	0.513471933555745	0.679	0.355	0.00317520468633313	Up
GTF3A	1.46028400246081e-07	0.268626303853124	0.708	0.344	0.00326139829109598	Up
NAA20	1.47582828734031e-07	0.303224927867577	0.602	0.258	0.00329611489694585	Up
APRT	1.48710181519544e-07	0.357730595273461	0.831	0.505	0.00332129319405749	Up
EFEMP2	1.49102898630031e-07	0.420109104666655	0.906	0.613	0.00333006413800312	Up
COX7A2	1.49892071875236e-07	0.41159251603154	0.877	0.538	0.00334768953326153	Up
CIR1	1.54599435884861e-07	0.269965573921563	0.69	0.323	0.00345282380105249	Up
SUMO2	1.64796945880403e-07	0.410191378572093	0.945	0.817	0.00368057498929293	Up
DNAJC8	1.73306349869255e-07	0.292123389071764	0.788	0.441	0.00387062401797994	Up
SNRPG	1.79413178286032e-07	0.308314002927065	0.802	0.452	0.00400701392384025	Up
NBDY	1.88821975505177e-07	0.282575633207632	0.734	0.376	0.00421715000093262	Up
MSRB2	1.90829929719079e-07	0.34426214170183	0.702	0.344	0.00426199565034591	Up
C4orf48	1.94193277113881e-07	0.295018067921777	0.797	0.419	0.00433711265106141	Up
YIF1A	2.10999084827653e-07	0.340502555617186	0.752	0.419	0.00471245356054081	Up
RAB32	2.20245800110721e-07	0.2537837192835	0.461	0.14	0.00491896969967285	Up
PFDN2	2.40980425355601e-07	0.302305509071498	0.807	0.441	0.00538205681989199	Up
GPX8	2.4424238475737e-07	0.416256736506239	0.847	0.548	0.00545490942117111	Up
RER1	2.56174871255631e-07	0.366372677421008	0.805	0.473	0.00572140957462326	Up
NDUFB10	2.57911618721287e-07	0.320119606281003	0.826	0.441	0.00576019809252122	Up
ARPC2	2.69410703834102e-07	0.364663081885411	0.931	0.72	0.00601701865943083	Up
RCAN2	2.74520418971437e-07	0.34286500983591	0.47	0.151	0.00613113903730807	Up
ESD	2.79510576926127e-07	0.284038116377467	0.73	0.333	0.00624258922506813	Up
UQCRH	2.8220791231884e-07	0.419652920582858	0.9	0.559	0.00630283151372897	Up
ISOC2	2.89031990479677e-07	0.273100225062039	0.664	0.28	0.00645524047537312	Up
C3orf14	2.95218242939726e-07	0.274312944921208	0.331	0.065	0.00659340423781584	Up
ARPC1B	3.074799487932e-07	0.340831951236376	0.787	0.452	0.00686725717634733	Up
PLPP4	3.15920921599326e-07	0.294096420469312	0.369	0.086	0.00705577786299934	Up
KIF5B	3.30125053642263e-07	0.326627095544624	0.859	0.505	0.00737301294804629	Up
PDCD5	3.39536376498816e-07	0.364297981376507	0.795	0.43	0.00758320543272455	Up
VPS29	3.49060092398548e-07	0.291191824764739	0.701	0.355	0.00779590810362917	Up
NDUFAF3	3.51397101355787e-07	0.298244154994487	0.697	0.323	0.00784810286168014	Up
MRPL41	3.58774931323695e-07	0.370976299258868	0.785	0.43	0.0080128793161834	Up
FAM229B	3.60908103615038e-07	0.286558785777332	0.489	0.161	0.00806052158613826	Up
LAMTOR1	3.73825598294342e-07	0.265017661246373	0.802	0.419	0.00834902091230584	Up
IFI27	3.7983290118949e-07	0.745406899879956	0.961	0.849	0.00848318801516608	Up
PCOLCE	3.8577001704002e-07	0.560548978806942	0.936	0.763	0.0086157875605718	Up
PIN1	3.92414447938427e-07	0.304074249863716	0.579	0.258	0.00876418428025682	Up
TUBA1C	3.98930475428564e-07	0.392068520859843	0.749	0.409	0.00890971323822155	Up
OAZ1	4.11331834589858e-07	0.308828163596575	0.961	0.774	0.00918668519372988	Up
RPL23A	4.114202669677e-07	0.472634995085206	0.982	0.849	0.0091886602424566	Up
PRDX6	4.14740580189897e-07	0.338380132513742	0.878	0.548	0.00926281611796116	Up
FKBP14	4.24263627104094e-07	0.348782568430951	0.612	0.269	0.00947550384774283	Up
AAED1	4.26060666421349e-07	0.319513066682791	0.365	0.086	0.0095156389238544	Up
HEBP2	4.26878350523411e-07	0.284829501082575	0.733	0.366	0.00953390108058987	Up
ITM2B	4.44566620897982e-07	0.404591350693215	0.98	0.86	0.00992895091113552	Up
GNG11	4.62701104130651e-07	0.325252456173232	0.637	0.28	0.010333966459654	Up
UQCRC2	4.81729464830671e-07	0.254188147084482	0.588	0.247	0.0107589458675282	Up
PRKAG1	4.82961793516789e-07	0.261379439864658	0.357	0.086	0.010786468696404	Up
TOP1	5.07742133725735e-07	0.350100200817207	0.781	0.452	0.0113399128146306	Up
CYB5A	5.14200391603316e-07	0.271327814332282	0.622	0.29	0.0114841515460685	Up
PSMA4	5.31245838372615e-07	0.310042185206883	0.825	0.462	0.011864844554214	Up
C3orf38	5.4491255953291e-07	0.263105667487437	0.318	0.065	0.012170077104608	Up
TMEM230	5.615945004332e-07	0.303874920846675	0.802	0.462	0.0125426515726751	Up
ATP6V1F	5.64434134828861e-07	0.389045389502088	0.814	0.484	0.0126060719672678	Up
TWF2	5.68648199696463e-07	0.300195195972916	0.566	0.237	0.0127001888920208	Up
GTF2H5	5.77876083816457e-07	0.319266144394716	0.727	0.376	0.0129062844559568	Up
SERP1	5.99174548730738e-07	0.352011330285372	0.895	0.581	0.0133819643713523	Up
BRK1	6.06579836403903e-07	0.351967592022975	0.861	0.559	0.0135473540662448	Up
TMEM167A	6.39773306422068e-07	0.306783607863709	0.812	0.452	0.0142886970256305	Up
NDUFS4	6.41709126639785e-07	0.352367453829527	0.753	0.409	0.014331931634373	Up
COX5B	6.61294673247342e-07	0.298598436342647	0.907	0.602	0.0147693552323061	Up
PPP1CA	7.02395531740916e-07	0.263130756507844	0.647	0.29	0.0156873018059016	Up
CFH	7.1830203042214e-07	0.387164076049475	0.868	0.548	0.0160425575474481	Up
SMARCB1	7.60089496061097e-07	0.268967474139791	0.635	0.29	0.0169758388050285	Up
DCUN1D5	8.2311406592488e-07	0.250883337278892	0.429	0.14	0.0183834295483663	Up
NDUFA13	9.3281665117615e-07	0.340484762998138	0.868	0.527	0.0208335270873681	Up
ICAM5	9.51613731002523e-07	-0.435504	0.037	0.14	0.0212533410682103	Down
RPS10	9.69930798796259e-07	0.374535311272346	0.941	0.742	0.0216624344603157	Up
PSMD7	9.7917123296385e-07	0.27777600254049	0.736	0.398	0.0218688103170146	Up
IGFBP6	9.80024184991153e-07	0.423520185950076	0.522	0.237	0.0218878601475924	Up
COX7A2L	1.00471146597806e-06	0.292875723828591	0.793	0.43	0.0224392258811541	Up
H2AFJ	1.02629712259226e-06	0.260258876881593	0.64	0.301	0.0229213199359756	Up
ARL6IP5	1.04579904157023e-06	0.392689076134443	0.83	0.505	0.0233568757944294	Up
NME4	1.04763498997861e-06	0.251198030409864	0.699	0.355	0.0233978798661823	Up
HOXB5	1.10798729161332e-06	0.304688278278594	0.394	0.118	0.0247457881708919	Up
C12orf57	1.11004674069904e-06	0.396004028149551	0.875	0.548	0.0247917839067723	Up
SNRPE	1.30518667623153e-06	0.316910913072522	0.765	0.376	0.029150039226955	Up
TP53I13	1.31469104203722e-06	0.278448193507945	0.645	0.301	0.0293623097328593	Up
TXNL1	1.35290721939179e-06	0.314447402308959	0.753	0.419	0.0302158298378963	Up
PRDM1	1.35665588976297e-06	0.398687046391891	0.443	0.151	0.0302995526419661	Up
SNX6	1.36012242408673e-06	0.26557461355146	0.796	0.452	0.030376974219553	Up
RAB2A	1.37257903403794e-06	0.375082777941805	0.9	0.613	0.0306551801462034	Up
WTAP	1.38342156452466e-06	0.2789720966275	0.567	0.237	0.0308973372220938	Up
RAMP1	1.39159626460631e-06	0.399651724716678	0.38	0.118	0.0310799109737173	Up
TCEAL8	1.41724781727079e-06	0.314940543033155	0.739	0.409	0.0316528127509258	Up
NDUFB7	1.41730167934537e-06	0.328270218338494	0.866	0.57	0.0316540157064995	Up
NUDT5	1.44517888607992e-06	0.275526091242221	0.526	0.204	0.0322766252417089	Up
PFDN5	1.44736884227985e-06	0.356469097775664	0.964	0.796	0.0323255357234782	Up
UACA	1.50648672661291e-06	0.294024562456091	0.625	0.29	0.0336458745521728	Up
IFITM2	1.53169099624418e-06	0.36846609190351	0.922	0.753	0.0342087867101176	Up
PRELID1	1.55860807681561e-06	0.324797433738629	0.843	0.548	0.0348099527875999	Up
JTB	1.59393852411427e-06	0.365961130718217	0.867	0.559	0.0355990229975681	Up
STX8	1.63202904298325e-06	0.264547179798285	0.493	0.194	0.0364497366459879	Up
NDUFS5	1.6517259546682e-06	0.362497792405205	0.938	0.72	0.0368896474715597	Up
COX7A1	1.69334444954284e-06	0.272439299626156	0.691	0.323	0.0378191549360898	Up
SSR3	1.71821571655257e-06	0.300440473454514	0.924	0.753	0.0383746298134851	Up
SURF1	1.74438531249153e-06	0.259300318990428	0.455	0.172	0.0389591015691859	Up
CRELD2	1.83534333708021e-06	0.277731197788716	0.552	0.258	0.0409905580903495	Up
RGS3	1.84136249440889e-06	0.416990083172242	0.538	0.237	0.0411249899501281	Up
ITM2C	1.85134912390628e-06	0.325745184563048	0.762	0.452	0.0413480313333228	Up
LAP3	1.85802360127716e-06	0.368965684256178	0.594	0.29	0.0414970991109242	Up
CAVIN3	1.93709737243743e-06	0.411452735178649	0.749	0.473	0.0432631327160176	Up
NDUFV2	1.97484373135201e-06	0.275473530787449	0.81	0.462	0.0441061598960158	Up
DENR	2.1443452634857e-06	0.300227332733378	0.626	0.301	0.0478918071146896	Up
SIVA1	2.14877015135502e-06	0.275457670574667	0.757	0.387	0.0479906325603629	Up
FTL	2.15667626979711e-06	0.410427153227842	1	0.978	0.0481672078096488	Up
IL1R1	2.20189230331676e-06	0.482749134803173	0.652	0.344	0.0491770627022766	Up
ATP5G1	2.2044420702484e-06	0.294193695357543	0.783	0.419	0.0492340091969278	Up
SF3B5	2.23066493074067e-06	0.281716441453987	0.796	0.495	0.0498196705631621	Up
MTCH2	2.23167372933462e-06	0.254722231497525	0.483	0.183	0.0498422010709593	Up
OLFML3	2.30315324973615e-06	0.304332659856513	0.584	0.269	0.0514386246796071	Up
UBE2E3	2.42251247810287e-06	0.29318393565093	0.729	0.409	0.0541043936859496	Up
RPL10	2.44667978873937e-06	0.420930972461268	0.994	0.989	0.0546441464017051	Up
SLC25A4	2.6447000604508e-06	0.281662741758839	0.532	0.226	0.0590667311501082	Up
ELOC	2.76060103320716e-06	0.250159128540753	0.704	0.376	0.0616552634756487	Up
C14orf2	2.83424218716606e-06	0.290968523886187	0.844	0.495	0.0632999650081669	Up
THOC7	2.88532697116751e-06	0.287888954035568	0.696	0.366	0.0644408925740552	Up
ZNF706	2.95916554215662e-06	0.330505322009179	0.825	0.505	0.066090003218526	Up
RPS27L	2.97038962569976e-06	0.418309149787759	0.962	0.828	0.0663406819003784	Up
TMSB10	3.07016444009644e-06	0.322859137834131	0.998	1	0.0685690526051139	Up
DERL3	3.39649946736005e-06	0.70996694190486	0.53	0.258	0.0758574191040194	Up
FTH1	3.41286620410664e-06	0.392382707429296	0.999	0.978	0.0762229538025177	Up
ECH1	3.41587081821148e-06	0.30981112184531	0.692	0.355	0.0762900588539353	Up
GINM1	3.50013815166523e-06	0.277095955495659	0.683	0.323	0.0781720854792912	Up
DMAC1	3.67550577017187e-06	0.280628957231709	0.589	0.269	0.0820887458710186	Up
NME1	3.72995277097573e-06	0.255134991075757	0.709	0.376	0.0833047651869721	Up
LDHB	3.7951555279098e-06	0.306149304385275	0.842	0.505	0.0847610035603375	Up
PSMA3	4.17170002189755e-06	0.271530716043748	0.782	0.473	0.0931707482890598	Up
TCEAL3	4.32284257915371e-06	0.2634919662767	0.578	0.258	0.0965463661628189	Up
RNASEH2B	4.42740139290473e-06	0.254663220346249	0.433	0.151	0.0988815827091343	Up
ISM1	4.60201824649844e-06	0.263344711808934	0.458	0.172	0.102781475517296	Up
RAB34	4.84187460245981e-06	0.25544577154547	0.812	0.462	0.108138427371337	Up
TMED10	4.89325228580504e-06	0.283173908463946	0.89	0.559	0.10928589655117	Up
TMED2	5.02109293731514e-06	0.32031006931928	0.84	0.516	0.112141089661996	Up
RCAN1	5.17391440647478e-06	0.398432296058036	0.412	0.151	0.115554204354208	Up
SFRP2	5.23758419433921e-06	0.707718171083512	0.677	0.43	0.116976205396372	Up
TMEM14C	5.48428942214522e-06	0.303668307399179	0.854	0.57	0.122486119954191	Up
GPM6B	5.65431345102202e-06	0.357269364966941	0.538	0.237	0.126283436615126	Up
RPS12	5.6732753421884e-06	0.412686699703037	0.994	0.946	0.126706931492436	Up
NDUFB8	6.12060502272073e-06	0.263163598078418	0.814	0.484	0.136697592577445	Up
VDAC3	6.55218051507533e-06	0.293444046878482	0.653	0.333	0.146336399623692	Up
PHB2	6.57638166346968e-06	0.288285417213196	0.761	0.398	0.146876908071932	Up
PSMB8	6.61535897656917e-06	0.297414228518298	0.782	0.484	0.147747427382696	Up
MGST3	6.80498571373116e-06	0.286315023709166	0.893	0.624	0.151982550930472	Up
RECQL	7.11500737849049e-06	0.260018471050371	0.534	0.247	0.158906574791207	Up
SNRPD2	7.37129961467798e-06	0.30339453745099	0.803	0.452	0.164630605594218	Up
ELOB	7.87299307712977e-06	0.314102314609858	0.93	0.731	0.175835427384616	Up
TMEM50A	8.2688923993735e-06	0.257046701707959	0.855	0.602	0.184677442847608	Up
HTRA1	8.77504379760358e-06	0.477378931996434	0.905	0.645	0.195981828175678	Up
PXK	9.2825587633101e-06	0.280683303533566	0.38	0.129	0.207316667419768	Up
LOXL1	9.32526100884041e-06	0.27473660647406	0.748	0.43	0.208270379371442	Up
SLC12A8	9.43038957536025e-06	0.303133053682322	0.462	0.183	0.210618320776096	Up
SH3GLB1	9.67948865679911e-06	0.273643503940593	0.785	0.43	0.216181699660951	Up
TDO2	1.03483361302741e-05	0.913559991084377	0.535	0.301	0.231119739133541	Up
SDC2	1.051150687046e-05	0.379485720472362	0.666	0.366	0.234763994444853	Up
HLA-C	1.05500175344684e-05	0.485329624942898	0.978	0.871	0.235624091614817	Up
EIF3E	1.0956123267994e-05	0.313248708325039	0.881	0.559	0.244694057067378	Up
CSRP2	1.17177211653217e-05	0.513992240180821	0.699	0.409	0.261703584506295	Up
NUB1	1.17365420501208e-05	0.269299457915562	0.514	0.226	0.262123930147398	Up
TMEM263	1.17811743466253e-05	0.258950456910265	0.724	0.387	0.263120747857529	Up
MFAP5	1.19919428892642e-05	0.731971425249561	0.498	0.247	0.267828052488826	Up
PLPP3	1.19959320434582e-05	0.316565741389221	0.435	0.172	0.267917146258596	Up
SH3BGRL3	1.25736136160514e-05	0.254639925834706	0.891	0.634	0.280819086500891	Up
TMSB4X	1.25856181661706e-05	0.3737623511767	0.997	0.989	0.281087196123255	Up
YIPF5	1.36806430041246e-05	0.26212980587105	0.645	0.323	0.30554348085412	Up
RAB22A	1.40555843978605e-05	0.255011845390393	0.435	0.172	0.313917421941817	Up
TNFSF10	1.47650512174641e-05	0.445460711093574	0.712	0.441	0.329762653890844	Up
ANAPC11	1.49965329937127e-05	0.289027845324012	0.822	0.505	0.33493256788158	Up
TIMM13	1.51677650644705e-05	0.275646434535414	0.702	0.387	0.338756864949885	Up
ATP5D	1.52348489229734e-05	0.277661722529255	0.868	0.527	0.340255115845688	Up
RARRES3	1.53370881894299e-05	0.414108657416963	0.477	0.226	0.342538527622728	Up
C8orf59	1.56070546413418e-05	0.258090199486371	0.812	0.495	0.348567958359728	Up
TMED9	1.60634674314063e-05	0.312044861468936	0.877	0.624	0.358761481613029	Up
CALR	1.60768834216247e-05	0.267356488974645	0.97	0.839	0.359061114338566	Up
YBX1	1.61878467623609e-05	0.272644179071042	0.929	0.763	0.361539369590567	Up
SLC25A3	1.64430051922288e-05	0.349790791306845	0.906	0.688	0.367238077963238	Up
FILIP1L	1.68445404598087e-05	0.415189414195797	0.868	0.602	0.376205966629366	Up
CDC42	1.80959530079541e-05	0.369718555859657	0.928	0.71	0.404155014479647	Up
ATPIF1	1.83442641574932e-05	0.271055092232592	0.874	0.527	0.409700795693454	Up
CARHSP1	1.83549953081499e-05	0.274206178075846	0.64	0.344	0.40994046521222	Up
H3F3A	1.8429054462392e-05	0.305257851470019	0.974	0.849	0.411594502363064	Up
LIMA1	1.88528346525375e-05	0.316662414629825	0.748	0.462	0.421059209129773	Up
GDI2	1.96726667336033e-05	0.253091056722055	0.804	0.452	0.439369338828297	Up
SPARC	2.15889772964002e-05	0.39491322317414	0.982	0.914	0.482168218937802	Up
PEBP1	2.16688231937887e-05	0.339702065127345	0.918	0.72	0.483951497210076	Up
TWIST1	2.20350249429623e-05	0.291304019137819	0.662	0.344	0.492130247076121	Up
GSTO1	2.23788419891402e-05	0.450471862308875	0.847	0.581	0.499809056985458	Up
GAS7	2.34215264365159e-05	0.29499320490252	0.535	0.258	0.523096371433147	Up
SH3BGRL	2.57078139384924e-05	0.284665537021199	0.837	0.548	0.57415831650229	Up
MALAT1	2.58896084060549e-05	-0.599763	1	1	0.578218514140829	Down
RARRES1	2.72050180151274e-05	0.370892454144652	0.558	0.29	0.607596872349856	Up
SERPING1	2.73318632086038e-05	0.283608216412249	0.917	0.688	0.610429832900957	Up
NUPR1	2.7636349025358e-05	0.337913518925228	0.858	0.559	0.617230219132345	Up
GUCY1A3	2.85541467027102e-05	0.455143064106879	0.471	0.215	0.63772831245833	Up
FCGRT	2.88729125939957e-05	0.264436074330775	0.864	0.495	0.644847629874299	Up
LDHA	3.03526724234374e-05	0.439764366349873	0.932	0.785	0.67789658590505	Up
MMP11	3.13677240355945e-05	0.293633690703049	0.836	0.602	0.700566748610967	Up
MAP1LC3A	3.1959058271677e-05	0.303172746632254	0.734	0.462	0.713773607439633	Up
PTS	3.4833693498304e-05	0.258604894146664	0.585	0.29	0.777975710591121	Up
POLR2L	3.50317290040325e-05	0.292614459831972	0.884	0.656	0.782398635576061	Up
SNAI2	3.69347423046915e-05	0.331336101782353	0.574	0.29	0.824900534632979	Up
FKBP7	3.92795771828688e-05	0.254401936822974	0.703	0.376	0.877270076802193	Up
ATP1B3	3.99882115270414e-05	0.331242394344461	0.718	0.398	0.893096716244943	Up
CFI	4.08951735995256e-05	0.253277798354931	0.824	0.495	0.913352807171805	Up
CST7	4.24842806502479e-05	0.374175817317627	0.392	0.151	0.948843924042636	Up
CTSK	4.32249450341471e-05	0.289012433457303	0.892	0.71	0.965385922392641	Up
RBP1	4.38914726603013e-05	0.396334184654648	0.846	0.591	0.980272150395169	Up
NPM1	4.56764764500174e-05	0.31699039117408	0.956	0.796	1	Up
OPTN	4.70838160220521e-05	0.256596432426676	0.731	0.419	1	Up
BEX3	4.86934617721101e-05	0.29463546032752	0.876	0.634	1	Up
CTSZ	4.88714108813316e-05	0.345082412031234	0.866	0.581	1	Up
HINT1	4.93230381715898e-05	0.29497611231134	0.91	0.699	1	Up
SRSF9	5.09355596855088e-05	0.297522736168342	0.847	0.591	1	Up
HSP90B1	5.11283603186261e-05	0.340874563486909	0.965	0.796	1	Up
RCN2	5.16222785343019e-05	0.260221288708349	0.843	0.538	1	Up
BBX	5.22647659291483e-05	0.2517574200628	0.7	0.387	1	Up
BST2	5.65059839943578e-05	0.380420564833842	0.977	0.86	1	Up
PDPN	5.7812926652801e-05	0.260640373172962	0.734	0.441	1	Up
EIF2S2	5.7828550351929e-05	0.305789136604744	0.79	0.473	1	Up
LGALS3	5.91058991822892e-05	0.260831109771193	0.847	0.581	1	Up
VIM	6.00118685094041e-05	0.289301152099144	0.987	1	1	Up
ATP5J	6.44853242537598e-05	0.272563346559042	0.901	0.677	1	Up
PODNL1	6.46546755842635e-05	0.260553257273133	0.545	0.269	1	Up
NDUFA2	6.51163040415076e-05	0.252409918434091	0.77	0.43	1	Up
MORF4L1	6.60222587733532e-05	0.294219773649137	0.94	0.785	1	Up
RUNX2	6.94484898114015e-05	0.280522753760455	0.587	0.29	1	Up
GJB2	7.06849158843033e-05	0.611192598259907	0.637	0.387	1	Up
GRP	7.22995169273961e-05	0.336394976962418	0.325	0.118	1	Up
ARFGEF3	7.29889160487906e-05	-0.285629	0.031	0.108	1	Down
DPT	7.35550926204623e-05	0.599643332505092	0.4	0.194	1	Up
TUBB2A	7.64575379632488e-05	0.26340904211988	0.415	0.183	1	Up
CLTA	9.04004037857548e-05	0.286715573248923	0.878	0.634	1	Up
NPC2	9.24669455792223e-05	0.253866831455698	0.861	0.602	1	Up
UQCR10	9.62587484538081e-05	0.256472824477529	0.898	0.602	1	Up
RPS27A	9.64882982839681e-05	0.284719919416527	0.994	0.946	1	Up
IGFBP7	0.000100699080389109	0.334200003772187	0.976	0.86	1	Up
BTF3	0.000102226295186939	0.305324310746905	0.936	0.699	1	Up
ATRAID	0.000108127694874934	0.260028914588713	0.815	0.505	1	Up
FAP	0.000108438581516863	0.37519281317558	0.76	0.548	1	Up
CALU	0.000113506324570241	0.373740288661289	0.936	0.742	1	Up
PDIA6	0.000127862673209388	0.283966244252136	0.919	0.634	1	Up
PPP1R14B	0.000136183399149625	0.25134	0.883	0.581	1	Up
COX4I1	0.0001363900848276	0.279746015107627	0.926	0.688	1	Up
LMCD1	0.000153390236316386	0.255306285212707	0.456	0.215	1	Up
SEPT11	0.000162584888995433	0.300818673598292	0.893	0.645	1	Up
USMG5	0.000163560011128375	0.258657371343772	0.863	0.548	1	Up
TPM2	0.000170753321498253	0.360156414717065	0.96	0.849	1	Up
RPS3A	0.000171546902043521	0.316702367037559	0.984	0.946	1	Up
PNISR	0.000173970824843887	-0.406813	0.928	0.828	1	Down
RPL21	0.000174105725091084	0.290755479962414	0.979	0.903	1	Up
TXNDC17	0.000179838419832587	0.272943569861699	0.775	0.473	1	Up
EEF1B2	0.000189707007426649	0.264898649426477	0.923	0.72	1	Up
RPL24	0.000191467801867999	0.327806119885416	0.98	0.882	1	Up
FABP5	0.000193370773752431	-0.412239	0.647	0.387	1	Down
EVA1B	0.000200235749648689	0.28266960659518	0.874	0.602	1	Up
PLIN2	0.000209439743124172	0.383614990920937	0.384	0.161	1	Up
PGAM1	0.000215090528084651	0.284984080459046	0.88	0.602	1	Up
RPS14	0.000228936292459634	0.299760248986909	0.989	0.957	1	Up
CUTA	0.000236088632158377	0.276234384736175	0.898	0.581	1	Up
GABARAPL2	0.000244772582212842	0.258928954097732	0.818	0.538	1	Up
WARS	0.000262799575971954	0.315245364304958	0.359	0.161	1	Up
COL10A1	0.000273087323849208	0.275523497281517	0.723	0.462	1	Up
TUBA1A	0.000278068141162874	0.418985378936258	0.926	0.774	1	Up
STMN1	0.000281915319586284	0.306723919281902	0.728	0.473	1	Up
IL7R	0.000296079843259409	0.390084481801186	0.384	0.172	1	Up
RGCC	0.000325874376118725	0.46871404014185	0.65	0.419	1	Up
S100A4	0.000327350347066002	0.695729175146837	0.769	0.613	1	Up
RPS9	0.000330014436107015	0.290693268807064	0.986	0.935	1	Up
RPL15	0.000330712939765433	0.280262897572393	0.989	0.925	1	Up
XIST	0.00036413094743269	-0.515994	0.955	0.828	1	Down
RPL7A	0.000389608101737433	0.284467516410247	0.988	0.935	1	Up
FBLN1	0.000393872056641616	0.460731038324975	0.738	0.57	1	Up
S100A10	0.00040796972278522	0.293278367327677	0.777	0.527	1	Up
WSB1	0.000471426187285182	-0.769636	0.899	0.817	1	Down
RPL10A	0.000486811114938599	0.263196172423586	0.97	0.935	1	Up
RPL3	0.000555931132960193	0.287582742106245	0.992	0.968	1	Up
RPL41	0.000583647506627433	0.284544988360894	0.997	1	1	Up
ANXA5	0.000606404150542827	0.292808492890381	0.904	0.699	1	Up
RPS23	0.000634742894373087	0.264813934420737	0.99	0.935	1	Up
EGFL6	0.000636743688467627	0.455185492153067	0.427	0.226	1	Up
HMGB1	0.000648405682204558	0.26407967589128	0.966	0.839	1	Up
KCNE4	0.000671251650927942	0.256172493904287	0.452	0.237	1	Up
SPATS2L	0.000696337111380225	0.267865304495807	0.871	0.645	1	Up
RPL26	0.000802226494859464	0.266315479561372	0.98	0.903	1	Up
MYL9	0.00081965952515866	0.318257446309845	0.901	0.72	1	Up
LMNA	0.000843585580057632	0.312264414091087	0.94	0.774	1	Up
CCL11	0.000994143245340247	0.566830054494896	0.161	0.032	1	Up
PLAU	0.00110869817055236	0.313404027714153	0.741	0.516	1	Up
COL1A2	0.00114514251853956	0.281374962351365	0.982	0.957	1	Up
FHL2	0.00127772283781997	0.297940803821084	0.763	0.495	1	Up
RPS27	0.00133231603084587	0.267015943012449	0.984	0.925	1	Up
COL3A1	0.00166175670492865	0.3126810328739	0.98	0.914	1	Up
COL6A6	0.00172462523111324	0.26145175688727	0.262	0.108	1	Up
RPS5	0.00189572075228532	0.265170085851218	0.962	0.785	1	Up
LY6E	0.00209377645073622	0.278330484609569	0.963	0.817	1	Up
HNRNPH1	0.00222443621759285	-0.467634	0.788	0.699	1	Down
HOPX	0.0024090781433173	0.479761826072488	0.476	0.29	1	Up
RPS4X	0.00259594979786981	0.251151541861386	0.991	0.978	1	Up
CXCL14	0.00271940361361282	0.638957936038739	0.215	0.086	1	Up
MT-CO2	0.00298244475445261	-0.435049	0.981	0.925	1	Down
SCG2	0.00304118529591029	0.353634314095536	0.478	0.301	1	Up
IGFL2	0.00315194885366254	0.351344254284233	0.107	0.011	1	Up
CEBPD	0.00318271379442938	0.286321662064415	0.728	0.484	1	Up
CXCL12	0.00318448532958287	0.274261447201379	0.581	0.398	1	Up
IL10	0.00340266537595818	0.255430355333431	0.105	0.011	1	Up
TAGLN	0.00354670668566155	0.651590440679938	0.788	0.613	1	Up
APH1A	0.00355505378712361	-0.339766	0.591	0.312	1	Down
SON	0.00366932086388618	-0.340625	0.938	0.796	1	Down
ACKR4	0.00374913352366407	0.320563483789331	0.262	0.118	1	Up
WDR59	0.00387267438379117	-0.3815	0.188	0.28	1	Down
RAI1	0.00475436653735244	-0.523617	0.164	0.247	1	Down
TBX3	0.00494728716357081	-0.736767	0.343	0.409	1	Down
ISG15	0.00519326409690156	0.475839449197969	0.918	0.785	1	Up
PVALB	0.0052437563183162	0.43588583447588	0.256	0.118	1	Up
CREBBP	0.00561026184275519	-0.614524	0.416	0.43	1	Down
FUS	0.00566968746339458	-0.31712	0.909	0.774	1	Down
FLNA	0.00590306498150579	-0.367602	0.932	0.86	1	Down
MT-CO3	0.00593414879163525	-0.438539	0.985	0.946	1	Down
MAT2A	0.00619773986865172	-0.273041	0.601	0.355	1	Down
SFT2D1	0.00720206523398569	-0.338552	0.569	0.301	1	Down
MT-ND1	0.00727183992977806	-0.30229	0.984	0.914	1	Down
EP300	0.00749849647389913	-0.515324	0.436	0.462	1	Down
MT-ND4	0.00797449200402972	-0.368035	0.976	0.882	1	Down
HLA-A	0.00805319292025435	0.26902937702881	0.991	0.925	1	Up
HLA-B	0.00883159992225136	0.295018730430441	0.985	0.892	1	Up
IFI6	0.0098528217662311	0.346362604611399	0.922	0.796	1	Up
RALY	0.010079613852709	-0.250321	0.571	0.323	1	Down
SOD2	0.0108540418690971	0.287949134023753	0.643	0.473	1	Up
CLU	0.0112614358437695	-0.386193	0.485	0.301	1	Down
SRRM2	0.012343108388695	-0.357408	0.927	0.849	1	Down
PLEKHJ1	0.0125509677840972	-0.252758	0.448	0.247	1	Down
POSTN	0.0125776176991473	0.314772805871604	0.761	0.591	1	Up
NKTR	0.0127354172876404	-0.519104	0.731	0.656	1	Down
CA9	0.0130794257658588	-0.449131	0.105	0.183	1	Down
EZH2	0.013176071744752	-0.362453	0.075	0.14	1	Down
MT-ATP6	0.0141387456385192	-0.34887	0.988	0.946	1	Down
ZRANB2	0.0145884257233385	-0.418597	0.822	0.71	1	Down
C1QTNF3	0.0156164263481417	0.649589572555151	0.215	0.108	1	Up
SRPRA	0.0162538460445012	-0.26216	0.584	0.344	1	Down
KLF2	0.0173231219655421	-0.287385	0.444	0.28	1	Down
DIO2	0.0176371811081728	0.276976841540092	0.34	0.204	1	Up
MXI1	0.0179952014477318	-0.376401	0.261	0.323	1	Down
AZIN1	0.0180028116304356	-0.340976	0.47	0.269	1	Down
HES4	0.0193853865584876	-0.524381	0.435	0.247	1	Down
IBSP	0.0205469976055912	0.52524240216398	0.172	0.075	1	Up
CLDN3	0.02119543883963	-0.318415	0.291	0.151	1	Down
MLLT3	0.0219545890069419	-0.275363	0.168	0.237	1	Down
MT-CYB	0.0251978274907831	-0.310025	0.973	0.882	1	Down
ASH1L	0.0269034779842098	-0.473603	0.633	0.581	1	Down
ANKRD11	0.0270966662716217	-0.508332	0.707	0.613	1	Down
TMEM205	0.0274387015250043	-0.303817	0.616	0.376	1	Down
FTX	0.0303075633861552	-0.449838	0.61	0.548	1	Down
H1F0	0.0312202378939831	-0.356566	0.496	0.29	1	Down
C3	0.031261742881616	0.319375105377038	0.252	0.14	1	Up
ST3GAL1	0.0312672009876657	-0.324599	0.139	0.054	1	Down
AKAP9	0.0313983897928433	-0.418662	0.839	0.72	1	Down
HSPA9	0.0326132699200835	-0.326094	0.643	0.581	1	Down
PTCH1	0.0329437628537528	-0.336981	0.118	0.183	1	Down
RSAD2	0.0331544539778745	-0.451764	0.532	0.333	1	Down
SRSF5	0.034574182488176	-0.312007	0.8	0.677	1	Down
CCNL2	0.0351916055242292	-0.412854	0.488	0.495	1	Down
MT-ND3	0.0358953196049699	-0.270113	0.977	0.839	1	Down
HK2	0.0372978783506792	-0.408483	0.122	0.183	1	Down
VMP1	0.0378529594890488	-0.513881	0.968	0.871	1	Down
RSRP1	0.0383803911154642	-0.422562	0.837	0.731	1	Down
RAB27A	0.0387242091928004	-0.415355	0.315	0.172	1	Down
BNIP3	0.0399384271654645	-0.323671	0.627	0.398	1	Down
SPP1	0.0409245380846852	-1.05427	0.273	0.151	1	Down
CPE	0.0436908189209342	-0.316761	0.793	0.548	1	Down
N4BP2L2	0.0440556462316208	-0.406452	0.897	0.753	1	Down
CDC42EP3	0.0459405260802373	-0.275413	0.404	0.237	1	Down
GATA6	0.0471835518083352	-0.255366	0.157	0.215	1	Down
MT-CO1	0.0499779122291446	-0.418859	0.984	0.914	1	Down

## Sheet: Monocytes
	p_val	avg_log2FC	pct.1	pct.2	p_val_adj	threshold
ATP5G3	8.59983640493105e-46	0.599234687900963	0.731	0.358	1.9206874626773e-41	Up
RPL23A	7.49549262687308e-44	0.679952803042447	0.921	0.686	1.67404332328583e-39	Up
VAMP8	8.22699728942038e-44	0.61480721887609	0.838	0.512	1.83741757461915e-39	Up
COX7A2	5.08424841234288e-43	0.54134740066256	0.75	0.396	1.13551604041266e-38	Up
CYBA	3.00705559447026e-42	0.629412699569831	0.939	0.784	6.71595796468988e-38	Up
PSME2	8.49624592407132e-42	0.667758209910889	0.776	0.442	1.89755156468209e-37	Up
PSMB6	1.54331330687538e-41	0.503069549146351	0.586	0.22	3.44683593957548e-37	Up
RPS2	1.63971088553216e-41	0.620060732942613	0.974	0.885	3.66213029174753e-37	Up
RPL7A	2.54845501523608e-41	0.625952853458638	0.94	0.784	5.69171943102825e-37	Up
RPS19	7.45980693573268e-41	0.594478783264718	0.978	0.897	1.66607328102654e-36	Up
RPS13	2.09843987511053e-40	0.576304590710084	0.933	0.734	4.68665561707186e-36	Up
CHCHD2	2.17434745599378e-40	0.480735498483976	0.803	0.474	4.85618760821652e-36	Up
ATP6V0E1	2.7676892753947e-40	0.571173106437797	0.82	0.495	6.18135722766653e-36	Up
NDUFA4	3.6053852836534e-40	0.586812655231305	0.767	0.434	8.05226749251151e-36	Up
PSMA7	4.10988098839796e-40	0.62633784895574	0.787	0.459	9.179008199488e-36	Up
CLIC1	6.19071008317961e-39	0.584428407468751	0.86	0.572	1.38263318997733e-34	Up
LSM3	6.45166427546738e-39	0.526706219634301	0.578	0.21	1.44091469928289e-34	Up
RPS10	1.80699589742469e-38	0.686853770975851	0.847	0.572	4.03574463730831e-34	Up
CD63	2.27470850593533e-38	0.603181180694615	0.911	0.727	5.08033397715597e-34	Up
UQCR11	2.3690462430706e-38	0.512194433521687	0.768	0.426	5.29102787927387e-34	Up
TSPO	5.35862901426693e-38	0.557011161349009	0.821	0.514	1.19679620404638e-33	Up
RPL19	9.67066809127297e-38	0.54882060467785	0.964	0.864	2.1598470115049e-33	Up
S100A4	1.17470450701003e-37	0.835198736527573	0.871	0.639	2.62358504595619e-33	Up
ARPC3	1.61097173703461e-37	0.48068367564556	0.934	0.715	3.59794427749309e-33	Up
HLA-C	1.70032831950715e-37	0.714540498123196	0.948	0.824	3.79751326878727e-33	Up
RPLP1	1.7852332365742e-37	0.483557893701996	0.99	0.948	3.98713991056481e-33	Up
APRT	2.10725439268238e-37	0.427007447230606	0.677	0.314	4.70634196061682e-33	Up
AP2S1	2.45370069129088e-37	0.562819223571909	0.759	0.428	5.48009512392905e-33	Up
EIF3K	4.72657999275e-37	0.463285882637981	0.695	0.323	1.05563437558078e-32	Up
PFN1	1.39362290125041e-36	0.551423244723896	0.893	0.673	3.11251738765267e-32	Up
RPL41	2.00224445439981e-36	0.538306054542256	0.983	0.933	4.47181276445653e-32	Up
RPL21	2.67329692067281e-36	0.668059774458719	0.903	0.698	5.97054134263065e-32	Up
RPS29	3.23411320229899e-36	0.543282840234674	0.957	0.797	7.22306842601456e-32	Up
POMP	3.4942270324418e-36	0.44590656104637	0.813	0.52	7.80400665425552e-32	Up
C1QBP	4.93256866149863e-36	0.446619011341527	0.524	0.18	1.1016398848591e-31	Up
COX8A	4.96031916656674e-36	0.393457742451995	0.782	0.449	1.10783768266101e-31	Up
PSMB1	6.07249449302772e-36	0.430954098586354	0.708	0.352	1.35623092007281e-31	Up
UBA52	6.14813572711524e-36	0.514644099217828	0.941	0.784	1.37312463329392e-31	Up
RPN2	6.32760292189626e-36	0.468488201316276	0.597	0.243	1.41320683657631e-31	Up
ACTG1	6.62116034646332e-36	0.67713809305422	0.922	0.763	1.47876995177912e-31	Up
RPL27	1.18717597159874e-35	0.543624059312444	0.879	0.621	2.65143881496863e-31	Up
RPL15	1.83075350008644e-35	0.535520657347802	0.959	0.847	4.08880486709305e-31	Up
NAA38	1.86385010937206e-35	0.413847754388073	0.554	0.21	4.16272283427155e-31	Up
LAMTOR2	4.15746478818944e-35	0.392991551280188	0.639	0.285	9.2852818579423e-31	Up
PPIB	5.59855908578854e-35	0.58723375780816	0.81	0.516	1.25038218622001e-30	Up
COX5A	5.94781877568294e-35	0.410753813364197	0.682	0.333	1.32838584536103e-30	Up
COX7C	8.51541377156882e-35	0.528340166337633	0.871	0.585	1.90183251174218e-30	Up
MYL12A	1.76114166415889e-34	0.512599004878658	0.854	0.56	3.93333379273246e-30	Up
RPL10A	2.4067957353973e-34	0.646286678381689	0.876	0.633	5.37533759543633e-30	Up
RPS12	4.36435703579024e-34	0.557139417871885	0.956	0.83	9.74735500373393e-30	Up
ATP5O	5.34102987828335e-34	0.354369876798682	0.7	0.348	1.1928656130158e-29	Up
MYDGF	8.62364007113647e-34	0.347684341711453	0.571	0.226	1.92600377348762e-29	Up
EEF1B2	9.97409472204069e-34	0.511154206197246	0.815	0.512	2.22761431522057e-29	Up
COX14	1.1087966094177e-33	0.326148224393068	0.545	0.203	2.47638634747349e-29	Up
C4orf3	1.24979236335797e-33	0.417267899837106	0.651	0.31	2.79128626432369e-29	Up
COX6A1	1.43484519262799e-33	0.442234717317018	0.79	0.468	3.20458325321535e-29	Up
DDT	1.52930090587232e-33	0.496312899276898	0.649	0.289	3.41554064317524e-29	Up
MRPL51	1.97462566731621e-33	0.410706050608081	0.602	0.256	4.41012896538402e-29	Up
OAZ1	2.59407402007295e-33	0.509748136616517	0.943	0.778	5.79360491643094e-29	Up
NDUFB2	3.30581191433534e-33	0.43681192599764	0.76	0.455	7.38320032947654e-29	Up
COPS9	3.48637960216534e-33	0.374013792989756	0.624	0.27	7.78648020347608e-29	Up
PPP1R14B	3.91622051567549e-33	0.425974392264709	0.643	0.294	8.74648689970964e-29	Up
ATP5E	3.9702095103013e-33	0.448303338246571	0.937	0.782	8.86706592030692e-29	Up
NOP10	4.21203094811441e-33	0.451949006576361	0.751	0.426	9.40714991951872e-29	Up
TOMM7	4.5060639230096e-33	0.453585185581532	0.751	0.4	1.00638431656496e-28	Up
TMEM258	4.55042575463368e-33	0.402446825499106	0.73	0.403	1.01629208803989e-28	Up
BRK1	4.92943857051273e-33	0.447455355859653	0.683	0.34	1.10094081033831e-28	Up
PSMB8	5.20916415418117e-33	0.501473069619418	0.662	0.327	1.16341472219482e-28	Up
ATP5G2	5.61477494968844e-33	0.418457412390724	0.834	0.539	1.25400383726342e-28	Up
MALAT1	7.922070269092e-33	-0.694575	0.992	0.981	1.76931517389901e-28	Down
RPL10	8.15901941660619e-33	0.488930728643007	0.983	0.943	1.82223539650483e-28	Up
GTF3C6	8.94871120184168e-33	0.320925709901445	0.556	0.214	1.99860515981932e-28	Up
PSMA2	1.06096767225302e-32	0.263836462851578	0.546	0.216	2.3695651992099e-28	Up
RPL30	1.09642681054901e-32	0.508313212092796	0.955	0.836	2.44875963868016e-28	Up
RPL26	1.35129100799868e-32	0.577194271328566	0.938	0.763	3.01797333726426e-28	Up
REEP5	2.73532983421449e-32	0.355038883972409	0.69	0.344	6.10908565173463e-28	Up
GMFG	3.29402668275221e-32	0.435030193192905	0.758	0.409	7.35687919325879e-28	Up
ERP29	3.96384044825489e-32	0.34204620384766	0.66	0.331	8.85284125713246e-28	Up
RPS14	5.15758513552055e-32	0.496944244066708	0.964	0.878	1.15189506416716e-27	Up
RPS27A	7.88326525895328e-32	0.507004218178932	0.955	0.797	1.76064846293462e-27	Up
TWF2	9.16506820317952e-32	0.31619424865898	0.582	0.231	2.04692633249812e-27	Up
RPS6	1.16459157498141e-31	0.542265503826967	0.951	0.809	2.60099882356349e-27	Up
TMSB10	1.32585259190118e-31	0.40158845600129	0.995	0.977	2.9611591787521e-27	Up
PARK7	1.33748980964469e-31	0.413145664363319	0.732	0.396	2.98714974086045e-27	Up
COMMD6	1.35394644790833e-31	0.482550351059322	0.704	0.358	3.02390399675847e-27	Up
RPS3A	1.4626828809077e-31	0.552086936034282	0.934	0.759	3.26675594621925e-27	Up
ARHGDIB	1.66168767185936e-31	0.407465746672114	0.832	0.539	3.7112132463307e-27	Up
UXT	2.33174404290057e-31	0.351884756990764	0.543	0.21	5.20771714541413e-27	Up
HINT1	2.36455749412433e-31	0.416790160153014	0.745	0.423	5.28100270737728e-27	Up
VAMP5	2.49329688515558e-31	0.534898627047827	0.5	0.191	5.56852926330647e-27	Up
BTF3	3.03106650706701e-31	0.465526583025668	0.834	0.56	6.76958393688345e-27	Up
MYL6	4.01968537044323e-31	0.436234190955549	0.946	0.811	8.9775653063479e-27	Up
RPS5	4.20805689838075e-31	0.591213425970377	0.83	0.574	9.39827427684356e-27	Up
NDUFA11	4.28828623881195e-31	0.368993888579666	0.65	0.319	9.5774584857626e-27	Up
ATP5L	5.6023522648499e-31	0.446926951243893	0.87	0.602	1.25122935483158e-26	Up
EFHD2	5.63789562708379e-31	0.438793028180463	0.769	0.438	1.25916760935289e-26	Up
COX6C	7.01241073809818e-31	0.332026310633058	0.84	0.547	1.56615181424685e-26	Up
RPS25	8.35137472462191e-31	0.471689709361447	0.94	0.774	1.86519603099706e-26	Up
PRDX1	1.01762627995866e-30	0.478006313116823	0.857	0.6	2.27276653365968e-26	Up
PGLS	1.01925072681214e-30	0.3593677820969	0.602	0.262	2.27639457326223e-26	Up
BST2	1.04450629142989e-30	0.476916316438612	0.792	0.52	2.33280035127953e-26	Up
RPS9	1.08418661097122e-30	0.496792707848955	0.952	0.847	2.42142237694313e-26	Up
MANF	1.21793051723837e-30	0.402808037417512	0.435	0.132	2.72012601720017e-26	Up
UQCRB	1.24039501268305e-30	0.442407370212039	0.879	0.604	2.77029822132632e-26	Up
TIMM10	1.24377368808995e-30	0.325128563670745	0.376	0.092	2.7778441549801e-26	Up
ANAPC11	1.25143997357711e-30	0.348828799811468	0.603	0.264	2.79496603698711e-26	Up
ARPC1B	1.34519900078957e-30	0.430648843718132	0.829	0.556	3.00436744836343e-26	Up
RPS4X	1.37795039934032e-30	0.499369388822712	0.959	0.845	3.07751442188667e-26	Up
MINOS1	2.170432912805e-30	0.415214605385226	0.729	0.409	4.84744486745869e-26	Up
PRELID1	2.18016597671148e-30	0.411415311526342	0.682	0.34	4.86918269238742e-26	Up
ANXA2	2.59352140862683e-30	0.614269489156164	0.812	0.549	5.79237071402716e-26	Up
S100A11	2.66102793717953e-30	0.480082075816063	0.971	0.897	5.94313979489676e-26	Up
ATOX1	2.76096509711226e-30	0.298451122771507	0.692	0.369	6.16633944789051e-26	Up
CLTA	2.88802289604805e-30	0.354012883858394	0.72	0.403	6.45011033603371e-26	Up
RPL28	3.38974946956285e-30	0.411536835294851	0.984	0.956	7.57066646532167e-26	Up
LAP3	4.01691531159865e-30	0.43968151328116	0.658	0.346	8.97137865692442e-26	Up
RPS18	4.40592784677844e-30	0.479597646721516	0.979	0.933	9.84019925299498e-26	Up
SPCS1	4.67730174333968e-30	0.346857842538264	0.64	0.302	1.04462857135748e-25	Up
OSTF1	5.25532901022839e-30	0.279530601540732	0.573	0.231	1.17372518114441e-25	Up
PYCARD	5.59172924813356e-30	0.337904365475789	0.769	0.451	1.24885681027815e-25	Up
RPS21	7.21009871926144e-30	0.46598322982446	0.894	0.696	1.61030344795985e-25	Up
HLA-B	7.30228613339472e-30	0.457315649305756	0.975	0.922	1.63089258503238e-25	Up
LAMTOR5	7.70849101577538e-30	0.271145242256984	0.637	0.287	1.72161438346327e-25	Up
TMSB4X	8.14527710584145e-30	0.412349557058155	0.998	0.983	1.81916618881863e-25	Up
RPL9	9.79586405966225e-30	0.47774848707627	0.952	0.826	2.18780827908497e-25	Up
RPS23	1.04705848012629e-29	0.50694923680852	0.964	0.841	2.33850040951405e-25	Up
RPL11	1.12917593495206e-29	0.437910321401196	0.968	0.878	2.52190153312192e-25	Up
RPS28	1.21495365809674e-29	0.454228598725341	0.964	0.857	2.71347749999326e-25	Up
DAD1	1.24282820070782e-29	0.318453636325224	0.658	0.317	2.77573250346083e-25	Up
RPL18A	1.47243323250068e-29	0.465368490295783	0.954	0.836	3.28853238146702e-25	Up
COX4I1	1.52197472160975e-29	0.40073667963857	0.872	0.627	3.39917834324321e-25	Up
ATP5B	1.68057606785465e-29	0.418793660382775	0.707	0.388	3.75339858994657e-25	Up
OSTC	1.71004644364262e-29	0.324086658267293	0.534	0.216	3.81921772723142e-25	Up
NDUFS6	1.75984650092431e-29	0.419419749968747	0.655	0.323	3.93044117516436e-25	Up
IFI27L2	1.87500736474192e-29	0.344309486781446	0.575	0.241	4.18764144841461e-25	Up
CD81	1.89889740290415e-29	0.588036630964461	0.877	0.669	4.24099745964614e-25	Up
RPL18	2.35330485088358e-29	0.447889999894172	0.956	0.832	5.2558710539634e-25	Up
PSMA1	2.76282872133459e-29	0.373238645215818	0.615	0.283	6.17050166622867e-25	Up
B2M	2.88386404602109e-29	0.514366020318791	0.998	0.996	6.44082196038349e-25	Up
RPLP0	3.12705346921842e-29	0.513096609584255	0.914	0.713	6.98396121815243e-25	Up
RPS27	3.52967185111116e-29	0.515301976272759	0.959	0.862	7.88316911227167e-25	Up
DRAP1	3.94785294530546e-29	0.475592513004374	0.767	0.421	8.8171347680452e-25	Up
ELOB	4.39289716028852e-29	0.456597926541608	0.821	0.524	9.81109651778838e-25	Up
RPL8	4.4160484175683e-29	0.494629151873259	0.967	0.857	9.86280253579703e-25	Up
IFI35	4.42239902839908e-29	0.385135169185864	0.445	0.153	9.87698599002651e-25	Up
RPL3	4.98846165822132e-29	0.43388909642086	0.945	0.792	1.11412302674715e-24	Up
CFL1	5.17792200829575e-29	0.455429280831948	0.937	0.786	1.15643710133277e-24	Up
LSM5	6.37728464126425e-29	0.308458156301115	0.476	0.166	1.42430275177996e-24	Up
ATP5G1	6.99515494610156e-29	0.321144862664717	0.579	0.249	1.56229790566232e-24	Up
ATP5J2	7.27953236567194e-29	0.377957138100395	0.802	0.482	1.62581075854917e-24	Up
TRAPPC1	9.46508166170657e-29	0.329372549308734	0.671	0.319	2.11393133832555e-24	Up
GUSB	1.11800546179195e-28	0.314900051115877	0.427	0.13	2.49695339836614e-24	Up
COX7B	1.36150742505083e-28	0.337263247017201	0.791	0.482	3.04079068310853e-24	Up
NME1	1.65557399809645e-28	0.397038270268887	0.429	0.14	3.69755896734861e-24	Up
NDUFB8	1.82588981619741e-28	0.355577352460201	0.697	0.371	4.0779423154953e-24	Up
RPS15	1.92802618591025e-28	0.425401682183323	0.958	0.839	4.30605368361196e-24	Up
RPS24	2.00535075932751e-28	0.411976552183567	0.978	0.904	4.47875038588206e-24	Up
ZNF706	2.14322686598711e-28	0.264200369895037	0.702	0.367	4.78668288249561e-24	Up
KDELR2	2.21352952130218e-28	0.323033470623037	0.6	0.258	4.94369683287629e-24	Up
NDUFB5	2.39328450418964e-28	0.359363453327457	0.478	0.178	5.34516161165715e-24	Up
NEDD8	2.59306762213374e-28	0.285827002019651	0.715	0.394	5.79135722727349e-24	Up
DDOST	2.72180015138872e-28	0.333031025702753	0.594	0.277	6.07886845811156e-24	Up
PDCD5	3.08772003561704e-28	0.293780885731536	0.561	0.226	6.89611392754709e-24	Up
UFC1	3.74174126962307e-28	0.331512997086751	0.54	0.214	8.35680495157616e-24	Up
SNRPG	4.06954945305908e-28	0.363425116298948	0.7	0.369	9.08893174846214e-24	Up
SERPINA1	4.25404799352131e-28	0.472887665157099	0.669	0.348	9.5009907887305e-24	Up
ATP5J	5.80691580475248e-28	0.440052620324832	0.773	0.432	1.29691657583342e-23	Up
DBI	5.9587806210746e-28	0.407483959102384	0.773	0.493	1.3308340639108e-23	Up
USMG5	6.71294318909447e-28	0.351830492617538	0.81	0.514	1.49926873185236e-23	Up
RPL37A	7.27086622220333e-28	0.425820828821815	0.959	0.855	1.62387526206689e-23	Up
PRDX5	8.60760461612005e-28	0.274252439755928	0.671	0.342	1.92242241496425e-23	Up
FAU	8.86473306282054e-28	0.35744215592059	0.956	0.849	1.97984948225034e-23	Up
ACTB	9.7841369676957e-28	0.512809840424623	0.983	0.954	2.18518915036516e-23	Up
PPP1CA	1.07654727763333e-27	0.390255222370631	0.624	0.306	2.40436068986628e-23	Up
CYC1	1.16765002546586e-27	0.265915621309549	0.518	0.201	2.60782956687545e-23	Up
PSMB9	1.25207426877473e-27	0.372435259142885	0.72	0.407	2.79638267188148e-23	Up
IFI6	1.81867549028023e-27	0.654496957770793	0.759	0.495	4.06182983999187e-23	Up
RANBP1	2.13671528175549e-27	0.345667488976811	0.547	0.237	4.7721399102727e-23	Up
NDUFV2	2.25514546234977e-27	0.267429205574752	0.67	0.338	5.03664187561197e-23	Up
NDUFC2	2.49396587655239e-27	0.362493275978363	0.667	0.333	5.57002338869212e-23	Up
RPS3	2.56416432748825e-27	0.480730619234204	0.943	0.792	5.72680460901225e-23	Up
UBE2L3	2.67907360112379e-27	0.275440757378836	0.695	0.365	5.98344298074987e-23	Up
RPS11	2.69342894870897e-27	0.438953316710115	0.95	0.805	6.01550421404662e-23	Up
EIF3F	2.89180694406694e-27	0.327279059560012	0.583	0.264	6.45856162887909e-23	Up
SEC11C	3.38698724244214e-27	0.312890908287073	0.417	0.128	7.56449730727027e-23	Up
SF3B5	3.81743189999211e-27	0.376177274201438	0.607	0.275	8.52585240544239e-23	Up
PHB2	4.27947997975782e-27	0.3174834629081	0.474	0.168	9.55779058679111e-23	Up
RPS7	4.2895863772954e-27	0.460405453237384	0.933	0.776	9.58036221505154e-23	Up
FCER1G	4.69870534991712e-27	0.477614107512843	0.926	0.778	1.04940885285049e-22	Up
ELOC	5.11255090497417e-27	0.357964623861985	0.577	0.256	1.14183711911693e-22	Up
COMT	6.87307798733054e-27	0.318745429030607	0.696	0.369	1.5350332376904e-22	Up
EIF3I	7.22615527967769e-27	0.263363076972102	0.588	0.26	1.61388952016322e-22	Up
NDUFAB1	8.98447955523818e-27	0.262381692153905	0.546	0.239	2.00659366386689e-22	Up
SRSF9	9.40997262637726e-27	0.367552663113759	0.659	0.323	2.1016232863751e-22	Up
SH3BGRL3	9.79913147847456e-27	0.547996740669559	0.915	0.732	2.18853802440251e-22	Up
GSTP1	1.01439144705366e-26	0.424701755327545	0.812	0.532	2.26554185784964e-22	Up
MRPL40	1.08775196524808e-26	0.356318562100982	0.477	0.178	2.42938523918505e-22	Up
MCTS1	1.13802764927279e-26	0.327917386750204	0.42	0.134	2.54167095188585e-22	Up
ATP5F1	1.19711165585198e-26	0.271099143775401	0.596	0.258	2.6736291721798e-22	Up
C19orf70	1.34489274371522e-26	0.344653892800205	0.56	0.241	3.00368345381356e-22	Up
FUOM	2.14258914350757e-26	0.293223449664468	0.381	0.115	4.78525859310981e-22	Up
MRPL17	2.21942650825548e-26	0.263146994377451	0.421	0.134	4.95686716353778e-22	Up
SLIRP	2.3583472711987e-26	0.265441346267056	0.579	0.256	5.26713279549518e-22	Up
SEC11A	2.57479412304453e-26	0.346815089151899	0.674	0.352	5.75054519440766e-22	Up
PSMB3	2.77511560392406e-26	0.363295148099672	0.705	0.405	6.197943189804e-22	Up
ALOX5AP	2.97260930252647e-26	0.683947380762184	0.64	0.363	6.63902561626261e-22	Up
RPL36AL	3.02700876353212e-26	0.382871605806959	0.86	0.625	6.76052137247264e-22	Up
CST3	3.51368060913399e-26	0.544042303853309	0.956	0.868	7.84745427243986e-22	Up
PDIA6	3.75743941321098e-26	0.321885342177074	0.614	0.302	8.39186518546539e-22	Up
TALDO1	4.81941534449106e-26	0.281050254160898	0.647	0.331	1.07636822303863e-21	Up
RNF7	5.17304683497386e-26	0.312102821926902	0.594	0.275	1.15534828012306e-21	Up
PRDX4	6.38173680000335e-26	0.265842004541944	0.409	0.132	1.42529709691275e-21	Up
EDF1	6.43946014937585e-26	0.351834470104186	0.832	0.535	1.4381890297616e-21	Up
TAP1	7.11809287609339e-26	0.421889703761296	0.532	0.233	1.5897548629467e-21	Up
SEC61G	7.12099049468748e-26	0.31407954105053	0.677	0.352	1.5904020170835e-21	Up
GNG5	7.67448181256117e-26	0.343305040876967	0.831	0.581	1.71401876801741e-21	Up
RPL27A	8.32733136299295e-26	0.422065070663588	0.957	0.839	1.85982618661085e-21	Up
ATP6V0B	1.00089241430245e-25	0.388362819094062	0.833	0.562	2.23539311810309e-21	Up
ZDHHC12	1.19325616828395e-25	0.292552182030258	0.412	0.132	2.66501832624537e-21	Up
RPS15A	1.33167312950242e-25	0.413715623266683	0.95	0.811	2.97415876743071e-21	Up
TXN	1.33492222594748e-25	0.51374154623057	0.744	0.453	2.98141529943111e-21	Up
PHB	1.43096827542226e-25	0.363877778524347	0.502	0.205	3.19592454632808e-21	Up
POLR2I	1.52016990935679e-25	0.255645288102826	0.451	0.161	3.39514747555746e-21	Up
NDUFB3	1.64271977867705e-25	0.270305575362947	0.609	0.298	3.66885035369732e-21	Up
AIF1	1.75290397000699e-25	0.438262173368662	0.902	0.686	3.91493572661361e-21	Up
PSMA4	1.8197387629123e-25	0.291424914864741	0.667	0.344	4.06420455308833e-21	Up
SLC25A5	1.85797568856485e-25	0.342938538498432	0.693	0.4	4.14960290284073e-21	Up
RAC1	1.89394733623209e-25	0.391228395253226	0.908	0.717	4.22994198074074e-21	Up
FKBP1A	2.13390404926191e-25	0.313204189052712	0.68	0.363	4.76586130362156e-21	Up
RHOC	2.21889124940724e-25	0.272850583793976	0.476	0.178	4.95567171642613e-21	Up
UQCRH	2.44521075872808e-25	0.281044879372541	0.781	0.488	5.46113370854329e-21	Up
MRPL11	2.49384539561567e-25	0.321679004656648	0.384	0.115	5.56975430656804e-21	Up
RAN	2.98302589185189e-25	0.326525068017801	0.689	0.394	6.66229002686201e-21	Up
RARRES3	3.15682686829526e-25	0.36572883754859	0.476	0.189	7.05045712765062e-21	Up
SSR2	3.3985578697498e-25	0.284445643886582	0.675	0.354	7.5903391462992e-21	Up
COX5B	3.4616327128261e-25	0.356273103475769	0.837	0.574	7.73121050082581e-21	Up
ARPC2	3.70005519935962e-25	0.378253321739165	0.89	0.671	8.26370328224977e-21	Up
RER1	3.72649540040634e-25	0.286444224969202	0.594	0.27	8.32275482726752e-21	Up
NDUFB10	3.73835130650858e-25	0.344878678616202	0.651	0.325	8.34923380795625e-21	Up
RPL35A	3.89687561380206e-25	0.428547993436223	0.931	0.782	8.70328199586552e-21	Up
YBX1	4.2251603651767e-25	0.356257262589261	0.916	0.713	9.43647315958563e-21	Up
MGST3	5.05200724128761e-25	0.318637607585776	0.636	0.338	1.12831529726918e-20	Up
SNRPB	5.07712119227955e-25	0.260425	0.688	0.371	1.13392424708372e-20	Up
IDH2	5.25145478146403e-25	0.401880943677109	0.55	0.252	1.17285991089218e-20	Up
RPS16	6.85624427655692e-25	0.409020704780628	0.959	0.87	1.53127359672622e-20	Up
SQOR	7.46327761694846e-25	0.264436580778174	0.567	0.26	1.66684842296927e-20	Up
RPS19BP1	8.38348770488727e-25	0.300860156717016	0.539	0.233	1.87236814400952e-20	Up
SEC61B	8.96392112219325e-25	0.37456612904473	0.796	0.493	2.00200214343064e-20	Up
ATP5H	9.92004732179398e-25	0.282946091601348	0.764	0.472	2.21554336884947e-20	Up
LAMTOR1	1.12386173031247e-24	0.295445682620553	0.624	0.31	2.51003278847988e-20	Up
ARL6IP5	1.13776441212994e-24	0.415656719598141	0.705	0.409	2.54108303805101e-20	Up
LAMTOR4	1.30335568220262e-24	0.31041608101238	0.741	0.43	2.91091458063133e-20	Up
SNRPD3	1.3920198297606e-24	0.278960355528035	0.635	0.317	3.10893708778732e-20	Up
SRP14	1.79173449499074e-24	0.404091768364534	0.883	0.654	4.00165982111231e-20	Up
RPL36	1.89938797006286e-24	0.378157233877794	0.959	0.849	4.2420930923384e-20	Up
RPL35	2.26005075563114e-24	0.345686744360884	0.955	0.828	5.04759735762658e-20	Up
DYNLL1	2.83801690643236e-24	0.390961579660013	0.853	0.631	6.33842695882602e-20	Up
RPL38	2.94934870072141e-24	0.373876417930952	0.949	0.778	6.58707538819119e-20	Up
SELENOH	3.07015899162408e-24	0.351303590049174	0.669	0.356	6.85689309189323e-20	Up
C20orf24	3.32320379018158e-24	0.261201901871583	0.494	0.203	7.42204334499155e-20	Up
ACAA2	3.36055432955665e-24	0.255956578512134	0.318	0.078	7.50546203963183e-20	Up
RPL7	3.93647153546621e-24	0.40178950132518	0.885	0.669	8.79171552731023e-20	Up
PSME1	4.2231067548463e-24	0.369552762282834	0.764	0.478	9.43188662627373e-20	Up
PPT1	4.39621037887943e-24	0.381937968358351	0.717	0.417	9.81849626018931e-20	Up
GTF3A	4.63023738868994e-24	0.374760719705098	0.625	0.306	1.03411721839001e-19	Up
RPL32	4.80499556814985e-24	0.348443356804126	0.971	0.899	1.07314771019059e-19	Up
MRPL27	6.47684866326198e-24	0.267896136497203	0.469	0.178	1.44653938045293e-19	Up
HCST	6.65927507020665e-24	0.442680556688285	0.781	0.501	1.48728249417995e-19	Up
DCTN3	7.12568745944382e-24	0.262324530213756	0.433	0.157	1.59145103719218e-19	Up
UQCC2	7.48444852892983e-24	0.263084641633482	0.518	0.229	1.67157673445119e-19	Up
CHMP5	8.58564454721727e-24	0.281534396619917	0.568	0.26	1.91751785317551e-19	Up
SNRPD2	8.75907550719192e-24	0.312414193829987	0.627	0.321	1.95625192377624e-19	Up
SUPT4H1	9.26461938647336e-24	0.26532739007214	0.475	0.187	2.06916009377496e-19	Up
NACA	9.45706011522199e-24	0.403584918505364	0.938	0.788	2.11213980613368e-19	Up
SEM1	1.14428918550445e-23	0.259427283701765	0.764	0.447	2.55565546690563e-19	Up
LY96	1.15230958794689e-23	0.318674345770283	0.598	0.294	2.57356823372059e-19	Up
PSMA3	1.20992295924532e-23	0.251424570480879	0.582	0.281	2.70224193717851e-19	Up
SLAMF8	1.22678862156088e-23	0.323043396860694	0.339	0.099	2.73990970739406e-19	Up
LGALS1	1.38970167900163e-23	0.568205206612435	0.906	0.715	3.10375972988224e-19	Up
CCT5	1.41227320377707e-23	0.28684196274302	0.556	0.264	3.15417097331571e-19	Up
EIF3E	1.78123923074164e-23	0.38765030430733	0.698	0.388	3.97821969793838e-19	Up
RHOA	1.78334457776214e-23	0.352632373835127	0.819	0.562	3.98292177997397e-19	Up
OS9	1.90968336514949e-23	0.325621304971397	0.584	0.268	4.26508682772488e-19	Up
ADGRE5	2.058949083156e-23	0.322346412809534	0.415	0.149	4.59845688232062e-19	Up
ORMDL2	2.22462772385085e-23	0.250544952580904	0.393	0.128	4.9684835584485e-19	Up
RPL13A	2.36764876551876e-23	0.404347505678262	0.961	0.868	5.28790675290959e-19	Up
ATP6AP2	2.41268619566941e-23	0.369219563630551	0.694	0.396	5.38849334940806e-19	Up
ATRAID	2.58114468213623e-23	0.287473055012546	0.541	0.241	5.76472853308305e-19	Up
HLA-DRB1	2.6047004891911e-23	0.642143352419296	0.954	0.86	5.81733807255941e-19	Up
ATP1B3	2.62113481861773e-23	0.331057842728602	0.636	0.319	5.85404250390083e-19	Up
AGTRAP	2.86553378339518e-23	0.277230474188943	0.427	0.157	6.39988315183479e-19	Up
RBX1	2.96033251352956e-23	0.273119732801372	0.759	0.461	6.61160663571691e-19	Up
TMEM59	2.9643352188338e-23	0.30446745077526	0.661	0.369	6.62054627774341e-19	Up
TMBIM4	3.20855623419591e-23	0.264105859352601	0.709	0.392	7.16598949345314e-19	Up
LYZ	3.71371060322254e-23	0.465768462696187	0.828	0.597	8.29420126123721e-19	Up
CSTA	3.85775598344824e-23	0.269620498637835	0.482	0.197	8.61591221343329e-19	Up
PRR13	3.86296302838972e-23	0.27146260460133	0.707	0.367	8.62754162760559e-19	Up
ITGB2	4.296458690079e-23	0.379692102592487	0.891	0.686	9.59571083842244e-19	Up
GSTO1	4.55062998094534e-23	0.284319987255085	0.787	0.535	1.01633769994433e-18	Up
HMGA1	4.7486305816092e-23	0.300526204996105	0.478	0.199	1.0605591540966e-18	Up
MZT2B	5.16886681128481e-23	0.259815367402804	0.736	0.415	1.15441471363235e-18	Up
SNRPF	5.25232649094321e-23	0.259960503431799	0.637	0.333	1.17305459848726e-18	Up
CCT2	5.61114600863803e-23	0.284603266692414	0.472	0.184	1.25319334956922e-18	Up
RPL12	5.82875182910277e-23	0.341484576580569	0.963	0.866	1.30179343351181e-18	Up
BLOC1S1	5.84803648851401e-23	0.344918063587264	0.781	0.465	1.30610046934472e-18	Up
NDUFS7	6.28169021230116e-23	0.290407037544946	0.571	0.27	1.40295269201534e-18	Up
LYSMD2	7.54632981212016e-23	0.252046395022861	0.444	0.166	1.68539730023892e-18	Up
CHCHD10	1.07417649496068e-22	0.293456098541806	0.695	0.405	2.39906578384519e-18	Up
CCT3	1.0954502454625e-22	0.282529935622623	0.566	0.262	2.44657857821595e-18	Up
C3AR1	1.15595175628291e-22	0.402582773174246	0.598	0.314	2.58170265248225e-18	Up
SNU13	1.35017119227789e-22	0.289271132106016	0.687	0.373	3.01547234083345e-18	Up
CCT7	1.46981618493585e-22	0.307529330363794	0.473	0.191	3.28268746743572e-18	Up
M6PR	1.55742981071563e-22	0.268205365389882	0.65	0.333	3.47836373925229e-18	Up
DEK	1.66214857364737e-22	0.374899284143788	0.775	0.488	3.71224262438404e-18	Up
C4orf48	1.66945732255808e-22	0.252592250386885	0.654	0.335	3.72856598420122e-18	Up
RPL24	1.79555361359975e-22	0.317986217197378	0.927	0.795	4.01018944061368e-18	Up
VKORC1	2.52556685701934e-22	0.266213189330362	0.529	0.231	5.640601018467e-18	Up
LDHB	2.7685134576562e-22	0.323834471696561	0.557	0.264	6.18319795632936e-18	Up
RACK1	2.82513217753953e-22	0.371794588527967	0.919	0.763	6.30965020531678e-18	Up
RPL34	3.50511742652535e-22	0.356466860792105	0.96	0.83	7.82832926040172e-18	Up
DYNLT1	3.70175301789166e-22	0.307870913711115	0.645	0.34	8.26749519015923e-18	Up
PPIA	4.03483347983454e-22	0.389399740805842	0.917	0.759	9.01139709386246e-18	Up
CALM3	4.32319909825091e-22	0.295977467000215	0.695	0.392	9.65543286603359e-18	Up
PLP2	5.50604883156735e-22	0.328922173335281	0.499	0.22	1.22972094604225e-17	Up
ATP5D	5.79509997867435e-22	0.300679823640734	0.756	0.453	1.29427762923713e-17	Up
TXNDC17	7.96914678673341e-22	0.256601114238848	0.596	0.298	1.77982924334904e-17	Up
LY6E	8.75007604305943e-22	0.538914642095493	0.767	0.528	1.95424198345689e-17	Up
PFDN5	8.93115378299251e-22	0.323619385420228	0.901	0.704	1.99468388589355e-17	Up
CORO1A	9.09759835466648e-22	0.38668341963109	0.725	0.457	2.03185761653121e-17	Up
TPM3	9.34616365258112e-22	0.346670177290988	0.85	0.618	2.08737219016747e-17	Up
GPX4	1.20078031143571e-21	0.356186311271011	0.846	0.591	2.68182274756052e-17	Up
SUMO2	1.28387583045898e-21	0.274792308930942	0.786	0.516	2.86740827974708e-17	Up
MRPS34	1.33216085265796e-21	0.258310251923363	0.466	0.191	2.97524804832628e-17	Up
NEAT1	1.36605505002445e-21	-0.624658	0.949	0.916	3.0509473487246e-17	Down
RPS8	1.50994966468057e-21	0.394534899810268	0.952	0.878	3.37232158109758e-17	Up
CTSZ	1.58863387454068e-21	0.456246824805479	0.874	0.709	3.54805489539915e-17	Up
RPL36A	2.38991255680386e-21	0.333055426873284	0.848	0.581	5.33763070436573e-17	Up
CKLF	2.52762457606369e-21	0.44984965518319	0.729	0.449	5.64519672818064e-17	Up
GRN	3.47047172505218e-21	0.462768957652075	0.889	0.706	7.75095155073153e-17	Up
H3F3A	3.56154493613207e-21	0.373909528496065	0.959	0.864	7.95435446035737e-17	Up
RAB8A	3.58488541434481e-21	0.268012972902451	0.622	0.317	8.0064830843977e-17	Up
CARD16	3.62663000704038e-21	0.269684182386796	0.675	0.367	8.09971545772398e-17	Up
LCP1	3.90154139237912e-21	0.3648677376005	0.767	0.484	8.71370254573952e-17	Up
FCGR1A	4.32952122332845e-21	0.423685136726916	0.658	0.384	9.66955270018176e-17	Up
UBL5	4.45009234649014e-21	0.250017117008881	0.851	0.597	9.93883624665107e-17	Up
SSR4	4.96745905240912e-21	0.316797490616062	0.813	0.556	1.10943230476505e-16	Up
RPL5	5.26507778117084e-21	0.388242919113237	0.915	0.742	1.1759024716467e-16	Up
SERPINB1	5.42252520203093e-21	0.340065100443184	0.701	0.403	1.21106677862159e-16	Up
PARP1	6.75036545315904e-21	0.262883353038879	0.503	0.224	1.50762662030854e-16	Up
RPS17	7.19424627154948e-21	0.39516394695038	0.867	0.671	1.60676296228786e-16	Up
TMEM176B	7.97586998389468e-21	0.495797002743159	0.635	0.39	1.78133080220304e-16	Up
CD53	8.56531901922853e-21	0.300892246466149	0.805	0.537	1.9129783497545e-16	Up
CD48	1.18875461170696e-20	0.297869001456857	0.635	0.331	2.65496454978633e-16	Up
ACTR3	1.19667374005732e-20	0.271096367738203	0.777	0.497	2.67265113104402e-16	Up
TMEM14C	1.37020682214818e-20	0.290319735162758	0.61	0.323	3.06021991658574e-16	Up
HLA-DRA	1.76964606937705e-20	0.532588563267342	0.976	0.91	3.95232753134671e-16	Up
TKT	1.95439682183683e-20	0.310293059716194	0.672	0.379	4.36494986189039e-16	Up
RHOG	2.24420534676651e-20	0.281002028545864	0.741	0.447	5.01220822146831e-16	Up
NPC2	2.34167801745082e-20	0.319521381204388	0.928	0.832	5.22990368417467e-16	Up
GPSM3	2.55408229773154e-20	0.29620165171316	0.655	0.358	5.70428740375362e-16	Up
CAPG	2.56879240711493e-20	0.402971025321091	0.846	0.679	5.73714096205047e-16	Up
ANP32B	2.58686635694105e-20	0.324810302765595	0.69	0.409	5.77750732159213e-16	Up
RPL22	3.23135089484195e-20	0.310128060037908	0.939	0.809	7.21689908854002e-16	Up
DNAJC15	4.66878457123359e-20	0.319517066585193	0.598	0.306	1.04272634613931e-15	Up
OST4	4.73580307762333e-20	0.279774798841573	0.827	0.558	1.0576942593564e-15	Up
GPX1	5.701163409156e-20	0.357300078276912	0.96	0.883	1.2732978358009e-15	Up
LMO2	5.77744759893776e-20	0.264474871855741	0.499	0.233	1.29033514674676e-15	Up
ARPC4	6.22720133772755e-20	0.271695081106321	0.696	0.396	1.39078314676807e-15	Up
AKR1A1	6.35428849269744e-20	0.28454193816813	0.714	0.444	1.41916679195905e-15	Up
TMEM50A	7.46534344950756e-20	0.300054998861476	0.71	0.409	1.66730980601302e-15	Up
HLA-DPB1	8.16429066135115e-20	0.522219414097751	0.929	0.805	1.82341267630617e-15	Up
MRPL21	9.16689041514609e-20	0.251482188311762	0.401	0.151	2.04733330531873e-15	Up
ATP6V1F	9.70200439735277e-20	0.294603731037962	0.838	0.589	2.16684566210477e-15	Up
RPL39	1.02981234645135e-19	0.289438590477772	0.974	0.912	2.29998289456445e-15	Up
ALDOA	1.16523030359589e-19	0.416750732397147	0.877	0.681	2.60242536005107e-15	Up
COTL1	1.69965891663353e-19	0.371471313953689	0.846	0.6	3.79601822440933e-15	Up
TUBA1B	1.73177738337896e-19	0.457179120228558	0.878	0.686	3.86775160803857e-15	Up
PDIA3	1.83949015132445e-19	0.284229069032994	0.78	0.545	4.10831730396802e-15	Up
EIF3G	2.04870339229552e-19	0.281711608392805	0.671	0.373	4.57557415635282e-15	Up
TBCA	2.14148702284595e-19	0.286088042359022	0.681	0.388	4.78279711682415e-15	Up
ISG20	2.58140391088157e-19	0.42571192135184	0.348	0.13	5.76530749456289e-15	Up
RPL23	3.32415648663163e-19	0.369079037886093	0.933	0.761	7.42417109724309e-15	Up
RPL29	3.88846424945515e-19	0.349375122310777	0.948	0.847	8.68449605473312e-15	Up
COPE	7.54754429900912e-19	0.256143419276365	0.755	0.482	1.6856685437407e-14	Up
CTSC	7.88269311474591e-19	0.551440125966785	0.834	0.623	1.76052068024735e-14	Up
CALHM6	1.17309680768012e-18	0.415516805955027	0.717	0.451	2.61999441027278e-14	Up
WARS	1.27129158898656e-18	0.389412	0.405	0.17	2.83930263484259e-14	Up
RPL13	1.35175005335194e-18	0.297469297858525	0.987	0.954	3.01899856915623e-14	Up
RPSA	1.36960439392406e-18	0.355670096467035	0.874	0.719	3.05887445338999e-14	Up
YWHAH	1.53214631503005e-18	0.358351226554755	0.784	0.528	3.42189557998811e-14	Up
TSPAN4	1.54121881755138e-18	0.253351417958219	0.383	0.153	3.44215810711924e-14	Up
PGK1	2.01802956525813e-18	0.299186237195778	0.722	0.457	4.5070672310475e-14	Up
RPL6	2.02061482896975e-18	0.309661304632587	0.934	0.782	4.51284115902105e-14	Up
AP1S2	3.39788772260947e-18	0.253739844948506	0.695	0.421	7.58884243967599e-14	Up
SLC16A3	3.68618670659799e-18	0.274896408405401	0.708	0.447	8.23272939051596e-14	Up
TNFSF10	4.53730573698143e-18	0.60073564855506	0.494	0.256	1.01336186329743e-13	Up
RPS20	4.60450351358056e-18	0.32953354307591	0.945	0.801	1.02836981472308e-13	Up
MZT2A	5.95651201243998e-18	0.254602031912152	0.556	0.279	1.33032739285834e-13	Up
PPA1	6.01753069783523e-18	0.277349785144399	0.589	0.338	1.34395530605452e-13	Up
LAMP2	6.14327984622037e-18	0.26322609065983	0.655	0.367	1.37204012085486e-13	Up
H2AFV	6.41696784999652e-18	0.275961062035068	0.657	0.367	1.43316559961822e-13	Up
NDUFS5	7.07761379254997e-18	0.287141206341803	0.796	0.522	1.58071426442811e-13	Up
JPT1	9.98878957031871e-18	0.29050872336821	0.671	0.398	2.23089626263498e-13	Up
CTSH	1.01539864798124e-17	0.271959512015623	0.804	0.589	2.26779134040129e-13	Up
HLA-DPA1	1.08932260940001e-17	0.506405001412865	0.944	0.836	2.43289311583399e-13	Up
CKS1B	1.40340972603314e-17	0.270727465800279	0.26	0.073	3.13437528212241e-13	Up
S100A6	1.58237329469145e-17	0.437204062760625	0.92	0.792	3.53407251636388e-13	Up
NDUFA3	2.29868660125033e-17	0.271982882266725	0.718	0.43	5.13388665523249e-13	Up
EIF5A	2.49841266487726e-17	0.268357191650743	0.671	0.398	5.57995484573687e-13	Up
TYROBP	3.64916537712856e-17	0.318363745679676	0.95	0.87	8.15004595327892e-13	Up
FABP5	3.74614500665835e-17	0.303591392966132	0.658	0.403	8.36664025787076e-13	Up
RPS26	4.71498587101179e-17	0.296923183659631	0.84	0.616	1.05304494443177e-12	Up
FCGRT	4.81705544559265e-17	0.344598915177175	0.824	0.614	1.07584116321866e-12	Up
EEF1D	4.86668403061176e-17	0.276509987906051	0.829	0.593	1.08692521139683e-12	Up
RAB13	6.13627742148266e-17	0.271755671267574	0.501	0.256	1.37047619931394e-12	Up
TUBB	6.36583944699329e-17	0.444270053709314	0.734	0.499	1.42174658209148e-12	Up
TMBIM6	6.99106045149893e-17	0.274780476606481	0.866	0.669	1.56138344123777e-12	Up
LGALS3BP	9.03070250246724e-17	0.347483024131016	0.645	0.396	2.01691709690103e-12	Up
ENO1	1.04281922130774e-16	0.303180404379011	0.843	0.631	2.32903244886871e-12	Up
HLA-DMA	1.50478215132735e-16	0.340691038549811	0.846	0.633	3.36078045677449e-12	Up
ANKRD22	1.8656417755075e-16	0.27110472510593	0.283	0.096	4.16672434141845e-12	Up
IFITM3	1.87199569668951e-16	0.516625064730988	0.863	0.696	4.18091518898635e-12	Up
EMP3	1.9929091686969e-16	0.276876975476139	0.769	0.505	4.45096333736765e-12	Up
ATP5I	2.22103997273806e-16	0.296048859760219	0.833	0.579	4.96047067511318e-12	Up
ARPC5	2.35924060879345e-16	0.312257132766156	0.869	0.648	5.26912797567928e-12	Up
HNRNPA1	3.53152299320768e-16	0.308382085451715	0.853	0.618	7.88730345303004e-12	Up
FBP1	4.17754222574653e-16	0.313559869733529	0.388	0.176	9.3301228069823e-12	Up
IL2RG	6.32517995757479e-16	0.250550948896128	0.419	0.195	1.41266569172475e-11	Up
EPSTI1	6.71854080576152e-16	0.30880447414469	0.688	0.436	1.50051890355878e-11	Up
ISG15	1.05167255228549e-15	0.443878679672159	0.795	0.564	2.34880547827441e-11	Up
CTSS	1.05931367622597e-15	0.365076628740038	0.905	0.759	2.36587116448309e-11	Up
H2AFZ	1.22644668828411e-15	0.390301506256642	0.702	0.453	2.73914603361374e-11	Up
CKS2	1.40676234460979e-15	0.299066813322103	0.346	0.143	3.1418630204515e-11	Up
RPLP2	1.53037314960743e-15	0.267069843794832	0.972	0.872	3.41793539233322e-11	Up
TNFSF13B	1.69683408398477e-15	0.259943113901339	0.708	0.459	3.78970924317158e-11	Up
CPVL	1.86554152363551e-15	0.320016996101782	0.571	0.321	4.16650043888756e-11	Up
S100A10	1.9345300748788e-15	0.367464110034648	0.869	0.681	4.32057946923431e-11	Up
C1QC	2.11745308677979e-15	0.719824194292035	0.698	0.543	4.72911972401397e-11	Up
VSIG4	2.25298452713648e-15	0.329772764037489	0.494	0.268	5.03181564290662e-11	Up
SAT1	2.33776902590423e-15	-0.524333	0.977	0.958	5.2211733424545e-11	Down
PKM	2.45566892698004e-15	0.31965405791486	0.837	0.631	5.48449098151722e-11	Up
IL1RN	3.81155541575963e-15	0.268203577266914	0.418	0.201	8.51272786555755e-11	Up
GAPDH	4.735175592173e-15	0.298166466913893	0.965	0.887	1.05755411675592e-10	Up
DDX3X	6.0704299778947e-15	-0.741354	0.836	0.774	1.355769831263e-10	Down
CD52	9.55138163986112e-15	0.360051697891292	0.418	0.212	2.13320557544658e-10	Up
ITM2B	1.42481470029661e-14	0.348279531342728	0.931	0.799	3.18218115164245e-10	Up
TIMP1	1.67571935354394e-14	0.62401837675233	0.725	0.465	3.74255160420503e-10	Up
IFITM1	2.88130470812399e-14	0.266430048616678	0.258	0.09	6.43510593512412e-10	Up
EP300	4.9219853939875e-14	-0.761316	0.46	0.491	1.09927621789317e-09	Down
RPL37	4.96777609076477e-14	0.251193113618344	0.974	0.916	1.1095031121114e-09	Up
TYMP	1.2378939139915e-13	0.367986180917915	0.939	0.832	2.76471226750862e-09	Up
PPP1R15A	1.68774925624274e-13	-0.671355	0.866	0.807	3.76941918889253e-09	Down
MT-ND2	5.02756288345196e-13	-0.330611	0.962	0.939	1.12285589439016e-08	Down
TPI1	5.31747011706366e-13	0.277940585631122	0.826	0.625	1.187603775945e-08	Up
IFIT3	6.7340688093645e-13	0.363040074903544	0.451	0.243	1.50398692788347e-08	Up
NUCKS1	1.28340266707857e-12	0.27618388292199	0.782	0.545	2.86635151665329e-08	Up
GBP1	1.33204439529841e-12	0.518107175577429	0.573	0.369	2.97498795245948e-08	Up
XIST	1.5432757959406e-12	-0.509164	0.902	0.832	3.44675216265374e-08	Down
TGFBI	1.73224962064387e-12	0.310239813843092	0.806	0.614	3.86880630274603e-08	Up
PTTG1	1.89502497893807e-12	0.321989266817812	0.23	0.082	4.23234878796028e-08	Up
VIM	2.00772742441121e-12	0.2506148406083	0.96	0.889	4.48405842967999e-08	Up
ACP5	2.02513017773127e-12	0.294132483770319	0.371	0.18	4.52292573894501e-08	Up
CALR	3.15794266537589e-12	0.302963741916407	0.819	0.65	7.05294914885052e-08	Up
HMGN2	4.42521146014332e-12	0.260578532663185	0.8	0.564	9.88326727508409e-08	Up
C1QB	5.22460334072044e-12	0.597648413868107	0.716	0.587	1.1668629101165e-07	Up
WSB1	7.35784500960138e-12	-0.568399	0.874	0.822	1.64330110444437e-07	Down
IL32	8.71871193830661e-12	0.34111197418751	0.274	0.117	1.9472371243014e-07	Up
RETN	1.19170615381979e-11	0.476228961575415	0.239	0.096	2.66155652394111e-07	Up
RSAD2	1.29853745473883e-11	0.369178207716573	0.314	0.147	2.90015355141371e-07	Up
JUN	1.74628150521762e-11	-0.775103	0.918	0.866	3.90014511375303e-07	Down
IL7R	2.22282290611373e-11	0.307759899858475	0.204	0.071	4.96445267851441e-07	Up
CYBB	2.50235938993225e-11	0.255149811913918	0.794	0.6	5.58876946147469e-07	Up
PTMA	2.66344675205303e-11	0.271914502523801	0.984	0.95	5.94854197603523e-07	Up
CALM1	3.47155781540707e-11	0.251954652526229	0.907	0.757	7.75337722493015e-07	Up
CD14	4.58660541683944e-11	0.352910552344432	0.846	0.696	1.02437245379692e-06	Up
HLA-A	4.78978383378127e-11	0.273083618648019	0.973	0.95	1.06975032143671e-06	Up
CCL2	6.79266021086226e-11	0.617630851437345	0.501	0.325	1.51707273149398e-06	Up
CXCL11	2.07781083736273e-10	0.614370513673191	0.154	0.044	4.64058272416591e-06	Up
SRGN	2.27131050443099e-10	0.316682268554422	0.945	0.868	5.07274488059618e-06	Up
ADAMDEC1	2.30992075737226e-10	0.277224258056345	0.173	0.057	5.1589770195152e-06	Up
SERPING1	4.20898826597576e-10	0.299903169816642	0.506	0.323	9.40035439323025e-06	Up
CCNL1	4.38593237218915e-10	-0.614379	0.867	0.79	9.79554136004724e-06	Down
CXCL9	7.05753495701994e-10	0.721297153043509	0.235	0.107	1.57622985730083e-05	Up
MT2A	8.26550891232496e-10	0.353716277445542	0.71	0.516	1.84601876047866e-05	Up
STMN1	8.95498158404616e-10	0.368041906586606	0.403	0.237	2.00000558698087e-05	Up
C15orf48	2.0037592274815e-09	0.360908761794565	0.608	0.419	4.47519585865719e-05	Up
CD163	2.19580611806334e-09	0.2885437993919	0.591	0.405	4.90411338408266e-05	Up
FUS	2.19989349327973e-09	-0.489762	0.858	0.788	4.91324212789096e-05	Down
MT-ND5	2.85314144487999e-09	-0.273516	0.947	0.895	6.37220610299497e-05	Down
IFIT1	3.5575514589188e-09	0.291621837924828	0.407	0.243	7.94543542834925e-05	Up
LGALS2	4.04824990659597e-09	0.340779724834888	0.212	0.092	9.04136134139143e-05	Up
RSRP1	4.87934231894279e-09	-0.580927	0.79	0.704	0.000108975231351268	Down
FCGR3A	6.7916354933952e-09	0.332104154850794	0.75	0.587	0.000151684387109488	Up
DDX5	8.05526581846597e-09	-0.493277	0.926	0.851	0.000179906306789619	Down
C1QA	1.02891201299259e-08	0.525835945110591	0.766	0.698	0.000229797208981765	Up
CENPF	1.24358059740684e-08	0.326467890826158	0.156	0.057	0.000277741290624844	Up
FN1	2.27863098311919e-08	0.462418245405472	0.66	0.509	0.00050890944376984	Up
CXCL10	6.16159272756604e-08	1.13928595547728	0.328	0.197	0.0013761301197746	Up
FTH1	6.29167675193341e-08	0.31328711783758	0.996	0.985	0.00140518308577681	Up
HAMP	1.16339878513817e-07	0.364893076080649	0.148	0.057	0.00259833484672758	Up
MT-ND4L	1.43221689362194e-07	-0.40042	0.861	0.767	0.00319871321021525	Down
FCN1	1.44278580441922e-07	0.338245394382093	0.227	0.117	0.00322231781558989	Up
SRRM2	1.51500955215058e-07	-0.546785	0.844	0.719	0.00338362233377311	Down
DDX17	2.64850115411024e-07	-0.425943	0.846	0.738	0.00591516247758981	Down
PNISR	3.0173467089731e-07	-0.447698	0.813	0.734	0.00673894213982053	Down
MARCKSL1	3.50616772176028e-07	0.262618898487088	0.261	0.14	0.00783067498977941	Up
FOSB	4.37345377312549e-07	-0.570402	0.875	0.805	0.00976767165689847	Down
IER5	4.90040631788815e-07	-0.600874	0.803	0.721	0.0109445674703714	Down
APOBEC3A	7.99215068473264e-07	0.469403579896632	0.132	0.05	0.0178496693392819	Up
TOP2A	8.61223126597628e-07	0.336718103335015	0.129	0.05	0.0192345573094314	Up
LTB	1.03500820637007e-06	0.38987682087998	0.219	0.115	0.0231158732810692	Up
FOS	1.60039524293176e-06	-0.380978	0.948	0.927	0.0357432273556378	Down
IFIT2	2.66038015711849e-06	0.299275202033484	0.399	0.26	0.0594169304290844	Up
RBM39	2.80083501938724e-06	-0.362415	0.856	0.748	0.0625538493229945	Down
HNRNPH1	2.8566748660309e-06	-0.480041	0.789	0.683	0.0638009764579342	Down
PPP1R10	2.93746556328042e-06	-0.584115	0.588	0.553	0.0656053558903048	Down
HSPA1B	3.03161187353597e-06	-0.532533	0.727	0.715	0.0677080195835523	Down
HNRNPU	5.33625445609864e-06	-0.544993	0.899	0.828	0.119179907022507	Down
MMP9	6.66052802195183e-06	0.363351064465818	0.278	0.17	0.148756232842272	Up
RGS1	7.64860497174879e-06	-0.437102	0.884	0.822	0.170823943439037	Down
HNRNPA2B1	7.91438294954731e-06	-0.401136	0.931	0.853	0.17675982879519	Down
YME1L1	9.62739633470766e-06	-0.704113	0.675	0.604	0.215018269739361	Down
ZFP36L1	1.04148794861455e-05	-0.420251	0.903	0.832	0.232605918443573	Down
EIF4A2	1.35149228516628e-05	-0.508716	0.819	0.698	0.301842286969037	Down
NKTR	1.39498228730506e-05	-0.509541	0.661	0.602	0.311555344046712	Down
IFI27	1.6283403306886e-05	0.50538565492743	0.713	0.618	0.363673529455992	Up
TRA2B	1.63435403686846e-05	-0.610965	0.788	0.694	0.365016630594201	Down
SGK1	2.39861394309625e-05	-0.442013	0.853	0.795	0.535706438051118	Down
CLK1	2.44628481111803e-05	-0.624055	0.674	0.608	0.5463532497151	Down
APOC1	3.19267095643737e-05	0.507178241041427	0.76	0.681	0.713051131410722	Up
HIST1H4C	3.30944828794967e-05	0.252993416635236	0.568	0.398	0.73913218063068	Up
POLG2	4.15249420072479e-05	-0.58016	0.185	0.241	0.927418054789875	Down
RBM25	4.43005864516062e-05	-0.384049	0.784	0.683	0.989409297810173	Down
BTG1	5.65528073194959e-05	-0.4411	0.878	0.805	1	Down
MCL1	6.3068334271288e-05	-0.351081	0.902	0.82	1	Down
CCL8	6.45865108238974e-05	0.345497409633434	0.148	0.078	1	Up
DNAJB1	0.000143168378736361	-0.603482	0.726	0.662	1	Down
NPL	0.000164869950827949	-0.254374	0.429	0.279	1	Down
HSPA1A	0.000198255372518879	-0.545151	0.873	0.797	1	Down
CXCR4	0.00025487431576456	-0.453379	0.677	0.644	1	Down
GLUL	0.000275414567102588	-0.342589	0.884	0.839	1	Down
EGR1	0.000346100239310196	-0.497864	0.699	0.658	1	Down
IFRD1	0.000435490620209606	-0.604047	0.603	0.558	1	Down
SPP1	0.000442116231525621	0.298118046684135	0.784	0.723	1	Up
HSP90AA1	0.000451296692088227	-0.42959	0.963	0.914	1	Down
NR1H3	0.000455354530046076	-0.404098	0.224	0.136	1	Down
LUC7L3	0.000502118528686847	-0.381765	0.697	0.61	1	Down
UBA6	0.000835118031677597	-0.296021	0.479	0.321	1	Down
TAF1	0.000951702270142215	-0.44548	0.238	0.262	1	Down
EXOC5	0.00118817442777609	-0.253057	0.283	0.176	1	Down
CREBBP	0.00173769622889845	-0.551979	0.341	0.329	1	Down
AL645728.1	0.0024155370810773	-0.259427	0.11	0.149	1	Down
ABL2	0.00251435173559691	-0.319731	0.312	0.21	1	Down
NABP1	0.00253157353338188	-0.637998	0.681	0.597	1	Down
SRSF5	0.00263347237644098	-0.331516	0.817	0.696	1	Down
AMPD3	0.00299932728449771	-0.378298	0.366	0.239	1	Down
CCL20	0.00320145858459197	-0.453019	0.251	0.18	1	Down
HLA-DRB5	0.0034202652401485	0.332258160706922	0.3	0.22	1	Up
HDAC2	0.00348224094574871	-0.364169	0.366	0.237	1	Down
ZFP36L2	0.00398925572519678	-0.399004	0.799	0.717	1	Down
ZBTB43	0.0046400167227174	-0.271254	0.265	0.176	1	Down
SIRT2	0.00471429887419903	-0.267057	0.296	0.193	1	Down
HDAC1	0.00481201501045158	-0.290488	0.283	0.182	1	Down
RHOB	0.00496665690654633	-0.527091	0.662	0.597	1	Down
KAT6A	0.00612555298678286	-0.48176	0.368	0.342	1	Down
SIRT1	0.0068287558422497	-0.456245	0.188	0.212	1	Down
WFDC2	0.00690298475263652	-0.476077	0.557	0.512	1	Down
AP1G1	0.00806279965451846	-0.279874	0.265	0.176	1	Down
FAM53C	0.00930569850852386	-0.468983	0.353	0.348	1	Down
ARHGAP24	0.00974469645910796	-0.31007	0.337	0.348	1	Down
BOD1L1	0.00979395278708524	-0.402623	0.677	0.579	1	Down
ZFC3H1	0.0102455787115482	-0.365161	0.42	0.39	1	Down
RBM6	0.0104001696794413	-0.463816	0.567	0.484	1	Down
FCHO2	0.0113121863011798	-0.451861	0.465	0.432	1	Down
MTMR3	0.0127155388316568	-0.265759	0.204	0.136	1	Down
JMJD1C	0.0135737568217822	-0.333503	0.675	0.577	1	Down
FNBP4	0.0141070557263423	-0.408751	0.563	0.484	1	Down
ASH1L	0.0144802212252858	-0.413745	0.537	0.472	1	Down
AMD1	0.0149399105505172	-0.459178	0.606	0.518	1	Down
TNFRSF14	0.0150394456621777	-0.283066	0.582	0.413	1	Down
PTGS2	0.0150444670639351	-0.280967	0.387	0.298	1	Down
PLK2	0.0150562291137845	-0.290062	0.149	0.178	1	Down
SERPINH1	0.0151172930283076	-0.394867	0.267	0.187	1	Down
AKAP9	0.0152549424523288	-0.528874	0.666	0.556	1	Down
NLRP1	0.0173188256651761	-0.330934	0.202	0.226	1	Down
SRSF7	0.0178164685384398	-0.608828	0.831	0.706	1	Down
EIF5	0.0183416206852585	-0.434714	0.754	0.631	1	Down
JUNB	0.0185189431594184	-0.328648	0.913	0.832	1	Down
KCTD7	0.0193312437382499	-0.290961	0.126	0.153	1	Down
ZFAND5	0.0208188092482884	-0.347975	0.794	0.671	1	Down
LPAR6	0.020944670511123	-0.456722	0.631	0.551	1	Down
BRD2	0.0215159129476237	-0.470826	0.672	0.577	1	Down
SF3B1	0.0224352888161619	-0.310836	0.71	0.6	1	Down
AFF4	0.022619062019165	-0.380791	0.543	0.476	1	Down
ABCG1	0.0229796675966812	-0.265226	0.383	0.275	1	Down
BTG2	0.0241311900849237	-0.432549	0.807	0.7	1	Down
NEU1	0.0243584703621317	-0.53204	0.567	0.493	1	Down
NUFIP2	0.0244284384124885	-0.523558	0.618	0.53	1	Down
RNASEH2A	0.0255782361052334	-0.284722	0.193	0.132	1	Down
UTRN	0.0270735459163	-0.343359	0.538	0.377	1	Down
SCD	0.032795917872088	-0.338461	0.356	0.264	1	Down
HIST1H4E	0.0337701453321405	-0.283674	0.134	0.159	1	Down
AC007952.4	0.0351704318618052	-0.399931	0.408	0.39	1	Down
HIF1A-AS2	0.0359344684200377	-0.25537	0.11	0.134	1	Down
KAT5	0.0379545326904246	-0.303739	0.234	0.161	1	Down
SLC38A2	0.0381746435240316	-0.474323	0.604	0.514	1	Down
FRMD4B	0.0406849005306164	-0.386684	0.575	0.501	1	Down
VEGFA	0.0412611168130593	-0.426491	0.518	0.493	1	Down
GOLGA8A	0.0459269919319534	-0.263878	0.207	0.226	1	Down
CHD2	0.0480796026676619	-0.406669	0.573	0.493	1	Down

## Sheet: SMC_myofibroblasts
	p_val	avg_log2FC	pct.1	pct.2	p_val_adj	threshold
HIGD2A	7.1265650622187e-05	1.2071234486929	0.773	0.091	1	Up
HMGN3	7.3691401950274e-05	1.19750571657861	0.824	0.182	1	Up
WDR1	7.80004151615331e-05	1.19243900121383	0.736	0.091	1	Up
CCDC50	8.30988388893877e-05	1.08825390615304	0.69	0	1	Up
SPRED3	9.17251475768596e-05	-0.807732	0.032	0.273	1	Down
ERH	9.44897233357075e-05	1.28824624466362	0.898	0.182	1	Up
SEM1	0.000105846471647131	1.29271090887306	0.944	0.455	1	Up
NFE2L2	0.00012166513133717	1.06341421573189	0.671	0	1	Up
NME1	0.000146601600008167	1.17180229572276	0.662	0	1	Up
ERGIC2	0.000176164980051525	0.994778165159413	0.653	0	1	Up
GPR171	0.000184368520775497	-1.53147	0.014	0.182	1	Down
LPP	0.000251767498194332	1.47798621056216	0.824	0.273	1	Up
PSMB2	0.000257780628640026	1.09087841328386	0.796	0.182	1	Up
ZNF22	0.000275591877819452	0.86247898252495	0.63	0	1	Up
ADRM1	0.000275591877819452	0.927360145006207	0.63	0	1	Up
ITM2C	0.000294616606497865	1.31605576185017	0.815	0.273	1	Up
CCT2	0.000321774793161876	0.990016333990766	0.718	0.091	1	Up
RTF1	0.000324389121053532	1.01601250095036	0.731	0.091	1	Up
CYSTM1	0.00034269620100745	1.10883383998983	0.704	0.091	1	Up
PTBP1	0.000357635175860242	0.851160224525541	0.616	0	1	Up
ADI1	0.000372310844906562	1.13291981379508	0.708	0.091	1	Up
VGLL4	0.000401841570721488	0.976731995664537	0.685	0.091	1	Up
DDOST	0.000434245973954449	1.02134687904939	0.787	0.273	1	Up
ATP6V1E1	0.000461427716141141	0.768623208778636	0.602	0	1	Up
EPS8	0.00047690968055458	1.12677056368387	0.875	0.364	1	Up
POLR2J	0.000491100879432575	0.904501585405322	0.755	0.182	1	Up
GANAB	0.000545143146579846	0.744784453008534	0.593	0	1	Up
SELENOP	0.000547832754728834	1.28509020904017	0.657	0.091	1	Up
C1QTNF1	0.000561014417900197	1.06997990115837	0.667	0.091	1	Up
CSNK1E	0.000567010659420626	0.95863480452077	0.694	0.091	1	Up
LAMTOR5	0.000591328141589437	1.0193949509121	0.815	0.273	1	Up
KRTCAP2	0.000591561483445523	0.888926089089731	0.769	0.182	1	Up
TMEM208	0.000646722164742967	0.967311764216761	0.667	0.091	1	Up
SCP2	0.000697132526002835	1.00215610816864	0.782	0.182	1	Up
SNRPC	0.000707173101929021	0.810069762036144	0.699	0.091	1	Up
CHMP2A	0.000712915454326801	0.90859868242871	0.833	0.273	1	Up
CLIC1	0.000717536562665938	1.15262433833552	0.935	0.455	1	Up
SAR1A	0.000755265804085516	0.780941996376146	0.574	0	1	Up
PSMD3	0.000755265804085516	0.831397361468821	0.574	0	1	Up
TESC	0.000755268415300121	1.37761010396242	0.574	0	1	Up
PTPN12	0.000766127184259146	0.879051539311245	0.644	0.091	1	Up
PSME2	0.000819385595183613	1.01029194762925	0.829	0.182	1	Up
STOX1	0.000822603632934447	-0.433778	0.019	0.182	1	Down
PON2	0.000885760263449229	0.698338384976869	0.565	0	1	Up
EIF2AK4	0.000885763269481596	0.776981480542211	0.565	0	1	Up
ARF3	0.00103067335440883	0.842614289406157	0.625	0.091	1	Up
BAX	0.00104165538161968	1.07789576534546	0.801	0.182	1	Up
BCAP31	0.00104714485501953	0.831114640834386	0.644	0.091	1	Up
NHP2	0.00110801233453083	0.787569551057236	0.639	0.091	1	Up
TCP1	0.00111846121660956	0.841604751189991	0.63	0.091	1	Up
USE1	0.00111998089703978	0.734969966060193	0.551	0	1	Up
ARPP19	0.00111998459402101	0.723894143581236	0.551	0	1	Up
CPE	0.0011447604439101	1.42264864530536	0.833	0.273	1	Up
ALKBH7	0.00116315595237224	0.919085389658896	0.699	0.091	1	Up
NTMT1	0.00120967842667106	0.705213315833741	0.546	0	1	Up
POLR2I	0.0012561357230029	0.866419046339929	0.648	0.091	1	Up
LIMA1	0.00128844899418904	0.878288242355995	0.75	0.182	1	Up
PRDX5	0.00135051315392815	1.00335141234921	0.866	0.273	1	Up
NDUFB2	0.00137324019361373	1.10509086721578	0.912	0.455	1	Up
SUCLG1	0.00144631567400438	0.858967863388629	0.606	0.091	1	Up
PMP22	0.0015487779014452	0.983457861388378	0.796	0.273	1	Up
SF3B5	0.00156807255460255	0.907577630986872	0.792	0.273	1	Up
IK	0.00158268296688731	0.72592508566914	0.694	0.091	1	Up
SMC4	0.00163688325247335	0.796784760558002	0.528	0	1	Up
RAB1B	0.00163688325247335	0.671376423263641	0.528	0	1	Up
SDHC	0.00164179130072089	0.699719914301664	0.648	0.091	1	Up
PXDN	0.0016463306253782	0.888297001671946	0.792	0.273	1	Up
POLR2G	0.00165444756269411	0.869007096051001	0.606	0.091	1	Up
ATRAID	0.00168872399777514	0.882590940343091	0.764	0.182	1	Up
FUNDC2	0.00174491710096335	0.804762494304656	0.602	0.091	1	Up
RWDD1	0.00175322228840751	0.958810604851017	0.81	0.273	1	Up
CLSTN1	0.00176297255363561	0.700403183861084	0.523	0	1	Up
NIFK	0.00189771190272066	0.759816972406774	0.519	0	1	Up
GIPC1	0.00189771190272066	0.611484909536088	0.519	0	1	Up
MLF2	0.00190886135381736	0.77725255921823	0.699	0.182	1	Up
GYPC	0.00192534694290563	0.861654054955899	0.639	0.091	1	Up
SEPT9	0.001999942891466	0.696082555810777	0.671	0.091	1	Up
HSPE1	0.00200011949480032	1.07153802119003	0.843	0.273	1	Up
BOD1L1	0.00200247085120314	0.841466112009414	0.704	0.182	1	Up
ARID4B	0.00203592860762526	0.787887609197465	0.681	0.091	1	Up
GPAA1	0.00204163418977574	0.716326174452431	0.514	0	1	Up
CEBPZ	0.00204164045414583	0.59163603984985	0.514	0	1	Up
EMC10	0.00204164045414583	0.698511547785582	0.514	0	1	Up
RPAIN	0.00219526251303072	0.664596629670396	0.509	0	1	Up
TTC1	0.00235919834023294	0.609408850840979	0.505	0	1	Up
JPT1	0.0023592125587314	0.666552172558918	0.505	0	1	Up
C9orf172	0.00242046090183271	-1.4068	0.023	0.182	1	Down
SH3GLB1	0.00244200897620286	0.829766778201284	0.801	0.182	1	Up
PGAM1	0.00247395112830952	0.887763107314756	0.819	0.182	1	Up
SLC25A3	0.00248655154553532	-0.812539	0.912	0.909	1	Down
COX8A	0.00250215005148344	1.04908076565797	0.894	0.273	1	Up
MACF1	0.00250765715058962	0.911585210525577	0.824	0.273	1	Up
TMX1	0.00253402661270357	0.603935858512322	0.5	0	1	Up
TCEAL4	0.00258085610920968	0.856520987225418	0.778	0.273	1	Up
RPL37	0.00267536327506644	0.608834786551626	0.986	0.909	1	Up
SNRNP70	0.00271482535305737	0.764938935032345	0.685	0.182	1	Up
TGFBR2	0.00272034134462121	0.825652989786063	0.495	0	1	Up
FDX1	0.00272034939620557	0.696770610845868	0.495	0	1	Up
DENR	0.00272034939620557	0.660183634272917	0.495	0	1	Up
SLC3A2	0.00273188806027982	0.805988780578238	0.593	0.091	1	Up
COPS9	0.0029049050845398	-1.55466	0.847	0.818	1	Down
PDIA3	0.0029049050845398	0.977885428455034	0.87	0.364	1	Up
EIF5A	0.00291709892919754	0.892022201337266	0.801	0.364	1	Up
CDC42SE1	0.00291883525513916	0.682327637628904	0.491	0	1	Up
PRDX6	0.00302650778264968	0.863536541829644	0.81	0.364	1	Up
SPATS2L	0.00303520192402516	0.896188271824347	0.833	0.273	1	Up
ATP5J2	0.00304478564092095	0.644485643572436	0.903	0.364	1	Up
NDUFA3	0.00316445197445123	0.6628293818124	0.745	0.182	1	Up
GDI2	0.0032289736105601	0.820582328474498	0.769	0.273	1	Up
CD2BP2	0.00324432941194367	0.659297859607668	0.569	0.091	1	Up
EIF4E2	0.00326723757776708	0.37480174867608	0.662	0.091	1	Up
PIN4	0.00329786023461752	0.700958429645626	0.597	0.091	1	Up
PRRC2C	0.00334187379806788	0.646916826500441	0.843	0.273	1	Up
SMIM12	0.00335506832990545	0.586576172759474	0.481	0	1	Up
HSPB11	0.00335506832990545	0.685504573607959	0.481	0	1	Up
HES1	0.00335506832990545	1.07301791186591	0.481	0	1	Up
CCM2	0.00335506832990545	0.598406138017888	0.481	0	1	Up
DAD1	0.00337511828153625	0.772709772306587	0.921	0.455	1	Up
SSR2	0.00338739450607443	0.834415090833709	0.903	0.364	1	Up
ATP6V1F	0.00339449575532926	0.769168641410871	0.773	0.273	1	Up
KDM5A	0.00340871395630689	0.6675070792783	0.565	0.091	1	Up
CYTH3	0.0035130199916899	0.767125958823386	0.569	0.091	1	Up
GNG5	0.0035603817899902	0.957650222835235	0.889	0.364	1	Up
PSMD9	0.00359428232566435	0.531804612993511	0.477	0	1	Up
AIDA	0.00369545175366217	0.648073214316029	0.56	0.091	1	Up
FEZ2	0.00369628633687974	0.709195273266367	0.611	0.091	1	Up
HSPA9	0.00370000328842338	0.651699258789462	0.639	0.091	1	Up
ACTL6A	0.00384859524758983	0.549919194164595	0.472	0	1	Up
CAPN1	0.00384859524758983	0.563909467126637	0.472	0	1	Up
CSNK2A1	0.00384859524758983	0.65286464862473	0.472	0	1	Up
PNKP	0.00384859524758983	0.555461220822757	0.472	0	1	Up
RSBN1L	0.00385854304399034	0.696358011522077	0.597	0.091	1	Up
EMC7	0.00385990603506053	0.732305945484581	0.764	0.273	1	Up
DGUOK	0.00389741339847373	0.604107847951928	0.634	0.091	1	Up
PLEKHH3	0.00390461238695798	0.841541431701071	0.602	0.091	1	Up
TMEM50A	0.00390967508588303	0.439021394312438	0.852	0.364	1	Up
URI1	0.0040931976865934	0.670967135560306	0.579	0.091	1	Up
CDIPT	0.00411881484535649	0.593366752735042	0.468	0	1	Up
INTS11	0.00411882640357887	0.572762478770909	0.468	0	1	Up
TECR	0.00411882640357887	0.638588593408543	0.468	0	1	Up
MRPS6	0.00411882640357887	0.566456975554174	0.468	0	1	Up
ZNHIT1	0.00413510047821821	0.903345060105878	0.843	0.364	1	Up
HSPA1B	0.00425396912754666	1.05342842724144	0.625	0.091	1	Up
MED4	0.00425396912754666	0.634824904448294	0.625	0.091	1	Up
TUBB	0.00426587231089416	0.683733194427017	0.889	0.455	1	Up
RAD21	0.00426769692786175	0.749779952803309	0.551	0.091	1	Up
ATOX1	0.00427730240106042	0.717411586085571	0.875	0.364	1	Up
XBP1	0.00431454974632907	0.804247045170341	0.667	0.182	1	Up
MGST2	0.00440581937377563	0.682918294316691	0.463	0	1	Up
DDB1	0.00440583162923733	0.51803520503163	0.463	0	1	Up
CALM3	0.00455259880245733	0.620849283569686	0.782	0.273	1	Up
HNRNPAB	0.00457889942249347	0.669382448563578	0.69	0.182	1	Up
U2SURP	0.00458589833526503	0.481046128151477	0.639	0.091	1	Up
RNH1	0.00461254040810177	0.840794726605201	0.856	0.364	1	Up
SNRPD3	0.00463647975866957	0.456250405505613	0.787	0.273	1	Up
PKN1	0.0046448989389662	0.740484336954974	0.597	0.091	1	Up
ISOC2	0.00468099982869235	0.663798577979438	0.556	0.091	1	Up
RNF187	0.0047105045338084	0.574112745550921	0.458	0	1	Up
MYO6	0.0047105045338084	0.593192456263643	0.458	0	1	Up
DNAJC10	0.00476896745780435	0.610191275304374	0.537	0.091	1	Up
LAMB2	0.00477120124806944	0.884667106061678	0.722	0.273	1	Up
TCEAL8	0.00483338794615086	0.767119368325182	0.713	0.182	1	Up
RPL31	0.00496472510970641	0.89721173896691	0.917	0.364	1	Up
OSBPL8	0.00501168263506778	0.820258079321161	0.657	0.182	1	Up
AC020916.1	0.00501337432708079	1.04667759073044	0.597	0.091	1	Up
PHLDA3	0.00503376401716499	0.698396938410008	0.454	0	1	Up
PLEKHA2	0.00503377777662727	0.647139286324483	0.454	0	1	Up
ACTR1A	0.00503377777662727	0.54458653530826	0.454	0	1	Up
MDM4	0.00509410854862055	0.689373426309271	0.574	0.091	1	Up
PICALM	0.0051355342915989	0.604366508332319	0.556	0.091	1	Up
SLCO3A1	0.00524389967068037	0.862460015972057	0.662	0.182	1	Up
TMEM263	0.00530883837898772	0.687031946287161	0.546	0.091	1	Up
GLRX5	0.00531872571123622	0.812818594624923	0.741	0.273	1	Up
FMC1	0.00537662437505465	0.551732372002802	0.449	0	1	Up
DYRK2	0.00537662437505465	0.631379847189835	0.449	0	1	Up
NMT1	0.00537662437505465	0.499357069837138	0.449	0	1	Up
BTF3L4	0.00542810711902184	0.65101142970868	0.569	0.091	1	Up
RAB36	0.00548224874881438	-0.778445	0.028	0.182	1	Down
TMOD3	0.00549031457475015	0.643347792334425	0.727	0.182	1	Up
CAST	0.00555930505398001	-1.00624	0.792	0.818	1	Down
PSMD14	0.00556715499818728	0.660747770813299	0.537	0.091	1	Up
EEA1	0.00558668038776519	0.388781788123663	0.625	0.091	1	Up
HIF1A	0.00561226757902836	0.858009785531935	0.708	0.182	1	Up
NME4	0.00564578272209165	0.767000986968059	0.657	0.182	1	Up
CABCOCO1	0.00573591953664719	-0.334415	0.028	0.182	1	Down
ZCCHC11	0.00574005904494093	0.708197216624492	0.444	0	1	Up
TXNDC9	0.00574005904494093	0.564311844521512	0.444	0	1	Up
CREB1	0.00574005904494093	0.553359205616327	0.444	0	1	Up
SUN1	0.00574005904494093	0.61314031217685	0.444	0	1	Up
HSPA1A	0.00574221072916456	1.60677550562222	0.852	0.455	1	Up
MT-ND6	0.00590056712283556	0.903580402245041	0.681	0.182	1	Up
ASNA1	0.00592932248902254	0.641925321402492	0.574	0.091	1	Up
TBX2	0.00596577943476038	0.939847221220719	0.843	0.364	1	Up
ANKRD10	0.00609751793457537	0.759880394080925	0.542	0.091	1	Up
PPP1R7	0.00610835249370674	0.607753145813341	0.62	0.182	1	Up
SLC25A24	0.00612512326196613	0.652533854260219	0.44	0	1	Up
EPS15	0.0061251395747816	0.571239194246331	0.44	0	1	Up
SPIN1	0.0061251395747816	0.51782703391924	0.44	0	1	Up
TSPAN9	0.0061251395747816	0.566675253337564	0.44	0	1	Up
ATG101	0.0061251395747816	0.51394122310725	0.44	0	1	Up
C4orf48	0.00624630102446719	0.747434635687745	0.644	0.182	1	Up
RAB11A	0.00626344766216832	0.287671403926688	0.616	0.091	1	Up
TMEM248	0.00628539700389927	0.62607477286218	0.542	0.091	1	Up
SDHD	0.00638919038085912	0.753836281069654	0.708	0.273	1	Up
ASAH1	0.00641940576558159	0.886241936656179	0.769	0.364	1	Up
CLINT1	0.0064514870776548	0.339424402027876	0.616	0.091	1	Up
TCF25	0.00646453904906758	0.768270731706629	0.833	0.273	1	Up
ITGB1BP1	0.00652056894442043	0.712091485968035	0.639	0.182	1	Up
BCL7B	0.00653293373514236	0.485600987007699	0.435	0	1	Up
ADSS	0.00653296823484461	0.582310275840793	0.435	0	1	Up
NIN	0.00653296823484461	0.550880325673887	0.435	0	1	Up
IMP3	0.00653296823484461	0.50213144880748	0.435	0	1	Up
RFC1	0.00658856117664577	0.60888492085704	0.528	0.091	1	Up
F2R	0.00663456956443224	0.870237501403762	0.676	0.182	1	Up
EVA1B	0.0066723521822666	0.858571680660318	0.88	0.364	1	Up
RPL12	0.00670881266218268	0.668246518777921	0.986	0.909	1	Up
SMARCA1	0.00677213120497673	0.733828803709835	0.62	0.182	1	Up
INPP4B	0.00693926830047262	0.663595005841988	0.602	0.091	1	Up
PRPF38A	0.00696467498988602	0.544175497399852	0.431	0	1	Up
CENPB	0.00696467498988602	0.678565234616501	0.431	0	1	Up
TMA16	0.00696469322268211	0.566164394917032	0.431	0	1	Up
PTPMT1	0.00696469322268211	0.535746499383479	0.431	0	1	Up
COPS7A	0.00696469322268211	0.568665562677237	0.431	0	1	Up
UBE2Q2	0.00696469322268211	0.565017030089853	0.431	0	1	Up
C20orf27	0.00698470253383494	0.906643849769144	0.542	0.091	1	Up
RBMS1	0.00702502154415784	0.624787637745127	0.727	0.182	1	Up
YIF1A	0.00706748300795761	0.854436157498021	0.708	0.273	1	Up
TMEM87A	0.00707197059638375	0.552315045973433	0.597	0.091	1	Up
SYF2	0.00712628124898171	0.656717128411923	0.727	0.182	1	Up
DNAJB1	0.00720499216331409	1.00975285711212	0.509	0.091	1	Up
RBFOX2	0.00721925717362494	0.525337878950921	0.606	0.091	1	Up
UBE2N	0.00723854088377328	0.394086836195711	0.671	0.182	1	Up
GPX1	0.00738156701021742	0.897969263718524	0.801	0.273	1	Up
MAGT1	0.00742149088313392	0.617995015472925	0.426	0	1	Up
CAMK1	0.00742151014658267	0.534178621122448	0.426	0	1	Up
BLVRA	0.00742151014658267	0.505917252596585	0.426	0	1	Up
PDCD4	0.00742151014658267	0.597478112254375	0.426	0	1	Up
USP7	0.00742151014658267	0.507303810149179	0.426	0	1	Up
TNFAIP1	0.00742151014658267	0.572352854087688	0.426	0	1	Up
YME1L1	0.00747351345909712	0.678394480981481	0.56	0.091	1	Up
HSP90B1	0.00750738508275514	0.935447638099005	0.898	0.455	1	Up
AAMDC	0.00754373374346402	0.647682754936701	0.514	0.091	1	Up
NSD1	0.00765819245585907	0.600180345136363	0.528	0.091	1	Up
ANGPT2	0.0077120637053586	0.893290003634748	0.792	0.273	1	Up
PLOD1	0.00777366030055161	0.689218506598546	0.514	0.091	1	Up
CYCS	0.00779841829637383	0.799042389404913	0.787	0.273	1	Up
COX7B	0.00782330637106974	0.637780609760331	0.894	0.455	1	Up
MSN	0.00786558514804722	0.544431427250128	0.824	0.364	1	Up
SDHB	0.00788992223918769	0.593174868563667	0.528	0.091	1	Up
STOML2	0.0078914638830363	0.730695457128867	0.657	0.182	1	Up
CLPTM1L	0.00790462286127785	0.51732788193749	0.421	0	1	Up
PNPLA8	0.00790464320496458	0.549286165803934	0.421	0	1	Up
DOCK10	0.00790466354867823	0.573237917685002	0.421	0	1	Up
GARS	0.00790466354867823	0.479145866682744	0.421	0	1	Up
CREB3	0.00790466354867823	0.542657162422122	0.421	0	1	Up
KRAS	0.00790466354867823	0.537882340179276	0.421	0	1	Up
ARHGAP17	0.00790466354867823	0.589231063403977	0.421	0	1	Up
ESCO1	0.0079659461315739	-1.5397	0.292	0.545	1	Down
WAC	0.00798195400914961	0.513294858663804	0.593	0.091	1	Up
SELENOK	0.00816639420667994	0.509919164763468	0.801	0.364	1	Up
CHCHD1	0.00823594574399613	0.588787835481051	0.667	0.182	1	Up
CD63	0.0082804549121648	0.721837647121754	0.968	0.909	1	Up
OPTN	0.0082928435306087	0.709177882849612	0.704	0.182	1	Up
PRMT1	0.008316446064669	0.799207426207846	0.759	0.273	1	Up
FAAP20	0.00835504497898759	0.6664279901601	0.657	0.182	1	Up
SEC13	0.00837269952082381	0.672699674634181	0.509	0.091	1	Up
SLC38A10	0.00841542699405005	0.477692228531577	0.417	0	1	Up
UBR4	0.00841544846959231	0.517725185415237	0.417	0	1	Up
STXBP3	0.00841544846959231	0.55993558403765	0.417	0	1	Up
SLC39A13	0.00841544846959231	0.55857233503951	0.417	0	1	Up
AASDHPPT	0.00841544846959231	0.471991902087163	0.417	0	1	Up
MED21	0.00841544846959231	0.687373768017841	0.417	0	1	Up
POP5	0.00841544846959231	0.520098142437549	0.417	0	1	Up
IST1	0.00841544846959231	0.543346191655234	0.417	0	1	Up
NXT1	0.00841544846959231	0.43020018941773	0.417	0	1	Up
TIMM17A	0.00850251905357957	0.541616073097677	0.519	0.091	1	Up
EDF1	0.0085710984703011	-0.828844	0.954	1	1	Down
NDUFS7	0.0086032158938292	0.710915853650312	0.694	0.273	1	Up
CD164	0.00866835103649104	0.574627393786435	0.861	0.364	1	Up
IFNGR2	0.00867863895669841	0.579929078778377	0.579	0.091	1	Up
NAP1L1	0.00878746168996256	0.579791458505697	0.926	0.545	1	Up
CLIC4	0.0088723904383886	0.743703321722976	0.722	0.273	1	Up
TMCO1	0.00888532627096269	0.359800526640335	0.773	0.273	1	Up
NFKBIA	0.00888577398744662	0.870391401343826	0.523	0.091	1	Up
NOSIP	0.00891035345563281	0.535798452626235	0.56	0.091	1	Up
IKBIP	0.0089448910086262	0.678204780902905	0.704	0.273	1	Up
FBXO21	0.00895521205670438	0.615280898634418	0.412	0	1	Up
TINF2	0.00895521205670438	0.50827703906008	0.412	0	1	Up
CFLAR	0.00899465209744686	0.598043894058543	0.537	0.091	1	Up
RPL26L1	0.00906230793707226	0.601830127814584	0.556	0.091	1	Up
POLR2L	0.00908834339289599	0.4616796246065	0.88	0.455	1	Up
SNRPD1	0.00929684097082171	0.631215675191326	0.759	0.273	1	Up
OAZ1	0.00934466619401921	0.790870605013149	0.921	0.545	1	Up
STARD13	0.00942578100229078	0.574075936508021	0.509	0.091	1	Up
PDS5B	0.00948570336267583	0.622046191376244	0.551	0.091	1	Up
TANK	0.00952535521831156	0.480471556227651	0.407	0	1	Up
BOD1	0.00952535521831156	0.553925621063776	0.407	0	1	Up
MALSU1	0.00952535521831156	0.515744342875787	0.407	0	1	Up
SMS	0.00952535521831156	0.564780079408396	0.407	0	1	Up
DNAJB12	0.00952535521831156	0.520594554930083	0.407	0	1	Up
YWHAQ	0.00953280481095465	0.598457349203802	0.824	0.273	1	Up
TSTA3	0.00956114625369375	0.550639085621599	0.505	0.091	1	Up
NELFE	0.00956572200191381	0.573662384281127	0.519	0.091	1	Up
POLR2J3	0.00960016182361128	0.698847461220414	0.718	0.273	1	Up
RALY	0.00975130421313158	0.612755773459921	0.644	0.182	1	Up
FXYD6	0.00987209236021457	0.625656901629156	0.681	0.182	1	Up
ARL1	0.0098863412381923	0.603600082008101	0.671	0.182	1	Up
SSU72	0.00999516820916404	0.653248379089536	0.759	0.364	1	Up
UTP11	0.010127334326193	0.467033298317817	0.403	0	1	Up
FAM136A	0.010127334326193	0.463918859420066	0.403	0	1	Up
PPA2	0.010127334326193	0.476797365226998	0.403	0	1	Up
EIF4EBP2	0.010127334326193	0.557955741957111	0.403	0	1	Up
SNRNP35	0.010127334326193	0.474203354219156	0.403	0	1	Up
DHRS7	0.010127334326193	0.482691223120232	0.403	0	1	Up
STX4	0.010127334326193	0.575632859186695	0.403	0	1	Up
TRIOBP	0.010127334326193	0.526509098196263	0.403	0	1	Up
RBM5	0.0101353450014488	0.55121163066142	0.523	0.091	1	Up
LSM6	0.0101449128105518	0.547931124654688	0.56	0.091	1	Up
DNAJC8	0.0101790300805062	0.662517715935051	0.792	0.273	1	Up
FAM114A1	0.010281798484476	0.779600284305177	0.681	0.273	1	Up
SPCS3	0.0103180230206037	0.303644627573473	0.653	0.182	1	Up
TMED7	0.0103441609611374	0.506778570286925	0.574	0.091	1	Up
CFDP1	0.0103993943285758	0.319187975063483	0.694	0.182	1	Up
SNRK	0.0104097425438092	0.55496025724174	0.565	0.091	1	Up
FAM200B	0.0104133444378567	0.562386799083084	0.532	0.091	1	Up
SRSF5	0.0104468663303361	0.73024600960255	0.75	0.273	1	Up
REX1BD	0.0104609166960721	0.673286626815043	0.648	0.182	1	Up
ZMAT3	0.0105874181473326	0.697239999714335	0.5	0.091	1	Up
TMEM141	0.010604740244218	0.813885422539095	0.574	0.182	1	Up
MOB1A	0.0106089159036198	-0.299809	0.653	0.182	1	Down
PRPF31	0.0106647222303275	0.54765283287099	0.546	0.091	1	Up
MAML2	0.010677344532432	0.539933508215783	0.569	0.091	1	Up
CSPG4	0.0106910739337494	0.843730400123736	0.616	0.182	1	Up
MORF4L2	0.0107046477802723	0.610575338434776	0.792	0.364	1	Up
LGALS3	0.0107316604820024	0.79020005898435	0.866	0.364	1	Up
PTPRA	0.0107570687883098	0.616750903760418	0.653	0.182	1	Up
EIF3H	0.010757660387866	0.703332393739819	0.801	0.364	1	Up
BSDC1	0.010762636409642	0.508390583528404	0.398	0	1	Up
KPNA6	0.0107626629693281	0.633472017837936	0.398	0	1	Up
SSBP3	0.0107626629693281	0.470276798778878	0.398	0	1	Up
DNTTIP2	0.0107626629693281	0.548979598297164	0.398	0	1	Up
NCOA1	0.0107626629693281	0.560770326718827	0.398	0	1	Up
WDR43	0.0107626629693281	0.475437250714248	0.398	0	1	Up
NAA50	0.0107626629693281	0.484699660683005	0.398	0	1	Up
TPP2	0.0107626629693281	0.474643425713447	0.398	0	1	Up
UFC1	0.0108868622345618	0.605767617783687	0.759	0.273	1	Up
RALA	0.0109737988259339	0.540274479603506	0.546	0.091	1	Up
ATP1A1	0.0110106642521796	0.350389440448247	0.731	0.273	1	Up
BUB3	0.0110663560463353	0.676324503263929	0.509	0.091	1	Up
YIPF4	0.0111406515605273	0.510545591906517	0.569	0.091	1	Up
ITGAV	0.0111484576455392	0.501193697115287	0.764	0.273	1	Up
NAB1	0.0111886342480202	0.529667792192412	0.532	0.091	1	Up
C6orf62	0.0113345999096571	0.452731834226409	0.565	0.091	1	Up
BMP1	0.0113534391719564	0.696967406979112	0.694	0.273	1	Up
FAM20C	0.0114328857809913	0.540532457914538	0.394	0	1	Up
EXTL2	0.0114329137617866	0.528828870308617	0.394	0	1	Up
FAIM	0.0114329137617866	0.529713360628987	0.394	0	1	Up
SEPT6	0.0114329137617866	0.545411558796884	0.394	0	1	Up
ECHDC1	0.0116217295721246	0.331524889059342	0.569	0.091	1	Up
CHCHD10	0.0116930167721257	0.822789243564887	0.838	0.364	1	Up
GORASP2	0.0117016333427399	0.520800947885439	0.491	0.091	1	Up
SYNE2	0.0117275193291487	0.68078694345898	0.699	0.273	1	Up
EVI2A	0.0117407954216082	-0.730195	0.032	0.182	1	Down
CSDE1	0.0117848871929556	0.517183751991645	0.787	0.273	1	Up
SYPL1	0.0118086298835486	0.474198399594795	0.681	0.182	1	Up
SMC3	0.01182386607221	0.480274129084966	0.565	0.091	1	Up
TIMM13	0.0118415886988678	0.63715562379786	0.662	0.182	1	Up
PDCD10	0.0118437264733755	-0.33534	0.644	0.182	1	Down
NAA10	0.0118437264733755	0.421805590234018	0.644	0.182	1	Up
GSTK1	0.0119989636526633	0.723724491154266	0.667	0.182	1	Up
NECTIN2	0.0120029519649306	0.652861264168017	0.639	0.182	1	Up
CHD4	0.0120258287111575	0.64652654747968	0.736	0.182	1	Up
PRELID1	0.0120282999923506	0.648948659143385	0.824	0.364	1	Up
AFF4	0.0120438449849447	0.552996011863391	0.523	0.091	1	Up
CNIH1	0.0120641960749834	0.601674362709841	0.509	0.091	1	Up
WDR26	0.0121396907415836	0.476244665258277	0.389	0	1	Up
RNPEPL1	0.0121396907415836	0.4462161674475	0.389	0	1	Up
VPS16	0.0121397202081024	0.40709250875356	0.389	0	1	Up
ZNFX1	0.0121397202081024	0.486236455204539	0.389	0	1	Up
IER3	0.0121668736077923	0.957093290936675	0.537	0.091	1	Up
ZNF532	0.0122069478056533	0.596787231697231	0.486	0.091	1	Up
LASP1	0.012287077472982	0.532463773464242	0.685	0.182	1	Up
USP9X	0.0123691394667358	0.421936723066086	0.56	0.091	1	Up
MGAT1	0.0124068706075012	0.491729613302859	0.495	0.091	1	Up
MTCH1	0.0124214490323664	0.618699482070234	0.69	0.273	1	Up
PCNP	0.0124548057076511	0.680408987167783	0.685	0.182	1	Up
MRPL27	0.0124910937032209	0.344249514028256	0.671	0.182	1	Up
SERPINH1	0.012532065702884	0.845311640512353	0.894	0.545	1	Up
ZEB1	0.0125477930039347	0.702150925127678	0.481	0.091	1	Up
TRIP6	0.0126616840822141	0.380018166280533	0.671	0.182	1	Up
SMARCC1	0.012746416139401	0.546731897380328	0.486	0.091	1	Up
CHMP1A	0.0128847476104847	0.506817196898055	0.384	0	1	Up
SDCCAG8	0.0128847786297596	0.458152482415834	0.384	0	1	Up
SCCPDH	0.0128847786297596	0.491534044797871	0.384	0	1	Up
SNX18	0.0128847786297596	0.487045399844476	0.384	0	1	Up
CCDC167	0.0128847786297596	0.449792547353556	0.384	0	1	Up
PLAGL1	0.0128847786297596	0.496695399804058	0.384	0	1	Up
TRPC6	0.0128847786297596	0.616530865690896	0.384	0	1	Up
DDX27	0.0128847786297596	0.446629961802397	0.384	0	1	Up
NDUFS8	0.0129423864071676	0.688694422669164	0.787	0.273	1	Up
CTDSP1	0.0129431731864105	0.526032369595346	0.491	0.091	1	Up
PAWR	0.0129551605652505	0.636184620739468	0.704	0.273	1	Up
PSMA1	0.0129699624536856	0.397971288389992	0.75	0.273	1	Up
ZNF24	0.0129756414089258	0.569406437501724	0.616	0.182	1	Up
HNRNPA3	0.0131071374085771	0.678704050506834	0.889	0.455	1	Up
ELOVL1	0.0131126188438093	0.531562759969848	0.523	0.091	1	Up
MGST3	0.0131173399313348	0.620768561759147	0.894	0.455	1	Up
TXNL4A	0.0131928744060536	0.638915522459735	0.63	0.182	1	Up
CNP	0.0133266443065239	0.591727488882922	0.495	0.091	1	Up
C12orf10	0.0133308938747279	0.488991497171909	0.5	0.091	1	Up
TAF1D	0.0133631027291487	0.647013038164109	0.625	0.182	1	Up
SNU13	0.0134255896956402	0.706230834567903	0.833	0.364	1	Up
PABPC4	0.0134698715759959	0.50816295335698	0.528	0.091	1	Up
BMPR2	0.0134869988842479	0.450545682920067	0.556	0.091	1	Up
LSM10	0.0135215639519048	0.574560357923185	0.5	0.091	1	Up
CCDC12	0.0136389962856887	0.495978266059229	0.532	0.091	1	Up
TMED5	0.013669850156769	0.423163873252497	0.38	0	1	Up
ATP10D	0.013669850156769	0.427208359551276	0.38	0	1	Up
LYRM4	0.013669850156769	0.429551212006671	0.38	0	1	Up
HSF1	0.013669850156769	0.41828946466461	0.38	0	1	Up
MSANTD3	0.013669850156769	0.437097280826174	0.38	0	1	Up
MED19	0.013669850156769	0.420685944625293	0.38	0	1	Up
MLXIP	0.013669850156769	0.473722707628192	0.38	0	1	Up
POLR2C	0.013669850156769	0.521304764529391	0.38	0	1	Up
GALK1	0.013669850156769	0.515662017555148	0.38	0	1	Up
GNA11	0.013669850156769	0.433328483243283	0.38	0	1	Up
ITSN1	0.013669850156769	0.427620298878674	0.38	0	1	Up
HSD17B12	0.0136754504540518	0.351817472406814	0.556	0.091	1	Up
CARMN	0.0136855620099443	0.429417076459568	0.852	0.364	1	Up
BCLAF1	0.0137491815962049	0.567992303240915	0.634	0.182	1	Up
SNRPG	0.0137930470624609	0.742511336148542	0.778	0.364	1	Up
UBE2S	0.0139069739707829	0.579255546779933	0.495	0.091	1	Up
PPP1R2	0.0140145904060994	0.620598528767696	0.574	0.182	1	Up
SNRPF	0.0140418883643982	0.561674811316937	0.769	0.273	1	Up
MAN1A2	0.0140545341274144	0.567430411254852	0.477	0.091	1	Up
RPS19BP1	0.0141332858048929	0.531720922414294	0.741	0.273	1	Up
APBB2	0.0141956951505909	0.523936023786003	0.537	0.091	1	Up
PRSS23	0.0142626205876964	0.93018119521976	0.926	0.636	1	Up
RAB5C	0.0142683377144663	0.638448973882256	0.736	0.273	1	Up
SMC6	0.014301895178337	0.63667425913813	0.509	0.091	1	Up
PTTG1IP	0.0143034158976535	0.469382081523807	0.667	0.182	1	Up
MSRB2	0.0143173643481004	0.339041299018138	0.634	0.182	1	Up
C5orf15	0.0144210904819827	0.536672463047535	0.532	0.091	1	Up
BCDIN3D	0.0144492700497356	-0.787181	0.079	0.273	1	Down
TPD52L2	0.0144967284527538	0.46686459102859	0.375	0	1	Up
TXLNA	0.0144967627886936	0.480678236753811	0.375	0	1	Up
GBP4	0.0144967627886936	0.788967900800482	0.375	0	1	Up
RNPEP	0.0144967627886936	0.411605941009289	0.375	0	1	Up
ITPR1	0.0144967627886936	0.48296510354985	0.375	0	1	Up
IFIT2	0.0144967627886936	0.771904876119921	0.375	0	1	Up
CMTM3	0.0144967627886936	0.418539817590725	0.375	0	1	Up
TRPC4AP	0.0144967627886936	0.432038861425107	0.375	0	1	Up
CHD6	0.0145038781413034	0.54699136824042	0.509	0.091	1	Up
OST4	0.0146448099811235	0.768633247429438	0.935	0.545	1	Up
RNF181	0.0148990001236105	0.300928338597497	0.63	0.182	1	Up
OAF	0.0150042690509486	0.431578792247877	0.69	0.182	1	Up
DERL2	0.01500549631648	0.526992370566876	0.574	0.182	1	Up
PSMD7	0.0151994701836129	0.723729642074843	0.718	0.273	1	Up
CARS2	0.0153673774248211	0.437226571348735	0.37	0	1	Up
NCSTN	0.0153674135298966	0.444788978763599	0.37	0	1	Up
TRAF5	0.0153674135298966	0.428597884259566	0.37	0	1	Up
NDUFAF4	0.0153674135298966	0.466923125437764	0.37	0	1	Up
POLD2	0.0153674135298966	0.479750808562451	0.37	0	1	Up
NRBF2	0.0153674135298966	0.516907878887517	0.37	0	1	Up
HERC2	0.0153674135298966	0.495539013423908	0.37	0	1	Up
MAP9	0.0155015905731192	0.485242167088315	0.472	0.091	1	Up
CD55	0.0155230558664208	0.695083748226943	0.477	0.091	1	Up
CELF1	0.0155644712903543	0.326659753805998	0.546	0.091	1	Up
COMMD6	0.0155704181345109	0.41485036004521	0.903	0.455	1	Up
MAP1LC3B	0.0155827907613348	0.679043810916085	0.667	0.273	1	Up
GULP1	0.0157109278840782	-0.485533	0.074	0.273	1	Down
SCAF11	0.0157382419275509	0.590112412326987	0.704	0.182	1	Up
LAMC1	0.0159223777300515	0.706587426108422	0.856	0.364	1	Up
DYNC1I2	0.0159595191094836	0.639094682524729	0.866	0.364	1	Up
DYNLT1	0.0161116921859551	0.654881094917122	0.88	0.364	1	Up
TAPBP	0.0161169535004642	0.739196260079066	0.741	0.273	1	Up
CDC42BPB	0.0161719809000734	0.482507405581323	0.472	0.091	1	Up
OXA1L	0.0162837706042398	0.447270693750984	0.366	0	1	Up
PSMB10	0.0162837706042398	0.432294674394817	0.366	0	1	Up
PPP1R12C	0.0162837706042398	0.470106974744541	0.366	0	1	Up
ZSCAN18	0.0162837706042398	0.456956786417508	0.366	0	1	Up
APOBEC3C	0.0162837706042398	0.486141867760319	0.366	0	1	Up
SPTAN1	0.0164380517894149	-0.497397	0.546	0.091	1	Down
TMEM230	0.0165045735970347	0.285946759715607	0.81	0.364	1	Up
RBM42	0.0165517493764712	0.437007328748284	0.532	0.091	1	Up
TMEM147	0.0165617284132625	0.620369526692679	0.685	0.273	1	Up
ZFAND5	0.0165617572690277	0.318807898913823	0.685	0.273	1	Up
MRPS16	0.0166133006684989	0.641829291121836	0.588	0.182	1	Up
MDH2	0.0166440817913829	0.490718524298875	0.69	0.273	1	Up
PPP1R15A	0.0166578939194807	0.778253876733144	0.718	0.273	1	Up
TRPV2	0.0166685753728106	0.52160095531453	0.481	0.091	1	Up
UBE2R2	0.0167971216144508	0.522190208967627	0.56	0.182	1	Up
CEBPB	0.0168759686986415	0.768292817290313	0.718	0.273	1	Up
PHF11	0.0169096229804321	0.652509447329511	0.505	0.091	1	Up
CANX	0.0169396948325104	0.556100090825901	0.801	0.273	1	Up
EMC4	0.0169454140742811	0.572777937864893	0.574	0.182	1	Up
PPFIBP1	0.0170100761767863	0.502791394360564	0.727	0.273	1	Up
APOE	0.0170703698427644	1.27477034862769	0.523	0.091	1	Up
PSMD13	0.0171799379574878	0.57891897577929	0.671	0.273	1	Up
CTSO	0.0172478358763062	0.443225215378845	0.361	0	1	Up
PUM2	0.0172478757549578	0.466468175576403	0.361	0	1	Up
TLN1	0.0172946864519024	0.734738180689658	0.917	0.545	1	Up
KRR1	0.0174786042409621	0.42873660060982	0.532	0.091	1	Up
PSMB4	0.0175452986181713	0.666150382749157	0.718	0.273	1	Up
GPR4	0.0176286674640909	-0.69837	0.296	0.545	1	Down
ARF5	0.0176945978822544	0.567238951590264	0.657	0.182	1	Up
MT-CO1	0.017800339341163	0.606508559993113	0.977	1	1	Up
ARHGAP18	0.0178096633639295	0.563611475103474	0.519	0.091	1	Up
CCT6A	0.0178136441977636	0.414516151382796	0.736	0.273	1	Up
PSMD6	0.0180179475954996	0.498803186692111	0.565	0.182	1	Up
PDIA6	0.0180563833657062	0.594729123808251	0.81	0.364	1	Up
PTAR1	0.01826180474714	0.491158739705591	0.356	0	1	Up
DALRD3	0.018261846635978	0.411770737079242	0.356	0	1	Up
PFN2	0.018261846635978	0.473332975108413	0.356	0	1	Up
MRPL1	0.018261846635978	0.447510428460461	0.356	0	1	Up
EEF1E1	0.018261846635978	0.500070353835226	0.356	0	1	Up
CHM	0.018261846635978	0.492432290474889	0.356	0	1	Up
NELFB	0.018261846635978	0.417074399398297	0.356	0	1	Up
NUDT21	0.018261846635978	0.38266959246798	0.356	0	1	Up
MORC3	0.018261846635978	0.44004526067105	0.356	0	1	Up
PLOD3	0.0183563558752618	0.484725533797032	0.477	0.091	1	Up
UQCC2	0.0183846065204304	0.549810296925639	0.616	0.182	1	Up
CAPN2	0.0184086957396509	0.469160179168327	0.625	0.182	1	Up
RHOC	0.0184312833639677	0.478439786698586	0.912	0.636	1	Up
EIF3E	0.0186101461922247	0.560044401369931	0.866	0.364	1	Up
LSM2	0.0186272363164596	0.441902941562311	0.616	0.182	1	Up
CTNNA1	0.0187581321078081	0.625545298847428	0.782	0.364	1	Up
NCBP2-AS2	0.0188701495058117	0.423563401579644	0.477	0.091	1	Up
POLR2K	0.0189800595776948	0.355965794426106	0.69	0.182	1	Up
KIF5B	0.0192435882041621	0.452077561387321	0.755	0.273	1	Up
CPNE1	0.0192504492076408	0.34959547547059	0.528	0.091	1	Up
RWDD4	0.0193278353162747	0.415024422935286	0.352	0	1	Up
MRPL24	0.0193278793015521	0.400757538731205	0.352	0	1	Up
WDFY1	0.0193278793015521	0.457174688066058	0.352	0	1	Up
ZCCHC9	0.0193278793015521	0.391679927824091	0.352	0	1	Up
PAK1IP1	0.0193278793015521	0.3597081114158	0.352	0	1	Up
HEPH	0.0193278793015521	0.448143721650977	0.352	0	1	Up
RBMX2	0.0193278793015521	0.476994050653532	0.352	0	1	Up
FAM129B	0.0193278793015521	0.534445002493913	0.352	0	1	Up
MRPS31	0.0193278793015521	0.384115257374802	0.352	0	1	Up
IGF1R	0.0193278793015521	0.505692919093157	0.352	0	1	Up
CHD3	0.0193278793015521	0.476144491213264	0.352	0	1	Up
SMAD4	0.0193278793015521	0.431793649763034	0.352	0	1	Up
RTCB	0.0193685484868286	0.441484655142493	0.509	0.091	1	Up
DNAJA1	0.0195085242152434	0.591858193464215	0.88	0.364	1	Up
PPP1CB	0.0195567697875902	0.554810720745293	0.676	0.182	1	Up
CAP1	0.0196788395477468	0.27963461197964	0.838	0.364	1	Up
CADPS2	0.0198465822573616	-1.55679	0.144	0.364	1	Down
PHB	0.0199601620445268	0.637107412160442	0.667	0.273	1	Up
FAM3C	0.0200343096131361	0.583306034663388	0.565	0.182	1	Up
BAG6	0.0201172566467536	0.49946409316312	0.458	0.091	1	Up
AGRN	0.0201678625570689	0.627008602831906	0.676	0.273	1	Up
YWHAZ	0.0201795230394159	0.638568953143824	0.856	0.455	1	Up
TMEM205	0.0202227335164001	0.466424903757464	0.491	0.091	1	Up
NSMCE4A	0.0204481584595916	0.451852346783128	0.347	0	1	Up
ERI3	0.0204482508017205	0.456102310368873	0.347	0	1	Up
C2orf49	0.0204482508017205	0.463036136145747	0.347	0	1	Up
EPHA3	0.0204482508017205	0.519511608910045	0.347	0	1	Up
CHST2	0.0204482508017205	0.407601433410398	0.347	0	1	Up
C7orf50	0.0204482508017205	0.434030368555668	0.347	0	1	Up
CUL1	0.0204482508017205	0.414443137618728	0.347	0	1	Up
TGS1	0.0204482508017205	0.375083006592342	0.347	0	1	Up
PPFIA1	0.0204482508017205	0.430780173152712	0.347	0	1	Up
H1FX	0.0204721811002718	0.692398198636707	0.704	0.273	1	Up
TPRKB	0.0205823807211022	-0.518437	0.528	0.091	1	Down
PDZD11	0.0205824176115281	-0.55711	0.528	0.091	1	Down
NDUFA8	0.0206712026901728	0.39158586680605	0.616	0.182	1	Up
RECQL	0.0206792660011466	0.552211175691902	0.458	0.091	1	Up
PEBP1	0.0207187319783532	0.658747791189358	0.903	0.364	1	Up
NME3	0.0207218082268899	0.468769895662794	0.718	0.273	1	Up
MIEN1	0.0207550504767266	0.461402176132661	0.472	0.091	1	Up
PRKRA	0.020782618797551	0.521806405679249	0.56	0.182	1	Up
SERBP1	0.0207894951842929	0.566498613899598	0.88	0.455	1	Up
ADD1	0.0209885560206723	0.628081342054113	0.69	0.273	1	Up
NUB1	0.0210392301522298	0.545907	0.5	0.091	1	Up
ERLEC1	0.0212333096373603	0.603514405655244	0.644	0.182	1	Up
PCOLCE	0.0212555372721466	0.741596321009082	0.824	0.364	1	Up
LAMC3	0.0212620311317155	0.800437723233594	0.579	0.182	1	Up
PLIN3	0.0213507806631164	0.658112408341962	0.648	0.273	1	Up
KAZN	0.0216253218918471	0.453741525751279	0.343	0	1	Up
STMN1	0.0216253218918471	0.734868421718082	0.343	0	1	Up
TBC1D5	0.0216253218918471	0.410195111697638	0.343	0	1	Up
PLA2G12A	0.0216253218918471	0.37213606059747	0.343	0	1	Up
CPEB4	0.0216253218918471	0.438162517981671	0.343	0	1	Up
DAXX	0.0216253218918471	0.416247028414715	0.343	0	1	Up
FKBP14	0.0216253218918471	0.416372994627765	0.343	0	1	Up
FBXW2	0.0216253218918471	0.34804740077526	0.343	0	1	Up
YAF2	0.0216253218918471	0.446604578046685	0.343	0	1	Up
DEF8	0.0216253218918471	0.398822465078747	0.343	0	1	Up
BECN1	0.0216253218918471	0.362731518690848	0.343	0	1	Up
KDSR	0.0216253218918471	0.419787257488422	0.343	0	1	Up
YIPF2	0.0216253218918471	0.422236132553738	0.343	0	1	Up
OCEL1	0.0216253218918471	0.455147381537517	0.343	0	1	Up
GAS2L1	0.0216253218918471	0.349205900608096	0.343	0	1	Up
TRAPPC1	0.0216421047105993	0.442997995986738	0.806	0.364	1	Up
STOM	0.0216476460342153	0.302514976410015	0.838	0.455	1	Up
HIP1	0.0217646196848838	0.560182358647431	0.616	0.182	1	Up
TADA3	0.0218820146743332	0.525112626167664	0.505	0.091	1	Up
TGOLN2	0.0218992890157943	0.548149113897091	0.708	0.273	1	Up
ERP29	0.0219190081426797	0.487646136141578	0.792	0.364	1	Up
EPHX1	0.021934289645269	0.51322543130483	0.593	0.182	1	Up
RHEB	0.0220333730518814	0.524816800737516	0.731	0.273	1	Up
TMX3	0.0220810261870122	0.325110809575799	0.519	0.091	1	Up
BST2	0.0221136919729958	0.805003592120353	0.921	0.545	1	Up
CCDC47	0.0221973612138919	0.45538742458173	0.5	0.091	1	Up
GOSR1	0.022448208203917	0.433271707064588	0.458	0.091	1	Up
ATP2A2	0.0224577018442056	0.320236947258798	0.694	0.273	1	Up
HAT1	0.0224770125087822	0.449269951839498	0.463	0.091	1	Up
DEGS1	0.0225136751890849	0.53643327250368	0.727	0.273	1	Up
SRP19	0.0225685149243105	0.651538626042398	0.546	0.182	1	Up
SRM	0.022628357213418	0.457648989284439	0.62	0.182	1	Up
FARP1	0.0226675824864496	-0.374745	0.755	0.273	1	Down
CBX1	0.0227554788762929	0.599159203983231	0.458	0.091	1	Up
MAPK1IP1L	0.0227838585945076	0.468526248004867	0.463	0.091	1	Up
RHOA	0.022846022546085	-0.552689	0.935	0.818	1	Down
TCTN1	0.022861438217721	0.371175967151954	0.338	0	1	Up
ENDOD1	0.0228614890414671	0.411495261243782	0.338	0	1	Up
CCNC	0.0228615398652545	0.430529712946659	0.338	0	1	Up
GLI3	0.0228615398652545	0.398022323656791	0.338	0	1	Up
KIF1BP	0.0228615398652545	0.385086626916171	0.338	0	1	Up
TMEM8A	0.0228615398652545	0.429152754738226	0.338	0	1	Up
DAZAP1	0.0228615398652545	0.352308888349325	0.338	0	1	Up
LRRC59	0.0229742968325662	-0.439386	0.519	0.091	1	Down
CHCHD3	0.0231343650256836	0.526917281925356	0.491	0.091	1	Up
WIPI2	0.0233065370294733	0.491250008986539	0.449	0.091	1	Up
RSF1	0.0234650374004996	0.63625969669073	0.653	0.273	1	Up
ARID5A	0.0236652185031604	0.430268272364556	0.509	0.091	1	Up
SRP72	0.0238159496869506	0.527526372562141	0.625	0.182	1	Up
RPN1	0.0238369801387938	0.509287227709718	0.574	0.182	1	Up
R3HDM2	0.0239018484148244	0.509577851797685	0.444	0.091	1	Up
PHF20	0.0239882851715684	0.491120119652155	0.454	0.091	1	Up
CTBP2	0.0240392096129549	0.541769814426409	0.565	0.182	1	Up
METTL9	0.0240810441671558	0.503940650113304	0.653	0.182	1	Up
DNAJA2	0.024115785533278	0.644171797956475	0.634	0.273	1	Up
ACVR1	0.0241593882214021	0.38237471333853	0.333	0	1	Up
PITPNA	0.0241593882214021	0.403897990873705	0.333	0	1	Up
TOB2	0.0241593882214021	0.390085555029081	0.333	0	1	Up
NRIP1	0.0241593882214021	0.423136331200141	0.333	0	1	Up
LBR	0.024159441518857	0.456565067370326	0.333	0	1	Up
CDK16	0.024159441518857	0.416525708792765	0.333	0	1	Up
SEPHS1	0.024159441518857	0.398129147079549	0.333	0	1	Up
MBIP	0.024159441518857	0.36260752301093	0.333	0	1	Up
NPLOC4	0.024159441518857	0.345581658942342	0.333	0	1	Up
AFG3L2	0.024159441518857	0.433353012168855	0.333	0	1	Up
APEX1	0.0242142406883489	0.534860368903249	0.657	0.182	1	Up
CDK2AP2	0.0242288024628019	0.509430811399554	0.444	0.091	1	Up
PIK3R1	0.0242964118607195	0.323216536154709	0.509	0.091	1	Up
PNRC2	0.0243298008348073	0.384253955565723	0.505	0.091	1	Up
TSC22D3	0.0244559601998068	0.730630552937251	0.574	0.182	1	Up
RTN3	0.0245402601720556	0.505245533428768	0.556	0.182	1	Up
SMTN	0.0245418087676394	0.573822837224702	0.495	0.091	1	Up
PCNA	0.0248416220149406	0.550384892340216	0.44	0.091	1	Up
IFIT3	0.0248682661733567	0.876895744716037	0.727	0.273	1	Up
EAPP	0.0249224087279057	0.519081584934186	0.56	0.182	1	Up
RAI14	0.0249776197033912	0.358467818401511	0.505	0.091	1	Up
RPL36A	0.025101741143143	0.350113335991998	0.903	0.455	1	Up
NUCB2	0.0252770722239724	0.518511062141748	0.597	0.182	1	Up
GEM	0.0253222386455496	0.646749250430835	0.426	0.091	1	Up
COPZ1	0.0253645473041279	0.487742367189741	0.634	0.182	1	Up
SNAPC3	0.0255216562626457	0.358347606458825	0.329	0	1	Up
SLC43A3	0.0255216562626457	0.455241550791219	0.329	0	1	Up
GDF11	0.0255216562626457	0.40443639598443	0.329	0	1	Up
BACE2	0.0255216562626457	0.477990199610635	0.329	0	1	Up
MRPL36	0.0258470091525523	0.441274192153957	0.713	0.273	1	Up
VPS36	0.0258518351476551	0.508558387455352	0.537	0.182	1	Up
PPP4C	0.0260000879682757	0.502959154966578	0.639	0.182	1	Up
TRMT10C	0.026057920352185	0.428574787043012	0.463	0.091	1	Up
DLGAP4	0.0260951153177963	0.534524526757578	0.532	0.182	1	Up
CREBRF	0.0261260587503586	0.537300950315329	0.519	0.182	1	Up
MFGE8	0.0262863675372554	0.295261771864805	0.884	0.455	1	Up
RAB1A	0.0262893041115106	0.294953058071362	0.704	0.273	1	Up
RGS5	0.0263776693697361	0.531787830663178	0.903	0.636	1	Up
BUD23	0.0264066691724612	0.41765571432827	0.463	0.091	1	Up
RERG	0.0264437537489377	0.487796701362041	0.579	0.182	1	Up
TMED2	0.0265336668204552	0.437733124829392	0.731	0.273	1	Up
TWF1	0.0265771628901609	0.47738426958121	0.44	0.091	1	Up
CCPG1	0.0265877359094249	0.531611686075067	0.653	0.273	1	Up
IMPDH2	0.0266105228904398	0.579780501101824	0.542	0.182	1	Up
CDC5L	0.0266679755610771	0.454044894707148	0.625	0.182	1	Up
DNPEP	0.0267082739434809	0.45779401694751	0.454	0.091	1	Up
UBE2D3	0.0267702174505605	0.369147016056752	0.815	0.364	1	Up
AEBP1	0.0267936063327988	0.803724210530804	0.801	0.364	1	Up
NRXN3	0.0268068017021634	-0.552131	0.088	0.273	1	Down
BRCA2	0.026856445480257	-1.08949	0.042	0.182	1	Down
PPIC	0.0268883783447012	0.619220358539577	0.81	0.364	1	Up
CTDSP2	0.0269207623936783	-0.366505	0.597	0.182	1	Down
STIM2	0.0269508508276892	0.441862759895675	0.324	0	1	Up
BET1	0.0269508508276892	0.458448164935289	0.324	0	1	Up
EXOSC3	0.0269508508276892	0.37353284528152	0.324	0	1	Up
MON2	0.0269508508276892	0.365523466934075	0.324	0	1	Up
POP4	0.0269508508276892	0.316788511069617	0.324	0	1	Up
NFYC	0.026950909384937	0.411232459938643	0.324	0	1	Up
CTTNBP2NL	0.026950909384937	0.375571213477557	0.324	0	1	Up
MTERF4	0.026950909384937	0.402859129546892	0.324	0	1	Up
CRELD1	0.026950909384937	0.417856618094221	0.324	0	1	Up
FKBP5	0.026950909384937	0.424229126522335	0.324	0	1	Up
C6orf203	0.026950909384937	0.391128901792368	0.324	0	1	Up
MRPL14	0.0269890257804522	0.452585662278861	0.639	0.182	1	Up
CFI	0.0270479023039249	0.400105058394638	0.5	0.091	1	Up
CTSF	0.0270479023039249	0.326956467428744	0.5	0.091	1	Up
MRPL11	0.0270731416135558	0.573829261174134	0.574	0.182	1	Up
HEYL	0.027161780474142	0.659655843074846	0.583	0.182	1	Up
AK6	0.0271759827016489	0.474036526784513	0.431	0.091	1	Up
SLC2A3	0.0272776850320307	0.619472868179933	0.69	0.273	1	Up
UNC50	0.0273652858772192	0.433544524741392	0.569	0.182	1	Up
HDAC2	0.027370218582521	-1.79047	0.505	0.636	1	Down
NIT2	0.0273931837904368	0.421969788473594	0.449	0.091	1	Up
SYAP1	0.02750534936248	0.495575042375065	0.583	0.182	1	Up
RASL12	0.027533249392778	0.510733273754039	0.667	0.182	1	Up
SUB1	0.0276396065049497	0.608095776014834	0.898	0.455	1	Up
MEIS3	0.0276679216103002	0.41760557842563	0.44	0.091	1	Up
TCF19	0.0277396442612841	-0.928898	0.042	0.182	1	Down
MRPS10	0.0277601382375048	0.465567053554422	0.449	0.091	1	Up
KDELR1	0.0277917238229219	0.540594335113235	0.838	0.364	1	Up
SLFN5	0.0278186144264875	0.490968155384691	0.491	0.091	1	Up
WBP11	0.0278611960769489	0.494483831722074	0.472	0.091	1	Up
ENG	0.0278739277787458	0.385076473215468	0.667	0.182	1	Up
RNF11	0.0279825704480352	0.533568377654931	0.435	0.091	1	Up
ZNF408	0.0280934174825536	-0.501822	0.088	0.273	1	Down
COL4A2	0.0281028093628824	0.722306506920309	0.954	0.636	1	Up
AP1S1	0.0281547528735038	0.395456583231493	0.495	0.091	1	Up
POLR2E	0.0283013479454471	0.47481516007307	0.597	0.182	1	Up
B3GNT2	0.0283440803954644	0.48129765705923	0.644	0.182	1	Up
SPRED1	0.0283593185006506	0.548623935618278	0.435	0.091	1	Up
PET100	0.028375891133027	-0.303099	0.741	0.273	1	Down
MTF2	0.0284499641355749	0.420136127639646	0.319	0	1	Up
AARS	0.0284499641355749	0.373607118081185	0.319	0	1	Up
ACYP2	0.0284500254864629	0.419487009789595	0.319	0	1	Up
CCNT2	0.0284500254864629	0.348371728151922	0.319	0	1	Up
ATIC	0.0284500254864629	0.352415194990422	0.319	0	1	Up
EIF2B5	0.0284500254864629	0.375635552913147	0.319	0	1	Up
PANK3	0.0284500254864629	0.38312860786394	0.319	0	1	Up
LTV1	0.0284500254864629	0.344449865446626	0.319	0	1	Up
FAM92A	0.0284500254864629	0.373175927132839	0.319	0	1	Up
TRIM5	0.0284500254864629	0.362742449865128	0.319	0	1	Up
ABI1	0.0284500254864629	0.445259102476516	0.319	0	1	Up
GBF1	0.0284500254864629	0.323334269831098	0.319	0	1	Up
LACTB	0.0284500254864629	0.46989263547966	0.319	0	1	Up
IREB2	0.0284500254864629	0.356892556469054	0.319	0	1	Up
ACLY	0.0284500254864629	0.460103768056525	0.319	0	1	Up
YES1	0.0284500254864629	0.332043223501259	0.319	0	1	Up
GPCPD1	0.0284500254864629	0.497491768027652	0.319	0	1	Up
TMEM161A	0.0284500254864629	0.350159225972539	0.319	0	1	Up
RPS15	0.0284599218465831	0.399359671528185	0.991	0.909	1	Up
CLEC2B	0.02852075988112	0.579446257726427	0.421	0.091	1	Up
SVBP	0.0285402578273037	0.391644407282288	0.454	0.091	1	Up
DYNC1LI1	0.0285729395370194	0.38801538175176	0.486	0.091	1	Up
FBXL5	0.0285889262080939	0.394342446994275	0.481	0.091	1	Up
BCAS2	0.028600828307691	0.475230503051664	0.472	0.091	1	Up
C15orf41	0.0286477765092097	-0.403703	0.042	0.182	1	Down
SMARCA2	0.0287970712135731	0.456531029632929	0.44	0.091	1	Up
NEAT1	0.0288804134516255	0.533216081933725	0.921	0.364	1	Up
NASP	0.0290574800383789	0.56379514435039	0.667	0.273	1	Up
MYADM	0.0291032436956644	0.76821063296681	0.778	0.455	1	Up
SCAND1	0.029163123515108	0.705014859144349	0.787	0.364	1	Up
ABCE1	0.029344705484262	0.547200039676943	0.463	0.091	1	Up
PALMD	0.0294327468134439	-2.27879	0.088	0.273	1	Down
FAM32A	0.0294497501683994	0.660527453486497	0.565	0.182	1	Up
CDK2AP1	0.0295858655326854	0.711428508069516	0.699	0.273	1	Up
SRSF6	0.0297050530221617	0.40925594811978	0.486	0.091	1	Up
ZFAND3	0.029741810407716	0.382597876812496	0.472	0.091	1	Up
NDUFB6	0.0297504036429073	0.472733874714645	0.644	0.273	1	Up
GOLGB1	0.0297634645954384	0.348520212678961	0.722	0.273	1	Up
EI24	0.0297986217316521	-0.328875	0.634	0.182	1	Down
IL6ST	0.0298055671773959	0.4737470490886	0.616	0.182	1	Up
CEP350	0.0298465237898874	0.481572287427311	0.431	0.091	1	Up
SIL1	0.0299656223483765	0.464751683390851	0.44	0.091	1	Up
LRIG1	0.03002186783874	0.343985839453228	0.315	0	1	Up
RYBP	0.03002186783874	0.405414547117766	0.315	0	1	Up
FOXO3	0.03002186783874	0.395416059296739	0.315	0	1	Up
MRPS35	0.03002186783874	0.40181453082488	0.315	0	1	Up
PQLC1	0.03002186783874	0.434148036483742	0.315	0	1	Up
SLC35E2B	0.0300219320976703	0.391585479951934	0.315	0	1	Up
ADPRHL2	0.0300219320976703	0.387268629898025	0.315	0	1	Up
SMYD2	0.0300219320976703	0.326768331583988	0.315	0	1	Up
TRAPPC12	0.0300219320976703	0.335141062255247	0.315	0	1	Up
UXS1	0.0300219320976703	0.399803261219387	0.315	0	1	Up
SOBP	0.0300219320976703	0.393331763841781	0.315	0	1	Up
TCIRG1	0.0300219320976703	0.378334817677246	0.315	0	1	Up
TMCO3	0.0300219320976703	0.428306080890397	0.315	0	1	Up
CFAP20	0.0300219320976703	0.346176423566131	0.315	0	1	Up
GOSR2	0.0300219320976703	0.353971069379103	0.315	0	1	Up
COIL	0.0300219320976703	0.332196911046723	0.315	0	1	Up
ZMYND8	0.0300219320976703	0.432864841341748	0.315	0	1	Up
CLEC11A	0.0301303454678489	0.675336580281286	0.745	0.364	1	Up
COPE	0.0302088372753468	0.343236310595326	0.856	0.455	1	Up
MRC2	0.0302515590105001	-0.439523	0.569	0.182	1	Down
VPS13C	0.0304433522453931	0.452730544812126	0.556	0.182	1	Up
LARS	0.0307283297106983	0.438364022991805	0.579	0.182	1	Up
LBH	0.0307798361535178	1.07668268843213	0.731	0.364	1	Up
SMIM19	0.0308755265046143	0.358064744529475	0.486	0.091	1	Up
PPIE	0.0309217143212038	0.370857168544819	0.472	0.091	1	Up
MRPS11	0.030974969441013	0.491587360202318	0.542	0.182	1	Up
PNMA1	0.0311209394514362	0.472189766691591	0.435	0.091	1	Up
HLA-DRA	0.0311603583192551	-0.532737	0.204	0.455	1	Down
MRPL4	0.0312742816603487	0.323266467680346	0.486	0.091	1	Up
TEAD1	0.0312743838499002	0.282862631806709	0.486	0.091	1	Up
GTF2A2	0.0312806544138004	0.331385698170391	0.708	0.273	1	Up
AAMP	0.0313258058068963	0.386071016663351	0.468	0.091	1	Up
PATZ1	0.0313499557449265	-0.583788	0.093	0.273	1	Down
GPX4	0.0313922007320616	0.736701731262565	0.847	0.364	1	Up
TUBA1B	0.0316137942209591	0.388670933026873	0.926	0.636	1	Up
CHCHD2	0.0316474504468827	0.587497818672769	0.949	0.636	1	Up
SUPT6H	0.0316695962095385	0.425716415747897	0.31	0	1	Up
KIF1B	0.0316696634950275	0.361647267995822	0.31	0	1	Up
RTCA	0.0316696634950275	0.351558839414092	0.31	0	1	Up
RSBN1	0.0316696634950275	0.374977103804699	0.31	0	1	Up
TRANK1	0.0316696634950275	0.422418705617403	0.31	0	1	Up
UBA7	0.0316696634950275	0.343293138857783	0.31	0	1	Up
ALCAM	0.0316696634950275	0.425970657120106	0.31	0	1	Up
JARID2	0.0316696634950275	0.394012682057964	0.31	0	1	Up
ATP6V1H	0.0316696634950275	0.324922789845063	0.31	0	1	Up
TLE4	0.0316696634950275	0.423551526859603	0.31	0	1	Up
UBL3	0.0316696634950275	0.34969053989188	0.31	0	1	Up
FRY	0.0316696634950275	0.345911585696362	0.31	0	1	Up
KCTD12	0.0316696634950275	0.534600011531146	0.31	0	1	Up
TFDP1	0.0316696634950275	0.32441354614332	0.31	0	1	Up
SND1	0.0317304516771103	0.370624232657333	0.472	0.091	1	Up
SKI	0.0317394233456946	0.491342898793788	0.421	0.091	1	Up
UBE2V2	0.0317902491041087	0.414617773788359	0.569	0.182	1	Up
CALR	0.0319886925475071	0.70089475371702	0.926	0.636	1	Up
KCTD20	0.0320039628683081	0.413710756519004	0.44	0.091	1	Up
DPYSL2	0.0320597418134041	0.508723716150753	0.606	0.182	1	Up
SHARPIN	0.032111308077122	0.389907263272522	0.454	0.091	1	Up
DVL3	0.0321628646950161	0.565380480942005	0.421	0.091	1	Up
SPON2	0.0321880173593737	0.981348500018291	0.736	0.364	1	Up
OS9	0.0324715608961662	0.402716812695249	0.745	0.273	1	Up
TMED1	0.0324975863191158	0.333693060922874	0.486	0.091	1	Up
BRD2	0.0326360321630007	0.733037865575949	0.574	0.182	1	Up
RAF1	0.0326700880412812	0.417636479500439	0.426	0.091	1	Up
IFI6	0.032708565314594	0.392055362361001	0.875	0.364	1	Up
SNHG18	0.03295493556011	0.445397414718588	0.454	0.091	1	Up
NCOA4	0.0329725386185952	0.482928653833511	0.458	0.091	1	Up
PHLDA1	0.0330397781733544	0.386728350701851	0.866	0.364	1	Up
MESD	0.0332282942243825	0.494161801988374	0.634	0.273	1	Up
PUM1	0.0333955621831965	0.40376149648851	0.569	0.182	1	Up
PYCR2	0.0333962942988858	0.327007445730243	0.306	0	1	Up
CERS5	0.0333962942988858	0.337194533568538	0.306	0	1	Up
SNAPC2	0.0333962942988858	0.324961387017423	0.306	0	1	Up
CYP20A1	0.0333963647337212	0.372214855583126	0.306	0	1	Up
CSRNP1	0.0333963647337212	0.359886090902067	0.306	0	1	Up
UTP3	0.0333963647337212	0.346872070696699	0.306	0	1	Up
DIMT1	0.0333963647337212	0.371747160504468	0.306	0	1	Up
RARS2	0.0333963647337212	0.380715670920858	0.306	0	1	Up
C11orf68	0.0333963647337212	0.31466538067434	0.306	0	1	Up
CEP57	0.0333963647337212	0.396883188155202	0.306	0	1	Up
VSIR	0.0333963647337212	0.408625387035809	0.306	0	1	Up
MINDY2	0.0333963647337212	0.436130013738275	0.306	0	1	Up
HGS	0.0333963647337212	0.358685935946988	0.306	0	1	Up
IDH3B	0.0334004694959392	0.439827549843906	0.458	0.091	1	Up
MEST	0.0334023977889751	0.436083655763601	0.472	0.091	1	Up
WBP4	0.0336092519409185	0.433827510817839	0.431	0.091	1	Up
HMGN2	0.0336262458346347	0.852819496994008	0.773	0.364	1	Up
LRRC32	0.0336803978256137	0.627707709387256	0.657	0.273	1	Up
POMP	0.0337031294310584	0.476364528303132	0.921	0.545	1	Up
VCPKMT	0.0337850975181484	-0.692901	0.088	0.273	1	Down
RNPS1	0.0338589527292021	0.342816058186595	0.574	0.182	1	Up
HOPX	0.0340785302716183	0.717402518485199	0.824	0.364	1	Up
TSPYL1	0.0342559211897875	0.454718127477736	0.454	0.091	1	Up
VPS25	0.0342707687903054	0.418255954653823	0.458	0.091	1	Up
FGFR1OP2	0.0344260442756527	0.514073320373522	0.593	0.182	1	Up
HTR1F	0.0344307209588447	0.463762572134152	0.426	0.091	1	Up
TNFRSF12A	0.0345371448862157	0.901608249816633	0.519	0.182	1	Up
DOCK6	0.0347197274772959	0.413814332560829	0.417	0.091	1	Up
SH3KBP1	0.0348459384990927	0.606319168200854	0.593	0.182	1	Up
PIN1	0.0348700699472734	0.477865065100689	0.597	0.182	1	Up
FHL2	0.0348984988730103	0.434948198301063	0.63	0.182	1	Up
CAV2	0.034975980452022	0.538238645244853	0.833	0.364	1	Up
TINAGL1	0.0350542225340346	0.839263384237164	0.713	0.364	1	Up
GAS6	0.0351103687850993	0.358449374178204	0.782	0.273	1	Up
TRNAU1AP	0.0352052222044834	0.361133155027583	0.301	0	1	Up
ARMC1	0.0352052222044834	0.364338885371594	0.301	0	1	Up
TBC1D20	0.0352052222044834	0.393735920921159	0.301	0	1	Up
UBAP2L	0.0352052959158915	0.348802940858146	0.301	0	1	Up
MBD5	0.0352052959158915	0.34382447669143	0.301	0	1	Up
AGPS	0.0352052959158915	0.364326539808712	0.301	0	1	Up
TRAK2	0.0352052959158915	0.352808144981919	0.301	0	1	Up
DENND6A	0.0352052959158915	0.326898268760802	0.301	0	1	Up
RICTOR	0.0352052959158915	0.411861906242118	0.301	0	1	Up
LRCH4	0.0352052959158915	0.422580228445667	0.301	0	1	Up
MDFIC	0.0352052959158915	0.42087169252808	0.301	0	1	Up
ZBED1	0.0352052959158915	0.334346266235545	0.301	0	1	Up
KDM5C	0.0352052959158915	0.341293711034868	0.301	0	1	Up
AGPAT5	0.0352052959158915	0.365801526234967	0.301	0	1	Up
ZNF518A	0.0352052959158915	0.39752785537901	0.301	0	1	Up
DERA	0.0352052959158915	0.328926774219021	0.301	0	1	Up
IL4R	0.0352052959158915	0.407617086242579	0.301	0	1	Up
GPR108	0.0352052959158915	0.353792718040884	0.301	0	1	Up
MRPL35	0.035407611770065	0.392861665643448	0.431	0.091	1	Up
CAVIN1	0.0355167406736612	0.402794024032834	0.926	0.455	1	Up
KLF2	0.0356005486018857	0.723125212558183	0.454	0.091	1	Up
PKM	0.0357604890636949	0.554714889430321	0.81	0.364	1	Up
FKBP4	0.0361033625209411	0.484006713510133	0.588	0.182	1	Up
ETFB	0.0361932119279388	0.454396716217573	0.611	0.182	1	Up
NT5C3B	0.0361964835193009	0.4083688985669	0.421	0.091	1	Up
ARF4	0.0363802261871809	0.57146705964502	0.852	0.364	1	Up
KDELC2	0.0364756243534192	0.408645124102997	0.444	0.091	1	Up
IPO7	0.036486473057628	0.254022746667958	0.477	0.091	1	Up
PTPN1	0.036489873975338	0.52974544532249	0.412	0.091	1	Up
TSPAN3	0.0366206984918151	0.525730331656327	0.713	0.273	1	Up
CD151	0.0366399826440337	0.580588297159596	0.889	0.455	1	Up
HNRNPA1	0.0368020669937769	0.375652286058106	0.931	0.636	1	Up
DUSP14	0.036864114137533	0.467139274561958	0.407	0.091	1	Up
TSPO	0.0369278221412386	0.588275885167519	0.708	0.273	1	Up
PAM	0.0369328856109577	0.585123833256557	0.509	0.182	1	Up
DAG1	0.0369485812160944	-0.700726	0.477	0.091	1	Down
HMGCL	0.0370998367155111	0.35958217474733	0.296	0	1	Up
ARL8A	0.0370998367155111	0.33405889348831	0.296	0	1	Up
KPNA1	0.0370998367155111	0.33824296139146	0.296	0	1	Up
TNFAIP3	0.0370998367155111	0.486456075232663	0.296	0	1	Up
ATP6V1C1	0.0370998367155111	0.395742275389306	0.296	0	1	Up
BCCIP	0.0370998367155111	0.392488163852404	0.296	0	1	Up
TIMM22	0.0370998367155111	0.326426395676527	0.296	0	1	Up
RNF167	0.0370998367155111	0.365076004023631	0.296	0	1	Up
UTP6	0.0370998367155111	0.345526781156985	0.296	0	1	Up
DIDO1	0.0370998367155111	0.375520572278153	0.296	0	1	Up
MRI1	0.0370998367155111	0.361706341710384	0.296	0	1	Up
PPP5C	0.0370998367155111	0.32872406708019	0.296	0	1	Up
CCDC66	0.037421049840426	0.369040778621059	0.444	0.091	1	Up
ANP32E	0.0374550302643301	0.431355359340763	0.412	0.091	1	Up
CCDC92	0.0374550302643301	0.55883463326285	0.412	0.091	1	Up
COA4	0.0375084502191956	0.38048654265933	0.606	0.182	1	Up
DHX30	0.0375495611200128	0.375144728521193	0.417	0.091	1	Up
NUPL2	0.0379457006382637	0.48167434976043	0.412	0.091	1	Up
HEBP1	0.0379481019924307	0.345510392309775	0.458	0.091	1	Up
ZC3H13	0.0379584949186568	0.411311576149787	0.606	0.182	1	Up
STRN3	0.0380396506745531	0.456681989139644	0.417	0.091	1	Up
ERO1A	0.0380397764617461	0.486532293316652	0.417	0.091	1	Up
TRADD	0.0382214588021765	0.428620785628673	0.403	0.091	1	Up
ATF6B	0.0382587926481071	0.425541489999557	0.431	0.091	1	Up
EFR3A	0.0384147166829685	0.312601613009389	0.468	0.091	1	Up
RARS	0.0384252499154834	0.473133596499215	0.454	0.091	1	Up
ADGRE5	0.0388042748406895	0.40488095050985	0.435	0.091	1	Up
PSMB1	0.0388320379988549	0.252880700512792	0.894	0.455	1	Up
NBEAL1	0.0388596996960601	-0.356815	0.625	0.182	1	Down
TMEM223	0.0389433927457782	0.35275601234539	0.412	0.091	1	Up
UBE2Q1	0.0389434569999951	0.4912467045046	0.412	0.091	1	Up
OSTM1	0.0389434569999951	0.460274907568872	0.412	0.091	1	Up
WDR33	0.0390432213750806	0.506216354772733	0.537	0.182	1	Up
ARPIN	0.0390834105183215	0.371727061820634	0.292	0	1	Up
DEXI	0.0390834105183215	0.383499818261094	0.292	0	1	Up
RNF220	0.0390834911832053	0.318944661984471	0.292	0	1	Up
ITSN2	0.0390834911832053	0.324712656148214	0.292	0	1	Up
MRPL44	0.0390834911832053	0.360167573953122	0.292	0	1	Up
SLC25A46	0.0390834911832053	0.382778303586404	0.292	0	1	Up
TCOF1	0.0390834911832053	0.363136140230832	0.292	0	1	Up
SLC35A1	0.0390834911832053	0.33665916816276	0.292	0	1	Up
CHST12	0.0390834911832053	0.389078949815089	0.292	0	1	Up
ELK1	0.0390834911832053	0.336104858720109	0.292	0	1	Up
MTAP	0.0390834911832053	0.503416429351128	0.292	0	1	Up
ALG2	0.0390834911832053	0.295787619736495	0.292	0	1	Up
SRGAP1	0.0390834911832053	0.345078181278046	0.292	0	1	Up
DHX38	0.0390834911832053	0.373208559811929	0.292	0	1	Up
GSS	0.0390834911832053	0.378792452731612	0.292	0	1	Up
MTG2	0.0390834911832053	0.436059575474053	0.292	0	1	Up
TIMM44	0.0390834911832053	0.316928918127497	0.292	0	1	Up
PAF1	0.0390834911832053	0.437575550452614	0.292	0	1	Up
PI4KA	0.0390834911832053	0.380399419510945	0.292	0	1	Up
PDXK	0.039118792293223	0.388288621733686	0.421	0.091	1	Up
ANXA4	0.0391304312383188	0.466163406605445	0.505	0.182	1	Up
NAA38	0.0391994675235849	0.64534062856113	0.681	0.273	1	Up
COX5B	0.0392107229614337	-0.717824	0.921	0.909	1	Down
CDKN1B	0.0392317119903418	0.445803373236939	0.403	0.091	1	Up
USP33	0.0394049876481818	0.348081768477164	0.463	0.091	1	Up
RCN2	0.0395260137208647	0.453302320783719	0.727	0.364	1	Up
TMEM258	0.0395739299052388	0.600389859981885	0.87	0.364	1	Up
RTL8C	0.0397995782953323	0.362903259157581	0.62	0.182	1	Up
KHSRP	0.0398601605521903	0.464209463793395	0.407	0.091	1	Up
ALG5	0.0398761459446101	0.350864795690227	0.444	0.091	1	Up
RSU1	0.0402810110849351	-0.63024	0.755	0.273	1	Down
CYHR1	0.0405948049984111	0.514554040108216	0.505	0.182	1	Up
NMI	0.0406535659405104	0.379855385485147	0.421	0.091	1	Up
CCDC82	0.0408299676421014	0.373282976426826	0.435	0.091	1	Up
TIGD7	0.0408336194005887	-0.68086	0.046	0.182	1	Down
RPS21	0.0408416141619741	-0.505114	0.944	1	1	Down
SMOC2	0.0408735885500415	0.720560815468022	0.532	0.182	1	Up
OSTF1	0.0409008696592926	0.407775049889146	0.69	0.273	1	Up
MRPS33	0.0409115874792189	0.28955272014055	0.463	0.091	1	Up
DCTN6	0.0410633467607445	0.498499737052494	0.574	0.182	1	Up
IP6K1	0.0411598085051555	0.322731250400328	0.287	0	1	Up
ATG13	0.0411598085051555	0.323303140286522	0.287	0	1	Up
WRB	0.0411598085051555	0.318170989093009	0.287	0	1	Up
AL139246.5	0.0411598928567514	0.41747527467453	0.287	0	1	Up
PEAR1	0.0411598928567514	0.376960095941047	0.287	0	1	Up
GGCX	0.0411598928567514	0.373847590702119	0.287	0	1	Up
CERS6	0.0411598928567514	0.316481205383585	0.287	0	1	Up
MFN1	0.0411598928567514	0.31752490455832	0.287	0	1	Up
VARS	0.0411598928567514	0.301655911438091	0.287	0	1	Up
LMBRD1	0.0411598928567514	0.320641790771259	0.287	0	1	Up
EGFR	0.0411598928567514	0.367735975252309	0.287	0	1	Up
NFIL3	0.0411598928567514	0.37724011937695	0.287	0	1	Up
TIMM10B	0.0411598928567514	0.299548127673734	0.287	0	1	Up
PRPF18	0.0411598928567514	0.30306157725983	0.287	0	1	Up
ZNF33A	0.0411598928567514	0.341106797326964	0.287	0	1	Up
XPOT	0.0411598928567514	0.407035606315991	0.287	0	1	Up
ZNF664	0.0411598928567514	0.375828130762684	0.287	0	1	Up
DCAF5	0.0411598928567514	0.360550373056522	0.287	0	1	Up
AKTIP	0.0411598928567514	0.374460316793698	0.287	0	1	Up
KDM6B	0.0411598928567514	0.328518229202511	0.287	0	1	Up
CBX4	0.0411598928567514	0.33171064175704	0.287	0	1	Up
HAUS1	0.0411598928567514	0.318869182720339	0.287	0	1	Up
MBD3	0.0411598928567514	0.372077119254211	0.287	0	1	Up
AP1M1	0.0411598928567514	0.328617968921214	0.287	0	1	Up
LRP3	0.0411598928567514	0.301892698176354	0.287	0	1	Up
SYNGR1	0.0411598928567514	0.380090747970424	0.287	0	1	Up
MKL1	0.0411598928567514	0.383100319685646	0.287	0	1	Up
ATP5O	0.0411921323370619	0.284446249759986	0.838	0.455	1	Up
ACTN1	0.0413862442493494	0.764851393585982	0.852	0.636	1	Up
DDX39A	0.041436012699086	0.351118430696396	0.458	0.091	1	Up
PARD6G	0.0414382337027244	0.407087666780353	0.454	0.091	1	Up
GDE1	0.0417048591292682	0.41500357279241	0.421	0.091	1	Up
REPIN1	0.0418573023241956	0.365202305065735	0.403	0.091	1	Up
ELAVL1	0.0419557914636175	0.370329731707422	0.458	0.091	1	Up
CYB5R3	0.0420084917258731	0.515145323848279	0.81	0.364	1	Up
EMILIN1	0.0420345003796409	0.575324624227935	0.644	0.273	1	Up
BIRC3	0.0420446737114628	-0.717797	0.046	0.182	1	Down
PEF1	0.0420712842286976	0.391487953183931	0.412	0.091	1	Up
NUTF2	0.042142500372157	0.280426524337496	0.634	0.182	1	Up
DPP7	0.042158510072824	0.341753657760369	0.546	0.182	1	Up
ZFP36L2	0.0422190470942435	0.351464405287539	0.606	0.182	1	Up
KLHL23	0.0422198905144454	0.311248688926193	0.611	0.182	1	Up
UBTF	0.0423841866227804	0.327421701338093	0.56	0.182	1	Up
HIPK1	0.0424074270019857	0.501023430935661	0.435	0.091	1	Up
TMEM50B	0.0424859607745067	0.300488047994433	0.454	0.091	1	Up
FAM103A1	0.0427017192359465	0.359326258307846	0.417	0.091	1	Up
SELENOT	0.0427104904324352	0.420372702752986	0.602	0.182	1	Up
LTBR	0.0427166900254967	0.498445185135528	0.606	0.273	1	Up
VPS51	0.0428241386300207	0.550869361283309	0.398	0.091	1	Up
MTX1	0.0429483633667834	0.396138962794463	0.403	0.091	1	Up
GNS	0.0429483633667834	0.366391023065671	0.403	0.091	1	Up
GOLPH3	0.0429782999127954	0.454624770466015	0.44	0.091	1	Up
METTL5	0.0429960811982172	-0.698984	0.463	0.091	1	Down
ZNF32	0.0430182693029556	0.300753148307695	0.454	0.091	1	Up
RNF141	0.0432905421440466	-1.09582	0.171	0.364	1	Down
MAN2A1	0.0433326338354108	0.313381305765824	0.282	0	1	Up
RPS6KB2	0.0433327220205488	0.399205711786016	0.282	0	1	Up
FER	0.043332810205727	0.324195508165603	0.282	0	1	Up
SLC25A13	0.043332810205727	0.331410228371796	0.282	0	1	Up
NSMCE2	0.043332810205727	0.362034631323389	0.282	0	1	Up
SWAP70	0.043332810205727	0.362651296738457	0.282	0	1	Up
C11orf74	0.043332810205727	0.305627122388309	0.282	0	1	Up
IVD	0.043332810205727	0.300288060605683	0.282	0	1	Up
MAN2C1	0.043332810205727	0.282472072299503	0.282	0	1	Up
SCAF1	0.043332810205727	0.370596307841886	0.282	0	1	Up
DRG1	0.043332810205727	0.298477086920818	0.282	0	1	Up
PPP6R2	0.043332810205727	0.379460213285384	0.282	0	1	Up
HSPA13	0.043332810205727	0.302783222106776	0.282	0	1	Up
HYAL2	0.043502848214285	0.375399875290816	0.403	0.091	1	Up
DNAJB4	0.0435541626974607	0.320666833453894	0.449	0.091	1	Up
MRPL40	0.0436116724644705	0.36697111070124	0.657	0.273	1	Up
MT-CO2	0.0437133081878555	0.517594207755957	0.963	0.818	1	Up
SLBP	0.0437135101286605	0.401016484066701	0.412	0.091	1	Up
PTEN	0.0437920490472948	0.356928756495143	0.838	0.364	1	Up
SUGP2	0.0447401723677241	0.429000271539614	0.407	0.091	1	Up
BAZ1B	0.044751352876717	0.461472652746351	0.523	0.182	1	Up
FLII	0.0448380465723609	0.421179363182904	0.412	0.091	1	Up
DDX42	0.0448710621803788	0.424225356049206	0.528	0.182	1	Up
PLEKHA4	0.0452027111195984	0.381021092753511	0.403	0.091	1	Up
PLTP	0.0453551338089364	0.493691359856495	0.551	0.182	1	Up
GJC1	0.0453625108143322	0.374438986795095	0.787	0.364	1	Up
DDT	0.0454370659822159	0.568551271713543	0.741	0.364	1	Up
MRPL57	0.0454716851096138	0.530220993136375	0.722	0.364	1	Up
TSPAN6	0.0456060602707668	0.392573677060982	0.278	0	1	Up
B3GALT6	0.0456061524418449	0.270469113970385	0.278	0	1	Up
ZNF362	0.0456061524418449	0.383964337024092	0.278	0	1	Up
RBM15B	0.0456061524418449	0.31321863602057	0.278	0	1	Up
ROBO1	0.0456061524418449	0.314969671696857	0.278	0	1	Up
RPL39L	0.0456061524418449	0.436617813544279	0.278	0	1	Up
CD36	0.0456061524418449	1.07676915472426	0.278	0	1	Up
ZNF800	0.0456061524418449	0.30434743446492	0.278	0	1	Up
SQLE	0.0456061524418449	0.353209394840332	0.278	0	1	Up
EXOSC4	0.0456061524418449	0.324597730899815	0.278	0	1	Up
DCAF10	0.0456061524418449	0.318101759765874	0.278	0	1	Up
STX17	0.0456061524418449	0.317715626180095	0.278	0	1	Up
WDR34	0.0456061524418449	0.285567619450101	0.278	0	1	Up
DTX3	0.0456061524418449	0.36892318398379	0.278	0	1	Up
CSK	0.0456061524418449	0.350624818540082	0.278	0	1	Up
FAHD1	0.0456061524418449	0.253985257373959	0.278	0	1	Up
KIF3B	0.0456061524418449	0.283058619522046	0.278	0	1	Up
PDE9A	0.0456061524418449	0.317218949197185	0.278	0	1	Up
GLO1	0.0456541912085475	0.559001299159412	0.5	0.182	1	Up
CNPY3	0.045659976390222	0.387297088665997	0.398	0.091	1	Up
KPNA4	0.0456786368346593	0.405994397843341	0.431	0.091	1	Up
SNAP23	0.0457450570698071	0.367464866970355	0.44	0.091	1	Up
IL10RB	0.0457620492609693	0.321379803945186	0.444	0.091	1	Up
APOL6	0.0461430559083739	0.492846746192469	0.421	0.091	1	Up
ERC1	0.0462521295345028	0.354317598604973	0.431	0.091	1	Up
SEC24D	0.0462643185563117	0.326783682822485	0.542	0.182	1	Up
KCNS3	0.0463156240980508	0.363022164078338	0.593	0.182	1	Up
CNN2	0.0463392499582362	0.395783801746305	0.606	0.182	1	Up
LINC00116	0.0464109842465207	0.536394709192672	0.491	0.182	1	Up
AK1	0.0465705376198768	0.521105266630417	0.412	0.091	1	Up
HNRNPDL	0.046678402666377	0.326322947027048	0.824	0.364	1	Up
COQ10B	0.0467040027480444	0.390569739494404	0.394	0.091	1	Up
FAS	0.0467041508620905	0.422250946913457	0.394	0.091	1	Up
PLEKHG2	0.0467157340230616	0.344229100326398	0.537	0.182	1	Up
MRPS7	0.0468094005223534	0.395958145096523	0.583	0.182	1	Up
CCDC124	0.0469019610653587	0.379438987297477	0.546	0.182	1	Up
ANKLE2	0.0469581562921642	0.425124157385234	0.403	0.091	1	Up
LDHB	0.0469688602812341	0.278654359742713	0.88	0.455	1	Up
CEP170	0.0470656788179641	0.38982041077369	0.407	0.091	1	Up
BTN3A2	0.0472380795668091	0.430937547427598	0.569	0.182	1	Up
RPL8	0.0472751283997733	0.285901218218967	0.972	0.909	1	Up
NPEPPS	0.0473031483151752	0.396804389924639	0.394	0.091	1	Up
ATXN10	0.0473664981111264	0.361700124291607	0.542	0.182	1	Up
NDUFA2	0.0474065009280298	0.293074633152838	0.801	0.364	1	Up
SERTAD1	0.0474172429703462	0.404860257800595	0.431	0.091	1	Up
XIAP	0.0474824950205507	-0.638255	0.454	0.091	1	Down
NUFIP2	0.0475395033853248	0.419952865150216	0.491	0.182	1	Up
GNAI3	0.0478783740102206	0.5438978713317	0.625	0.273	1	Up
PRRC2A	0.0479085932645443	0.411236855469119	0.394	0.091	1	Up
COX6B1	0.0479828289943644	0.565231864851278	0.921	0.636	1	Up
PSD3	0.0479838794149625	0.40164328805197	0.273	0	1	Up
RNPC3	0.0479839757299506	0.352789109112968	0.273	0	1	Up
CKS1B	0.0479839757299506	0.389829599776699	0.273	0	1	Up
RBM43	0.0479839757299506	0.349273554181017	0.273	0	1	Up
RNF168	0.0479839757299506	0.299726580251078	0.273	0	1	Up
LCP2	0.0479839757299506	0.299692324155879	0.273	0	1	Up
MAPK9	0.0479839757299506	0.298566679100492	0.273	0	1	Up
FUOM	0.0479839757299506	0.321481407719163	0.273	0	1	Up
DYRK4	0.0479839757299506	0.359326977544083	0.273	0	1	Up
CAMKK2	0.0479839757299506	0.303716233306295	0.273	0	1	Up
UGGT2	0.0479839757299506	0.382655751268261	0.273	0	1	Up
TRIP4	0.0479839757299506	0.323960745759134	0.273	0	1	Up
MAFG	0.0479839757299506	0.30361913747633	0.273	0	1	Up
AC090409.1	0.0479839757299506	0.431634653302616	0.273	0	1	Up
NRSN2	0.0479839757299506	0.280843661752406	0.273	0	1	Up
RASD2	0.0479839757299506	0.321925259101164	0.273	0	1	Up
PGRMC2	0.0480651464993962	0.34538385801286	0.44	0.091	1	Up
STX8	0.0480763403707889	0.314682132146909	0.444	0.091	1	Up
NSMCE3	0.0480764815743055	0.295185822582279	0.444	0.091	1	Up
SPP1	0.0483225802050519	-0.485693	0.241	0.455	1	Down
ATP13A3	0.0483387614731835	-0.86777	0.245	0.455	1	Down
MEF2A	0.0483748339867011	0.557135597363202	0.389	0.091	1	Up
RASAL2	0.0483937324099179	0.334086231841405	0.537	0.182	1	Up
TOPORS	0.0485204614335688	0.430054503118388	0.394	0.091	1	Up
KLHDC2	0.0485631331383678	0.397215574902691	0.426	0.091	1	Up
ATXN1	0.0488808294110486	0.505944037474943	0.481	0.182	1	Up
FJX1	0.0489074733063221	0.736670214334947	0.731	0.364	1	Up
CIRBP	0.048925731061959	0.590046689648981	0.861	0.364	1	Up
HECTD1	0.0490716645656353	0.469934502205281	0.519	0.182	1	Up
NIPSNAP3A	0.0491390321120419	0.340677049036324	0.394	0.091	1	Up
SHOC2	0.0493878371692309	0.441568896987835	0.403	0.091	1	Up
RAP1A	0.0494301359724883	0.446899855398177	0.565	0.182	1	Up
DDA1	0.0496195530420285	0.403363826823623	0.389	0.091	1	Up
PELO	0.0498577749085982	0.316200534432056	0.736	0.364	1	Up
HTATSF1	0.0498693396134229	-2.19069	0.417	0.545	1	Down
GSTM3	0.0499074039522891	0.335641779903807	0.611	0.273	1	Up

## Sheet: T
	p_val	avg_log2FC	pct.1	pct.2	p_val_adj	threshold
MALAT1	2.88138815179196e-157	-0.400654	0.999	0.999	6.43529229821217e-153	Down
RPLP1	6.05018027856131e-120	0.380992338005908	0.968	0.922	1.35124726341388e-115	Up
TMSB4X	9.25495397039229e-120	0.387631625532936	0.984	0.964	2.06700141974741e-115	Up
MYL6	2.89051524188054e-110	0.417400153061618	0.883	0.754	6.455676741216e-106	Up
RPL26	2.1045440400386e-105	0.385177543265482	0.906	0.794	4.7002886590222e-101	Up
S100A4	7.50777933563029e-104	0.570681032698435	0.829	0.671	1.67678743681967e-99	Up
RPL10	4.02139299120718e-102	0.361004125637296	0.949	0.891	8.98137910656212e-98	Up
RPS4X	3.97690672077299e-101	0.370677169456882	0.926	0.834	8.88202347017439e-97	Up
GAPDH	4.0679852919667e-101	0.520119335344464	0.888	0.764	9.08543835107842e-97	Up
SUMO2	5.07958793565109e-100	0.421678798484091	0.722	0.507	1.13447516954831e-95	Up
RPS10	3.65410681520471e-98	0.418819327008005	0.826	0.656	8.1610821610782e-94	Up
ACTG1	2.41541581676534e-97	0.463443354841538	0.897	0.785	5.39458968516371e-93	Up
RPL15	3.51507690166643e-97	0.354344374611143	0.909	0.794	7.85057275218179e-93	Up
TMSB10	3.2016435871696e-96	0.377923583207791	0.964	0.922	7.15055078758458e-92	Up
RPS13	3.82941103824591e-96	0.387255148551457	0.864	0.695	8.55260661281842e-92	Up
ARPC3	5.94154132662606e-95	0.411142927709512	0.785	0.597	1.32698383988867e-90	Up
RPS12	1.29318248753649e-94	0.362413960241653	0.937	0.849	2.88819376766399e-90	Up
RPS3A	1.83359212426931e-94	0.380431532216068	0.892	0.753	4.09514465034308e-90	Up
CLIC1	1.90314055764818e-93	0.39750623091043	0.801	0.621	4.25047412145145e-89	Up
B2M	5.0055420394729e-93	0.302396455557139	0.99	0.982	1.11793775909588e-88	Up
ATP5E	3.11886001204793e-92	0.363015889267264	0.884	0.76	6.96566195090785e-88	Up
MYL12A	5.09549701020216e-92	0.389922996511092	0.85	0.698	1.13802830225855e-87	Up
RPL41	2.15485099659953e-90	0.325004951984734	0.967	0.927	4.81264421580538e-86	Up
CHCHD2	6.95760333107859e-90	0.404630329721153	0.744	0.552	1.55391112796309e-85	Up
RPL19	1.71383455324082e-89	0.335491468034142	0.923	0.828	3.82767809120804e-85	Up
RPS5	9.0682872241946e-89	0.384959861950789	0.827	0.652	2.02531126865162e-84	Up
RPS14	1.54236111998985e-88	0.328864864731068	0.931	0.856	3.44470932538533e-84	Up
RPL21	2.11537546126612e-88	0.351313084225686	0.9	0.798	4.72447955519175e-84	Up
PFN1	2.36991664282104e-88	0.412114519704936	0.832	0.68	5.29297183007651e-84	Up
COX8A	1.06235659777181e-87	0.404465146669114	0.639	0.427	2.37266722546356e-83	Up
RPL11	1.29104066296577e-87	0.332814999497542	0.933	0.832	2.88341021666776e-83	Up
ACTB	3.49314745715661e-87	0.384832838937196	0.95	0.891	7.80159553081356e-83	Up
RPS3	1.69953107937143e-86	0.325861944513464	0.922	0.831	3.79573271266815e-82	Up
RPL18	2.95487500084126e-86	0.340961956924732	0.901	0.776	6.59941782687886e-82	Up
RPS2	3.44564143430652e-86	0.330755165034673	0.943	0.879	7.69549557938017e-82	Up
RPL10A	6.50851141948683e-86	0.372037671741138	0.867	0.712	1.45361094042819e-81	Up
HINT1	8.96017942127059e-86	0.404826023824075	0.72	0.526	2.00116647194657e-81	Up
RAN	2.00298628360598e-85	0.432377579691467	0.608	0.406	4.4734695658056e-81	Up
UBA52	3.53382782842316e-85	0.331019348098355	0.884	0.751	7.89245107200029e-81	Up
CFL1	5.47321594694344e-85	0.376345337196501	0.862	0.73	1.22238804959035e-80	Up
NDUFA4	6.04655457786496e-84	0.361709345188248	0.703	0.493	1.35043749942036e-79	Up
TPT1	1.96643090995094e-82	0.328078383262153	0.953	0.891	4.39182679428444e-78	Up
RPSA	6.21705143312723e-82	0.369713628318904	0.867	0.739	1.38851626707464e-77	Up
OAZ1	6.61024399107979e-82	0.349213095268888	0.84	0.674	1.47633189296776e-77	Up
PSMA7	1.06740339788523e-81	0.372824247252203	0.705	0.502	2.38393874883687e-77	Up
RPS27A	1.70304796213434e-81	0.319516838729643	0.939	0.861	3.80358731863083e-77	Up
RPS15A	1.99653775015233e-81	0.319462990948642	0.93	0.837	4.45906741119021e-77	Up
KAT6A	2.35473663606126e-81	-0.858939	0.222	0.335	5.25906880297922e-77	Down
MYL12B	1.10353899008955e-80	0.35751692444419	0.805	0.631	2.46464398046599e-76	Up
RPS9	7.91830523012953e-80	0.3137374972272	0.911	0.811	1.76847429009713e-75	Up
PARK7	1.08377144403788e-79	0.385901145399223	0.641	0.436	2.42049514311421e-75	Up
ATP5G2	2.31109609141311e-79	0.341454528063623	0.713	0.504	5.16160201056203e-75	Up
RPS24	3.10564719687293e-79	0.298368415492868	0.935	0.851	6.93615244949599e-75	Up
RPL30	3.83224155310466e-79	0.314532604210519	0.943	0.867	8.55892828470394e-75	Up
RPS15	2.92398349438022e-78	0.296040567985097	0.931	0.843	6.53042473634878e-74	Up
RPL7A	4.06174455262664e-78	0.320103483402727	0.906	0.798	9.07150028383633e-74	Up
RPS28	1.03375478989827e-77	0.31325915561744	0.925	0.837	2.30878794775879e-73	Up
RPL32	1.48263030531234e-77	0.310998032823668	0.93	0.846	3.31130652388458e-73	Up
H3F3A	1.68256199359931e-77	0.345781183259257	0.877	0.745	3.7578339565047e-73	Up
RPS23	4.40447314658677e-77	0.317848678129989	0.92	0.82	9.83695032558689e-73	Up
MT-ND2	8.80644522821725e-77	-0.365695	0.983	0.976	1.96683147727004e-72	Down
ATP5L	2.04135908785151e-76	0.349507536677482	0.782	0.595	4.55917138680756e-72	Up
ATP5G3	2.900116207e-76	0.356583717314132	0.588	0.382	6.47711953671381e-72	Up
RPS7	7.45646364456653e-76	0.306427925334519	0.907	0.796	1.66532659037749e-71	Up
DBI	8.85788275584045e-76	0.352052915995542	0.587	0.381	1.97831953468941e-71	Up
TBCA	1.53800875866637e-75	0.32671268882565	0.532	0.324	3.43498876160548e-71	Up
RPS27	3.89360978165539e-75	0.316416434076143	0.954	0.902	8.69598808634914e-71	Up
SUB1	1.00094538350459e-74	0.369104431356326	0.772	0.592	2.23551141951916e-70	Up
PSMB3	1.17647625592921e-74	0.354344625373419	0.53	0.333	2.62754206999229e-70	Up
SNRPB	1.89705752011221e-74	0.338617708355364	0.599	0.392	4.2368882654186e-70	Up
RPL36AL	6.16179782374129e-74	0.335632803034902	0.816	0.636	1.37617592595438e-69	Up
RPL23A	1.0485224977635e-73	0.304397799461002	0.916	0.812	2.34177014650501e-69	Up
COX7B	1.77468618686403e-73	0.324717067243911	0.593	0.387	3.96358412974213e-69	Up
TRAPPC1	2.73828703851864e-73	0.319018088316231	0.551	0.343	6.11569027182752e-69	Up
CKLF	7.65673509275994e-73	0.407880132461532	0.668	0.473	1.710055215617e-68	Up
COX7A2	9.03420051206159e-73	0.329778248511421	0.667	0.459	2.01769834236384e-68	Up
COX7C	1.01846086747643e-72	0.32570027994028	0.81	0.616	2.27463050142187e-68	Up
PGAM1	1.34452724510416e-72	0.36986644935433	0.451	0.268	3.00286714921563e-68	Up
RPL18A	2.42228063231228e-72	0.299819239715596	0.928	0.838	5.40992156420624e-68	Up
SERF2	2.45954715195213e-72	0.313848840833025	0.882	0.747	5.49315260916989e-68	Up
PSMB9	6.8098471611108e-72	0.3609787206059	0.778	0.606	1.52091126496249e-67	Up
HLA-C	9.41759227187465e-72	0.286004084098019	0.955	0.891	2.10332505800048e-67	Up
H2AFZ	1.63717210777527e-71	0.511844257135731	0.591	0.403	3.65646018550529e-67	Up
COMMD6	1.83812046724028e-71	0.323309667095458	0.709	0.494	4.10525825153444e-67	Up
RPS21	6.22686722558275e-71	0.309477420992222	0.885	0.748	1.39070852616165e-66	Up
FAU	6.68422619802243e-71	0.286055038253174	0.917	0.806	1.49285507906633e-66	Up
NDUFB3	7.06891023716592e-71	0.278376650790096	0.462	0.269	1.57877041236864e-66	Up
COX6A1	1.58956503002434e-70	0.320654727394223	0.629	0.423	3.55013453805637e-66	Up
ATP5J	2.05349159293066e-70	0.30808037113578	0.587	0.384	4.58626812365133e-66	Up
RPL5	2.12005133184305e-70	0.327961927670747	0.85	0.699	4.73492264453828e-66	Up
UQCR11	2.47274529710708e-70	0.336386322801033	0.658	0.451	5.52262934655896e-66	Up
NOP10	4.22004599688055e-70	0.312358400104864	0.556	0.355	9.42505072943301e-66	Up
LDHA	1.13669601431145e-69	0.388560383518567	0.635	0.445	2.53869687836319e-65	Up
PSMB8	1.75484929905615e-69	0.354855849167909	0.667	0.475	3.91928042451202e-65	Up
SH3BGRL3	3.1502995052715e-69	0.333277796058954	0.873	0.746	7.03587891507338e-65	Up
TPI1	3.16548027673435e-69	0.35557911961941	0.602	0.414	7.06978365005849e-65	Up
RPL39	7.83257662704537e-69	0.292500959828564	0.925	0.834	1.74932766388431e-64	Up
BTF3	1.28818911235861e-68	0.327694985851531	0.761	0.579	2.87704156354173e-64	Up
TMEM258	1.720210400924e-68	0.300891300368599	0.609	0.406	3.84191790942366e-64	Up
JPT1	2.64872117960113e-68	0.372175335865932	0.478	0.296	5.91565388252116e-64	Up
RPL24	2.82092367296644e-68	0.286546439210911	0.894	0.776	6.30025093120324e-64	Up
RPL6	2.97946651277353e-68	0.31031009418295	0.892	0.77	6.6543405096284e-64	Up
COX6C	3.05526634551381e-68	0.312373086262344	0.737	0.55	6.82363185607055e-64	Up
UXT	7.74518200243683e-68	0.30084189481896	0.435	0.25	1.72980894842424e-63	Up
PLP2	2.0663456890616e-67	0.347625058849746	0.499	0.311	4.61497646195018e-63	Up
NDUFB2	3.77425150359533e-67	0.32659584853476	0.585	0.388	8.42941330812981e-63	Up
UQCR10	6.91588961531669e-67	0.284905229202426	0.647	0.448	1.54459478668483e-62	Up
SNRPF	1.32617154606971e-66	0.295611064029219	0.466	0.279	2.96187153099209e-62	Up
NACA	2.21847218775513e-66	0.299487734397498	0.879	0.748	4.95473578413232e-62	Up
RPL12	2.23147585404869e-66	0.291157222350139	0.907	0.793	4.98377817243235e-62	Up
YBX1	2.91980257259038e-66	0.332165214054187	0.686	0.5	6.52108706562334e-62	Up
COX4I1	4.58338215856564e-66	0.321288325842071	0.76	0.576	1.02365257129405e-61	Up
GNG5	7.45561867120828e-66	0.317035533310406	0.592	0.403	1.66513787402766e-61	Up
CALM3	8.68081731778007e-66	0.360237509461769	0.555	0.363	1.938773739753e-61	Up
LSM3	1.03452675860518e-65	0.297178527219005	0.396	0.224	2.31051206266881e-61	Up
MT-ATP6	1.28683069792075e-65	-0.302013	0.996	0.991	2.8740076807362e-61	Down
NDUFV2	1.36857724722691e-65	0.317557509198116	0.482	0.296	3.05658042395658e-61	Up
UBL5	1.46618259430847e-65	0.307312085198177	0.758	0.574	3.27457220612854e-61	Up
PSMB2	4.51029615654109e-65	0.266556514600885	0.399	0.224	1.00732954360189e-60	Up
RPL35A	4.94704252191807e-65	0.286329195266684	0.908	0.798	1.10487247684518e-60	Up
COPS9	5.03073156993161e-65	0.287429684555482	0.524	0.328	1.12356358882853e-60	Up
RPL9	5.9667551770182e-65	0.29936034154233	0.894	0.779	1.33261510123524e-60	Up
PSMA2	6.90383154891953e-65	0.299287840288225	0.434	0.255	1.54190173813569e-60	Up
RPL3	7.72770097743876e-65	0.295762141187847	0.909	0.8	1.72590473630117e-60	Up
OST4	1.17751199520087e-64	0.312474212557423	0.773	0.585	2.62985529008162e-60	Up
SEC61G	1.97088034390184e-64	0.305569779438032	0.538	0.341	4.40176416007036e-60	Up
IFITM1	4.59887934635886e-64	0.362195380714755	0.538	0.353	1.02711371321579e-59	Up
PSMB6	8.60764705573244e-64	0.264436906763175	0.415	0.236	1.92243189342728e-59	Up
C4orf3	9.29226250782319e-64	0.260836531634051	0.561	0.358	2.07533390849723e-59	Up
FAM96B	1.06281116658288e-63	0.275160122852878	0.484	0.294	2.3736824594462e-59	Up
S100A11	1.08911426283648e-63	0.364768631987481	0.783	0.619	2.43242779461899e-59	Up
SLC25A5	1.31114605236565e-63	0.332836239558226	0.453	0.279	2.92831359335344e-59	Up
MINOS1	1.69467945510911e-63	0.260194441960323	0.525	0.328	3.78489709504069e-59	Up
PSME2	1.92883897340436e-63	0.328793516591539	0.69	0.505	4.30786896320129e-59	Up
SEC61B	3.90585335530639e-63	0.274873318007754	0.594	0.394	8.72333288374128e-59	Up
ARPC1B	4.38955884985639e-63	0.329516017802375	0.665	0.49	9.80364073526926e-59	Up
RHOA	7.73142759679086e-63	0.298971910656282	0.643	0.449	1.72673703946727e-58	Up
ANAPC11	1.23190535202856e-62	0.289870031427177	0.406	0.233	2.75133741322059e-58	Up
CRIP1	1.29163452537494e-62	0.355775191155422	0.552	0.371	2.88473654897239e-58	Up
TSPO	2.34265086101944e-62	0.314881114217469	0.575	0.385	5.23207643300081e-58	Up
LSM5	2.96596957587509e-62	0.282696596556719	0.29	0.144	6.62419645075942e-58	Up
EEF1A1	3.13159565189895e-62	0.257619855186118	0.966	0.928	6.99410572895112e-58	Up
RPL14	3.4545705760385e-62	0.278590869690399	0.909	0.802	7.71543792452438e-58	Up
CALM1	3.54031196165848e-62	0.303202226125424	0.862	0.729	7.90693273516804e-58	Up
RPL27	1.0412944621956e-61	0.291107288307149	0.859	0.721	2.32562705186765e-57	Up
EP300	1.2613754357622e-61	-0.789087	0.212	0.307	2.8171558982313e-57	Down
ERH	1.54622528800538e-61	0.289696353697444	0.494	0.312	3.45333955823122e-57	Up
SNRPD1	2.20247243026506e-61	0.292403903690952	0.414	0.244	4.91900192575398e-57	Up
GMFG	2.6537289999943e-61	0.315818281360113	0.687	0.493	5.92683834858727e-57	Up
COX5A	3.0914379965151e-61	0.335052440915954	0.534	0.355	6.90441762141683e-57	Up
MT-CO2	4.60602304698901e-61	-0.289746	0.993	0.99	1.02870918731453e-56	Down
RPL8	7.02590490973029e-61	0.266882252136912	0.917	0.819	1.56916560253916e-56	Up
EEF1B2	7.67658708972212e-61	0.321615363145667	0.759	0.573	1.71448896061854e-56	Up
PSMD8	1.08994587970341e-60	0.266084453006444	0.507	0.323	2.4342851277296e-56	Up
DCTN3	1.11129291947384e-60	0.268904696185637	0.38	0.214	2.48196160635287e-56	Up
MT-ND1	1.15004854586615e-60	-0.314064	0.991	0.987	2.56851842233746e-56	Down
MT-ND3	1.8047713459767e-60	-0.310443	0.989	0.985	4.03077632410437e-56	Down
LDHB	1.87971787165891e-60	0.324574807415278	0.544	0.36	4.19816189456301e-56	Up
H2AFV	2.36094623677102e-60	0.375878870029484	0.483	0.312	5.27293732520439e-56	Up
SLC25A3	3.48624644571221e-60	0.298303658375522	0.555	0.368	7.78618281185365e-56	Up
POMP	4.32467420077545e-60	0.264972909510798	0.569	0.379	9.65872736001189e-56	Up
SRP14	4.62020085483385e-60	0.278038787178501	0.81	0.644	1.03187565891859e-55	Up
NDUFB4	7.65613225026485e-60	0.291210465217738	0.518	0.334	1.70992057677415e-55	Up
XIST	1.30474677988454e-59	-0.578342	0.826	0.813	2.91402145819413e-55	Down
TXN	1.30887397875133e-59	0.28287368095086	0.56	0.371	2.92323914414322e-55	Up
CHMP5	2.61432256660156e-59	0.265073441966501	0.397	0.228	5.83882802024792e-55	Up
NDUFA1	5.45634600812746e-59	0.270378508928997	0.643	0.44	1.21862031745519e-54	Up
PSMA5	6.0469070894597e-59	0.25679118020521	0.528	0.34	1.35051622935993e-54	Up
NDUFS6	1.42718652871966e-58	0.262814311337384	0.511	0.329	3.18747839324249e-54	Up
PSME1	1.65749444359893e-58	0.283286124688992	0.738	0.546	3.70184809033384e-54	Up
PTMA	1.87922011357383e-58	0.270021171581906	0.956	0.9	4.19705020165578e-54	Up
RPS16	2.18462421882825e-58	0.256917405270609	0.914	0.82	4.879139730331e-54	Up
TOMM7	2.9094867017217e-58	0.273441735473858	0.752	0.555	6.49804759962525e-54	Up
PGK1	2.99014318288236e-58	0.270383414937778	0.544	0.357	6.67818578464947e-54	Up
ARPC2	3.63932046429653e-58	0.298377386058486	0.821	0.685	8.12805832495986e-54	Up
MPC2	4.20893288148536e-58	0.251763104225946	0.337	0.181	9.4002306975094e-54	Up
RPS29	5.92134782698366e-58	0.261188503045376	0.946	0.893	1.32247382367853e-53	Up
SOD1	6.92337989811913e-58	0.289600288514988	0.658	0.465	1.54626766644593e-53	Up
RBX1	8.66913149482493e-58	0.25922214808032	0.564	0.377	1.9361638280542e-53	Up
SAP18	9.05550181856767e-58	0.270293482589401	0.625	0.43	2.0224557761589e-53	Up
RPL34	1.02665348696175e-57	0.271315758418667	0.922	0.828	2.29292789778037e-53	Up
RPS8	1.20324365725025e-57	0.265553730436181	0.907	0.802	2.68732438410271e-53	Up
MZT2A	1.34399491839926e-57	0.264484120697845	0.55	0.364	3.0016782507529e-53	Up
SEM1	2.7589511924517e-57	0.290552803422836	0.597	0.409	6.16184159322162e-53	Up
PSMB1	3.58978756328123e-57	0.267744350612364	0.576	0.39	8.01743154383231e-53	Up
RPS18	3.74403257409417e-57	0.257627891554329	0.957	0.9	8.36192235098191e-53	Up
EIF3K	4.00145935400144e-57	0.268881028277398	0.613	0.42	8.93685932122682e-53	Up
RTRAF	5.98918176282493e-57	0.250488386210451	0.466	0.288	1.33762385490932e-52	Up
RPS25	6.78247549486615e-57	0.267751700525265	0.911	0.814	1.51479807702341e-52	Up
RPS6	7.58820569734387e-57	0.273867658317235	0.915	0.824	1.69474986044478e-52	Up
NEDD8	1.07178408420805e-56	0.266595779143707	0.597	0.408	2.39372257367026e-52	Up
CREBBP	1.19052338708348e-56	-0.72209	0.156	0.249	2.65891493271225e-52	Down
GSTO1	1.90163181698567e-56	0.273075421914043	0.419	0.252	4.2471045000558e-52	Up
MZT2B	2.92964006634758e-56	0.303433786211477	0.633	0.454	6.54305812418068e-52	Up
ATP5H	5.8833476624225e-56	0.25865836511811	0.504	0.323	1.31398686692544e-51	Up
MT-CO1	1.04736167911144e-55	-0.305844	0.994	0.994	2.33917757412749e-51	Down
ATP6V0E1	2.44378263886777e-55	0.259043454278196	0.696	0.505	5.45794414564727e-51	Up
PRDX5	3.33625247414165e-55	0.278220362426593	0.512	0.332	7.45118627574795e-51	Up
ABRACL	6.9665469957601e-55	0.272001148338297	0.485	0.31	1.55590860603306e-50	Up
CLTA	1.1779373625248e-54	0.263195742332159	0.471	0.3	2.63080530546289e-50	Up
USMG5	2.58670370669571e-54	0.250600941360901	0.627	0.435	5.77714405853419e-50	Up
PPIA	4.76946384433003e-54	0.305701810426112	0.765	0.613	1.06521205499267e-49	Up
SNRPG	5.85494096933342e-54	0.28279184560543	0.543	0.367	1.30764251609093e-49	Up
RACK1	6.24620471085447e-54	0.267536464700331	0.864	0.731	1.39502736012224e-49	Up
DYNLRB1	6.42130626137881e-54	0.251005234543699	0.552	0.363	1.43413454041634e-49	Up
ARHGDIB	9.13005472340347e-54	0.28454659269291	0.766	0.604	2.03910642192493e-49	Up
PTTG1	1.14779728213694e-53	0.407255817851898	0.325	0.185	2.56349044992464e-49	Up
SRP9	2.30914257061949e-53	0.251052706735644	0.453	0.284	5.15723901722157e-49	Up
DYNLL1	2.34814532187525e-53	0.299060500054646	0.675	0.497	5.24434776187617e-49	Up
RPL22	7.51347184721979e-53	0.267090327666194	0.867	0.725	1.67805880235807e-48	Up
PTGES3	2.51452997458611e-52	0.252999013480679	0.585	0.4	5.61595124524061e-48	Up
C9orf16	3.79586233938905e-52	0.288819591898865	0.554	0.374	8.4776789487915e-48	Up
NPM1	7.00496193113726e-52	0.295369508107366	0.754	0.593	1.56448819770019e-47	Up
VIM	2.69790711102644e-51	0.348733503811514	0.867	0.772	6.02550574176646e-47	Up
ARL6IP5	3.79798298633946e-51	0.25414622546787	0.677	0.486	8.48241520169055e-47	Up
RGS10	5.24845827664388e-51	0.251829725065405	0.463	0.293	1.17219067150564e-46	Up
VAMP8	6.35485267531248e-51	0.255866515899894	0.62	0.431	1.41929279650429e-46	Up
EDF1	8.72177716936217e-51	0.254855021794037	0.714	0.523	1.94792171300535e-46	Up
UQCRB	1.10768459321051e-50	0.26861175379988	0.762	0.585	2.47390277047635e-46	Up
NDUFB8	1.29979400237231e-50	0.256656185291124	0.538	0.36	2.90295992489831e-46	Up
MT-ND4	1.81237817348424e-50	-0.284906	0.99	0.987	4.04776541265969e-46	Down
RPA3	4.48951516008569e-49	0.254664257185978	0.305	0.171	1.00268831585354e-44	Up
LY6E	8.62574661426724e-49	0.303968254688728	0.747	0.595	1.92647424883045e-44	Up
LGALS1	8.71279781482974e-49	0.474195476444054	0.596	0.449	1.94591626396407e-44	Up
MLLT3	9.73430786128434e-49	-0.696399	0.164	0.248	2.17406031773924e-44	Down
RPS26	2.04618372541513e-48	0.270571185374741	0.786	0.631	4.56994673234215e-44	Up
ENO1	2.47839427577792e-48	0.305808548392019	0.663	0.492	5.5352457755224e-44	Up
RANBP1	3.35104943404481e-48	0.277998961053697	0.388	0.242	7.48423380599568e-44	Up
CD48	3.49846883705346e-48	0.274326137383075	0.737	0.555	7.8134803006752e-44	Up
RAC2	3.63628921426032e-48	0.255294316201015	0.762	0.599	8.12128833112899e-44	Up
UBE2L6	7.38081035719489e-48	0.254675558103764	0.458	0.3	1.64843018517591e-43	Up
RPS20	1.99889112506533e-47	0.252447847181193	0.878	0.736	4.46432343872091e-43	Up
TRAC	1.06995277153197e-46	0.324380526458341	0.753	0.607	2.3896325199395e-42	Up
RPLP0	4.25553830437318e-46	0.275954990381917	0.818	0.674	9.50431924898707e-42	Up
C12orf75	5.79559121552995e-46	0.265592827275832	0.372	0.229	1.29438734207646e-41	Up
S100A6	7.521895851643e-46	0.29073075665532	0.875	0.748	1.67994021950595e-41	Up
MT-CO3	1.20861035796445e-45	-0.282207	0.993	0.992	2.6993103734778e-41	Down
ANP32B	1.63819065717286e-45	0.293063144613965	0.503	0.347	3.65873501372987e-41	Up
HLA-DRB1	3.36604611316232e-45	0.458992742871129	0.593	0.457	7.51772738913672e-41	Up
CD52	4.17864443657542e-45	0.272479730945979	0.854	0.722	9.33258448464754e-41	Up
ALOX5AP	4.70126075484079e-45	0.326140046673098	0.556	0.402	1.04997957698614e-40	Up
KAT2B	6.90515791246729e-45	-0.683077	0.126	0.205	1.54219796817045e-40	Down
IFI6	1.04621061448514e-44	0.350544667975369	0.592	0.436	2.33660678639112e-40	Up
CD3D	1.33173434373663e-44	0.304985969169317	0.679	0.544	2.97429548330138e-40	Up
CALM2	1.967535539886e-44	0.261719169712465	0.699	0.527	4.39429387478138e-40	Up
SRGN	5.35374131171805e-44	0.275743921196749	0.82	0.682	1.19570458455911e-39	Up
STMN1	8.62184106491613e-44	0.683445037620466	0.2	0.102	1.92560198343837e-39	Up
NEAT1	1.57521848224063e-43	-0.388343	0.934	0.918	3.51809295823621e-39	Down
CKS1B	1.83651407563604e-42	0.26722894930049	0.157	0.067	4.10167053652553e-38	Up
IFITM2	3.06052600656312e-42	0.255972730761038	0.767	0.6	6.83537878305808e-38	Up
HLA-DPA1	6.36197381922267e-42	0.316445513603485	0.593	0.443	1.42088323278519e-37	Up
COTL1	1.3008049884869e-41	0.30921372370437	0.626	0.473	2.90521786128664e-37	Up
IL32	1.8505287535266e-41	0.30495876858974	0.821	0.714	4.1329709181263e-37	Up
RPS27L	2.59751857815892e-41	0.257636252994026	0.623	0.453	5.80129799246014e-37	Up
ARL6IP1	4.25936601456359e-41	0.264373300634235	0.385	0.244	9.51286805692631e-37	Up
ISG20	1.18873468434191e-40	0.280877096872652	0.613	0.458	2.65492004400922e-36	Up
S100A10	2.48968769225406e-40	0.263470851096633	0.645	0.483	5.56046849188021e-36	Up
MT2A	8.10965336620905e-40	0.257400793123577	0.717	0.579	1.81120998280913e-35	Up
HMGN2	2.81515201136024e-39	0.409316685441445	0.63	0.477	6.28736050217196e-35	Up
BATF	5.97726254446967e-39	0.274851256364645	0.351	0.218	1.33496181668186e-34	Up
MT-CYB	2.55264182971754e-38	-0.263319	0.985	0.98	5.70107026249115e-34	Down
HLA-DPB1	7.80657235509602e-38	0.267502962961539	0.626	0.484	1.74351986978715e-33	Up
HLA-DRA	4.64535953160327e-36	0.375396550676891	0.559	0.43	1.03749459778828e-31	Up
FABP5	5.78006399084139e-36	0.292785645322391	0.28	0.17	1.29091949171452e-31	Up
PCNA	1.14937960697236e-35	0.295987540905679	0.22	0.124	2.56702441421208e-31	Up
TUBB	2.58419745219797e-35	0.426861026761916	0.417	0.29	5.77154658973895e-31	Up
UBE2S	3.66180692752378e-35	0.328882322352237	0.315	0.198	8.17827959193162e-31	Up
DUT	1.4751963026102e-34	0.276055443825221	0.296	0.185	3.29470342224962e-30	Up
HLA-DQA1	7.53667454098867e-34	0.267305129576859	0.359	0.238	1.68324089198441e-29	Up
MT-ND5	7.65586404382831e-34	-0.299405	0.93	0.913	1.70986067554861e-29	Down
TUBA1B	1.37420639201932e-32	0.576493959211602	0.561	0.429	3.06915255593594e-28	Up
ID3	8.48923552173636e-32	0.255782436489605	0.235	0.14	1.8959858614246e-27	Up
HIST1H4C	4.35411986423219e-31	0.497532283017792	0.547	0.4	9.72449130477618e-27	Up
HOPX	2.94491394263719e-27	0.319127631654378	0.356	0.252	6.5771707994859e-23	Up
IGLC2	2.31168549161209e-26	-0.431589	0.749	0.737	5.16291837696644e-22	Down
CXCL13	8.38112197396906e-26	0.56514367407884	0.217	0.138	1.87183978166625e-21	Up
RNF213	5.79925759603073e-25	-0.409193	0.867	0.828	1.2952061914975e-20	Down
HMGB2	1.96197357269193e-24	0.443931282095674	0.54	0.42	4.38187177725015e-20	Up
NUSAP1	8.98199016056885e-24	0.272882476666736	0.115	0.057	2.00603768246145e-19	Up
NKTR	2.40401676305066e-23	-0.469267	0.586	0.585	5.36913103859734e-19	Down
TNFRSF4	2.51830139444043e-23	0.340132351535653	0.24	0.159	5.62437433434326e-19	Up
HMGB1	2.97836259642828e-23	0.251173231086202	0.873	0.775	6.65187502286291e-19	Up
LTB	8.63008803133394e-23	0.315607761060173	0.631	0.526	1.92744386091812e-18	Up
DDX17	6.68072539447566e-22	-0.367246	0.749	0.707	1.49207320960219e-17	Down
TAF1	2.25245429986707e-21	-0.506323	0.116	0.165	5.03063143332312e-17	Down
YEATS2	5.53582538245079e-21	-0.495604	0.101	0.148	1.23637124091656e-16	Down
DPF2	1.19483338681656e-19	-0.532678	0.18	0.224	2.6685408861161e-15	Down
HDAC1	9.29698801661888e-19	-0.556144	0.228	0.264	2.07638930363166e-14	Down
IGKC	6.6899188842703e-18	-0.400044	0.806	0.781	1.49412648361293e-13	Down
SYNE2	5.5021431967237e-16	-0.484937	0.615	0.597	1.22884866155627e-11	Down
PNISR	2.81891956036623e-14	-0.275494	0.771	0.722	6.29577494612194e-10	Down
MACF1	2.71125637835784e-13	-0.433458	0.593	0.565	6.05531999542441e-09	Down
ARGLU1	4.49118551936827e-12	-0.360724	0.665	0.621	1.00306137389571e-07	Down
GZMB	4.21902412822744e-11	0.335769403194789	0.407	0.346	9.42276848798316e-07	Up
ACAP1	9.45945831522122e-11	-0.270473	0.742	0.684	2.11267542012151e-06	Down
MT-ND4L	5.74531099041718e-10	-0.323499	0.614	0.584	1.28315775659977e-05	Down
N4BP2L2	2.11692206334766e-08	-0.261075	0.729	0.671	0.000472793373628067	Down
KIAA1551	1.31437257346372e-07	-0.369405	0.62	0.582	0.00293551970557387	Down
MBNL1	1.92727909988079e-07	-0.300609	0.707	0.645	0.00430438514167375	Down
HNRNPU	2.15086951440155e-07	-0.26277	0.709	0.652	0.00480375197346443	Down
GOLGA8B	3.05890412469401e-07	-0.410593	0.295	0.308	0.00683175647209159	Down
TTN	3.89864734435195e-07	-0.644565	0.2	0.225	0.00870723897887565	Down
LUC7L3	4.24608297879304e-07	-0.316002	0.608	0.561	0.00948320172483637	Down
GOLGA8A	8.99234392224066e-07	-0.396377	0.234	0.255	0.0200835009159323	Down
KMT2A	1.1810238881702e-06	-0.324663	0.49	0.471	0.0263769875183934	Down
PCSK7	1.18539611030953e-06	-0.356554	0.507	0.481	0.0264746367276531	Down
KAT8	1.51588801351624e-06	-0.305782	0.091	0.112	0.0338558428938716	Down
IFI27	3.16514719832037e-06	0.335914967237148	0.363	0.313	0.0706903975272872	Up
AAK1	3.33058407492865e-06	-0.296745	0.627	0.572	0.0743852647294564	Down
SLFN12L	2.28146640830086e-05	-0.422889	0.328	0.327	0.509542707629914	Down
ATM	3.3119468806155e-05	-0.330669	0.434	0.416	0.739690216316666	Down
DIP2A	5.79350758048797e-05	-0.368341	0.268	0.273	1	Down
SIRT2	7.00888789082378e-05	-0.335996	0.127	0.141	1	Down
ANKRD36C	9.8923687366508e-05	-0.409353	0.282	0.287	1	Down
CCNL1	0.00012677800444643	-0.270622	0.64	0.586	1	Down
AKNA	0.000150518118675434	-0.289554	0.493	0.463	1	Down
SMCHD1	0.000160869006466927	-0.344937	0.541	0.495	1	Down
AHNAK	0.000162397586428156	-0.374074	0.473	0.444	1	Down
UTRN	0.000254110054331519	-0.358111	0.429	0.41	1	Down
IGHG3	0.000393162561909438	-0.452424	0.521	0.487	1	Down
PARP14	0.000814009757962943	-0.390791	0.484	0.45	1	Down
XAF1	0.00105805756263577	-0.406875	0.642	0.586	1	Down
POLR2J3	0.00136167729863242	-0.319402	0.423	0.398	1	Down
RBM25	0.00164707077858825	-0.270156	0.605	0.547	1	Down
ARAP2	0.00211008239209094	-0.39722	0.357	0.342	1	Down
DDX3X	0.0025019148438068	-0.2577	0.681	0.618	1	Down
ASH1L	0.00426300954794254	-0.332161	0.382	0.362	1	Down
OGT	0.00464038458154726	-0.356171	0.403	0.377	1	Down
BPTF	0.0065332012766299	-0.291887	0.508	0.464	1	Down
MIAT	0.00744666720303229	-0.42459	0.229	0.23	1	Down
HNRNPH1	0.0075338761677528	-0.266529	0.633	0.567	1	Down
VMP1	0.00820824874612978	-0.278857	0.643	0.587	1	Down
IKZF3	0.00865796479725953	-0.270709	0.607	0.553	1	Down
VPS13C	0.0102839493992072	-0.316291	0.432	0.4	1	Down
ZNF638	0.0118418897562704	-0.352322	0.331	0.316	1	Down
ATRX	0.0127700523256265	-0.340383	0.558	0.496	1	Down
AKAP9	0.0139911114467446	-0.275039	0.528	0.484	1	Down
IKZF1	0.0174709522440924	-0.287169	0.553	0.497	1	Down
SMG1	0.0194870739419089	-0.343691	0.395	0.364	1	Down
TTC14	0.0272736137766569	-0.273538	0.416	0.384	1	Down
IGHG1	0.0309020549859111	-0.257268	0.41	0.383	1	Down
USP34	0.0319630452534091	-0.330633	0.319	0.301	1	Down
EML4	0.0369091213105069	-0.349877	0.457	0.415	1	Down
ANKRD36	0.0372364383701504	-0.334003	0.174	0.177	1	Down
PILRB	0.0405671759098274	-0.275583	0.204	0.205	1	Down
TC2N	0.0415603568622785	-0.255954	0.182	0.186	1	Down
RBM6	0.0431846043724435	-0.287465	0.356	0.332	1	Down
NPIPB5	0.0436322214161443	-0.275365	0.168	0.172	1	Down
SRSF11	0.0468133605635852	-0.294096	0.56	0.501	1	Down
HDAC2	0.0484802236467279	-0.295546	0.13	0.132	1	Down
