# Supplementary material for: Integrated analysis of single-cell and bulk transcriptomics reveals the prognostic value and underlying mechanisms of crotonylation in ovarian cancer
Source: Front Immunol. 2025 Sep 10;16:1596080. doi: 10.3389/fimmu.2025.1596080 (PMC12457283; doi:10.3389/fimmu.2025.1596080)
Supplement: Supplementary file 6 [file Table2.csv]

	x
1	SEC11C
2	SSR3
3	MT-ND3
4	SEC61B
5	MT-ND1
6	MT-CO3
7	MT-ATP6
8	MT-ND2
9	MT-CO1
10	MT-CO2
11	MALAT1
12	MT-CYB
13	SDF2L1
14	MT-ND4
15	DNAJB9
16	SPCS1
17	SSR4
18	PRDX4
19	FKBP11
20	GLRX
21	TMEM258
22	NUCB2
23	TNFRSF17
24	KAT6A
25	CRELD2
26	SRGN
27	MANF
28	LSM3
29	OSTC
30	SEC61G
31	NME1
32	DSTN
33	NDUFB4
34	SRM
35	DERL3
36	DAD1
37	RPN2
38	SELENOK
39	PPIB
40	JCHAIN
41	GSTP1
42	KRTCAP2
43	SERP1
44	MYDGF
45	TXN
46	ERLEC1
47	SPCS2
48	WDR83OS
49	SELENOS
50	OST4
51	RNF181
52	PHPT1
53	SUB1
54	MS4A1
55	UQCRQ
56	HSPA5
57	NDUFV2
58	MZB1
59	PNISR
60	MT-ND5
61	KDELR2
62	XIST
63	USMG5
64	COX7A2
65	SPCS3
66	RPL36AL
67	KLF2
68	BLK
69	BANK1
70	HSP90B1
71	GNG5
72	PDIA6
73	AFF3
74	PSME2
75	IGLV3-1
76	MT-ND4L
77	HLA-E
78	PPP1R14B
79	MEF2C
80	HERPUD1
81	LINC00926
82	ZFP36L1
83	SON
84	CD22
85	STK4
86	CD74
87	SRRM2
88	CXCR4
89	SWAP70
90	DDX5
91	CREBBP
92	CHCHD2
93	IFI6
94	RIPOR2
95	ISG15
96	REL
97	RSRP1
98	CCND2
99	EP300
100	SCIMP
101	MARCH1
102	JUND
103	MYCBP2
104	IGLV6-57
105	CCNL1
106	NOP53
107	CD24
108	PABPC1
109	BTG1
110	SRSF5
111	GPR18
112	HLA-A
113	DDX17
114	CD52
115	HNRNPA2B1
116	HLA-DRA
117	NKTR
118	TSC22D3
119	HDAC1
120	GZMB
121	LTB
122	FCMR
123	TXNIP
124	DPF2
125	PNRC1
126	DDX6
127	ATRX
128	LY86
129	LINC02397
130	TMSB4X
131	FOSB
132	SMIM14
133	HLA-DMB
134	PTPRC
135	RPS11
136	CIITA
137	TAF1
138	RALGPS2
139	PAWR
140	RPLP2
141	EEF2
142	TAF1D
143	ADAM28
144	AKAP13
145	KAT2A
146	SELL
147	LUC7L3
148	N4BP2L2
149	LAPTM5
150	CD37
151	TMSB10
152	FNBP4
153	FUS
154	NEAT1
155	KLF6
156	RNF213
157	RPSA
158	NPIPB5
159	ID3
160	JMJD1C
161	KMT2E
162	IGLV3-25
163	RPL27A
164	CD69
165	QRSL1
166	RPL13A
167	ANKRD28
168	RPS20
169	CD79A
170	HP1BP3
171	RPL31
172	PLEKHF2
173	RPL28
174	HLA-DQB1
175	RPL36
176	HNRNPH1
177	HLA-F
178	FCRLA
179	LIMD2
180	ZFP36L2
181	TYROBP
182	PTMA
183	WASHC4
184	RPL11
185	PDK1
186	EEF1A1
187	RPL13
188	FOXP1
189	SESN3
190	RPL29
191	HNRNPC
192	STK17A
193	HNRNPU
194	EIF4A2
195	TNFRSF13C
196	HLA-DQA1
197	RPL35
198	KRT10
199	RAB13
200	TMEM141
201	NPC2
202	RPS27L
203	REX1BD
204	DCTN2
205	UBXN1
206	PTOV1
207	MAP2K2
208	CWC15
209	LYVE1
210	ATP5O
211	LARP7
212	NONO
213	CISD1
214	PGAM1
215	POLDIP2
216	NDUFB7
217	SIVA1
218	UFC1
219	CORO1B
220	DHX9
221	DMAC2
222	BAG1
223	PSMB9
224	NT5C3A
225	DECR1
226	STIP1
227	COPS3
228	IMP4
229	CPNE1
230	TMEM256
231	PPP1R18
232	TEX264
233	GABARAPL2
234	TXNDC17
235	NDUFC1
236	MYADM
237	SNHG8
238	BORCS7
239	SQLE
240	PSMB4
241	GADD45A
242	DYNLRB1
243	FAM200B
244	RGP1
245	PIM3
246	JOSD1
247	RABGAP1L
248	EIF4A3
249	TM2D1
250	C8orf59
251	PIP5K1C
252	HLA-B
253	COX6A1
254	EXOC7
255	SNRNP35
256	FAM210B
257	SRA1
258	CD63
259	ANAPC11
260	SND1
261	ECI1
262	CAVIN2
263	MGST2
264	EIF4G1
265	HSPB11
266	ARHGEF15
267	MTA1
268	ACTR10
269	HNRNPH3
270	YPEL2
271	EIF3K
272	RPS19
273	MEAF6
274	BLOC1S1
275	YPEL5
276	CAMTA1
277	CPQ
278	SSBP1
279	INTS11
280	CDC26
281	CSNK2B
282	FAM136A
283	PMPCA
284	ITGA6
285	APLNR
286	POLR2L
287	TSPAN4
288	RUVBL1
289	VAT1
290	TRMT112
291	SIKE1
292	LMF2
293	CISD3
294	WDR61
295	PIN1
296	NDUFA5
297	CCZ1
298	AMOTL2
299	GPX1
300	SHARPIN
301	IFT57
302	EIF2B2
303	UQCC2
304	EIF3F
305	NOB1
306	TCP1
307	NDUFC2
308	FAM96B
309	RAB5A
310	NAGA
311	MYC
312	UBE2M
313	KRT18
314	HIPK1
315	S100A13
316	PLEKHB2
317	TSNAX
318	TRIM25
319	LY96
320	SLC25A25
321	SERPINA5
322	RAB8B
323	NCK2
324	NDUFAF2
325	EIF5A
326	SPNS2
327	SOCS3
328	MRFAP1L1
329	IREB2
330	AKIRIN1
331	NOC2L
332	POLR2H
333	PAXX
334	TMEM59
335	FARSA
336	RPS19BP1
337	ILVBL
338	PINK1
339	TOP1
340	USF2
341	RNPEP
342	BRI3
343	MIDN
344	PEBP1
345	ATG101
346	ANP32A
347	DNAJC19
348	SERTAD1
349	RWDD1
350	OAF
351	YARS2
352	TOX4
353	STC2
354	TMEM88
355	CUL4A
356	TMEM255B
357	PCDH12
358	BAX
359	CLIC1
360	NDUFA12
361	FKBP9
362	ERGIC2
363	LSM2
364	MRPS9
365	PEPD
366	ZNF467
367	ODC1
368	BLVRB
369	BTG3
370	PPM1A
371	CCT7
372	EIF4A1
373	ASPH
374	CXorf36
375	EMP3
376	ZNF302
377	MRPL11
378	CHMP3
379	ASB8
380	TM4SF18
381	BRD7
382	PDAP1
383	LASP1
384	NCK1
385	PALD1
386	NENF
387	FAM43A
388	ARHGEF3
389	ATP2C1
390	GSTO1
391	PXDN
392	HNRNPLL
393	LAPTM4A
394	PLIN2
395	S100A10
396	RNF20
397	STARD4
398	PREP
399	AC020916.1
400	PWP1
401	BAD
402	TMEM126A
403	MPDZ
404	SYPL1
405	GTF2B
406	UBALD2
407	DDX42
408	ZMPSTE24
409	ATP5J
410	NUAK1
411	TCEA1
412	JUN
413	NPNT
414	ATP6V0B
415	TMOD2
416	PPP2R3C
417	SUMO2
418	CDK9
419	RPL5
420	SFT2D1
421	NECTIN2
422	ATP1B3
423	CHD4
424	COL6A1
425	STT3B
426	SH2D3C
427	VWF
428	ILF3-AS1
429	KLHL5
430	SAMM50
431	THAP11
432	NAGK
433	PTMS
434	HMGN5
435	SKIV2L2
436	HLX
437	ERH
438	NCOA7
439	NDUFB10
440	AAMDC
441	PRPF38A
442	PCYT1A
443	RCC2
444	FBL
445	TSPAN18
446	CBFB
447	NDUFAF4
448	SNRPD1
449	YY1
450	SPTSSA
451	TSTA3
452	EIF4EBP1
453	PTPN11
454	ZNF609
455	LOXL2
456	TARDBP
457	SPAG16
458	ANXA1
459	KIAA1191
460	ORMDL1
461	APH1A
462	PAIP1
463	TTYH3
464	ADGRL2
465	DPM2
466	ACSL4
467	CORO1C
468	MGMT
469	PACS1
470	TMEM203
471	UQCRC2
472	GTF2F2
473	NUDC
474	RBM17
475	UBE2V1
476	NEK3
477	STAG2
478	CCAR1
479	SMC1A
480	PDIA3
481	GSPT1
482	TNXB
483	LGALS1
484	CCDC90B
485	TFAM
486	SLC39A10
487	EIF6
488	RIOK3
489	GSTZ1
490	WNK1
491	MRPS15
492	RXFP1
493	ABCF1
494	DESI1
495	LAMTOR3
496	SUN2
497	GNB2
498	ANAPC16
499	TMEM214
500	JTB
501	CMSS1
502	KRT17
503	OGDH
504	DNM1L
505	SNRPA1
506	UBE2J1
507	TGFBR3
508	TAPBP
509	TPP1
510	ICAM2
511	MIEN1
512	TIMM17B
513	PRPF8
514	TFG
515	TMEM18
516	TP53I3
517	TIMM50
518	TALDO1
519	SIRT2
520	ZFP36
521	EMC7
522	CDKN1A
523	RGCC
524	MAF1
525	DCAF13
526	VMP1
527	LPP
528	CHMP1B
529	SNRPD2
530	NSA2
531	CNN2
532	AKAP12
533	SNRPB2
534	XAB2
535	ECHS1
536	SEPHS2
537	LIMS1
538	ZMAT2
539	FABP5
540	MBNL2
541	NOX4
542	LAPTM4B
543	MXRA7
544	MRFAP1
545	SPINK5
546	MIR503HG
547	VPS37B
548	HSD17B10
549	GOSR2
550	MED29
551	SHC1
552	SNX9
553	IGKC
554	ILKAP
555	TYMS
556	SMIM30
557	JADE1
558	PLXND1
559	CHMP2A
560	HSPE1
561	SOCS2
562	TGFB1
563	SKA2
564	ARL4A
565	CASC4
566	KLF4
567	PHLDA1
568	IGHG1
569	SPTAN1
570	CNBP
571	DYSF
572	RPL36A
573	ACAT2
574	PPP1R11
575	PPP1R15A
576	HMGB1
577	GLTP
578	GDF15
579	ZCRB1
580	NKAP
581	TTF1
582	MTO1
583	MED31
584	PCMT1
585	MTIF2
586	BROX
587	NDUFB8
588	IVNS1ABP
589	NELFE
590	NFE2L2
591	PDE8A
592	KCNJ2
593	CYBA
594	RAB30-AS1
595	GNLY
596	API5
597	SPRY1
598	HLA-C
599	DICER1
600	ZEB1
601	ZNHIT3
602	GPR137
603	UBAP2
604	NDUFA7
605	MRPS18C
606	TMEM160
607	OSBPL8
608	GBE1
609	SH2B3
610	YRDC
611	PLEKHA5
612	KCNE3
613	GIMAP1
614	NRN1
615	ISCA2
616	GRB2
617	MMP24OS
618	ROBO4
619	EPAS1
620	CTGF
621	LHFPL6
622	PRKRA
623	FAM32A
624	MCRIP1
625	POLR2A
626	FAM212A
627	MRPS33
628	PSMD8
629	NDUFB3
630	IFI27L2
631	SMDT1
632	SDHD
633	KDELR1
634	PCBD1
635	TXNL4A
636	DDT
637	UBE2E3
638	RNF7
639	SRP9
640	SMIM7
641	SNRPE
642	MGST3
643	GCSH
644	NDUFB5
645	REXO2
646	TMEM205
647	MRPL33
648	MRPL21
649	MRPL57
650	C1D
651	CUTA
652	ERG28
653	PHB2
654	MRPL20
655	ISOC2
656	SMIM10L1
657	ZNRD1
658	WDR45
659	NCBP2-AS2
660	DPM3
661	SLC25A5
662	SEC11A
663	TMEM238
664	TUSC2
665	RPL17
666	CKS1B
667	STXBP6
668	ATP6V1G1
669	HDDC2
670	TNFRSF12A
671	MTCH1
672	TIMM9
673	BRK1
674	DNAJB11
675	ESD
676	CNPY3
677	PPIC
678	TMEM14B
679	CD9
680	DDOST
681	PIGT
682	CNPY2
683	IRAK1
684	NMB
685	UQCRH
686	IFITM2
687	AQP5
688	CLDN7
689	ITM2C
690	LMO4
691	ATP5G3
692	CADM1
693	RPS10
694	MIF
695	SCX
696	PERP
697	TNNT1
698	TCIM
699	DDIT3
700	HINT1
701	RPS5
702	PSMA7
703	WBP2
704	CLDN3
705	AGR2
706	IGFBP5
707	NPW
708	FTH1
709	DUT
710	EPCAM
711	HNRNPH2
712	NACA
713	RPS12
714	RPL35A
715	SPINT2
716	LDHA
717	RPL10
718	CD2AP
719	EGFL6
720	MSN
721	CRYAB
722	RPS25
723	RPL15
724	WFDC2
725	ADPRHL2
726	DDX27
727	UBXN4
728	ANKRD17
729	MAX
730	NPM1
731	FAM92A
732	FKBP8
733	SCARB2
734	SNRNP200
735	RPS3
736	CYB5B
737	VEGFA
738	YAP1
739	TLN1
740	ZNF720
741	SYAP1
742	SFRP1
743	SLC30A7
744	SLPI
745	GFPT1
746	PIK3C2A
747	RPN1
748	TNFSF10
749	CTHRC1
750	MEG3
751	AKT1
752	ZC3H13
753	CCNG2
754	TRIM38
755	USO1
756	SMARCA4
757	ARHGAP5
758	LCN2
759	TCIRG1
760	RBPJ
761	TNPO1
762	SEC61A1
763	PAK1
764	PPP2R1A
765	LRRFIP1
766	FNBP1
767	HNRNPL
768	FTL
769	WDFY1
770	FAM234A
771	USP22
772	TFRC
773	COL18A1
774	STAT3
775	FOSL2
776	G3BP2
777	S100A9
778	ATP8B1
779	PGGHG
780	SPTBN1
781	MSH6
782	TAGLN
783	AKAP8L
784	MAML2
785	RRM1
786	ABT1
787	ZNF292
788	DST
789	RBM28
790	TRA2A
791	AMFR
792	AGRN
793	ACTR2
794	COL12A1
795	CTNNA1
796	ACIN1
797	ANXA11
798	MYO1C
799	BBX
800	CSE1L
801	PFN1
802	HDAC7
803	CEP350
804	TCOF1
805	DNM2
806	KNOP1
807	CMTM6
808	NEO1
809	DVL3
810	NDUFS2
811	PHF3
812	ZFR
813	PHIP
814	SART1
815	SAMHD1
816	IGFBP2
817	HECTD1
818	PBX2
819	GPBP1
820	SGTA
821	ADD3
822	ECT2
823	ADPGK
824	ROCK2
825	GOLGB1
826	SLC25A29
827	WT1
828	TNRC6A
829	ANKRD11
830	KDM6A
831	AES
832	NCOR2
833	SMC4
834	PTK2
835	COL1A2
836	RB1CC1
837	IL1R1
838	ARGLU1
839	IGLC2
840	EED
841	WDR60
842	DUSP6
843	PHACTR4
844	INPPL1
845	IRF1
846	LRRC41
847	CKAP5
848	PDXDC1
849	DPYSL3
850	NFIX
851	HIPK2
852	UBA6
853	CBX6
854	DYNLL2
855	ZNF704
856	NUMA1
857	RAP2B
858	IFI16
859	PPP6R3
860	PIP4K2C
861	SETD2
862	LARP4B
863	MBP
864	SPON1
865	KIAA1551
866	CDK12
867	ARFGAP2
868	ADM
869	HDAC3
870	SYNE2
871	TRIM28
872	AHCTF1
873	AFF1
874	CHD9
875	LAMA5
876	MYH9
877	MAP3K2
878	WDR82
879	TEAD1
880	DDX39B
881	APOL1
882	IST1
883	ZNF217
884	DTX3L
885	SLFN5
886	KMT2C
887	KIF22
888	SEC16A
889	PPP1R10
890	NBR1
891	CENPB
892	RNF168
893	C2orf88
894	RIF1
895	ARHGEF12
896	ATF4
897	ASH1L
898	TRIM56
899	PNKP
900	ATN1
901	TTC3
902	RUNX3
903	ADAM15
904	ARL6IP1
905	CXCL10
906	TRIM22
907	PPFIA1
908	MEN1
909	AEBP1
910	SCD
911	NDUFA4L2
912	GTF3C1
913	GDI1
914	UBR5
915	GATAD2B
916	MBNL1
917	MACROD2
918	LRBA
919	CPSF1
920	EXOC1
921	CAMK2D
922	OXR1
923	CSK
924	IL32
925	MACF1
926	MMP11
927	USP9X
928	HPS3
929	GBP5
930	CERS5
931	DCBLD2
932	ZDHHC7
933	KAT5
934	IGHG4
935	COL3A1
936	FGFR2
937	STAT2
938	RAP2A
939	EPB41
940	PCBP1
941	NOTCH2
942	PLEC
943	CHD3
944	GOLGA4
945	MAP3K1
946	APOBEC3C
947	DSP
948	CERS6
949	MUC16
950	RERE
951	KANSL1
952	RNF150
953	KIAA1109
954	CMBL
955	PABPC4
956	CCNL2
957	NRP2
958	TBC1D9
959	NEK4
960	PRRC2C
961	SMG1
962	HDAC8
963	AC007906.2
964	COL6A2
965	PTPN14
966	YEATS2
967	HIST1H2BG
968	GJA1
969	VPS13D
970	SPP1
971	MKI67
972	NORAD
973	RORA
974	SIRT1
975	CAMK1D
976	AHNAK
977	IGHA1
978	CST1
979	EIF4G2
980	COL1A1
981	CCDC80
982	MED1
983	COL6A3
984	NUCKS1
985	DIP2A
986	SSR2
987	COX8A
988	EID1
989	NEDD8
990	SRP14
991	PARK7
992	ARF4
993	NNMT
994	SELENOM
995	MINOS1
996	DBI
997	DYNLT1
998	S100A16
999	PRDX5
1000	CD99
1001	S100A11
1002	MDK
1003	RABAC1
1004	COPZ2
1005	SERF2
1006	S100A6
1007	TMEM208
1008	CFL1
1009	NDUFA4
1010	GPX7
1011	SERPINF1
1012	NDUFB11
1013	DBNL
1014	MED8
1015	ETHE1
1016	ISCU
1017	TSPO
1018	PDLIM2
1019	CHMP5
1020	FKBP1A
1021	MYL12A
1022	PSMB5
1023	CFAP36
1024	PSMB1
1025	MYL12B
1026	C19orf70
1027	SNX3
1028	KDELR3
1029	ATP5E
1030	COPS9
1031	PSMD14
1032	MYL6
1033	C19orf53
1034	RAB18
1035	ATP5L
1036	PRDX1
1037	ARPC3
1038	VKORC1
1039	RCN1
1040	PSMB6
1041	CIB1
1042	COX5A
1043	FIBP
1044	PTGDS
1045	GLT8D2
1046	FAM114A1
1047	AKR7A2
1048	BANF1
1049	UBB
1050	RPS26
1051	NANS
1052	UXT
1053	PMF1
1054	NDUFAB1
1055	RHOC
1056	ANAPC13
1057	ARL2BP
1058	CHURC1
1059	DDX1
1060	ALKBH7
1061	EAPP
1062	HAX1
1063	SKP1
1064	IFITM3
1065	NDUFA6
1066	RHEB
1067	GUK1
1068	LXN
1069	FUNDC2
1070	CST3
1071	NDUFS6
1072	DCN
1073	EIF4E2
1074	HOXB2
1075	HIGD2A
1076	IKBIP
1077	THY1
1078	MCTS1
1079	NDUFA8
1080	LUM
1081	SOD1
1082	ANXA2
1083	TRAPPC1
1084	CALM2
1085	PSMB3
1086	SCPEP1
1087	IFITM1
1088	SUMO1
1089	CHCHD10
1090	RTRAF
1091	VEGFB
1092	TMEM176B
1093	STRAP
1094	LAMTOR4
1095	FIS1
1096	TWISTNB
1097	MPC2
1098	DYNLL1
1099	VAMP5
1100	AIG1
1101	PDGFRL
1102	CLEC2B
1103	MRPL40
1104	CCT4
1105	RNASEH2C
1106	POLR2K
1107	JPT1
1108	RARRES2
1109	C1orf122
1110	RCN3
1111	TAX1BP3
1112	B2M
1113	ATP6V0E1
1114	C20orf24
1115	PRDX2
1116	NDUFA11
1117	CHN1
1118	GTF3A
1119	NAA20
1120	APRT
1121	EFEMP2
1122	CIR1
1123	DNAJC8
1124	SNRPG
1125	NBDY
1126	MSRB2
1127	C4orf48
1128	YIF1A
1129	RAB32
1130	PFDN2
1131	GPX8
1132	RER1
1133	ARPC2
1134	RCAN2
1135	C3orf14
1136	ARPC1B
1137	PLPP4
1138	KIF5B
1139	PDCD5
1140	VPS29
1141	NDUFAF3
1142	MRPL41
1143	FAM229B
1144	LAMTOR1
1145	IFI27
1146	PCOLCE
1147	TUBA1C
1148	OAZ1
1149	RPL23A
1150	PRDX6
1151	FKBP14
1152	AAED1
1153	HEBP2
1154	ITM2B
1155	GNG11
1156	PRKAG1
1157	CYB5A
1158	PSMA4
1159	C3orf38
1160	TMEM230
1161	ATP6V1F
1162	TWF2
1163	GTF2H5
1164	TMEM167A
1165	NDUFS4
1166	COX5B
1167	PPP1CA
1168	CFH
1169	SMARCB1
1170	DCUN1D5
1171	NDUFA13
1172	ICAM5
1173	PSMD7
1174	IGFBP6
1175	COX7A2L
1176	H2AFJ
1177	ARL6IP5
1178	NME4
1179	HOXB5
1180	C12orf57
1181	TP53I13
1182	TXNL1
1183	PRDM1
1184	SNX6
1185	RAB2A
1186	WTAP
1187	RAMP1
1188	TCEAL8
1189	NUDT5
1190	PFDN5
1191	UACA
1192	PRELID1
1193	STX8
1194	NDUFS5
1195	COX7A1
1196	SURF1
1197	RGS3
1198	LAP3
1199	CAVIN3
1200	DENR
1201	ATP5G1
1202	SF3B5
1203	MTCH2
1204	OLFML3
1205	SLC25A4
1206	ELOC
1207	C14orf2
1208	THOC7
1209	ZNF706
1210	ECH1
1211	GINM1
1212	DMAC1
1213	LDHB
1214	PSMA3
1215	TCEAL3
1216	RNASEH2B
1217	ISM1
1218	RAB34
1219	TMED10
1220	TMED2
1221	RCAN1
1222	SFRP2
1223	TMEM14C
1224	GPM6B
1225	VDAC3
1226	PSMB8
1227	RECQL
1228	ELOB
1229	TMEM50A
1230	HTRA1
1231	PXK
1232	LOXL1
1233	SLC12A8
1234	SH3GLB1
1235	TDO2
1236	SDC2
1237	EIF3E
1238	CSRP2
1239	NUB1
1240	TMEM263
1241	MFAP5
1242	PLPP3
1243	SH3BGRL3
1244	YIPF5
1245	RAB22A
1246	TIMM13
1247	ATP5D
1248	RARRES3
1249	TMED9
1250	CALR
1251	YBX1
1252	SLC25A3
1253	FILIP1L
1254	CDC42
1255	ATPIF1
1256	CARHSP1
1257	H3F3A
1258	LIMA1
1259	GDI2
1260	SPARC
1261	TWIST1
1262	GAS7
1263	SH3BGRL
1264	RARRES1
1265	SERPING1
1266	NUPR1
1267	GUCY1A3
1268	FCGRT
1269	MAP1LC3A
1270	PTS
1271	SNAI2
1272	FKBP7
1273	CFI
1274	CST7
1275	CTSK
1276	RBP1
1277	OPTN
1278	BEX3
1279	CTSZ
1280	SRSF9
1281	RCN2
1282	BST2
1283	PDPN
1284	EIF2S2
1285	LGALS3
1286	VIM
1287	PODNL1
1288	NDUFA2
1289	MORF4L1
1290	RUNX2
1291	GJB2
1292	GRP
1293	ARFGEF3
1294	DPT
1295	TUBB2A
1296	CLTA
1297	UQCR10
1298	RPS27A
1299	IGFBP7
1300	BTF3
1301	ATRAID
1302	FAP
1303	CALU
1304	COX4I1
1305	LMCD1
1306	SEPT11
1307	TPM2
1308	RPS3A
1309	RPL21
1310	EEF1B2
1311	RPL24
1312	EVA1B
1313	RPS14
1314	WARS
1315	COL10A1
1316	TUBA1A
1317	STMN1
1318	IL7R
1319	S100A4
1320	RPS9
1321	RPL7A
1322	FBLN1
1323	WSB1
1324	RPL10A
1325	RPL3
1326	RPL41
1327	ANXA5
1328	RPS23
1329	KCNE4
1330	SPATS2L
1331	RPL26
1332	MYL9
1333	LMNA
1334	CCL11
1335	PLAU
1336	FHL2
1337	RPS27
1338	COL6A6
1339	LY6E
1340	HOPX
1341	RPS4X
1342	CXCL14
1343	SCG2
1344	IGFL2
1345	CEBPD
1346	CXCL12
1347	IL10
1348	ACKR4
1349	WDR59
1350	RAI1
1351	TBX3
1352	PVALB
1353	FLNA
1354	MAT2A
1355	RALY
1356	SOD2
1357	CLU
1358	PLEKHJ1
1359	POSTN
1360	CA9
1361	EZH2
1362	ZRANB2
1363	C1QTNF3
1364	SRPRA
1365	DIO2
1366	MXI1
1367	AZIN1
1368	HES4
1369	IBSP
1370	MLLT3
1371	FTX
1372	H1F0
1373	C3
1374	ST3GAL1
1375	AKAP9
1376	HSPA9
1377	PTCH1
1378	RSAD2
1379	HK2
1380	RAB27A
1381	BNIP3
1382	CPE
1383	CDC42EP3
1384	GATA6
1385	VAMP8
1386	RPS2
1387	RPS13
1388	UQCR11
1389	RPL19
1390	RPLP1
1391	AP2S1
1392	RPS29
1393	POMP
1394	C1QBP
1395	UBA52
1396	ACTG1
1397	RPL27
1398	NAA38
1399	LAMTOR2
1400	COX7C
1401	COX14
1402	C4orf3
1403	MRPL51
1404	NDUFB2
1405	NOP10
1406	TOMM7
1407	ATP5G2
1408	GTF3C6
1409	PSMA2
1410	RPL30
1411	REEP5
1412	GMFG
1413	ERP29
1414	RPS6
1415	COMMD6
1416	ARHGDIB
1417	EFHD2
1418	COX6C
1419	PGLS
1420	UQCRB
1421	TIMM10
1422	ATOX1
1423	RPS18
1424	OSTF1
1425	PYCARD
1426	RPS21
1427	LAMTOR5
1428	RPL9
1429	RPS28
1430	RPL18A
1431	ATP5B
1432	CD81
1433	RPL18
1434	PSMA1
1435	RPLP0
1436	DRAP1
1437	RPL8
1438	IFI35
1439	LSM5
1440	ATP5J2
1441	GUSB
1442	COX7B
1443	RPS15
1444	RPS24
1445	SERPINA1
1446	RPL37A
1447	FAU
1448	ACTB
1449	CYC1
1450	RANBP1
1451	UBE2L3
1452	RPS7
1453	FCER1G
1454	COMT
1455	EIF3I
1456	ATP5F1
1457	FUOM
1458	MRPL17
1459	SLIRP
1460	ALOX5AP
1461	EDF1
1462	TAP1
1463	ZDHHC12
1464	RPS15A
1465	PHB
1466	POLR2I
1467	AIF1
1468	RAC1
1469	RAN
1470	SNRPB
1471	IDH2
1472	RPS16
1473	SQOR
1474	ATP5H
1475	SNRPD3
1476	RPL38
1477	SELENOH
1478	ACAA2
1479	RPL7
1480	PSME1
1481	PPT1
1482	RPL32
1483	MRPL27
1484	HCST
1485	DCTN3
1486	SUPT4H1
1487	SEM1
1488	SLAMF8
1489	CCT5
1490	RHOA
1491	OS9
1492	ADGRE5
1493	ORMDL2
1494	ATP6AP2
1495	HLA-DRB1
1496	AGTRAP
1497	RBX1
1498	TMBIM4
1499	LYZ
1500	CSTA
1501	PRR13
1502	ITGB2
1503	HMGA1
1504	MZT2B
1505	SNRPF
1506	CCT2
1507	RPL12
1508	NDUFS7
1509	LYSMD2
1510	CCT3
1511	C3AR1
1512	SNU13
1513	M6PR
1514	DEK
1515	RACK1
1516	RPL34
1517	PPIA
1518	CALM3
1519	PLP2
1520	CORO1A
1521	TPM3
1522	GPX4
1523	MRPS34
1524	RPS8
1525	CKLF
1526	GRN
1527	RAB8A
1528	CARD16
1529	LCP1
1530	FCGR1A
1531	UBL5
1532	SERPINB1
1533	PARP1
1534	RPS17
1535	CD53
1536	CD48
1537	ACTR3
1538	TKT
1539	RHOG
1540	GPSM3
1541	CAPG
1542	ANP32B
1543	RPL22
1544	DNAJC15
1545	LMO2
1546	ARPC4
1547	AKR1A1
1548	HLA-DPB1
1549	RPL39
1550	ALDOA
1551	COTL1
1552	TUBA1B
1553	EIF3G
1554	TBCA
1555	ISG20
1556	RPL23
1557	COPE
1558	CTSC
1559	CALHM6
1560	YWHAH
1561	PGK1
1562	RPL6
1563	AP1S2
1564	SLC16A3
1565	MZT2A
1566	PPA1
1567	LAMP2
1568	H2AFV
1569	CTSH
1570	HLA-DPA1
1571	NDUFA3
1572	EEF1D
1573	TUBB
1574	TMBIM6
1575	LGALS3BP
1576	ENO1
1577	HLA-DMA
1578	ANKRD22
1579	ATP5I
1580	ARPC5
1581	HNRNPA1
1582	FBP1
1583	IL2RG
1584	EPSTI1
1585	CTSS
1586	H2AFZ
1587	CKS2
1588	TNFSF13B
1589	CPVL
1590	C1QC
1591	VSIG4
1592	SAT1
1593	PKM
1594	IL1RN
1595	GAPDH
1596	DDX3X
1597	TIMP1
1598	RPL37
1599	TYMP
1600	TPI1
1601	IFIT3
1602	GBP1
1603	TGFBI
1604	PTTG1
1605	ACP5
1606	HMGN2
1607	C1QB
1608	RETN
1609	CYBB
1610	CALM1
1611	CD14
1612	CCL2
1613	CXCL11
1614	ADAMDEC1
1615	CXCL9
1616	MT2A
1617	C15orf48
1618	CD163
1619	IFIT1
1620	LGALS2
1621	FCGR3A
1622	C1QA
1623	CENPF
1624	FN1
1625	HAMP
1626	FCN1
1627	MARCKSL1
1628	IER5
1629	APOBEC3A
1630	TOP2A
1631	FOS
1632	IFIT2
1633	RBM39
1634	HSPA1B
1635	MMP9
1636	RGS1
1637	YME1L1
1638	TRA2B
1639	SGK1
1640	CLK1
1641	APOC1
1642	HIST1H4C
1643	POLG2
1644	RBM25
1645	MCL1
1646	CCL8
1647	DNAJB1
1648	NPL
1649	HSPA1A
1650	GLUL
1651	EGR1
1652	IFRD1
1653	HSP90AA1
1654	NR1H3
1655	EXOC5
1656	AL645728.1
1657	ABL2
1658	NABP1
1659	AMPD3
1660	CCL20
1661	HLA-DRB5
1662	HDAC2
1663	ZBTB43
1664	RHOB
1665	AP1G1
1666	FAM53C
1667	ARHGAP24
1668	BOD1L1
1669	ZFC3H1
1670	RBM6
1671	FCHO2
1672	MTMR3
1673	AMD1
1674	TNFRSF14
1675	PTGS2
1676	PLK2
1677	SERPINH1
1678	NLRP1
1679	SRSF7
1680	EIF5
1681	JUNB
1682	KCTD7
1683	ZFAND5
1684	LPAR6
1685	BRD2
1686	SF3B1
1687	AFF4
1688	ABCG1
1689	BTG2
1690	NEU1
1691	NUFIP2
1692	RNASEH2A
1693	UTRN
1694	HIST1H4E
1695	AC007952.4
1696	HIF1A-AS2
1697	SLC38A2
1698	FRMD4B
1699	GOLGA8A
1700	CHD2
1701	HMGN3
1702	WDR1
1703	CCDC50
1704	SPRED3
1705	GPR171
1706	PSMB2
1707	ZNF22
1708	ADRM1
1709	RTF1
1710	CYSTM1
1711	PTBP1
1712	ADI1
1713	VGLL4
1714	ATP6V1E1
1715	EPS8
1716	POLR2J
1717	GANAB
1718	SELENOP
1719	C1QTNF1
1720	CSNK1E
1721	SCP2
1722	SNRPC
1723	SAR1A
1724	PSMD3
1725	TESC
1726	PTPN12
1727	STOX1
1728	PON2
1729	EIF2AK4
1730	ARF3
1731	BCAP31
1732	NHP2
1733	USE1
1734	ARPP19
1735	NTMT1
1736	SUCLG1
1737	PMP22
1738	IK
1739	RAB1B
1740	SDHC
1741	POLR2G
1742	CLSTN1
1743	NIFK
1744	GIPC1
1745	MLF2
1746	GYPC
1747	SEPT9
1748	ARID4B
1749	GPAA1
1750	CEBPZ
1751	EMC10
1752	RPAIN
1753	TTC1
1754	C9orf172
1755	TMX1
1756	TCEAL4
1757	SNRNP70
1758	TGFBR2
1759	FDX1
1760	SLC3A2
1761	CDC42SE1
1762	CD2BP2
1763	PIN4
1764	SMIM12
1765	HES1
1766	CCM2
1767	KDM5A
1768	CYTH3
1769	PSMD9
1770	AIDA
1771	FEZ2
1772	ACTL6A
1773	CAPN1
1774	CSNK2A1
1775	RSBN1L
1776	DGUOK
1777	PLEKHH3
1778	URI1
1779	CDIPT
1780	TECR
1781	MRPS6
1782	ZNHIT1
1783	MED4
1784	RAD21
1785	XBP1
1786	DDB1
1787	HNRNPAB
1788	U2SURP
1789	RNH1
1790	PKN1
1791	RNF187
1792	MYO6
1793	DNAJC10
1794	LAMB2
1795	PHLDA3
1796	PLEKHA2
1797	ACTR1A
1798	MDM4
1799	PICALM
1800	SLCO3A1
1801	GLRX5
1802	FMC1
1803	DYRK2
1804	NMT1
1805	BTF3L4
1806	RAB36
1807	TMOD3
1808	CAST
1809	EEA1
1810	HIF1A
1811	CABCOCO1
1812	ZCCHC11
1813	TXNDC9
1814	CREB1
1815	SUN1
1816	MT-ND6
1817	ASNA1
1818	TBX2
1819	ANKRD10
1820	PPP1R7
1821	SLC25A24
1822	EPS15
1823	SPIN1
1824	TSPAN9
1825	RAB11A
1826	TMEM248
1827	ASAH1
1828	CLINT1
1829	TCF25
1830	ITGB1BP1
1831	BCL7B
1832	ADSS
1833	NIN
1834	IMP3
1835	RFC1
1836	F2R
1837	SMARCA1
1838	INPP4B
1839	TMA16
1840	PTPMT1
1841	COPS7A
1842	UBE2Q2
1843	C20orf27
1844	RBMS1
1845	TMEM87A
1846	SYF2
1847	RBFOX2
1848	UBE2N
1849	MAGT1
1850	CAMK1
1851	BLVRA
1852	PDCD4
1853	USP7
1854	TNFAIP1
1855	NSD1
1856	ANGPT2
1857	PLOD1
1858	CYCS
1859	SDHB
1860	STOML2
1861	CLPTM1L
1862	PNPLA8
1863	DOCK10
1864	GARS
1865	CREB3
1866	KRAS
1867	ARHGAP17
1868	ESCO1
1869	WAC
1870	CHCHD1
1871	PRMT1
1872	FAAP20
1873	SEC13
1874	SLC38A10
1875	UBR4
1876	STXBP3
1877	SLC39A13
1878	AASDHPPT
1879	MED21
1880	POP5
1881	NXT1
1882	TIMM17A
1883	CD164
1884	IFNGR2
1885	NAP1L1
1886	CLIC4
1887	TMCO1
1888	NFKBIA
1889	NOSIP
1890	FBXO21
1891	TINF2
1892	CFLAR
1893	RPL26L1
1894	STARD13
1895	PDS5B
1896	TANK
1897	BOD1
1898	MALSU1
1899	SMS
1900	DNAJB12
1901	YWHAQ
1902	POLR2J3
1903	FXYD6
1904	ARL1
1905	SSU72
1906	UTP11
1907	PPA2
1908	EIF4EBP2
1909	DHRS7
1910	STX4
1911	TRIOBP
1912	RBM5
1913	LSM6
1914	TMED7
1915	CFDP1
1916	SNRK
1917	ZMAT3
1918	MOB1A
1919	PRPF31
1920	CSPG4
1921	MORF4L2
1922	PTPRA
1923	EIF3H
1924	BSDC1
1925	KPNA6
1926	SSBP3
1927	DNTTIP2
1928	NCOA1
1929	WDR43
1930	NAA50
1931	TPP2
1932	RALA
1933	ATP1A1
1934	BUB3
1935	YIPF4
1936	ITGAV
1937	NAB1
1938	C6orf62
1939	BMP1
1940	FAM20C
1941	EXTL2
1942	FAIM
1943	SEPT6
1944	ECHDC1
1945	GORASP2
1946	EVI2A
1947	CSDE1
1948	SMC3
1949	PDCD10
1950	NAA10
1951	GSTK1
1952	CNIH1
1953	WDR26
1954	RNPEPL1
1955	VPS16
1956	ZNFX1
1957	IER3
1958	ZNF532
1959	MGAT1
1960	PCNP
1961	TRIP6
1962	SMARCC1
1963	CHMP1A
1964	SDCCAG8
1965	SCCPDH
1966	SNX18
1967	CCDC167
1968	PLAGL1
1969	TRPC6
1970	NDUFS8
1971	CTDSP1
1972	ZNF24
1973	HNRNPA3
1974	ELOVL1
1975	CNP
1976	C12orf10
1977	BMPR2
1978	LSM10
1979	CCDC12
1980	TMED5
1981	ATP10D
1982	LYRM4
1983	HSF1
1984	MSANTD3
1985	MED19
1986	MLXIP
1987	POLR2C
1988	GALK1
1989	GNA11
1990	ITSN1
1991	HSD17B12
1992	CARMN
1993	BCLAF1
1994	UBE2S
1995	PPP1R2
1996	MAN1A2
1997	APBB2
1998	PRSS23
1999	RAB5C
[truncated: 619 more rows]
