# Supplementary material for: Integrated analysis of single-cell and bulk transcriptomics reveals the prognostic value and underlying mechanisms of crotonylation in ovarian cancer
Source: Front Immunol. 2025 Sep 10;16:1596080. doi: 10.3389/fimmu.2025.1596080 (PMC12457283; doi:10.3389/fimmu.2025.1596080)
Supplement: Supplementary file 7 [file Table3.csv]

	logFC	AveExpr	t	P.Value	adj.P.Val	B	threshold	Gene
SNORA68	3.84617417827095	5.52234969025253	142.855659177511	0	0	1069.24196868179	Up	SNORA68
ZNF23	-3.36102621694129	5.44033932579422	-91.0820752325167	0	0	808.850840264946	Down	ZNF23
RPL18A	3.84796054885204	11.6914847284649	87.9414309826579	0	0	789.022075886334	Up	RPL18A
PFN1	3.43872834954274	10.4452308607682	86.705768065178	0	0	781.052671577129	Up	PFN1
PCDHA1	-1.75010435747696	3.47934210697219	-81.3553322334175	0	0	745.386732819016	Down	PCDHA1
KDR	-4.97618502249034	5.63990068012462	-76.2691512829358	5.34856234014515e-314	1.02237769131874e-310	709.611922216149	Down	KDR
FRY	-4.73612265951926	5.18924894050452	-76.2393544710963	6.63579580292888e-314	1.08722774376846e-310	709.396624324822	Down	FRY
USP12	-3.16164475550383	5.61610595055652	-75.7828351053971	1.82189284051158e-312	2.61191112347841e-309	706.08942219466	Down	USP12
S100PBP	-3.15821035025079	6.69091031310551	-74.2095311715887	1.8734972554895e-307	2.38746000257878e-304	694.566460248056	Down	S100PBP
CLEC4M	-4.16328280080099	4.01387616558257	-72.704760116808	1.40197550503776e-302	1.60792570672781e-299	683.359709097127	Down	CLEC4M
PROCR	-5.02730950770519	6.0724005808798	-72.3218041933206	2.51168648129274e-301	2.61877565944967e-298	680.478052370602	Down	PROCR
BTAF1	-3.9990010573579	7.79698270692302	-72.1192696112351	1.16114554790926e-300	1.10976485741427e-297	678.949108258436	Down	BTAF1
PCF11	-3.29716029620969	6.029999973575	-71.7857571873864	1.45556403096599e-299	1.28414337470376e-296	676.423950916462	Down	PCF11
PPDPF	3.97132694226901	9.90614249671363	70.8549622722779	1.77514206645444e-296	1.45422174001186e-293	669.327017694799	Up	PPDPF
NANOG	-2.53513195106447	3.54772866354677	-70.5181845516369	2.36436996686388e-295	1.80779727666412e-292	666.741090061631	Down	NANOG
GSTP1	2.54952287247511	10.2664784275571	69.5362462101003	4.74750614373427e-292	3.40307174765552e-289	659.145574263167	Up	GSTP1
MNDA	-6.23940361401578	6.37176839930462	-69.4849587245255	7.07890358033576e-292	4.77576148016887e-289	658.74655304562	Down	MNDA
FAM153B	-4.3589530386281	6.41773915210021	-69.1969015538137	6.70324185331291e-291	4.27108226753588e-288	656.501164254207	Down	FAM153B
PCDH9	-3.76721720907396	4.17318384450763	-69.169769075013	8.28720067217277e-291	5.00241602679734e-288	656.289293048432	Down	PCDH9
NAP1L3	-4.96981225270594	5.12869619411772	-68.9163937360775	6.02624219034753e-290	3.45574858405479e-287	654.307615753762	Down	NAP1L3
GPM6A	-5.22603049035428	4.89831726840849	-67.7076707180762	8.40282100784507e-286	4.58914067328453e-283	644.775567154806	Down	GPM6A
KDELR1	3.11311135896915	8.61146242907411	67.6153845926469	1.75055897561333e-285	9.12598222332241e-283	644.042411801868	Up	KDELR1
FAM153A	-3.27142356492079	3.92074252722987	-67.5837482638726	2.25176808863841e-285	1.12284905254756e-282	643.79090385971	Down	FAM153A
FAM13B	-3.70375555128422	7.71447508274732	-66.526693500301	1.06844316699203e-281	5.10582278426317e-279	635.334973109331	Down	FAM13B
NPY1R	-5.17217009380245	4.3490668578335	-66.1221340634288	2.8020394357195e-280	1.28546361153068e-277	632.07153881534	Down	NPY1R
ERCC5	-2.69038347440707	6.42691162429645	-65.7329169850405	6.58565575814929e-279	2.90503407270055e-276	628.917521140277	Down	ERCC5
FGF13	-4.43029286316748	4.50553440416803	-64.9805026486788	3.06618933257952e-276	1.30244909093906e-273	622.780085769355	Down	FGF13
BCHE	-5.96117522059714	4.63657972759734	-64.3585908340217	5.1210218563894e-274	2.09760713110464e-271	617.666685245928	Down	BCHE
GRINA	3.13541175966411	8.65859824426995	63.6413556619452	1.9621334232595e-271	7.75989939012523e-269	611.723482769124	Up	GRINA
PSD3	-4.05173622265236	5.71834771998665	-62.9699162272297	5.37924903988639e-269	2.05648690794857e-266	606.114523529045	Down	PSD3
UFSP2	-3.15877042917185	7.72442271468275	-62.2985102176152	1.5408039681674e-266	5.70047764868126e-264	600.46157632626	Down	UFSP2
RHOT1	-2.62956986052447	7.47272493415603	-62.0584614023412	1.17734263718957e-265	4.21966959560225e-263	598.429627778623	Down	RHOT1
YTHDC2	-2.98408806183712	7.12198655271192	-61.8342155312026	7.90979979991671e-265	2.7490149668256e-262	596.526253731532	Down	YTHDC2
RDH14	-3.08802353025941	8.0859854846496	-61.6043520424236	5.60291514098641e-264	1.88999511035215e-261	594.569970623093	Down	RDH14
DPYD	-5.30980424920596	6.28328110689229	-61.1729884538807	2.23980289456546e-262	7.33951411364893e-260	590.88443803598	Down	DPYD
FEZ2	-2.34718142570068	7.78057795350502	-60.815274333594	4.83843659729328e-261	1.54144525928768e-258	587.813869522774	Down	FEZ2
UHRF1BP1L	-2.63923390720541	5.98412070909968	-60.7285465556203	1.0211796659232e-260	3.1653809698576e-258	587.067449030653	Down	UHRF1BP1L
ARMCX1	-4.87416883924421	7.20323549607068	-60.6534232308862	1.95147246085223e-260	5.8898520140827e-258	586.420281495973	Down	ARMCX1
ATXN1	-3.434837042711	6.81095450743942	-59.942102327788	9.24592795392843e-258	2.71901404368218e-255	580.263751038553	Down	ATXN1
FYCO1	-3.20919248020807	6.13312099288615	-59.6908372381275	8.25026694174398e-257	2.36555778887154e-254	578.076558042407	Down	FYCO1
PKD2	-3.64267219369127	6.33292935850569	-59.4130212752005	9.34824738572526e-256	2.61500120163129e-253	575.650611785307	Down	PKD2
IBTK	-2.7932256488847	7.21151388443111	-59.0499295506634	2.25869136239582e-254	6.16784077031372e-252	572.467871731481	Down	IBTK
PRMT1	2.43488589759245	8.47935427483567	58.9430038579708	5.78508388709179e-254	1.5430029558385e-251	571.527962534243	Up	PRMT1
SECISBP2	-2.7673473945138	7.68573462880156	-58.9257795490469	6.73216308903131e-254	1.75479951063864e-251	571.37644324793	Down	SECISBP2
ABCA8	-5.69362657077632	6.24082316812344	-58.7497062834373	3.17703422414e-253	8.09720122592482e-251	569.825765098785	Down	ABCA8
ATF1	-3.37564367745479	7.40894228333105	-58.5876343558518	1.32909080575339e-252	3.31377009808383e-250	568.395505797551	Down	ATF1
C21orf62	-3.69672588721248	4.18059921413208	-58.1956349890861	4.28370953842982e-251	1.04531627013301e-248	564.924669558987	Down	C21orf62
SLC31A2	-2.75779683440365	4.35446092065757	-57.9329614160684	4.430459669487e-250	1.05860295727805e-247	562.589759768132	Down	SLC31A2
CLK1	-3.3135966362654	8.36007017494232	-57.4840223674083	2.44324102084701e-248	5.71867985063149e-246	558.58203545476	Down	CLK1
APPL1	-2.66166272903811	6.58636960632236	-57.1268011687899	6.03120062272557e-247	1.38343679884079e-244	555.377584807298	Down	APPL1
MAP4K5	-2.53106692384068	7.44624535948329	-57.0662252253804	1.04020625465981e-246	2.33924030092026e-244	554.832820084679	Down	MAP4K5
FKBP8	2.16235914039243	8.53604720529096	57.0633856145773	1.06713699745108e-246	2.3536527353397e-244	554.807273458463	Up	FKBP8
ARMC8	-2.32312932061104	6.62611640453245	-56.4554802358065	2.59065613331185e-244	5.60608211187804e-242	549.31804486213	Down	ARMC8
LIN7C	-2.55785916320876	7.0873639756771	-56.3025696569731	1.03782277225527e-243	2.20422025462884e-241	547.930948939887	Down	LIN7C
MTO1	-2.59272602990117	6.5732874961992	-56.2019202785513	2.5908937058597e-243	5.40271998409179e-241	547.016529530026	Down	MTO1
GPRASP1	-3.60203637333764	5.35950473437773	-56.1651646387933	3.61965641537191e-243	7.41318561212508e-241	546.68231986003	Down	GPRASP1
RTN1	-4.27326198217168	5.64531869505801	-56.0324657251379	1.21194442303671e-242	2.43855975224702e-240	545.474485396643	Down	RTN1
NELL2	-4.33866303236708	4.97567975319344	-56.0159360008031	1.40901453296396e-242	2.78620477216614e-240	545.323894899879	Down	NELL2
ZC3H7A	-2.01835529075872	7.37918544403097	-56.0126161373274	1.452307884794e-242	2.82313883571226e-240	545.293646366473	Down	ZC3H7A
ZNF573	-2.65438557872585	4.60397960784784	-55.2593472773369	1.43838899646703e-239	2.74948056674673e-237	538.39879651301	Down	ZNF573
GCA	-3.32737140427993	7.12175469061731	-55.1263397313877	4.89436199151179e-239	9.202202898467e-237	537.174795016435	Down	GCA
ZNF330	-3.14472154670247	7.56667521188901	-54.9911587495821	1.7024842807726e-238	3.14932132519047e-236	535.928767156525	Down	ZNF330
FBXO3	-2.97931276620392	6.70180179610378	-54.8796897695393	4.76619888088119e-238	8.67675158171847e-236	534.899765319393	Down	FBXO3
DPYS	-2.2954018866119	3.25663283211875	-54.6203001072389	5.25885423697008e-237	9.42403113184529e-235	532.499867839327	Down	DPYS
CSGALNACT1	-3.92728701444041	5.10567754069737	-54.3437421288691	6.8586387426263e-236	1.21018042675663e-233	529.93278395991	Down	CSGALNACT1
ATP10D	-3.8748175909039	5.42559767373236	-54.190882252894	2.84656384412763e-235	4.94655162549996e-233	528.51019091151	Down	ATP10D
CREBL2	-2.5573718632066	7.13542612816891	-54.1497018359386	4.1785754267542e-235	7.1528479954394e-233	528.126492299832	Down	CREBL2
ARAP2	-3.81040622161276	5.25995421529899	-54.1328482189658	4.88966796333377e-235	8.24700027521691e-233	527.969403265712	Down	ARAP2
PRKDC	3.00509449362061	7.99537126464851	54.1003408020203	6.62158838207608e-235	1.10062314715986e-232	527.66631747032	Up	PRKDC
DMXL1	-3.0286495622576	5.2071896605816	-54.0479733178977	1.07945466424647e-234	1.76860936346325e-232	527.177812463149	Down	DMXL1
FEM1B	-2.22597413746533	7.47770515260242	-53.9726026085029	2.18229762343913e-234	3.52517907651034e-232	526.47417757872	Down	FEM1B
RNASE4	-4.2841263566568	6.7108496958861	-53.8405892840454	7.49970775117643e-234	1.19464094719781e-231	525.24019080584	Down	RNASE4
FLRT2	-4.64273339020911	5.74415124633578	-53.5724611410822	9.2599528031136e-233	1.45482737943712e-230	522.727767068728	Down	FLRT2
PLCE1	-3.76432841404885	5.16964378246907	-53.5242179657311	1.45675571958352e-232	2.25777450647343e-230	522.274845880003	Down	PLCE1
COPE	2.17866364244599	8.44152569124798	53.3376535517013	8.42258809466e-232	1.28798217143541e-229	520.52081732228	Up	COPE
PGRMC2	-2.38692540070265	8.36950962787997	-53.3290956704528	9.12942301041447e-232	1.37770200666373e-229	520.440262759335	Down	PGRMC2
IGFBP2	4.35225910929549	9.19590307772132	53.1231841936749	6.36243821699411e-231	9.4767277806111e-229	518.499502001376	Up	IGFBP2
SLK	-3.03061872137476	7.47868236954184	-53.0734816316986	1.01733780494754e-230	1.49587785704402e-228	518.0303144002	Down	SLK
CFHR1	-3.46434628522093	4.38379339407498	-52.8391399147273	9.33715794592069e-230	1.35554258837676e-227	515.814316496195	Down	CFHR1
BNC1	-5.37133024167381	4.77895575043613	-52.7153528918598	3.01910815709395e-229	4.32826893171382e-227	514.64119527564	Down	BNC1
GALC	-2.81041168357339	7.16471931842638	-52.5598817811572	1.32154522144582e-228	1.87121014132865e-226	513.165294998828	Down	GALC
SLC25A11	2.02304979937762	7.98351267868441	52.1863893577287	4.63901548864619e-227	6.48839861454673e-225	509.608239934517	Up	SLC25A11
LHX2	-4.44413339382038	3.98343323369624	-52.0564483500607	1.605875098088e-226	2.21900981927365e-224	508.366906157767	Down	LHX2
PPWD1	-2.90945142062661	6.61537674251787	-51.8601085633647	1.05241659264365e-225	1.43692451202738e-223	506.487522612388	Down	PPWD1
GCOM1	-2.31128288070211	4.97215144221319	-51.82145864617	1.52455363891168e-225	2.05707125702094e-223	506.117030979252	Down	GCOM1
GPR137B	-3.56456420182168	7.20864813326842	-51.6115190670004	1.14484338697612e-224	1.52676846572431e-222	504.101529019737	Down	GPR137B
LGALS2	-3.6211363968398	4.33659475505695	-51.5321876564443	2.45583801368287e-224	3.23747197458952e-222	503.338570689991	Down	LGALS2
CLDN3	3.83543217308293	8.41379276404646	51.5156466989555	2.87971584745909e-224	3.75312057437595e-222	503.179397309651	Up	CLDN3
MRPS12	3.1387899029125	8.05356682254106	51.3893806913138	9.72002067700412e-224	1.25257210274787e-221	501.963281609813	Up	MRPS12
CCDC93	-2.52507218203495	6.09267775957481	-51.3395506307149	1.57176597107952e-223	2.00295376914566e-221	501.482833261409	Down	CCDC93
GAGE12D	1.06632476362359	2.76084157222502	51.3074203641675	2.1430756041174e-223	2.70098176962884e-221	501.172886630848	Up	GAGE12D
GAGE12F	1.06734498715879	2.78944695777187	51.2982465532004	2.34148953817334e-223	2.91897212101196e-221	501.084368570635	Up	GAGE12F
DDA1	2.66882444259723	7.26822890516512	51.2197420843454	4.9973816548688e-223	6.16290002147207e-221	500.326473698698	Up	DDA1
YWHAE	2.37351591005889	8.59327348087925	51.1509574542628	9.71597266748017e-223	1.18545202684394e-220	499.661818324046	Up	YWHAE
PRKAR1A	-2.22844484784624	9.57412423362872	-51.0732983509928	2.05955807938454e-222	2.4864285907854e-220	498.910739037551	Down	PRKAR1A
HGS	1.93266515674722	9.20876418261361	50.8843203915533	1.28547150374281e-221	1.53573673712774e-219	497.080062364003	Up	HGS
PROS1	-4.78437383875257	7.44498022906314	-50.8756534753909	1.39823418739282e-221	1.65323174177405e-219	496.996002427271	Down	PROS1
RBM26	-2.52232762468434	6.62770411301428	-50.8665362049048	1.52756281032181e-221	1.78771610934498e-219	496.907564926999	Down	RBM26
GAGE12B	1.0673339112043	3.27911406668267	50.8604471392542	1.6205412682392e-221	1.87737250559954e-219	496.848495522031	Up	GAGE12B
ADAMTS3	-3.24474370445561	4.0436844255384	-50.7340539109274	5.53026870015837e-221	6.34266517221163e-219	495.621375413498	Down	ADAMTS3
BTBD2	2.20644250449027	7.75658211218094	50.6930976777774	8.23498060108882e-221	9.35118737761264e-219	495.223335184685	Up	BTBD2
GAGE12C	1.06631777428019	3.24548354525263	50.6910071889082	8.40409384817953e-221	9.4496619945854e-219	495.203013067349	Up	GAGE12C
SNCAIP	-3.91936198248455	6.3736550196239	-50.6308109802351	1.5093885591217e-220	1.68069683345309e-218	494.617609456589	Down	SNCAIP
VPS13C	-2.51010792505302	7.17193480943509	-50.5207972451882	4.40612293275251e-220	4.85902153035947e-218	493.546621727035	Down	VPS13C
ME1	-3.42190767171139	5.61923133722312	-50.4789729717097	6.62365769789481e-220	7.2349266797291e-218	493.139083316292	Down	ME1
CLDN4	3.51568776744271	6.01936545911702	50.4757595427064	6.83445657139039e-220	7.39475305823362e-218	493.10776284723	Up	CLDN4
SOX17	4.72673817516967	8.1163299945336	50.4434371265281	9.36679963157128e-220	1.00399836424758e-217	492.792656184281	Up	SOX17
ZDHHC17	-3.18691759949123	6.77679219635559	-50.33651620097	2.6594473561749e-219	2.8241853451824e-217	491.749412703352	Down	ZDHHC17
ATP8A1	-3.42492699209096	5.90858676994103	-50.0702399146634	3.59757999333512e-218	3.78538027005142e-216	489.145388571687	Down	ATP8A1
RPN1	1.95003618477284	9.23721527524648	50.0172572652917	6.04691600688052e-218	6.30473451662843e-216	488.62623922254	Up	RPN1
ZNF45	-3.47312740730298	5.63962445676839	-50.0107911773145	6.44268868187585e-218	6.65686454886794e-216	488.562858407013	Down	ZNF45
CCNT2	-2.46863594375654	6.78699394273105	-49.8237505783294	4.0405676537377e-217	4.13761343042122e-215	486.727313229961	Down	CCNT2
DSE	-3.68564032418878	6.89770828533268	-49.8014449494431	5.03100817400068e-217	5.10625068562953e-215	486.508134500769	Down	DSE
HSD17B2	-3.02649906034389	3.36586458145734	-49.7996471096245	5.12071156227324e-217	5.15170534278174e-215	486.490466036473	Down	HSD17B2
SLC39A8	-4.45598751099162	7.12233162143455	-49.7277132075686	1.0388826511202e-216	1.03608218484327e-214	485.783209721719	Down	SLC39A8
HDAC4	-3.03140016211169	6.02831338247276	-49.6587420315294	2.04833656243731e-216	2.02520448574082e-214	485.104499749369	Down	HDAC4
WDR44	-2.92293882030346	5.90622087486925	-49.3932390937043	2.80978977938428e-215	2.75431444271439e-213	482.48648376467	Down	WDR44
NT5DC2	3.47321536542168	7.3645326192775	49.3661916855491	3.67059777738749e-215	3.56763439905568e-213	482.21930408716	Up	NT5DC2
DHX29	-2.64458202814738	6.80685427191358	-49.3463849318001	4.46430303356906e-215	4.30261273042046e-213	482.023593116451	Down	DHX29
INSIG2	-2.75767262363769	5.83247759983153	-49.153007837229	3.02598451665955e-214	2.89208470179736e-212	480.110343678923	Down	INSIG2
FUBP3	-2.39877587252843	7.44077946281739	-48.9555706991221	2.14510493327938e-213	2.03324037022985e-211	478.152264641002	Down	FUBP3
ING3	-2.22455772537093	6.8668894461497	-48.8921326614676	4.02884587420479e-213	3.78744535502088e-211	477.522118058468	Down	ING3
PREPL	-2.4247654470054	8.21790368013359	-48.7454505394194	1.73346868994504e-212	1.61635385406339e-210	476.063219326039	Down	PREPL
XPA	-2.25016277221169	6.16659833521971	-48.505815107259	1.89097913191523e-211	1.74900319870449e-209	473.674191861115	Down	XPA
ANXA8	-3.51226779953833	4.53745702791565	-48.4330709445675	3.91122297352046e-211	3.58862530266449e-209	472.947593725392	Down	ANXA8
PNRC2	-1.96007689829653	8.15872177972922	-48.3980782731437	5.5493206409523e-211	5.05120305008586e-209	472.597843441732	Down	PNRC2
CD24	4.22244307867022	9.47608609641044	48.3251750820451	1.1507213081896e-210	1.03918288847453e-208	471.868700355897	Up	CD24
PLSCR4	-4.07157441657813	7.1502609899186	-48.2805355199948	1.79906425327559e-210	1.61198968131389e-208	471.421917151867	Down	PLSCR4
CHD8	2.1438759740158	7.17205666368805	48.2683829971942	2.03188735091376e-210	1.80648961454496e-208	471.300244365556	Up	CHD8
S100A11	2.74613423473924	10.882750116478	48.2644397279397	2.11373777931348e-210	1.86480450699587e-208	471.260759925824	Up	S100A11
MAZ	2.11745280305754	7.87596702519957	48.112272808875	9.717122883156e-210	8.5073039959478e-208	469.735645705347	Up	MAZ
PHACTR2	-3.00385530679271	6.2700993522842	-47.8846618695747	9.56687479979475e-209	8.3123096271853e-207	467.449107208817	Down	PHACTR2
SEBOX	-1.69176349486336	3.07254803291838	-47.7088450036186	5.62168589815659e-208	4.84775305007202e-206	465.678546018959	Down	SEBOX
AOX1	-3.9988077158952	5.6170689838206	-47.6616767909284	9.04646962271178e-208	7.74283284349862e-206	465.202895289075	Down	AOX1
RNF38	-2.67716323070138	7.65402519375922	-47.4797634620443	5.68103435492804e-207	4.82635429753109e-205	463.365901936766	Down	RNF38
HBG1	-2.46940823205245	3.99276729806989	-47.2240147533922	7.57227477760883e-206	6.38576613414674e-204	460.776435223684	Down	HBG1
VPS54	-1.80827904658174	7.03636703585456	-47.077652449762	3.3458408359523e-205	2.80098164580562e-203	459.290892153719	Down	VPS54
LGALS8	-2.57428742153705	7.46052213756594	-47.0251295069122	5.70618674673756e-205	4.7423373766908e-203	458.757153561234	Down	LGALS8
TSPAN5	-2.96693509050168	5.52866418581674	-46.9174532501136	1.70647008517583e-204	1.4080219717181e-202	457.661883804071	Down	TSPAN5
MFSD10	2.51840371965437	9.05167579246858	46.9123213156579	1.79799669906931e-204	1.47294458154471e-202	457.609646710493	Up	MFSD10
EPB42	-1.65407623498195	3.17213921723895	-46.8962039702402	2.11864836892662e-204	1.72331759880988e-202	457.44556985922	Down	EPB42
DOCK4	-3.55976725549083	5.3834188072194	-46.784780061532	6.59400136657724e-204	5.32581701924467e-202	456.310382244706	Down	DOCK4
ZNF302	-2.76649646950394	6.67202751484572	-46.7519978789607	9.2118784534161e-204	7.38818419456148e-202	455.97610543419	Down	ZNF302
GALNT12	-3.67730157731	5.69939997979278	-46.325344487071	7.23328519511398e-202	5.76101027102515e-200	451.613449202594	Down	GALNT12
NUCB1	1.83681353276369	9.82242463917984	46.3005628845646	9.32617222310504e-202	7.37668063633046e-200	451.359357971023	Up	NUCB1
CHUK	-2.19504417030954	5.87406535272483	-46.230899018368	1.90605957749665e-201	1.49730118454172e-199	450.644671484025	Down	CHUK
NBEA	-2.61705808128666	4.5016378758658	-46.1741428241198	3.41384361509244e-201	2.6634947225507e-199	450.061961145071	Down	NBEA
CSGALNACT2	-2.92536384476747	6.06040048948268	-45.9967075539285	2.11661615577273e-200	1.64023450611875e-198	448.237674064059	Down	CSGALNACT2
TSPYL1	-2.54699668057214	8.26426657333776	-45.8830868170267	6.82251101483105e-200	5.25150193483875e-198	447.06743927154	Down	TSPYL1
HMGA1	2.92143170026865	8.50995338610518	45.7109608952577	4.0299880903448e-199	3.08132889387763e-197	445.291576576741	Up	HMGA1
PRG4	-4.13918406717027	4.23859564756685	-45.6352642461868	8.81117304084528e-199	6.69240686128838e-197	444.509430877376	Down	PRG4
PDE8B	-3.33738098629932	5.05605394406963	-45.6292801892752	9.37353971724384e-199	7.07270572480721e-197	444.447569417836	Down	PDE8B
ISOC1	-3.08317550008479	7.5017782876406	-45.6097046235101	1.14766791532049e-198	8.60300870641224e-197	444.245171727882	Down	ISOC1
SLC46A3	-3.64725499489834	6.03154908098585	-45.4849500134117	4.17413879768451e-198	3.10864921237946e-196	442.954175865926	Down	SLC46A3
RHOB	3.17627067433107	8.74845659728978	45.3807078718027	1.2295937657812e-197	9.09820058048039e-196	441.873962953564	Up	RHOB
SCAMP4	2.48250059334957	6.32416284826866	45.3485214569701	1.7169258248605e-197	1.26227065931571e-195	441.540156623395	Up	SCAMP4
UBE2D1	-1.91448248521492	5.85103393087355	-45.3334818350685	2.00687155060625e-197	1.46603884164988e-195	441.384135983636	Down	UBE2D1
ELF3	3.46417570179012	7.7125865127451	45.193296687103	8.60551987909775e-197	6.24662705654254e-195	439.92850303693	Up	ELF3
MAP7D1	1.94330306509254	7.16627092730618	45.1842723151682	9.45180746206667e-197	6.81778489197752e-195	439.834713224812	Up	MAP7D1
TTC37	-2.43374873582343	6.96075850356828	-45.1008410573511	2.25085839947616e-196	1.61344343647451e-194	438.967135665361	Down	TTC37
RAP2C	-2.2743890213097	7.02625796953828	-45.0715836006551	3.05199803136796e-196	2.17412207588566e-194	438.662690197349	Down	RAP2C
C6orf120	-2.40094133029283	5.84135372768534	-45.0460677860271	3.98058476311387e-196	2.81810658321932e-194	438.397092098205	Down	C6orf120
GANAB	1.64758522424413	8.28107590772413	45.0340388204284	4.51174659770932e-196	3.17455348031462e-194	438.271852540793	Up	GANAB
GLS	-2.19372385410842	7.13357810033834	-44.9958209009022	6.71780056672066e-196	4.69795455486093e-194	437.873826908369	Down	GLS
IDH2	2.69831240969136	8.5172538971316	44.9350190311617	1.26599814361419e-195	8.79983800552192e-194	437.240221983222	Up	IDH2
MORC3	-2.55395012697451	6.20727663500817	-44.9272025374064	1.37349531139942e-195	9.48952875086745e-194	437.158734284517	Down	MORC3
PTPRZ1	-1.78131660877239	3.2821325290652	-44.8681033559643	2.5441522345521e-195	1.74723844180108e-193	436.542372751491	Down	PTPRZ1
YWHAH	2.2418190510044	8.59723155009207	44.8138670009257	4.48122855377594e-195	3.05923870733668e-193	435.97634314968	Up	YWHAH
DMD	-3.41538934305019	5.49655232263383	-44.5562763830476	6.62573410050847e-194	4.49648191708471e-192	433.283019077408	Down	DMD
ADRM1	1.89431640755056	8.47732983082195	44.4571929917414	1.87143561242053e-193	1.26255853169712e-191	432.244810736968	Up	ADRM1
PURA	-2.55746534217168	6.97991156348532	-44.4527715130363	1.96024340411304e-193	1.31473869016213e-191	432.198453301825	Down	PURA
SMG7	1.89531688068284	7.95060709013731	44.1902160151256	3.08938085794579e-192	2.0600063406849e-190	429.441278289383	Up	SMG7
STXBP3	-1.98445259401173	7.55135687271446	-44.1335955853911	5.60554163582971e-192	3.71618248678213e-190	428.845558855696	Down	STXBP3
IL6ST	-2.873446978466	8.32751551690327	-44.0028284816683	2.22263065116138e-191	1.46502016886034e-189	427.468187023402	Down	IL6ST
UBE2M	2.16060730869298	8.64511630197164	43.9495229898358	3.89944174037744e-191	2.55558270402222e-189	426.906104922348	Up	UBE2M
CDV3	-1.83097789208711	9.53285114235499	-43.9373339099878	4.43454626787666e-191	2.88976199694758e-189	426.777526623267	Down	CDV3
MAF	-3.7150764280498	7.5637105804897	-43.7594238747081	2.90334906065604e-190	1.88127177269289e-188	424.898697336195	Down	MAF
SLTM	-2.59243722643476	7.76133581656644	-43.7510124864383	3.17339243727147e-190	2.04469875635205e-188	424.809770164559	Down	SLTM
MTUS1	-2.84682923557511	7.43646626862705	-43.7400566701162	3.56318131209271e-190	2.27608199457769e-188	424.693929402799	Down	MTUS1
DIRAS3	-4.40961698409294	6.00684795454334	-43.7398178305493	3.57219251045413e-190	2.27608199457769e-188	424.691403877304	Down	DIRAS3
XAB2	2.12946912077041	7.43773422088479	43.6366549208292	1.06421084239913e-189	6.74333378534562e-188	423.599875085307	Up	XAB2
FBXO38	-1.78837746683809	7.57922786398957	-43.6088413651126	1.42871624288874e-189	9.00326735697306e-188	423.305361708791	Down	FBXO38
UBA3	-2.48540003343527	8.06725896910505	-43.6032098776531	1.51653024241278e-189	9.50441822417061e-188	423.245718963305	Down	UBA3
CNOT3	2.57381215432622	6.93468294394492	43.5826813739274	1.8849407740498e-189	1.17491226834659e-187	423.028269142469	Up	CNOT3
ITGAM	-3.43237334693461	5.27109968405663	-43.5723204352818	2.10365521082259e-189	1.30415251961753e-187	422.918500002819	Down	ITGAM
STIP1	2.17831190838156	8.32429551956641	43.561578361459	2.35728127319556e-189	1.45353004958494e-187	422.804678706247	Up	STIP1
ADAM9	-3.14130909355811	7.25213320001938	-43.4887341720954	5.1029145591926e-189	3.12969663526096e-187	422.032451525538	Down	ADAM9
KAT2B	-3.44058606687748	6.6892138251622	-43.4842645035706	5.35066827475027e-189	3.26419225761228e-187	421.985046535684	Down	KAT2B
FBXW2	-2.09068530732332	7.3587821591789	-43.445924145692	8.03654274110054e-189	4.8767782379726e-187	421.578308464484	Down	FBXW2
DDHD2	-2.64061033937882	7.24036471145922	-43.3350719256551	2.60791796717464e-188	1.56597964217413e-186	420.401282765494	Down	DDHD2
REV1	-2.45502989566148	6.81048371698599	-43.2887322751182	4.26775786868047e-188	2.5493184893696e-186	419.908792789925	Down	REV1
BANF1	1.85669924333971	9.96705531271135	43.2471589211717	6.64054334510877e-188	3.9461342810908e-186	419.466728944066	Up	BANF1
CORO1B	1.56589961493359	8.5352181163734	43.2195670883575	8.90608080309589e-188	5.26514642941787e-186	419.173215728736	Up	CORO1B
TCEAL2	-5.66600800652245	6.51563832978657	-43.1969856940416	1.13253245931909e-187	6.66103321842598e-186	418.93293090118	Down	TCEAL2
TNKS	-2.65291143957521	6.99721696867463	-43.1930374319278	1.18113930167583e-187	6.9114727810817e-186	418.890911535291	Down	TNKS
TJP2	-2.58957369514225	6.69843632032912	-43.1197339601255	2.57806263355131e-187	1.50090357077157e-185	418.110424318843	Down	TJP2
PHF3	-1.91039142739531	7.35284607439514	-43.0601541193228	4.86447783146962e-187	2.81771193177399e-185	417.475560586685	Down	PHF3
VAMP4	-2.12053271906907	6.45798833720429	-43.050655224515	5.38289771298777e-187	3.10233436533953e-185	417.374302231136	Down	VAMP4
DRAP1	1.79402794451955	8.66953292106813	42.9830817761003	1.10668248050726e-186	6.34627068446889e-185	416.653641521	Up	DRAP1
CRIM1	-2.91603444025698	7.92148684767221	-42.8927331437678	2.90345533543289e-186	1.65670294736715e-184	415.689191614991	Down	CRIM1
SLC2A4RG	2.09276083486221	8.22750785422657	42.8685897379855	3.75775784758327e-186	2.1335507303927e-184	415.431293118652	Up	SLC2A4RG
DCTN1	1.94972288461148	8.42794572819993	42.8431654681071	4.93082188987395e-186	2.78579291896376e-184	415.159633426636	Up	DCTN1
MFF	-1.98249664987452	8.1567245737467	-42.8126040883163	6.83592084637429e-186	3.84319491113072e-184	414.832976074491	Down	MFF
GHR	-3.91618172649007	5.56344953539532	-42.8038558351558	7.50618302352645e-186	4.19943478521097e-184	414.739448206392	Down	GHR
NDUFS8	2.1394243491856	9.06569165941767	42.7837552264655	9.30617498220487e-186	5.18119033353921e-184	414.524515537041	Up	NDUFS8
EFHC1	-2.69052350070424	6.08368268214045	-42.7265648694104	1.71592106248897e-185	9.50719742303671e-184	413.91271060806	Down	EFHC1
HBG2	-2.46826709003602	4.29353643217245	-42.6569567799721	3.61543603542141e-185	1.99353057164655e-183	413.167510738868	Down	HBG2
SMARCA2	-2.87019853092695	7.87797616398159	-42.6127411839832	5.80618859802264e-185	3.18618071917329e-183	412.693838224393	Down	SMARCA2
DIXDC1	-2.73009587729196	5.93983462024488	-42.5596342647365	1.02596523946717e-184	5.60323587211857e-183	412.124590494029	Down	DIXDC1
SLC38A6	-2.298640390377	5.04716145116242	-42.5461327184398	1.18580736452685e-184	6.4455093193168e-183	411.979812346672	Down	SLC38A6
EHBP1	-2.2067306657563	6.98371137999072	-42.4853710080099	2.27575665221571e-184	1.23116287944632e-182	411.327976595727	Down	EHBP1
EP300	-1.98487703046234	7.82519349463155	-42.4683615895658	2.7315874333506e-184	1.47082517714075e-182	411.145420998772	Down	EP300
FKBP1A	1.61841264354473	9.28565710109641	42.3555816833102	9.1735243740834e-184	4.91640892740012e-182	409.934078919862	Up	FKBP1A
PRAMEF1	1.21360090968787	2.74840032048559	42.1410165398715	9.23420219867392e-183	4.92591000077168e-181	407.625079641615	Up	PRAMEF1
AGTR1	-2.44731882846248	3.99688178262353	-41.9479975388664	7.40794505982641e-182	3.93341305051616e-180	405.543010601758	Down	AGTR1
ANKRA2	-2.36960973592965	7.16301586333659	-41.9146066810606	1.06252783669195e-181	5.61572892120735e-180	405.182354040122	Down	ANKRA2
RNF19B	2.1839165880114	6.55092717666761	41.8733943014151	1.65866498027291e-181	8.72625167832572e-180	404.737024024816	Up	RNF19B
C1RL	-2.5485997520297	7.07807562477333	-41.8362930031914	2.47720461378884e-181	1.29730866281024e-179	404.33593512513	Down	C1RL
WNT2B	-3.72251843185173	5.57815205298091	-41.8205624634274	2.93659942899976e-181	1.53090267505447e-179	404.165825778504	Down	WNT2B
ARPC4	1.5946874889944	7.53989195656422	41.7884642935796	4.15570187912478e-181	2.15664003853765e-179	403.818621396512	Up	ARPC4
DENND1B	-2.33095023092022	4.92176030888529	-41.7476838898121	6.46122210400167e-181	3.33800704102681e-179	403.377315438193	Down	DENND1B
LONP2	-2.29531643292871	7.51261135334568	-41.6974291872572	1.11336891468546e-180	5.72611124777019e-179	402.833196473753	Down	LONP2
NKX3-1	-2.61213309495807	4.53662345824323	-41.6771005006326	1.38763238384768e-180	7.10480170104868e-179	402.613003305033	Down	NKX3-1
UBE2S	2.53660432922014	6.02575013522526	41.5269321614702	7.07017339279443e-180	3.60390305075375e-178	400.984828847768	Up	UBE2S
CAST	-2.11072751295743	8.28059432006097	-41.4892470365657	1.06435113838004e-179	5.40134655136315e-178	400.575790954977	Down	CAST
VWA1	2.59036868407639	7.31849507757816	41.4360847469659	1.89597804121954e-179	9.57928288755368e-178	399.998460048468	Up	VWA1
COX7B	2.0070369941852	8.36622600239981	41.3952682949747	2.95430117637443e-179	1.48609123648414e-177	399.554962105769	Up	COX7B
RABGAP1L	-2.08449643618664	6.67286564277399	-41.3369456932714	5.56991387686912e-179	2.7895782643586e-177	398.920886261202	Down	RABGAP1L
RCHY1	-2.23049757583004	6.94081410263704	-41.2603960976047	1.28111652580555e-178	6.38831540628864e-177	398.088002772745	Down	RCHY1
ALDH1A1	-4.17834146917445	7.89158580144003	-41.0522449494946	1.23830870159593e-177	6.14812229376786e-176	395.819546522846	Down	ALDH1A1
ZNF175	-1.91748518179766	6.17109540276461	-40.9216618166596	5.1536732623083e-177	2.54773614850922e-175	394.39367074626	Down	ZNF175
NCOA4	-1.72492844668927	9.58859865190531	-40.8866872223913	7.55335990160012e-177	3.71800363568463e-175	394.011411081151	Down	NCOA4
GAGE12E	1.06630972728729	3.09436072126923	40.8258088167721	1.46989455691256e-176	7.20436780907272e-175	393.345667709033	Up	GAGE12E
ZNF768	1.8500893155342	7.09683004104181	40.7890599734565	2.19747749403357e-176	1.07246252676898e-174	392.94357216779	Up	ZNF768
PPP2R5C	-1.99652708671466	7.93039777485833	-40.7702162799281	2.7008596523012e-176	1.31254912509502e-174	392.73732436503	Down	PPP2R5C
PDGFD	-3.64293895147696	6.84102109516955	-40.6495179104982	1.01326709055062e-175	4.90344314832283e-174	391.415206816809	Down	PDGFD
DAAM1	-3.05351508200853	6.91714541946762	-40.613399057988	1.50561013112149e-175	7.2553960478287e-174	391.019211295177	Down	DAAM1
SACM1L	-1.99433160392698	7.25772765945248	-40.5681757105429	2.4726001717712e-175	1.18653771422778e-173	390.523167637297	Down	SACM1L
PNN	1.57219552571208	9.27916990071068	40.4845881723977	6.18943848673342e-175	2.95777791684773e-173	389.605645578901	Up	PNN
SERPINB9	-2.78327766780591	6.82688931018351	-40.4582254111223	8.26822202859978e-175	3.93478167825771e-173	389.316086720318	Down	SERPINB9
RFC1	-1.83369771925889	6.62776020359607	-40.4497067453844	9.07940929582563e-175	4.3029646782572e-173	389.222502323364	Down	RFC1
S100A13	2.67693565661641	8.37311252642831	40.4476326578153	9.28868785024078e-175	4.38403131499636e-173	389.199715434153	Up	S100A13
PJA2	-2.63259747761	8.25585528691263	-40.4096788830807	1.40960269843757e-174	6.62571038868055e-173	388.782643018948	Down	PJA2
FASN	2.44601570189537	8.50321893442815	40.3406897531439	3.00996323580483e-174	1.40903136128349e-172	388.024065003911	Up	FASN
CIRBP	-2.03890329128064	9.34598175138982	-40.3340471772452	3.23815062918447e-174	1.50968900675271e-172	387.950994512588	Down	CIRBP
INTS3	1.85116895945218	8.18334274794884	40.3271727991926	3.49255199744363e-174	1.62170359751745e-172	387.875368339051	Up	INTS3
NDUFB7	2.38052456159741	9.46490570269174	40.2901294882256	5.25025087405442e-174	2.42802932558589e-172	387.467747487603	Up	NDUFB7
RYR2	-2.55115294737621	4.21582056284949	-40.203559265587	1.36208711002082e-173	6.27380605013204e-172	386.514471762894	Down	RYR2
PLCL2	-2.58823769277853	6.30832567913756	-40.1967273879475	1.46857380365424e-173	6.7372291816442e-172	386.43920224811	Down	PLCL2
MED4	-2.26449080828493	7.56553957047858	-40.1905162927797	1.57260039430307e-173	7.18571869412826e-172	386.370767103931	Down	MED4
CETN3	-2.73631696805059	6.18050165766491	-40.1724433249295	1.91918431349274e-173	8.73457336962232e-172	386.171608082487	Down	CETN3
ERI3	1.85547455568359	8.6976934323718	40.1706557458668	1.95737079184163e-173	8.87315636823387e-172	386.151907257034	Up	ERI3
CFHR2	-1.21232926713879	3.47918056153027	-40.150094240773	2.45530309601994e-173	1.1086563467816e-171	385.925271304111	Down	CFHR2
PDZD8	-2.18031811341775	6.84774564953327	-40.1497282396374	2.46522996629594e-173	1.10877343072346e-171	385.921236638126	Down	PDZD8
MIS12	-2.15944355544926	6.05643194500249	-40.0944422860289	4.53561801841353e-173	2.03199230676503e-171	385.311592799478	Down	MIS12
ZNF83	-2.64342799521659	7.04946624078596	-40.08489612866	5.03932340184545e-173	2.24887159905702e-171	385.206287896056	Down	ZNF83
ZCCHC10	-2.2703921661322	6.49792894300661	-40.0676325480777	6.09669876956069e-173	2.7101952786082e-171	385.015822342394	Down	ZCCHC10
CYP11B2	1.19037106094432	2.85707133287036	40.0358990646514	8.65356582533351e-173	3.83195932242278e-171	384.66561673833	Up	CYP11B2
AKAP9	-2.17416882013898	7.14827005641954	-39.9932966541942	1.38508424760792e-172	6.1098197060828e-171	384.195266762026	Down	AKAP9
PDLIM7	2.42332280040686	7.92644287424579	39.9833612341724	1.5457212721311e-172	6.79229014178986e-171	384.085542803886	Up	PDLIM7
AGL	-2.20586901712745	7.11209114302434	-39.9670659467118	1.85055772679307e-172	8.10078113304953e-171	383.905555744979	Down	AGL
NSMAF	-1.79682534743903	7.36628441046444	-39.9166232130225	3.23129242212894e-172	1.40911379427364e-170	383.348189484318	Down	NSMAF
HERC1	-1.98994422913199	7.10091629723071	-39.8802387216884	4.83136377696074e-172	2.09097777954576e-170	382.945963586765	Down	HERC1
PSD4	1.90486932747495	6.17972635869818	39.856853593353	6.2572971024002e-172	2.69793009276045e-170	382.687357302305	Up	PSD4
TRIM28	1.96573153935712	9.52083307317791	39.8487745041677	6.84221762942503e-172	2.93907842666201e-170	382.597998296263	Up	TRIM28
SEC24B	-2.32750424087507	7.29349186056064	-39.7944616068211	1.24794334007348e-171	5.34054558481447e-170	381.997058821054	Down	SEC24B
SPAG9	-1.81071704054154	6.98620182280145	-39.7755606599139	1.53836599479726e-171	6.55892921722297e-170	381.78784547551	Down	SPAG9
RBBP4	1.83260686753473	7.97238007134469	39.7619237407486	1.78908103331411e-171	7.5903645891812e-170	381.636871817527	Up	RBBP4
UBR2	-1.50749803764516	7.6282720194477	-39.7616999026002	1.79352062400218e-171	7.5903645891812e-170	381.634393524244	Down	UBR2
OLFML1	-3.35202795559387	6.98495102775856	-39.6844084954495	4.22217456646396e-171	1.78029853319026e-169	380.778266748656	Down	OLFML1
BCL2L13	-2.18702740780726	6.12754017846478	-39.646159318375	6.45152314947531e-171	2.70045689785884e-169	380.354321925978	Down	BCL2L13
GPBP1L1	1.53904890575863	7.66938282598436	39.6252705374179	8.13300520415533e-171	3.39190678859845e-169	380.122719177185	Up	GPBP1L1
UGT2B28	1.83236754094392	3.2799041162123	39.597891003959	1.10187212431808e-170	4.57875775137828e-169	379.819068949757	Up	UGT2B28
DSC3	-3.90586253106605	4.98566011198865	-39.5832310405419	1.29646561592829e-170	5.3679292956973e-169	379.656445837523	Down	DSC3
RUFY3	-1.92865581487375	7.30349947796617	-39.5099806733497	2.9231063942031e-170	1.20593910917681e-168	378.843480671563	Down	RUFY3
DYNC1LI1	-1.68546366152159	5.871576285615	-39.4866377927191	3.78811513733491e-170	1.55720044839047e-168	378.584271636258	Down	DYNC1LI1
TBC1D9	-2.14006163054778	7.1745659347816	-39.4510926142016	5.62221380694741e-170	2.30289893399571e-168	378.189433905195	Down	TBC1D9
DCAF6	-1.95282832183352	8.91793352610776	-39.4248637304092	7.52470439389207e-170	3.07120408162093e-168	377.897982001732	Down	DCAF6
ZFYVE16	-2.38762667720483	6.16498761285329	-39.3140003669175	2.58184147069844e-169	1.05004041941278e-167	376.665144800321	Down	ZFYVE16
PIGB	-2.20558831124719	5.33435804498413	-39.2930100242442	3.26122962119778e-169	1.32166228005362e-167	376.431554528484	Down	PIGB
DAB2	-2.40571016850769	7.95726182512938	-39.2699329709185	4.216440919443e-169	1.70275918679901e-167	376.174679674303	Down	DAB2
ACSL1	-2.74854711999188	6.0247161378301	-39.2586947847839	4.77844598185556e-169	1.92294726196145e-167	376.049561620788	Down	ACSL1
EIF4G1	2.04006237421258	8.94054615069791	39.2515663830084	5.17319159775054e-169	2.07452218302801e-167	375.970190944307	Up	EIF4G1
CAV2	-3.27119273714825	7.02812853852844	-39.2317232261533	6.45255051859084e-169	2.57854710445012e-167	375.749215762285	Down	CAV2
SNX7	-2.83232869441723	7.13678891269082	-39.2060599340112	8.5878608682386e-169	3.41993667700793e-167	375.463355078529	Down	SNX7
SRP54	-1.51835715233773	7.67551510889455	-39.1685722866211	1.30408415339738e-168	5.17527375616421e-167	375.045638350121	Down	SRP54
RFXANK	2.26563158245126	7.94825855039683	39.1601075362149	1.43311480448126e-168	5.66772196296401e-167	374.951293520686	Up	RFXANK
EPS15	-2.12910995300665	7.29831255575132	-39.1483006276608	1.63471161116809e-168	6.44278607164494e-167	374.819683556954	Down	EPS15
ZNF226	-2.09884513028239	6.41586934455192	-39.1348367073198	1.89946986588529e-168	7.46062325062959e-167	374.669582171192	Down	ZNF226
PCCA	-2.72204174416705	6.38605915997118	-39.1336407548526	1.92496831697584e-168	7.53496983870168e-167	374.656248116455	Down	PCCA
SETX	-1.55077461649296	6.9846581952661	-39.1290219183983	2.02670323800908e-168	7.906210692764e-167	374.604749585783	Down	SETX
RAPGEF6	-1.93222848706469	5.78461437850996	-39.1146455995542	2.37910902656467e-168	9.24949200870178e-167	374.444441482157	Down	RAPGEF6
OTUB1	1.19376129788401	8.92525709490814	39.0644507154796	4.16479455772701e-168	1.61371718860037e-166	373.884526716284	Up	OTUB1
ARHGEF10	-1.70503881442066	6.25921751006439	-39.0450193404664	5.17331496076792e-168	1.99773566616321e-166	373.66769007306	Down	ARHGEF10
WFDC2	3.56301453755065	8.70182860913105	38.9449257719482	1.58196790080045e-167	6.08845297123503e-166	372.550000761888	Up	WFDC2
SPAG16	-2.40927859259977	6.72739450917693	-38.9293521188706	1.88266921545132e-167	7.22151613110741e-166	372.375987780839	Down	SPAG16
PTK7	2.05091670218776	8.0935316822025	38.9148650458557	2.21354823249173e-167	8.46239489281589e-166	372.2140890215	Up	PTK7
MEIS2	-3.79431195581621	7.02117183615948	-38.8776825109629	3.35436750309584e-167	1.27811431538226e-165	371.798441610634	Down	MEIS2
OGFOD2	1.34015023607905	4.43925135391414	38.8558063589738	4.28404511870482e-167	1.6269441545174e-165	371.553818342203	Up	OGFOD2
PPM1D	-2.1054348314712	5.61730201699336	-38.8209155023313	6.32932196499974e-167	2.39574236358356e-165	371.163540717823	Down	PPM1D
MSL2	1.85089166510267	6.45094769884562	38.7637385078977	1.20024152381725e-166	4.52814803837502e-165	370.523655025212	Up	MSL2
HTATSF1	-2.21481306355237	7.82014870700296	-38.7109378442848	2.16801953014105e-166	8.15246425940582e-165	369.932390509937	Down	HTATSF1
LRRC1	-2.32984110558756	6.92879698510602	-38.6228261099661	5.81998773227784e-166	2.18135422553904e-164	368.944950936275	Down	LRRC1
DLG5	-2.63010872577963	6.64378941128259	-38.620817656613	5.95254179069155e-166	2.22376878819027e-164	368.922431781671	Down	DLG5
ABHD11	2.39584234165695	7.6397667321919	38.5821565879782	9.18350566720205e-166	3.4196631979591e-164	368.488860540173	Up	ABHD11
ANXA3	-3.76607708235759	6.84988088260849	-38.5625825968246	1.14387236760636e-165	4.23195876905722e-164	368.269274973525	Down	ANXA3
ROCK1	-1.62970695108091	7.91259500808342	-38.4771067706663	2.9858907268803e-165	1.10113121371673e-163	367.309839026464	Down	ROCK1
PDZD2	-3.1035789410783	7.06562059795646	-38.4585432150979	3.6780937217683e-165	1.35205310560771e-163	367.101351804311	Down	PDZD2
OSTM1	-2.80958366417378	5.44681157780645	-38.4096659882056	6.3697485113477e-165	2.3340142388705e-163	366.552210830339	Down	OSTM1
CALR	1.64894456974018	9.2112391941699	38.3949614284636	7.51447866806101e-165	2.74469923070037e-163	366.386946504477	Up	CALR
WDR47	-2.33670998797625	5.49804432623541	-38.3040210642401	2.08956190230964e-164	7.60799538336166e-163	365.364283911025	Down	WDR47
AMIGO2	-3.70423418617142	6.31435292961502	-38.2940515988575	2.33761563967863e-164	8.48421321882094e-163	365.252111842709	Down	AMIGO2
NDUFV2	1.62079887814663	6.38400491389278	38.2737117921796	2.93889506762317e-164	1.06328667288865e-162	365.023219719596	Up	NDUFV2
GRAMD1C	-2.74726302326959	4.68814719037052	-38.2561546318028	3.58106680171939e-164	1.29154890405408e-162	364.825601378426	Down	GRAMD1C
CKS2	2.90427181622934	8.11170241266202	38.2504193805489	3.81990690978766e-164	1.37337029305187e-162	364.76103891855	Up	CKS2
CYP39A1	-2.49362703384275	4.9348406048606	-38.2424369673267	4.17909921538567e-164	1.49781527816432e-162	364.671173210298	Down	CYP39A1
NDUFA5	-2.39886734766165	7.23847634671397	-38.1010914068527	2.05469196832677e-163	7.34120317281612e-162	363.078627977311	Down	NDUFA5
SNRNP40	1.6376407865373	7.3832649072306	38.0926898359262	2.2588757939818e-163	8.04566660906127e-162	362.983890828015	Up	SNRNP40
FBXW11	-1.72214420391619	7.86944698400288	-38.0863789250806	2.42550225403145e-163	8.61241032553769e-162	362.912722588563	Down	FBXW11
SEH1L	-2.40540255721165	7.5699551470787	-38.0527373939985	3.54491021617616e-163	1.25483257004087e-161	362.533265031113	Down	SEH1L
ARF5	2.04929048913982	8.80824240230294	38.0134751420359	5.52101580034426e-163	1.94832400658918e-161	362.090235434649	Up	ARF5
PRSS8	2.94660040267229	6.602228205826	37.9858790153716	7.5389129027694e-163	2.65226356079332e-161	361.778732964853	Up	PRSS8
PTGER4	-2.80507712186353	5.58116514539382	-37.9822644497274	7.85293611259098e-163	2.75429126224177e-161	361.737925259253	Down	PTGER4
TLE4	-3.43086267592706	6.22467060375017	-37.9374282479349	1.30297171150869e-162	4.55603126807719e-161	361.231602260241	Down	TLE4
GCC2	-2.0700144062482	6.83448177627239	-37.9220617578066	1.54997800653401e-162	5.40325159785366e-161	361.058016712974	Down	GCC2
CD302	-2.92097601290599	5.82686125852586	-37.9160304821095	1.65927879839011e-162	5.76674804204128e-161	360.989877391012	Down	CD302
N4BP2L2	-1.95515855384674	6.66747131325539	-37.8809819122556	2.46564733057825e-162	8.54335626416976e-161	360.593823410969	Down	N4BP2L2
NEK7	-2.03470472084891	8.09968303733657	-37.8774157347766	2.56706391126908e-162	8.86796867420032e-161	360.553516759776	Down	NEK7
HSD17B4	-1.82762901821059	7.68203588377566	-37.8596545924625	3.13785499519273e-162	1.08072249068665e-160	360.352748910383	Down	HSD17B4
FAM120A	-1.60710286757128	9.54982734633903	-37.8188896010569	4.97538012300835e-162	1.7084621146941e-160	359.89180677422	Down	FAM120A
ACTN4	1.88218561251918	9.89559376044523	37.8167524676309	5.09710935226623e-162	1.74503722869079e-160	359.867636022166	Up	ACTN4
CIAO1	1.27864009780491	7.78891726522692	37.790646063874	6.84823993075204e-162	2.33757332636295e-160	359.572330871592	Up	CIAO1
AAMP	1.26041704595192	7.89779830875677	37.7379881202592	1.24275212489714e-161	4.22941368559208e-160	358.976435193741	Up	AAMP
CAV1	-3.14578456341446	8.32561987102018	-37.7268742007873	1.40937396999048e-161	4.78228108337894e-160	358.850623472215	Down	CAV1
EFEMP1	-4.629588818915	8.30412590573223	-37.7176541834438	1.56444928790329e-161	5.29282267934007e-160	358.74623979241	Down	EFEMP1
SP2	-1.6502366175085	6.49262226156961	-37.6733121309593	2.58497002364624e-161	8.71971211799964e-160	358.244081774903	Down	SP2
MED13	-1.53716368521276	7.1933590643169	-37.6700389879703	2.68261511038519e-161	9.0225550442838e-160	358.207005207086	Down	MED13
PDPN	-3.58917140787688	7.59226030586311	-37.6541477565182	3.21178371809084e-161	1.0770744872159e-159	358.02697875516	Down	PDPN
DPYSL2	-2.70442625209469	8.51770519974864	-37.6384981664196	3.83493667635789e-161	1.2822999632988e-159	357.849660074204	Down	DPYSL2
SLC4A5	1.59076787416814	4.65832812770971	37.615280711459	4.98925010321522e-161	1.66342178586556e-159	357.586538932479	Up	SLC4A5
CALB2	-5.01792783171263	6.47028734908418	-37.5858788712164	6.96293766651432e-161	2.31472266948559e-159	357.253237731439	Down	CALB2
ZBTB1	-2.16836698953168	6.22933544463968	-37.5771505239774	7.6873101614627e-161	2.54814335959005e-159	357.154272607033	Down	ZBTB1
NEK2	3.06705771907122	5.80158086610825	37.56188946953	9.13977567256286e-161	3.02086706595457e-159	356.981215313005	Up	NEK2
TOMM22	1.69242991231171	8.33715336084032	37.5585751544511	9.48986949785857e-161	3.12756647330287e-159	356.943627946801	Up	TOMM22
CAPN1	1.56601070308532	7.54040848055415	37.5572134459482	9.63756943313297e-161	3.1671428031118e-159	356.928184543692	Up	CAPN1
ATP11B	-1.84318615209412	6.67017544436192	-37.5497489841598	1.04890572712093e-160	3.43711422409998e-159	356.843524661971	Down	ATP11B
CHRDL1	-4.68052654268842	5.84473530377992	-37.513749790516	1.57799077847732e-160	5.15611858642632e-159	356.435137714576	Down	CHRDL1
OR7E156P	1.09746622491019	3.268857259577	37.5065971410942	1.71140819617463e-160	5.57617630736557e-159	356.35397712958	Up	OR7E156P
MAP3K8	-3.01501777791237	6.01552510968295	-37.504394728358	1.75472033360967e-160	5.70110127653523e-159	356.328985278458	Down	MAP3K8
FNDC3A	-2.0843030552339	7.35969475038064	-37.4701754264401	2.58753187801419e-160	8.38316472004089e-159	355.940607407925	Down	FNDC3A
RALGAPA1	-1.90487594772484	6.612756921459	-37.4600122506285	2.90398907867695e-160	9.38192978685801e-159	355.825231639279	Down	RALGAPA1
UQCRQ	1.99595763078938	8.31809089678668	37.4379227699763	3.73185817774221e-160	1.19889863979063e-158	355.574421763951	Up	UQCRQ
NOC2L	1.83278878456146	7.32645850053036	37.4322929962364	3.97824359331326e-160	1.27448256345558e-158	355.510490453798	Up	NOC2L
PKN1	2.2393357971918	8.10075834973957	37.4306013951005	4.05540965169959e-160	1.29558477145801e-158	355.491280009535	Up	PKN1
METTL7A	-2.54137503084027	8.65339856493404	-37.424526009086	4.34511357500969e-160	1.3842807664385e-158	355.422282865722	Down	METTL7A
TXNDC15	-1.93445270775538	7.76379344369833	-37.403372257532	5.52529500692235e-160	1.75539081535713e-158	355.182008740582	Down	TXNDC15
SLC30A9	-1.94888932137187	7.72397290405655	-37.3978949389848	5.88003111346837e-160	1.86083028257798e-158	355.119786079362	Down	SLC30A9
ZCCHC8	-1.99505121116883	7.07119779766745	-37.3977514009283	5.88962762730671e-160	1.86083028257798e-158	355.118155430278	Down	ZCCHC8
GCDH	2.21631756544849	6.58375482547845	37.3656484749354	8.48222518906302e-160	2.67260001904846e-158	354.753391525813	Up	GCDH
FAM13A	-1.93879660447958	7.49007274009091	-37.3324247717745	1.23742532224593e-159	3.88822767694207e-158	354.375763118475	Down	FAM13A
PPP4C	1.32963367521556	8.82169845832852	37.2338631925873	3.79670306711506e-159	1.18973736275253e-157	353.254712746464	Up	PPP4C
GPS1	1.68039958619644	8.59680900814907	37.232543598119	3.85415131209257e-159	1.20444853946566e-157	353.239695661744	Up	GPS1
SNORA5B	1.1103633481944	3.90466424534445	37.1677767508157	8.05659215920716e-159	2.51089824657464e-157	352.502388758957	Up	SNORA5B
CHCHD2	1.2000479260443	10.1674866899184	37.1241357987779	1.32447895299115e-158	4.11665287584161e-157	352.00529745581	Up	CHCHD2
PCMT1	-1.58052477440867	9.22119382571477	-37.0710271870591	2.42609914988548e-158	7.52025166217206e-157	351.400059117173	Down	PCMT1
STRN4	1.81725609790283	7.15875234582045	37.0399038778554	3.45957309610957e-158	1.06948366143614e-156	351.045214592069	Up	STRN4
ERAL1	1.67841746298127	8.69554839099076	37.0217814691424	4.25385494662444e-158	1.31149092426978e-156	350.838543504837	Up	ERAL1
IL18	-2.95929846116826	6.6992599859218	-36.9850798670422	6.46572717539116e-158	1.98808109851371e-156	350.419872581414	Down	IL18
MAP3K5	-2.41272355029735	6.45177314691389	-36.9752797289971	7.230744355066e-158	2.21736382375005e-156	350.308051149991	Down	MAP3K5
CASD1	-2.14141995268341	5.80243442477379	-36.9712907637956	7.56749545358735e-158	2.31444280952516e-156	350.262533037668	Down	CASD1
PHKB	-1.82761023994698	7.0827618908595	-36.9540205900802	9.21620152987875e-158	2.81118657835584e-156	350.065441173338	Down	PHKB
ZFPM2	-3.76519098167685	6.04480658852579	-36.9448763515266	1.02301428838152e-157	3.11218856059619e-156	349.961070339608	Down	ZFPM2
OSBPL1A	-2.08427383358094	7.5627874573421	-36.9111660076216	1.50323721873105e-157	4.56101260889586e-156	349.57622038147	Down	OSBPL1A
SYNE1	-2.55481985966881	5.44682165972379	-36.9055158494144	1.60342405788857e-157	4.85215581000633e-156	349.511702872395	Down	SYNE1
PIGK	-1.99131883149838	6.0974891500156	-36.8934759301351	1.8397700588428e-157	5.55271652759686e-156	349.374209928164	Down	PIGK
ECM2	-3.18668617835852	6.05356858936965	-36.8593960701911	2.71538881845266e-157	8.17396177397207e-156	348.984933164289	Down	ECM2
SEL1L3	-2.23462242714903	8.3368398662005	-36.835196712685	3.58030553039182e-157	1.07493518659853e-155	348.70843284978	Down	SEL1L3
RAB5B	1.48900787640223	8.41902895366264	36.8189457996274	4.31103253354587e-157	1.29094600854406e-155	348.522712074561	Up	RAB5B
TERF1	-1.76908960262545	6.95143525081847	-36.7817152992602	6.59820154925205e-157	1.97069722834302e-155	348.097111985324	Down	TERF1
AGGF1	-1.47220962352796	6.54883079041082	-36.7763877877697	7.01264338605231e-157	2.08903914271776e-155	348.036197195929	Down	AGGF1
INPP5F	-1.85604811541578	6.54004156536933	-36.7626565397748	8.20497410917176e-157	2.43789761808526e-155	347.879178592197	Down	INPP5F
SGCG	-3.15632973514625	4.10275273741976	-36.7202843052134	1.33222467207395e-156	3.94813559793699e-155	347.394506269059	Down	SGCG
ARHGAP6	-2.73504247606522	4.9769794211931	-36.6934183645114	1.81172371390593e-156	5.35532455535752e-155	347.087092055736	Down	ARHGAP6
LANCL1	-1.55745476439746	7.62088896712222	-36.6864454753809	1.96223436134112e-156	5.78531256818028e-155	347.007290684011	Down	LANCL1
CDC20	3.09026105237919	7.68124961609015	36.6779538366434	2.16252992997802e-156	6.35950147869689e-155	346.910100212833	Up	CDC20
TMEM50A	-1.68160431933109	8.17849633397185	-36.6723889735422	2.30476481142591e-156	6.76044696221069e-155	346.846403343444	Down	TMEM50A
FAS	-2.64253474007578	6.87809669130145	-36.6375108396827	3.43598810470242e-156	1.00528947889878e-154	346.447096080905	Down	FAS
CDC42BPB	2.85866986475207	6.84639895387756	36.6322488268448	3.64939973086273e-156	1.06501184512124e-154	346.386840745358	Up	CDC42BPB
SGMS1	-2.13666818207194	5.63777364345247	-36.613397487573	4.52884228519301e-156	1.31830690783956e-154	346.170947215123	Down	SGMS1
G6PD	1.73642559736302	7.7114897028566	36.5758137840637	6.96596277422051e-156	2.02259815335532e-154	345.740397958715	Up	G6PD
UBXN2B	-1.77313429960841	6.93821649295943	-36.5592236483844	8.42454904708376e-156	2.439928106591e-154	345.55029279694	Down	UBXN2B
CALU	1.49176100597756	8.55246903576903	36.5216771213634	1.2955658054775e-155	3.74278192015653e-154	345.119930482402	Up	CALU
CDC42EP3	-2.69755306757731	7.57361950675371	-36.5148043024496	1.40178462531363e-155	4.03946428837237e-154	345.041135574644	Down	CDC42EP3
PTPRE	-2.25978684615545	5.60038745341144	-36.4988420639794	1.68333801891822e-155	4.83864755362734e-154	344.858111679144	Down	PTPRE
CASP7	-2.17086206584755	6.81088154096635	-36.488946194279	1.88563705085823e-155	5.40659283407327e-154	344.744630088854	Down	CASP7
OGDH	1.75458880509564	7.82588128896912	36.4800325098645	2.08860990579245e-155	5.97363267070664e-154	344.642401946757	Up	OGDH
TRIM13	-1.58719158717032	6.24625052225659	-36.4401114545831	3.30182853136401e-155	9.42006751895865e-154	344.184446111664	Down	TRIM13
BDKRB1	-1.76132386935286	3.43990196101121	-36.435736447273	3.47181747657574e-155	9.88046517092981e-154	344.134246703559	Down	BDKRB1
TFPI	-3.01858011217458	5.403723881949	-36.3787372826622	6.67874632870641e-155	1.89600350603797e-153	343.480026053451	Down	TFPI
SF3A2	1.867207363916	8.2892044973416	36.3544785957063	8.82416101207168e-155	2.49887167030741e-153	343.201476264692	Up	SF3A2
PDGFC	-2.46879220871779	7.24947197749451	-36.2964092810509	1.71944157305555e-154	4.85721068999362e-153	342.534417498624	Down	PDGFC
SOBP	-3.33741297615974	6.16705484603957	-36.2770700854435	2.14738887617406e-154	6.05120467342513e-153	342.312175281189	Down	SOBP
CRABP2	3.5409762876295	9.15992111251886	36.2637578646866	2.50244152461519e-154	7.03443672691461e-153	342.159168522552	Up	CRABP2
TACC1	-2.62208391055182	8.1797869582126	-36.2345821295071	3.49975472782074e-154	9.81385989569098e-153	341.823758940464	Down	TACC1
NPTN	-1.84880788764191	9.57733267284445	-36.2154971028611	4.35864959133521e-154	1.21925249178106e-152	341.604300338851	Down	NPTN
SERINC1	-2.35416066093165	8.24620990123842	-36.1353399141042	1.09615945551727e-153	3.05884496236682e-152	340.682110528516	Down	SERINC1
CADPS2	-2.72070787464017	6.43074881513299	-36.1164474765962	1.36245109937131e-153	3.79270671327417e-152	340.464648683011	Down	CADPS2
PRAMEF2	1.21375202528304	2.86208852429807	36.1034097550161	1.58310486952708e-153	4.39627838949299e-152	340.314553515799	Up	PRAMEF2
BOLA2B	2.16693390757587	4.48323976377597	36.0992973453127	1.65986803090784e-153	4.5983155667831e-152	340.267205811633	Up	BOLA2B
SF3B4	1.32713543418693	9.22403772222442	36.079562721271	2.08337436020694e-153	5.75764350294298e-152	340.039966435799	Up	SF3B4
REEP1	-3.54342527920165	5.14064702076172	-36.0669365949854	2.40946957570883e-153	6.64283811629918e-152	339.89455598058	Down	REEP1
VPS13B	-1.89700046380087	6.66598247842484	-36.0657736708082	2.44196050875613e-153	6.71626980214007e-152	339.881162080674	Down	VPS13B
DDT	2.02664755687211	6.73723986411162	36.0601636593188	2.60496589496895e-153	7.14745307401887e-152	339.816546953568	Up	DDT
TRIP13	2.65590958282906	6.52908010762397	36.021959101979	4.04536657488445e-153	1.10731048323031e-151	339.376416589604	Up	TRIP13
TMX4	-2.09628861976863	7.95584164078405	-36.0075295452617	4.7772177055721e-153	1.3045216634573e-151	339.210138882331	Down	TMX4
PDCD5	2.19740755264359	7.15689006400929	35.9843885504493	6.23753678464372e-153	1.69924725375484e-151	338.943425390307	Up	PDCD5
RNF128	-2.51755948450019	3.93261553903256	-35.9036688931258	1.58229089897758e-152	4.29014050127042e-151	338.012599626202	Down	RNF128
LXN	-2.98113471488281	8.17789310189914	-35.876363082537	2.16829167158886e-152	5.86512669373883e-151	337.69755003331	Down	LXN
FANCL	-2.01509326643005	6.83095560968462	-35.8694707768408	2.34780187889196e-152	6.33575052917926e-151	337.618014245067	Down	FANCL
RCBTB1	-1.99982128036558	6.41124574372321	-35.8395834390271	3.31498967417018e-152	8.92479262278351e-151	337.273057187216	Down	RCBTB1
ZNF451	-1.82343199704593	6.76541710770842	-35.8075862620114	4.79654782584131e-152	1.2883280331282e-150	336.903634539471	Down	ZNF451
TRAPPC10	-1.79032234235315	4.9995001167659	-35.8017123287423	5.13320472678162e-152	1.37553095821164e-150	336.835804383128	Down	TRAPPC10
RDX	-2.01768774179687	7.66129745987927	-35.7764636146492	6.87130550377354e-152	1.83699307279204e-150	336.54419575366	Down	RDX
AFF1	-1.80120659240218	7.55357073135938	-35.7408216403733	1.03723704167783e-151	2.76652828627976e-150	336.132426035723	Down	AFF1
SORT1	2.42061889679684	7.19053341743781	35.7285278244948	1.19558023173208e-151	3.18146396235157e-150	335.990362438036	Up	SORT1
SRM	1.48284044522736	8.27606961504542	35.6542651475257	2.82131470525874e-151	7.49019869319735e-150	335.131836927514	Up	SRM
FBXL5	-1.94864677356453	8.74862461655927	-35.6179787013904	4.29284890025634e-151	1.13705967752979e-149	334.712111953027	Down	FBXL5
DFFA	1.44728288494314	8.08956517615621	35.6021646526522	5.1548013195168e-151	1.36222157450549e-149	334.529143881027	Up	DFFA
ZNF280D	-1.51236160126946	5.80455042978324	-35.5880871570327	6.06683878842877e-151	1.59955342676988e-149	334.366243627447	Down	ZNF280D
TSC1	-1.67300732738522	6.86015928263459	-35.5750650426645	7.05371030046407e-151	1.855481730184e-149	334.215535747223	Down	TSC1
PIKFYVE	-1.99322954156107	6.33482845868893	-35.5743795880099	7.109896261576e-151	1.86598169849005e-149	334.207602288606	Down	PIKFYVE
CHGB	-3.4393391945886	4.2773180700018	-35.5622800871029	8.17878711326874e-151	2.14160980370044e-149	334.067553719679	Down	CHGB
GINS1	2.39249205119566	5.25326910196597	35.5344637767575	1.12863203633725e-150	2.94858333137858e-149	333.745523816419	Up	GINS1
RB1	-2.51789062134364	7.06993077597163	-35.5336508945347	1.13930554737547e-150	2.96970348246575e-149	333.736111737463	Down	RB1
SEC23A	-2.34800291467079	7.16748405888251	-35.5131621744387	1.44439213682159e-150	3.75640213542105e-149	333.498855131237	Down	SEC23A
TPX2	2.74498418749962	6.73797393356408	35.4747597866934	2.25361697951195e-150	5.84767718054808e-149	333.054031828418	Up	TPX2
TRIM68	-2.52841558618296	5.59544190204409	-35.4610702258245	2.64099324800937e-150	6.83737055562515e-149	332.895422037979	Down	TRIM68
IP6K2	-1.64127373037022	8.34810274603402	-35.4446605076975	3.19414615059447e-150	8.25082482008289e-149	332.705267904673	Down	IP6K2
FBXW7	-1.47174434352294	6.44089870296201	-35.3519143774216	9.36227294740887e-150	2.41294176255803e-148	331.629960148713	Down	FBXW7
PIP5K1B	-3.09225658650951	4.58676792037972	-35.3462339485856	9.99997918152901e-150	2.57151931015597e-148	331.564068978582	Down	PIP5K1B
FZD1	-2.78546728044462	7.42557830274293	-35.3453565732167	1.01022805097179e-149	2.59201465695648e-148	331.553891376946	Down	FZD1
PPP3CB	-1.50971639333699	8.23563099724483	-35.3221250198227	1.32274676636382e-149	3.38629077308631e-148	331.284372375094	Down	PPP3CB
RACGAP1	2.5938390920937	6.64903400712643	35.2822472128672	2.1012210463438e-149	5.36723923842252e-148	330.821590736742	Up	RACGAP1
CBWD2	-1.63136215762451	5.41231149138469	-35.1597588930429	8.71635239554088e-149	2.22150768054352e-147	329.398991364005	Down	CBWD2
KRR1	-2.13950269372907	6.58163350298554	-35.1450958640572	1.03358980142986e-148	2.6284349074499e-147	329.228579189792	Down	KRR1
PRKCD	2.09511726833956	7.66020324400982	35.1068536083383	1.61224179197993e-148	4.09088520181811e-147	328.784017927665	Up	PRKCD
OGT	-1.64948095867514	8.86345335177038	-35.0750867085504	2.33277550043887e-148	5.90609320409126e-147	328.41460686864	Down	OGT
ATP6V0C	1.11787557719829	7.29291456923599	35.0514921275118	3.06953269054875e-148	7.74023783378277e-147	328.140156788332	Up	ATP6V0C
PCOLCE2	-3.03159320183044	4.61058592843032	-35.0514588994979	3.07071951728238e-148	7.74023783378277e-147	328.139770238976	Down	PCOLCE2
ARFIP1	-1.93819665353173	7.15548496730274	-35.0213621746751	4.35840523528078e-148	1.09445137513022e-146	327.789597080834	Down	ARFIP1
SLC35A1	-2.11673598010266	7.28818828023123	-35.0213108272672	4.36101036214586e-148	1.09445137513022e-146	327.788999570817	Down	SLC35A1
RSBN1	-1.87704095332089	6.3938805891115	-35.0096912802695	4.99247489926883e-148	1.25018983885839e-146	327.653779781388	Down	RSBN1
ANGEL2	-1.60463952785668	7.73254831705763	-35.0019474237025	5.46335446520409e-148	1.36512445231864e-146	327.563654047008	Down	ANGEL2
TSC22D2	1.75235676954143	6.62483350585038	34.9951631786968	5.91227520483987e-148	1.47408444183279e-146	327.484691093811	Up	TSC22D2
GNG11	-2.76675064163011	7.30212826200923	-34.951786748974	9.79673134049481e-148	2.43728225041508e-146	326.979703937407	Down	GNG11
SRCAP	1.41937502186597	4.92128243020613	34.9172247885691	1.46522437885604e-147	3.63737194829003e-146	326.577184079562	Up	SRCAP
LRFN4	2.47856989102131	5.86566806027669	34.9039139283323	1.71099690040854e-147	4.23832039973769e-146	326.422125899994	Up	LRFN4
THAP1	-1.67413793935013	6.05438273731345	-34.8765165805492	2.35445641771621e-147	5.81966824456621e-146	326.102912077976	Down	THAP1
CAPN7	-1.79019967740925	6.53295490402006	-34.8579885406358	2.92193462500106e-147	7.20681036863165e-146	325.886989527094	Down	CAPN7
GTF2H1	-1.71686816215922	7.10223464611229	-34.8355491458775	3.79550830558335e-147	9.34134866024365e-146	325.625433557964	Down	GTF2H1
CARM1	1.91399286203227	8.13860119533527	34.8296837870425	4.06412770330782e-147	9.98104510262043e-146	325.557057076862	Up	CARM1
RGS4	-3.46554029440574	5.70273716674734	-34.8199351316339	4.5533420668812e-147	1.11586068728762e-145	325.443401900373	Down	RGS4
LAMB1	-3.1627680997028	6.88157910314717	-34.8124465318628	4.96881006179961e-147	1.21508065242601e-145	325.356088518122	Down	LAMB1
TAGLN2	1.35449402971303	10.0710560934834	34.7671982198799	8.42260777748347e-147	2.05529550212676e-145	324.828382970621	Up	TAGLN2
MAP2K4	-1.72726195566468	7.19659734289754	-34.7350461567571	1.22564580704469e-146	2.98448657345977e-145	324.453273526881	Down	MAP2K4
THUMPD1	-1.90886895632595	7.21547103038175	-34.7312229794034	1.28156548608476e-146	3.1140412203191e-145	324.408661926156	Down	THUMPD1
HBD	-1.64699788544289	3.71029965138241	-34.6956566034689	1.94099548994935e-146	4.70640111505901e-145	323.99357014254	Down	HBD
LAMA4	-2.61364074831366	7.51112737168169	-34.6396329592806	3.73360414580294e-146	9.03390420848394e-145	323.339439797737	Down	LAMA4
SDCBP	-1.58717713986319	9.21595839128601	-34.618972508551	4.75267763113145e-146	1.14754652108309e-144	323.098121536966	Down	SDCBP
ARRB2	1.5617005770785	6.45931203266937	34.6128131378699	5.10726855481181e-146	1.23057275325917e-144	323.026169725981	Up	ARRB2
ZNF267	-1.58691316473869	4.80513145631922	-34.6004299704297	5.90230637191315e-146	1.41915202891975e-144	322.881500842487	Down	ZNF267
TMEM9B	-1.33010696586034	8.53724267011958	-34.589521240705	6.70470219863627e-146	1.60870773046358e-144	322.754043379135	Down	TMEM9B
ADH1B	-4.98012235122557	5.57709725373938	-34.5817043568447	7.34599749830564e-146	1.75889864943773e-144	322.662702943016	Down	ADH1B
WDR37	-1.663937904043	6.88687383071461	-34.5725067292502	8.17962111476389e-146	1.9544182201089e-144	322.55521987463	Down	WDR37
FRG1	-1.59965517253129	8.07994010660859	-34.548875200253	1.07818479329668e-145	2.57083189071095e-144	322.279020187174	Down	FRG1
PCSK5	-2.56097051508454	5.32054903728683	-34.5391202373377	1.20842531812872e-145	2.87540040946438e-144	322.164988592369	Down	PCSK5
AURKAIP1	1.34411104052643	9.42649233140499	34.5115947811119	1.667220204954e-145	3.95887133139076e-144	321.84317069324	Up	AURKAIP1
ASPSCR1	1.79924469364864	7.23211476842872	34.4938215995561	2.05240794625334e-145	4.863443540409e-144	321.635328738713	Up	ASPSCR1
OAT	-2.19536481561557	8.66723577383412	-34.4926938957503	2.07965766133891e-145	4.91785437482392e-144	321.622140050613	Down	OAT
VLDLR	-2.96522318757449	6.22742706056059	-34.4689131701052	2.74662895976806e-145	6.48170525505759e-144	321.343987933306	Down	VLDLR
SCTR	-2.26006978448971	3.81979578634496	-34.456976275578	3.15827990597722e-145	7.43784645619153e-144	321.204344248331	Down	SCTR
SNCA	-2.38782752898642	5.08378187747919	-34.4306639684006	4.29700437228341e-145	1.00988408085489e-143	320.896474780754	Down	SNCA
ANXA8L1	-3.51280552605782	4.88899953230483	-34.3516646997185	1.08349278315542e-144	2.54122264417373e-143	319.971682087565	Down	ANXA8L1
PPP1R14B	1.73828942118305	8.2737928384903	34.300642735571	1.96968671053533e-144	4.61027283329179e-143	319.374039540851	Up	PPP1R14B
RASA1	-1.78178681374447	7.78310399231921	-34.295005610115	2.10418175713811e-144	4.91504288648003e-143	319.307992042461	Down	RASA1
KIDINS220	-1.80211888133431	7.55025174396879	-34.285282248752	2.35812509651275e-144	5.49701966095624e-143	319.194059953273	Down	KIDINS220
ALDH9A1	-1.38669832308583	9.08764835069826	-34.2744732111538	2.67658377945492e-144	6.22672198104838e-143	319.067394544182	Down	ALDH9A1
TBP	-1.78140618532952	7.29811783769748	-34.2691165472496	2.85000962065012e-144	6.61675310510854e-143	319.004617920339	Down	TBP
ST3GAL5	-1.82852880359754	5.76189261111448	-34.2229929715131	4.89409024593168e-144	1.13394587940587e-142	318.463950642852	Down	ST3GAL5
RBL2	-1.53152099313766	7.64790288272631	-34.2042688689352	6.09578025700817e-144	1.40952628563764e-142	318.244398132226	Down	RBL2
SPOCK1	-4.07680180415901	5.60550869097898	-34.1994418784915	6.45081635845054e-144	1.48861997615834e-142	318.187792311683	Down	SPOCK1
EPHX1	2.3292718303009	8.34202779275654	34.1976181837498	6.59027615574124e-144	1.51774853875896e-142	318.166405298575	Up	EPHX1
PRC1	2.25311531791134	5.30501000619974	34.1657886083389	9.57308321181891e-144	2.20027437587878e-142	317.793072380923	Up	PRC1
PHLPP2	-1.99383613241336	5.71880960737755	-34.1462060838194	1.20457556786462e-143	2.76305543756787e-142	317.563332147972	Down	PHLPP2
HEBP1	-1.85233366443582	8.77706425572818	-34.141841234827	1.26787802918925e-143	2.90245371592246e-142	317.512118524899	Down	HEBP1
HMGCR	-2.22251757974664	6.69036387241586	-34.1284321491391	1.48393970336405e-143	3.39029969280524e-142	317.354774240648	Down	HMGCR
SOX9	3.60106828063803	5.88716598982495	34.1237578660948	1.56761895230379e-143	3.57435820357299e-142	317.29992091756	Up	SOX9
RDH11	-1.411827612466	8.2290170201844	-34.1137927653381	1.76211737824302e-143	4.00986591489468e-142	317.182971284083	Down	RDH11
SET	1.26201368073793	8.91963314328684	34.1117622631146	1.80461817199669e-143	4.09844867616436e-142	317.159140156707	Up	SET
SMARCB1	1.55033395582907	7.3714520510312	34.111185773138	1.8168706995823e-143	4.11812056393466e-142	317.152374061842	Up	SMARCB1
PTCH1	-2.81964016485585	5.78786908174134	-34.1027613064699	2.0057188846194e-143	4.53719721650886e-142	317.053494462069	Down	PTCH1
RABGGTB	-1.66365037031139	7.48191927136125	-34.1014996179569	2.03564552809365e-143	4.59583042553269e-142	317.038685120235	Down	RABGGTB
LRP5	2.05500177550955	7.28204030574026	34.0612760610887	3.26438290359385e-143	7.3554435208876e-142	316.566462512433	Up	LRP5
LSM2	1.86694414176897	8.24921902241133	34.0588836750334	3.35739316357881e-143	7.55018474374222e-142	316.538370526589	Up	LSM2
EPS8	-2.7620631862666	6.99021063350147	-34.0336668348548	4.51464629259248e-143	1.01327746242159e-141	316.242230736035	Down	EPS8
KLHDC3	1.5709115537713	9.78031715477878	34.0278256147142	4.8352821450891e-143	1.08312208832084e-141	316.173623264634	Up	KLHDC3
SNRPB	1.35005096227588	10.8438676240449	34.0239187704104	5.06235829167934e-143	1.13177752918656e-141	316.127733766401	Up	SNRPB
C2orf42	-1.11721143987379	5.34510381947499	-34.0119673262048	5.82543681582394e-143	1.2998430902857e-141	315.98734282529	Down	C2orf42
PTGDR	-2.19817362815994	3.6639273510113	-34.0086061876827	6.06007563024408e-143	1.34957295928678e-141	315.947857519539	Down	PTGDR
WTAP	-1.59616469094895	8.59410264029152	-33.9517879072852	1.18157677830225e-142	2.62626047874971e-141	315.280195786938	Down	WTAP
TMED10	-1.39093790536006	9.49232510215571	-33.9445154671337	1.28703164111477e-142	2.85511912803584e-141	315.194713635651	Down	TMED10
UGP2	-1.50318266613383	8.53293132417982	-33.9088915506154	1.95655513544969e-142	4.33199437229198e-141	314.775899122149	Down	UGP2
COL1A1	3.26129157959035	10.7313511725866	33.894724576029	2.31125525518477e-142	5.10747331824936e-141	314.609306616906	Up	COL1A1
PEX11A	-1.6450465300787	6.40559894462571	-33.8769054144979	2.85016500292794e-142	6.28625815741933e-141	314.39973683173	Down	PEX11A
BOP1	2.14047054005951	7.20886478607031	33.8676038634207	3.17972184111878e-142	6.99966022951849e-141	314.290328548612	Up	BOP1
TPP1	-1.52480634876139	8.94728962795069	-33.8532571199655	3.76435577005946e-142	8.27076557984903e-141	314.121558759599	Down	TPP1
GMFB	-1.33978062738595	8.05988786336581	-33.8095217864593	6.29804282282692e-142	1.38111382667308e-140	313.606937178569	Down	GMFB
TRPC1	-3.0018262110458	6.23041286565817	-33.8089082047085	6.34369108711997e-142	1.38846933355303e-140	313.599715883966	Down	TRPC1
CHORDC1	-2.13309489314607	6.1773033320372	-33.8007762662357	6.98089846364407e-142	1.5250271329435e-140	313.504006644068	Down	CHORDC1
HOXC6	-2.92802120529404	6.62391729889215	-33.7964723330707	7.34367830407515e-142	1.60122902033152e-140	313.453348451746	Down	HOXC6
UBL3	-2.12356340430094	7.2150670671745	-33.776116391061	9.33227954099762e-142	2.03096611111388e-140	313.21372809939	Down	UBL3
ACOT9	-1.67276593764541	6.98676206852655	-33.7466682214954	1.32002350013335e-141	2.86730104602828e-140	312.867000587447	Down	ACOT9
ERH	1.24975347940549	8.80646560189015	33.7264694487678	1.67455172960861e-141	3.63051678390948e-140	312.629123814397	Up	ERH
BRD1	-1.50984189448208	6.45244508237081	-33.7027599880208	2.21409709976113e-141	4.79122257304913e-140	312.349847279466	Down	BRD1
RNF111	-1.87314782243897	5.95057118461563	-33.6771846522163	2.99274438933767e-141	6.46398971776153e-140	312.048525728598	Down	RNF111
CBWD5	-1.6309611352338	6.18955870195264	-33.6744491380149	3.09078970441355e-141	6.66320810524792e-140	312.016292563289	Down	CBWD5
TNFAIP8	-2.42773168181873	6.38762442231999	-33.6641032606571	3.49157007673428e-141	7.51309891370833e-140	311.894377669913	Down	TNFAIP8
FOXM1	2.87797667826826	6.33725935662225	33.6242220097233	5.58705904545727e-141	1.19996217588669e-139	311.42431491016	Up	FOXM1
AMMECR1	-2.49863424731559	6.87704317418166	-33.6226359794983	5.69251352615841e-141	1.22032593703759e-139	311.405617603393	Down	AMMECR1
PGM3	-1.67108407908827	6.6048104023922	-33.6078297340618	6.77829929672329e-141	1.4503790043679e-139	311.231057764012	Down	PGM3
MCFD2	-1.75625476748091	8.12926802786189	-33.5660809185537	1.10905542468337e-140	2.36866977014778e-139	310.73873137304	Down	MCFD2
NAP1L2	-1.83421146195873	4.09024418994875	-33.5528724692748	1.29605063924469e-140	2.76290051700694e-139	310.582931496504	Down	NAP1L2
UBE2Z	1.24308660870801	8.67126371498875	33.5305800968049	1.68595883144959e-140	3.58743262298615e-139	310.319940949023	Up	UBE2Z
LIPA	-2.31076540849749	7.40898005851661	-33.5145328233307	2.03744749867961e-140	4.32731210414008e-139	310.130593665698	Down	LIPA
DAPK1	-2.36771901834077	7.26458701137949	-33.4924108750344	2.64531124086308e-140	5.60796203723821e-139	309.869524997327	Down	DAPK1
PRDM10	-1.63856176997365	5.55444772657559	-33.4787302582991	3.10892750681928e-140	6.57865121323069e-139	309.708049742628	Down	PRDM10
STXBP1	-1.96309447779051	7.20711259440798	-33.4647032029891	3.66884426925746e-140	7.74916665269132e-139	309.542465084858	Down	STXBP1
ZNF329	-1.93389610975984	5.65803353931936	-33.4390555972951	4.96650967318378e-140	1.04707535738502e-138	309.239650613491	Down	ZNF329
ZC3H3	1.54756089699887	7.67666377407994	33.4271764168967	5.71450149278378e-140	1.20256179120619e-138	309.099373027644	Up	ZC3H3
BAK1	1.63824892366207	5.87907039726501	33.420391607954	6.19127072278292e-140	1.30050703149446e-138	309.019246705591	Up	BAK1
UBE2C	2.4947855092312	7.77864371046537	33.3723804173018	1.09170199316878e-139	2.28898174765132e-138	308.452113643426	Up	UBE2C
TOB1	-2.38431606598347	9.13016188632623	-33.2581662357976	4.21216682498493e-139	8.8155732328015e-138	307.101994831962	Down	TOB1
RAB21	-1.75755340338035	7.18985931838432	-33.2483383632665	4.73142051333978e-139	9.88427356420654e-138	306.985757080643	Down	RAB21
TRIM34	-1.26329898885592	4.51077223964435	-33.217158617356	6.84212922549359e-139	1.42677054703974e-137	306.616917148897	Down	TRIM34
CLIP1	-1.94114304938647	6.25319745644095	-33.1637953490095	1.28667781370592e-138	2.67820469063398e-137	305.985425525493	Down	CLIP1
ZBED5	-1.89058014675143	7.53975067298878	-33.1609096460251	1.33139061537774e-138	2.76625343618973e-137	305.951268273794	Down	ZBED5
POLR2J2	1.42895821591892	5.24777612563775	33.1564570200469	1.40345213044865e-138	2.91070388501185e-137	305.898562118953	Up	POLR2J2
DTYMK	1.6271716992853	5.84066593014066	33.1253867717987	2.02750776220534e-138	4.1973802391215e-137	305.530724015178	Up	DTYMK
UBE2G1	-1.46191132372111	7.95489978088749	-33.1014677951913	2.69143919919331e-138	5.56182273433299e-137	305.247481809448	Down	UBE2G1
POLR2J3	1.42794776695273	5.68216322756708	33.0953960505014	2.89212679902822e-138	5.96579177303142e-137	305.175572489437	Up	POLR2J3
MBP	-2.43092880955194	6.84683981887912	-33.0796136184915	3.48665572904678e-138	7.17925575519524e-137	304.988639222146	Down	MBP
CCNG2	-1.8590926327141	6.81752538605965	-33.0473961501192	5.10721611628254e-138	1.0497251189542e-136	304.606963971183	Down	CCNG2
ANKRD36B	-1.89015836330655	4.99492647473875	-33.0372428637721	5.76020037165265e-138	1.18182000111779e-136	304.486657637611	Down	ANKRD36B
SETD6	-1.45073639518583	6.26385467422598	-33.0200628863413	7.06096189492048e-138	1.44611021380077e-136	304.283068072848	Down	SETD6
CFDP1	-1.6835203376045	7.17086774007479	-32.9865618217229	1.05034825027873e-137	2.14731623573026e-136	303.885980685215	Down	CFDP1
AGA	-2.00336909389493	7.37011064002397	-32.9445008269551	1.72958200087951e-137	3.5296398519728e-136	303.387271108717	Down	AGA
PYGL	-2.17270464102018	7.1705797208447	-32.8947054627531	3.1223446248161e-137	6.36059866820885e-136	302.796624642357	Down	PYGL
PPFIA1	-1.26414514727117	7.79235467938952	-32.7819917535836	1.19006577841789e-136	2.42001142068702e-135	301.458749102503	Down	PPFIA1
CPVL	-3.01394326439009	7.62563307539285	-32.7763609469355	1.27237440276956e-136	2.58280743811754e-135	301.391879711381	Down	CPVL
CLDN15	-2.1987796470512	7.59007972901212	-32.7490688696325	1.75957721850121e-136	3.56547546271915e-135	301.067723961718	Down	CLDN15
RWDD3	-1.59264374040568	6.00674237578533	-32.7317824834283	2.16073521099408e-136	4.37063000615364e-135	300.86237003692	Down	RWDD3
NACC2	-2.43961450756207	6.31645244310519	-32.7136554729379	2.68007014489643e-136	5.41157121334809e-135	300.646997781549	Down	NACC2
SLC39A4	2.84630679937592	6.74577676449565	32.712972679794	2.70190454073744e-136	5.44607085724387e-135	300.638884676566	Up	SLC39A4
GAPDH	1.15303004264365	11.6982171932886	32.6914696829271	3.48863564659252e-136	7.01950214574906e-135	300.383357297039	Up	GAPDH
MCTP2	-2.37124713181997	5.16984289018928	-32.6910520542089	3.50599556937635e-136	7.04207761561776e-135	300.378394016733	Down	MCTP2
FOLR1	4.05179866607563	8.64663705249085	32.6903776717172	3.534210881414e-136	7.08633996484915e-135	300.370379326788	Up	FOLR1
GREB1	-3.72726721499952	7.29765401183743	-32.6680528390071	4.60831576857665e-136	9.22386972945996e-135	300.105034531523	Down	GREB1
ELOVL1	1.49139317492934	7.92512097338243	32.6553621049066	5.35878774282785e-136	1.07073060317931e-134	299.954174959527	Up	ELOVL1
PRKAR2B	-2.89537410853904	6.39917589659576	-32.5601811756059	1.66235397972075e-135	3.31574570320301e-134	298.822212827132	Down	PRKAR2B
SMPD3	-1.65769524368366	3.90956693102121	-32.5579071640896	1.70794821215214e-135	3.40077396617584e-134	298.795157609148	Down	SMPD3
DBN1	1.58736771290989	9.26157032135927	32.5344889905954	2.25685420293394e-135	4.4859377562304e-134	298.516508428107	Up	DBN1
RUFY2	-1.15800808673436	5.78997295736976	-32.5092097713337	3.04913730052852e-135	6.05026915220789e-134	298.215654148267	Down	RUFY2
GDI1	1.22223022417554	8.57025978997272	32.4792019111851	4.35842340147411e-135	8.63329153566607e-134	297.858441332069	Up	GDI1
TRAF4	2.05547296583666	6.39268813203547	32.4782084487677	4.41028514986253e-135	8.72095868685748e-134	297.846613663612	Up	TRAF4
CDKN3	2.58708161555018	5.97025375293231	32.4556141273167	5.77184485892048e-135	1.139368135748e-133	297.577590718264	Up	CDKN3
HSD17B11	-2.22478415182066	8.03163956178267	-32.4397374745501	6.97324387608619e-135	1.37416037826173e-133	297.388522766666	Down	HSD17B11
CRIPT	-1.83549096755657	6.86169036274499	-32.4265152327808	8.16269642856525e-135	1.60579700410317e-133	297.231046122049	Down	CRIPT
SACS	-1.54449387185669	4.33427734525573	-32.3791493253412	1.43522252860269e-134	2.81859027064115e-133	296.666778458949	Down	SACS
HJURP	2.24183811044297	6.28941548233992	32.3498999816598	2.0338175291985e-134	3.98732534057737e-133	296.31822292686	Up	HJURP
RUVBL2	1.28336343987776	7.89708995981851	32.3358185028916	2.40552458512071e-134	4.70801390217567e-133	296.150388454176	Up	RUVBL2
YIPF2	1.27698926856309	7.65483381403856	32.295953504315	3.86928637678261e-134	7.55993960056555e-133	295.67514036722	Up	YIPF2
PUF60	1.69054147925755	9.98130083548581	32.2872982540433	4.28999399964613e-134	8.36767707175875e-133	295.571936920187	Up	PUF60
FZD7	-2.90388548592513	7.33904867247645	-32.2589731042527	6.01416968167818e-134	1.17107830355122e-132	295.234142738376	Down	FZD7
CAND2	-2.41652038261092	6.07941547852865	-32.2525619847577	6.49215360344838e-134	1.26200863860931e-132	295.157675543468	Down	CAND2
SYNGR2	2.21679108392249	7.50128466220638	32.2479259445534	6.86131084297787e-134	1.33151225140631e-132	295.102377728877	Up	SYNGR2
COL4A5	-3.00169958855825	6.583015202795	-32.239387107493	7.59709072390585e-134	1.47180799852156e-132	295.000522640669	Down	COL4A5
MCM3	1.54334689995048	8.63818767954604	32.229589038331	8.53916639032543e-134	1.65152949967356e-132	294.883638170301	Up	MCM3
UBA1	1.41635380689303	9.88285855186277	32.2082909010438	1.10099304423329e-133	2.12580626671912e-132	294.629533487244	Up	UBA1
MEIS3P1	-1.95621905182571	5.27358968477557	-32.1937778048489	1.30919351991868e-133	2.52355302183988e-132	294.456354946159	Down	MEIS3P1
MORF4L1	-1.17765046190993	9.20261027510649	-32.1801479028561	1.54047167405505e-133	2.96437409894923e-132	294.293696677312	Down	MORF4L1
CHD9	-1.69747162148536	7.71125752025094	-32.1734857835895	1.66797407830662e-133	3.20435422179207e-132	294.214184909592	Down	CHD9
HNRNPA3	-1.10534948419248	9.0743361261926	-32.1590667242628	1.98126355148257e-133	3.79985145015947e-132	294.04208015152	Down	HNRNPA3
POLR2I	1.7020809026209	8.21157803186449	32.1317854723092	2.74410497675179e-133	5.25411351892592e-132	293.716398549466	Up	POLR2I
DCUN1D4	-1.49026467481816	7.07780548346327	-32.0928676121959	4.36768320126014e-133	8.34882643920875e-132	293.251676278817	Down	DCUN1D4
PIP5K1A	1.20127531171456	7.15480120706324	32.0541443147248	6.93673626819037e-133	1.32375088618761e-131	292.78913333403	Up	PIP5K1A
STX12	-1.46798034624875	7.25167400831932	-32.0267335782169	9.62509880042674e-133	1.83372521830721e-131	292.461630351797	Down	STX12
LSR	1.83116229644579	8.36730812527136	31.9942653074649	1.4188681215933e-132	2.6986730491797e-131	292.073607417254	Up	LSR
LTBR	1.62318230999013	7.77735897637326	31.9677619725236	1.94781798549563e-132	3.69859676749162e-131	291.756796143708	Up	LTBR
FOXJ3	-1.66793274604318	8.13317296622624	-31.9673895026231	1.95651173423944e-132	3.70896414545324e-131	291.752343298158	Down	FOXJ3
HSF1	2.36513647213289	7.16109986373608	31.9444262947221	2.57473281422883e-132	4.86484524652232e-131	291.477794723679	Up	HSF1
GATA6	-3.78870514193661	7.04970981877853	-31.9331074861499	2.94794670427165e-132	5.56085538672559e-131	291.342448442116	Down	GATA6
FLRT3	-3.69227118563124	5.8709254755724	-31.920889301926	3.41180485576695e-132	6.42528569635323e-131	291.196334141864	Down	FLRT3
CRY1	-1.95077443008448	7.4187280783551	-31.9188323743808	3.49678577306754e-132	6.57453049693632e-131	291.171734456286	Down	CRY1
TUBGCP3	-1.96456898658198	6.05864918843077	-31.9164022019114	3.5999207465752e-132	6.75736350940605e-131	291.142670458021	Down	TUBGCP3
NOP10	1.45232422240681	9.49494470420353	31.9031406601144	4.21877526149258e-132	7.90606756112066e-131	290.984057306043	Up	NOP10
HSPBAP1	-1.66924591515953	6.40555247213776	-31.8989728072841	4.43445038523853e-132	8.29669028846668e-131	290.93420474999	Down	HSPBAP1
KLF11	-2.07717884470283	7.01508003399023	-31.8917880906065	4.83246279172535e-132	9.02663123099316e-131	290.848263008581	Down	KLF11
MLN	1.1825965238297	3.164885996757	31.8892159472414	4.98348084172983e-132	9.29358402826007e-131	290.817494504558	Up	MLN
POLRMT	1.44009791047894	5.89178592829073	31.8862062206375	5.16619739369665e-132	9.61868797212774e-131	290.78149074841	Up	POLRMT
MUC1	2.98211583629711	9.44807911130907	31.8833383502373	5.34653576611732e-132	9.93831745568874e-131	290.747183147896	Up	MUC1
TRABD	1.36416639503278	7.71786892776288	31.8758841913002	5.84528827418581e-132	1.08478335302002e-130	290.658007324313	Up	TRABD
CFI	-2.62264008337332	7.84453289984431	-31.8443703164136	8.52283733932401e-132	1.57913443367863e-130	290.280941762466	Down	CFI
UNC50	-1.63416520931792	8.64188187989823	-31.841942683322	8.77409533818961e-132	1.62306611989833e-130	290.251891100409	Down	UNC50
PSMB2	1.24566835569718	9.19859941223714	31.8264655177369	1.05597575302513e-131	1.95023927720535e-130	290.066668094842	Up	PSMB2
GRB10	-1.93631902538815	7.0668186274929	-31.8157062775295	1.201122077251e-131	2.21473779806941e-130	289.937893623665	Down	GRB10
OGFOD1	1.39822515505713	6.51732915023976	31.7713688888684	2.04235054057179e-131	3.7598263803881e-130	289.407116853906	Up	OGFOD1
MOSPD2	-1.25462655690934	6.85300851172442	-31.7695155194875	2.08818551778844e-131	3.83804482428135e-130	289.38492558496	Down	MOSPD2
WDFY3	-1.41777589691726	6.16209141656464	-31.7609405892405	2.31401639833804e-131	4.24631265160625e-130	289.282249710225	Down	WDFY3
UCK2	1.8141768539358	5.88531034661099	31.7591494849474	2.36418884653808e-131	4.33145077970372e-130	289.260802231733	Up	UCK2
JUNB	2.55266128184455	9.21985488148296	31.7373980739972	3.06777905606448e-131	5.61154034992082e-130	289.00031729006	Up	JUNB
FOSL2	1.87747515601956	8.45625024557982	31.7292879211647	3.38076269084242e-131	6.17419861485218e-130	288.903182525864	Up	FOSL2
ACTR6	-1.87208291406371	7.37809576490083	-31.7091043266814	4.3055169390976e-131	7.85055226939751e-130	288.661418372702	Down	ACTR6
NUTF2	1.70799252407291	7.25716796227822	31.6720079165335	6.7154090430712e-131	1.22252422722196e-129	288.216969561358	Up	NUTF2
C12orf29	-1.96193781231896	5.62338808656914	-31.6672290084193	7.11124478518821e-131	1.29253354106694e-129	288.159704604628	Down	C12orf29
C1GALT1C1	-1.81269909411543	7.48969964398638	-31.6655516156223	7.25564966147318e-131	1.31669376530753e-129	288.139604150502	Down	C1GALT1C1
RFNG	1.52035468840633	7.6378640865394	31.6651807317005	7.28797269723034e-131	1.32047012424226e-129	288.135159756628	Up	RFNG
CCDC28A	-1.85005662369643	7.74825554564943	-31.6501371835635	8.72795173411219e-131	1.57887820880966e-129	287.95487845965	Down	CCDC28A
PER2	-1.90567456349081	7.049933873901	-31.6491602257345	8.83075777904442e-131	1.5949600152419e-129	287.943169910742	Down	PER2
CREB1	-1.22978507791502	6.80005166415884	-31.6420825598568	9.6126363013966e-131	1.73344851793581e-129	287.858343554869	Down	CREB1
RALGDS	1.61803118112507	7.67931716208332	31.636228127422	1.03114735401223e-130	1.85655086391935e-129	287.788174243852	Up	RALGDS
MRPL2	2.48497963671365	6.24090168357091	31.6288372825695	1.12667718494939e-130	2.02537000535808e-129	287.699585473971	Up	MRPL2
RCE1	1.366335133539	7.50091651832157	31.6105979273907	1.4020645356336e-130	2.51647545527102e-129	287.480941794044	Up	RCE1
BCLAF1	-1.38581005844748	9.04120486407851	-31.6062416052996	1.47724470337662e-130	2.64726867234788e-129	287.428715984249	Down	BCLAF1
JUP	2.04704918961816	8.79464354869359	31.5994072456528	1.60340105555815e-130	2.86886220065468e-129	287.346778672722	Up	JUP
TUBA1C	1.44415652812654	9.65758318079835	31.5976382932306	1.6377750013133e-130	2.92580085514989e-129	287.325569956111	Up	TUBA1C
KLC2	1.59100341343042	6.59375580860819	31.5467657568184	3.01462964169022e-130	5.37710534378618e-129	286.715514505252	Up	KLC2
DHX15	-1.18412434070836	8.23901515329031	-31.5339927924148	3.51383018533088e-130	6.25778235955899e-129	286.562305808902	Down	DHX15
HNRNPH3	-1.34823595739738	8.10425264348708	-31.5234227247013	3.98892132642519e-130	7.08187905460844e-129	286.435509036403	Down	HNRNPH3
AKAP11	-1.71498442370239	6.94420049963154	-31.509433614282	4.71793275350613e-130	8.36321031684108e-129	286.267682275667	Down	AKAP11
COL4A2	2.1239759329378	7.76258968666217	31.5036780468847	5.05528764558268e-130	8.94739105049193e-129	286.198627783506	Up	COL4A2
CCDC85B	1.82315368887129	7.89559021638174	31.4960574536435	5.53938158060564e-130	9.78908587796088e-129	286.107192315472	Up	CCDC85B
FAM8A1	-1.4726471610561	6.85567311659061	-31.4800086972392	6.71596449543384e-130	1.18500610458663e-128	285.914614435781	Down	FAM8A1
FGF1	-1.97799262519397	4.37388832567622	-31.4775725466402	6.91523040734347e-130	1.21829151369927e-128	285.885379667107	Down	FGF1
MCM4	1.96754279443151	6.71942905524967	31.4585258100463	8.69149651595416e-130	1.52887689480795e-128	285.656792667456	Up	MCM4
PRKCB	-1.85589906490654	4.53884926359566	-31.4579863930859	8.74795768270123e-130	1.53645216941655e-128	285.650318441977	Down	PRKCB
SIRT1	-1.69801216544896	6.99716802332217	-31.4447936350511	1.02491383808005e-129	1.79736036833947e-128	285.491967218374	Down	SIRT1
NFE2L2	-1.53110217747001	8.79106513877433	-31.4404348513285	1.07997442841426e-129	1.89102698007376e-128	285.439645738408	Down	NFE2L2
INSR	-1.80914471001278	6.49080799472281	-31.4385025060908	1.10532171730361e-129	1.93245956947487e-128	285.416449916609	Down	INSR
TGFBR2	-2.32318767085237	7.45712163851178	-31.4376100519536	1.11722848736809e-129	1.95030342794895e-128	285.405736805905	Down	TGFBR2
CLPTM1	1.59065041384415	8.5515932671593	31.3743355541248	2.38857305419662e-129	4.16330461376611e-128	284.645999160666	Up	CLPTM1
SORD	1.79650521206917	5.80686853691218	31.3622325291628	2.76234324229966e-129	4.80748325431484e-128	284.500636721204	Up	SORD
TTK	2.56117032869415	5.16437691803389	31.345420415699	3.38059168661284e-129	5.87454637178222e-128	284.298694206477	Up	TTK
ZFAND1	-1.80479600803055	7.7692421820643	-31.3406121776818	3.58163345369456e-129	6.21448624514719e-128	284.240934278902	Down	ZFAND1
EIF5A	1.84487593001946	8.69810902906621	31.3342499657838	3.8661551311378e-129	6.69802616299387e-128	284.164503726301	Up	EIF5A
ATP6V1F	1.08654090527003	9.67190874553346	31.3302773195615	4.05517334585852e-129	7.01489941231543e-128	284.116777666539	Up	ATP6V1F
S100A6	1.97768510897834	9.97316742303568	31.2811105238071	7.32190144362622e-129	1.26416099105853e-127	283.525986610178	Up	S100A6
USP8	-1.34254674780017	6.81488866850768	-31.281019608478	7.32990721993131e-129	1.26416099105853e-127	283.524893965411	Down	USP8
HPR	-2.20785063076614	4.00758300714864	-31.2751487578279	7.86586229063637e-129	1.35455817734697e-127	283.454334942651	Down	HPR
ZNF430	1.35051992476684	6.6361781760588	31.2717730088316	8.19161477424092e-129	1.40854017759774e-127	283.413761988159	Up	ZNF430
ARFIP2	1.21674401406341	6.42113040303381	31.2619379391213	9.21968927526114e-129	1.58294335775404e-127	283.295548973663	Up	ARFIP2
ZFAND6	-1.52524200156094	7.94439412742361	-31.2548958354563	1.00342264717629e-128	1.72021739020402e-127	283.210900810741	Down	ZFAND6
ST7L	-1.4645743614152	6.23487469415877	-31.2465973357891	1.10869931822774e-128	1.89786156429163e-127	283.111144707879	Down	ST7L
SCG5	-3.68635456766065	7.67321152517284	-31.2026508760978	1.88070651818314e-128	3.2145786970257e-127	282.582762745357	Down	SCG5
TRAK2	-2.30397881157372	7.19419239511746	-31.1737562427993	2.66233109813e-128	4.54379097685312e-127	282.23525991531	Down	TRAK2
PCDHAC2	-1.74936861093832	3.85578680786645	-31.1566755955472	3.26966981799685e-128	5.56377494697417e-127	282.029803762127	Down	PCDHAC2
LTA4H	-1.63747207411838	8.52004696300003	-31.1444948935931	3.78574810185214e-128	6.43240666372478e-127	281.883271267848	Down	LTA4H
HYOU1	1.72479782784953	8.0213423980143	31.0870757090096	7.55546508955967e-128	1.28185841881893e-126	281.192348293072	Up	HYOU1
APIP	-1.67307898973176	5.72545987077335	-31.0793697564527	8.28985831312677e-128	1.40437791718244e-126	281.099600727558	Down	APIP
DNAJB9	-1.96039752486057	8.01416037088342	-30.9933443466176	2.33578691770685e-127	3.94538146674226e-126	280.063859530402	Down	DNAJB9
PARG	-1.28648452032789	6.38163982108081	-30.9665431181468	3.22591542050942e-127	5.44088587615038e-126	279.741042103097	Down	PARG
MPDZ	-1.81595672748022	6.37907035628521	-30.9577384287381	3.58693629850726e-127	6.04090637409395e-126	279.634977083432	Down	MPDZ
ARHGDIA	1.27212674793682	8.50699736134193	30.9354724510742	4.69076732053128e-127	7.88832997055327e-126	279.366721631766	Up	ARHGDIA
NOC3L	-1.85783898153522	6.97960546886817	-30.9248515085511	5.33127427922801e-127	8.95232572598332e-126	279.238747773027	Down	NOC3L
KLHL2	-1.9561261258349	5.44985890616387	-30.9097662416647	6.3942639308061e-127	1.07216100909964e-125	279.056965584032	Down	KLHL2
RNF6	-1.99340158568397	7.28919575268574	-30.8740167513888	9.8388734460705e-127	1.64732904456909e-125	278.626094490396	Down	RNF6
NEK4	-1.74033512841569	6.27767037359602	-30.8317148678372	1.63857085955614e-126	2.73947072715006e-125	278.116108355102	Down	NEK4
CFH	-3.14583938549631	7.68649097805538	-30.8239009356979	1.80049261596997e-126	3.00580055495773e-125	278.02188775803	Down	CFH
TSPYL4	-1.90948772268933	8.07244757684132	-30.7524463688761	4.26330486881431e-126	7.08635413629439e-125	277.160044396837	Down	TSPYL4
PSEN2	-1.26090050830803	5.32747513696225	-30.7338113576445	5.33835768327459e-126	8.86043766562608e-125	276.93520815957	Down	PSEN2
CAB39	-1.45787764243959	8.4280628647996	-30.6638243298519	1.24252882996347e-125	2.05044074112964e-124	276.09053352427	Down	CAB39
AKT3	-2.22440628386906	5.54110647966067	-30.6398018138107	1.6606701110151e-125	2.73652665276325e-124	275.800509977452	Down	AKT3
PCDHA8	-1.74953502910928	3.63618655159314	-30.6357178548796	1.74462559633749e-125	2.87074762760326e-124	275.751199558816	Down	PCDHA8
DCP2	-1.47069687312274	7.01264329476557	-30.628651281683	1.90005108888786e-125	3.12201804275857e-124	275.6658732328	Down	DCP2
DET1	-1.59566951873585	5.52405483134448	-30.6159247833979	2.21573763670243e-125	3.63552145283837e-124	275.512194769227	Down	DET1
NPEPPS	-1.22357513885994	7.54359816047177	-30.5835077886023	3.27777265844746e-125	5.37039637424771e-124	275.120682926673	Down	NPEPPS
CYFIP1	-1.25919508785131	9.12117615234287	-30.5664486329291	4.02797788372792e-125	6.5901395646898e-124	274.914617988314	Down	CYFIP1
TLN1	1.70408633394665	8.51113602065549	30.5644895173087	4.12446009089329e-125	6.72917772802253e-124	274.890951425501	Up	TLN1
KIF22	1.70435197156013	6.35800264094263	30.5644848167175	4.12469434370899e-125	6.72917772802253e-124	274.890894640903	Up	KIF22
MEX3C	-1.76874530361094	6.18603925939333	-30.5630566074648	4.19648884942904e-125	6.83658105313944e-124	274.873641345494	Down	MEX3C
EIF1B	-1.54424315833495	8.34712438936874	-30.5555833201569	4.5930606454094e-125	7.47203014782985e-124	274.783358499359	Down	EIF1B
BLOC1S1	1.6372481339487	7.27892403193264	30.5532506600401	4.72436278770341e-125	7.67474742382017e-124	274.755177283721	Up	BLOC1S1
RRAS2	-1.88020580207567	6.99581062193339	-30.5524624418407	4.7695741388572e-125	7.73723420064402e-124	274.745654599288	Down	RRAS2
PDAP1	1.35635233462931	6.84495053394526	30.5344070376941	5.93247412835633e-125	9.61010533589247e-124	274.527508045987	Up	PDAP1
COX15	-1.55544916122304	7.40406271432794	-30.4773914402515	1.18177844924374e-124	1.91168082290218e-123	273.838464188684	Down	COX15
CACNB2	-1.53255521049241	4.09622605640572	-30.4741550685805	1.22893453095941e-124	1.98516199092585e-123	273.799343974471	Down	CACNB2
FUZ	1.57351192273644	5.63491361168239	30.4610980695338	1.4390928352475e-124	2.3213721135659e-123	273.641506406975	Up	FUZ
CSTF2T	-1.7826820365918	6.26671882973494	-30.4590752723235	1.47472391271399e-124	2.37550681951079e-123	273.617052868604	Down	CSTF2T
KLC1	-1.50429872662071	7.53550770427595	-30.4474967434795	1.69634263625033e-124	2.72488501950434e-123	273.47707386783	Down	KLC1
USO1	-1.33863079098449	8.29139783675299	-30.4474953605607	1.69637100351042e-124	2.72488501950434e-123	273.477057148329	Down	USO1
SCP2	-1.82991287034745	8.4974507008318	-30.4440732925713	1.76804056919813e-124	2.83603598435432e-123	273.435683830837	Down	SCP2
UTP3	-1.49105700310736	7.59747159021096	-30.4433432778817	1.78371735191543e-124	2.85718635602207e-123	273.426857718463	Down	UTP3
RHOC	1.20408736648683	8.67483209625864	30.4376764505813	1.91023637734489e-124	3.05557894166926e-123	273.358342461858	Up	RHOC
CPN1	1.02926558158169	2.79571934728201	30.433328299101	2.01336975125672e-124	3.2160637433375e-123	273.305768975528	Up	CPN1
JMJD1C	-1.78519472333793	7.14920979883614	-30.4194227928523	2.3820979503691e-124	3.79976097257069e-123	273.137627107671	Down	JMJD1C
BDH2	-1.8904705663751	6.16900723065114	-30.3939895514037	3.24011863618504e-124	5.16123897755642e-123	272.830053718063	Down	BDH2
TCEAL4	-1.50153381855067	9.71075486693547	-30.3936194860995	3.25465562840993e-124	5.1772046327647e-123	272.825577993168	Down	TCEAL4
SEMA3C	-2.99987231401378	6.96435038166459	-30.3928145177156	3.28650234184438e-124	5.22062262584671e-123	272.815842329425	Down	SEMA3C
FAM193B	1.40600771456396	7.29260353756868	30.3900143030365	3.39973495013817e-124	5.39302353293703e-123	272.781974811536	Up	FAM193B
FAM47E	-1.45830817482016	3.79124577877531	-30.3641746478831	4.64738474285191e-124	7.36199663201223e-123	272.469423879418	Down	FAM47E
RALY	1.40327634016488	8.51856748952986	30.3431988487928	5.9901076771598e-124	9.47593723439251e-123	272.215665035431	Up	RALY
AHDC1	1.90847098832912	7.38208033882385	30.3090510341847	9.05548876376194e-124	1.43054270842405e-122	271.802478574113	Up	AHDC1
TOP2A	2.55186023385205	7.09677084086411	30.2752202011103	1.36384147723572e-123	2.15156779950707e-122	271.393034334031	Up	TOP2A
CCNB1	2.2744830350013	7.04974882572643	30.2629522131099	1.58222374392709e-123	2.49265441196425e-122	271.24453576595	Up	CCNB1
BRMS1	1.10027955184852	8.0303831105448	30.2424637030223	2.02771311376381e-123	3.19010174235352e-122	270.996504361309	Up	BRMS1
HSPG2	2.72199985657212	7.09520979427096	30.2338197166461	2.25146526096534e-123	3.53726781890568e-122	270.891851182101	Up	HSPG2
ABCA5	-1.69117458408774	5.04295412087035	-30.2280288107872	2.41502206859803e-123	3.78904078040367e-122	270.821737033288	Down	ABCA5
DCAF15	1.58447450813659	7.21620462649939	30.1992753566711	3.42105680480121e-123	5.36012301834222e-122	270.473560983735	Up	DCAF15
PRNP	-1.91146796685856	9.69474651291256	-30.1890399345122	3.87261366667231e-123	6.05934599496108e-122	270.349604106344	Down	PRNP
CBS	2.47933444652581	6.7669812976307	30.1755296056925	4.56122459912261e-123	7.12706879119035e-122	270.185973395759	Up	CBS
FKBP11	-1.76033705891194	7.67334757194769	-30.1710099990997	4.81792843087183e-123	7.51793485356041e-122	270.131230806146	Down	FKBP11
NBR1	-1.99493813739043	7.62298826810145	-30.1175532530392	9.20799010679346e-123	1.43487008878824e-121	269.483626154476	Down	NBR1
FBXL6	1.94972745388588	7.10371704988639	30.0700893934597	1.63687718088468e-122	2.54381360265127e-121	268.908432804577	Up	FBXL6
MAGI2	-1.90640940029746	4.46780849291738	-30.0644548138516	1.75259618288933e-122	2.71996287165869e-121	268.840138040732	Down	MAGI2
MARCO	-3.54475435490417	5.52139516578919	-30.0611166762554	1.82497742701524e-122	2.8284683933024e-121	268.799676466168	Down	MARCO
TNFRSF10B	-1.59693274898291	7.47563747520631	-30.0579718557348	1.89590097250489e-122	2.93442486554097e-121	268.761557286156	Down	TNFRSF10B
RNPEPL1	1.26021621995258	5.78835730526856	30.0408098015072	2.33444434577046e-122	3.60832105143415e-121	268.553517904019	Up	RNPEPL1
NAT1	-2.03856484817882	5.07210940269216	-30.0124642480719	3.29200851047126e-122	5.08156737639232e-121	268.2098609137	Down	NAT1
GYS1	1.32002408144827	6.53718234511587	30.0075636768625	3.49358915480996e-122	5.38548037856391e-121	268.150440788147	Up	GYS1
TBC1D8B	-1.41432599561796	4.28343951444577	-30.0023165377272	3.72313655621978e-122	5.73163129708519e-121	268.086816395914	Down	TBC1D8B
TPI1	1.32752450773885	9.76672642148201	29.9833706315097	4.68496676743995e-122	7.20266539621565e-121	267.857069171276	Up	TPI1
IMPA1	-1.73216675008053	6.50495828928474	-29.9794929346798	4.91059129385149e-122	7.539433942327e-121	267.810042892792	Down	IMPA1
PSPC1	-1.37798280415468	7.31195028211396	-29.978924616957	4.94456017977305e-122	7.58143859649962e-121	267.803150592978	Down	PSPC1
AQP9	-3.29848374892393	5.66627105356919	-29.9442751040944	7.52802099227951e-122	1.15272193271634e-120	267.382889549465	Down	AQP9
SDC3	2.0454136258749	7.32340945891057	29.9349480309959	8.43000943920779e-122	1.28911704344366e-120	267.269746340025	Up	SDC3
POT1	-1.54067588873062	6.63382277411058	-29.9268430674569	9.30117936989532e-122	1.42044242600971e-120	267.171422609711	Down	POT1
WDR19	-2.01815207367997	7.06039740202362	-29.9032808328958	1.23798195303741e-121	1.88557968384941e-120	266.885553269357	Down	WDR19
NTAN1	-1.62361090905835	6.45866149159879	-29.8750844399349	1.74316257123068e-121	2.65150285536401e-120	266.543403626582	Down	NTAN1
NR3C2	-2.05251414411902	4.81176031010997	-29.8721839079903	1.80562747424922e-121	2.74287966916084e-120	266.508203599429	Down	NR3C2
ETFDH	-1.55556679219384	5.87982935916976	-29.8685759407625	1.88646209090861e-121	2.86188276727921e-120	266.464417437841	Down	ETFDH
TSPAN13	-2.39980015490505	7.70670350160151	-29.8256482228891	3.17673754026766e-121	4.81294621523511e-120	265.943371624666	Down	TSPAN13
NUDT9	-1.26620906694268	7.34682348784283	-29.8203005009503	3.38985504189212e-121	5.12905639517952e-120	265.878452453012	Down	NUDT9
ATP7B	-2.08821474211854	6.25137016337534	-29.7661010014443	6.54698813514489e-121	9.89293898840273e-120	265.220369701557	Down	ATP7B
GCNT1	-1.69798448992725	6.23263608629238	-29.7610751597754	6.95911356715604e-121	1.05018517765411e-119	265.15933533688	Down	GCNT1
TSC2	1.68032978965159	7.66249835384269	29.7441563878636	8.54692993105645e-121	1.28810432824292e-119	264.953857898216	Up	TSC2
BMI1	-1.90679324673562	7.92758264598574	-29.6956238288191	1.54134417797243e-120	2.31990503637346e-119	264.364313204801	Down	BMI1
NEK9	-1.49074416064996	7.60067853334962	-29.6918818286467	1.61305093497346e-120	2.42465021929366e-119	264.318850257966	Down	NEK9
DRAM1	-1.79656534424924	5.57816426389092	-29.6656935380866	2.21753240837388e-120	3.32455937145622e-119	264.000649657519	Down	DRAM1
TCF21	-3.83089964821872	6.39997529528347	-29.6515445598529	2.63364765146964e-120	3.9389710393899e-119	263.828711288755	Down	TCF21
MTMR6	-1.84735492154777	6.59770937938215	-29.6515265773928	2.63422337362635e-120	3.9389710393899e-119	263.828492756416	Down	MTMR6
CBWD1	-1.63127996948744	6.33140050387301	-29.6310955730109	3.37685594931222e-120	5.03820049265917e-119	263.580188855608	Down	CBWD1
USP3	-1.78392808455018	6.55690458577661	-29.6310645669699	3.37812902507185e-120	5.03820049265917e-119	263.579812006625	Down	USP3
MAN1A1	-2.86189004690022	6.19899719877774	-29.6170571452296	4.00527625517505e-120	5.96578095722112e-119	263.409557793132	Down	MAN1A1
TFPI2	-3.72510936989271	6.52194663340158	-29.6122650251431	4.24556336016011e-120	6.31548199451055e-119	263.351308281791	Down	TFPI2
NCLN	1.19788927088139	7.23051564560433	29.6073428933924	4.50739301412922e-120	6.69628115013576e-119	263.291476671002	Up	NCLN
CARHSP1	1.40060331153681	9.01713734255806	29.5995743783776	4.95389446368179e-120	7.35009257489864e-119	263.197041827436	Up	CARHSP1
IKBKB	-1.471872419997	7.26825680945142	-29.5732606188651	6.82197288683618e-120	1.01086830799902e-118	262.877135982136	Down	IKBKB
FIBP	1.1537331299035	9.5501087942526	29.5716830480491	6.95411499552626e-120	1.02911928882182e-118	262.857955261803	Up	FIBP
SNAP23	-1.65069966388583	7.20973699401655	-29.5692965333226	7.15890015874898e-120	1.05805961238005e-118	262.828938737686	Down	SNAP23
AVL9	-1.66872045428067	6.33557968253485	-29.5677832248327	7.29187101142773e-120	1.07632520759414e-118	262.810538905164	Down	AVL9
BUB1B	1.90919687156032	5.15350696150653	29.5661093375999	7.44183174267529e-120	1.09704843517664e-118	262.790186450678	Up	BUB1B
ARMCX3	-1.49461431035888	8.37934179560565	-29.5613565212373	7.88466056282843e-120	1.16083661097663e-118	262.732396798177	Down	ARMCX3
SHQ1	-1.34209654291565	6.68529294815034	-29.5538476933308	8.63861631121112e-120	1.27020885222154e-118	262.641093321267	Down	SHQ1
RWDD1	-1.57916092919463	8.07553007229243	-29.5503999717246	9.00856163322886e-120	1.32290900603715e-118	262.599169414576	Down	RWDD1
TACC3	2.43597921376407	6.46670141000253	29.519508180788	1.31173635974542e-119	1.92136708938955e-118	262.223489783207	Up	TACC3
ASB8	-1.25087563233116	6.25878818348434	-29.517204083349	1.34902366296201e-119	1.97346331511624e-118	262.19546651199	Down	ASB8
PDLIM5	-1.72155101701488	8.54373314303494	-29.5115116722861	1.44575415956269e-119	2.11227445299675e-118	262.126231673481	Down	PDLIM5
PEX12	-1.3369937715804	5.385355711769	-29.5076346887604	1.51557846365414e-119	2.21147193379762e-118	262.079075900095	Down	PEX12
NT5E	-3.13384870605934	6.63570435437291	-29.5004071242342	1.65487966640436e-119	2.41166644142207e-118	261.991164059725	Down	NT5E
TRAF5	-1.92602223783707	6.8627483591483	-29.4947778094573	1.77219277697086e-119	2.57935012171051e-118	261.922689747893	Down	TRAF5
GALNT11	-1.9465375634288	7.58200310047601	-29.4899030794091	1.88048207341321e-119	2.73349162230369e-118	261.863392247908	Down	GALNT11
TIMELESS	1.85480223678079	7.00463671991319	29.4577093118791	2.78228200172533e-119	4.0392395288339e-118	261.471735370334	Up	TIMELESS
LPGAT1	-1.70354674254192	6.38624872318285	-29.4438709536168	3.29262132396745e-119	4.77409278945419e-118	261.303360161231	Down	LPGAT1
HS2ST1	-1.73179389677881	6.36632402274742	-29.4392888523952	3.48145797792295e-119	5.04152039757554e-118	261.24760538785	Down	HS2ST1
PKN2	-1.47984268223466	6.85015402045836	-29.435409856008	3.64976316755795e-119	5.27857928987669e-118	261.200404771482	Down	PKN2
KCNJ2	-1.91874760602155	4.5320515127095	-29.4311818699126	3.84249610906832e-119	5.55032592882929e-118	261.148956320914	Down	KCNJ2
NR2F1	-2.76432222297203	7.23518693713228	-29.4308356345733	3.85872323527158e-119	5.56675431262009e-118	261.144743082462	Down	NR2F1
ERF	1.57822265977672	7.99625887722483	29.4299813669525	3.89905435576733e-119	5.61787115656978e-118	261.134347707985	Up	ERF
TMEM165	-1.63715185688517	8.21475027833088	-29.4269459366025	4.04580329767682e-119	5.82199724229052e-118	261.097409869605	Down	TMEM165
BICC1	-2.91044508113607	5.71602634678941	-29.4199665877967	4.40452563913013e-119	6.33026372871974e-118	261.01247637297	Down	BICC1
GNAI1	-2.12733635555268	5.55555637982031	-29.4027382325331	5.4322358018056e-119	7.79753597132772e-118	260.802805044397	Down	GNAI1
WDR41	-1.52721961153399	6.46235726802147	-29.3897896405277	6.35973225208521e-119	9.11747114989566e-118	260.645204938908	Down	WDR41
TTC13	-1.49429268463352	7.13598567625067	-29.36579963714	8.51706142300751e-119	1.21950283970628e-117	260.353185650098	Down	TTC13
ZNHIT6	-1.35314259243919	7.10615294783329	-29.3555959660131	9.64381293556305e-119	1.37911334860315e-117	260.228968565089	Down	ZNHIT6
ATRX	-1.56150171292624	6.41717611815635	-29.3508822627734	1.02135532532707e-118	1.45877014024609e-117	260.171582542795	Down	ATRX
SMARCA5	-1.43760267719493	7.89692825511953	-29.3354040525973	1.23321028860211e-118	1.75916527362905e-117	259.983135074086	Down	SMARCA5
LZTFL1	-2.14521723786855	6.94544984512107	-29.3267349993301	1.37053080935086e-118	1.95262333570746e-117	259.877581751833	Down	LZTFL1
COLEC12	-2.83508477938821	5.29853925702783	-29.2907124284865	2.1254042349279e-118	3.02435002113996e-117	259.438918233513	Down	COLEC12
ATG3	-1.56127121927476	7.54913264294484	-29.2865629651387	2.23559959036697e-118	3.17721086764793e-117	259.388382395898	Down	ATG3
POMGNT1	1.25859014532643	7.38016662887957	29.2733295202444	2.62668687439723e-118	3.72839997060171e-117	259.227205668114	Up	POMGNT1
CCDC91	-1.76126603853885	5.82044570892633	-29.2608011571651	3.05982924248911e-118	4.33784691991441e-117	259.074605105536	Down	CCDC91
FERMT2	-1.70680275795595	8.15696281480948	-29.2384465248535	4.0178148382747e-118	5.68892819508302e-117	258.802289162323	Down	FERMT2
VPS13A	-1.29269097405787	5.94508036519928	-29.2322117344626	4.33495848354213e-118	6.13041169515965e-117	258.726332974802	Down	VPS13A
FBRS	1.18530399374652	7.38903667366811	29.2277735437591	4.5758622315632e-118	6.46312363716729e-117	258.672262449718	Up	FBRS
KRT2	1.29494243820824	2.95279763051519	29.2140524272809	5.40869244707705e-118	7.63004842257401e-117	258.505089223559	Up	KRT2
BMP2	-2.13086829339449	4.27207336119639	-29.197004806424	6.65771602624792e-118	9.38050922666307e-117	258.29736873014	Down	BMP2
LSM7	1.61211522832921	8.03581485727421	29.1905041891682	7.20668173506783e-118	1.01415254993243e-116	258.218155191996	Up	LSM7
RBM39	-1.16929714003007	9.351186472144	-29.1504133040026	1.17484093887254e-117	1.65125621665799e-116	257.729561194545	Down	RBM39
PTTG1	1.90089969030845	7.58405253013813	29.149386672042	1.18963783625575e-117	1.67000689645253e-116	257.717048005164	Up	PTTG1
SGCE	-2.20337279985299	7.20630572967312	-29.1425259576687	1.2934240604379e-117	1.81348172972643e-116	257.633423745418	Down	SGCE
APPBP2	-1.34736310162675	7.05200814497586	-29.1412172166563	1.31422774078876e-117	1.84040023920711e-116	257.617471320406	Down	APPBP2
ALKBH4	1.20412742003188	6.40563711092344	29.1254234678215	1.5933146124124e-117	2.2285030841168e-116	257.424949817725	Up	ALKBH4
PER3	-1.84941149743422	5.62050397852538	-29.121669363607	1.66794353543914e-117	2.33004194981139e-116	257.379185780246	Down	PER3
CPE	-2.37922240442099	8.61784058963896	-29.0947471562467	2.31611410819709e-117	3.23157088891879e-116	257.05096488459	Down	CPE
CENPB	1.43262319326912	7.77771426512071	29.0857958912766	2.58327245022836e-117	3.59994553240208e-116	256.941824924542	Up	CENPB
MLF2	1.2812809660673	9.39127938476722	29.0707187502886	3.10478497470115e-117	4.32145374694752e-116	256.757981696423	Up	MLF2
GABARAPL1	-2.05776896094735	7.55337702153965	-29.0504005093184	3.97800117191979e-117	5.53014490190886e-116	256.51020654732	Down	GABARAPL1
ATAD3A	1.32681995620368	6.86160045343845	29.0294646137097	5.13550448365795e-117	7.13064175824129e-116	256.254869908602	Up	ATAD3A
SDAD1	1.17164079695074	8.00599865549826	28.9810368515793	9.2726281716738e-117	1.28594646313092e-115	255.6641255953	Up	SDAD1
ELF2	1.14426831711171	6.69415939173426	28.9457361026298	1.4266119496262e-116	1.9760643055873e-115	255.233411274452	Up	ELF2
ERBB2	1.60715628645961	7.98818059988675	28.9321489889033	1.68395617904138e-116	2.32970970053384e-115	255.067608880088	Up	ERBB2
OVOL2	1.93804424792662	6.1670464280463	28.924425563685	1.85043938909045e-116	2.55695052451546e-115	254.973355091535	Up	OVOL2
VWF	2.08104265968692	8.4504781229615	28.8793953613748	3.2064716974161e-116	4.42539397083817e-115	254.42374448244	Up	VWF
CDKN1B	-1.93603984801795	8.24127105217114	-28.8786386082177	3.23623656083831e-116	4.46110542262675e-115	254.414506877582	Down	CDKN1B
BBS4	-1.26874107751886	7.33075339752555	-28.8570935414094	4.2101215937449e-116	5.79662479695802e-115	254.151492707513	Down	BBS4
DHRS7	-1.60072874490053	7.63588891675675	-28.8474965083565	4.73360938992125e-116	6.50956427973703e-115	254.034325857635	Down	DHRS7
CLK4	-1.72946009383367	5.81139521091025	-28.8223924731518	6.43196959595157e-116	8.83452207137347e-115	253.727810818858	Down	CLK4
B3GAT3	1.92905875655619	6.72765455623607	28.8145169477066	7.08140485803592e-116	9.71490817186769e-115	253.631643796204	Up	B3GAT3
MAPKAPK2	1.13021546690575	8.06544180873591	28.8102116297551	7.46375852621675e-116	1.02272218085042e-114	253.579070403505	Up	MAPKAPK2
FLNA	1.76934771384141	8.45249814048512	28.8056694522021	7.88955968183267e-116	1.07977756552433e-114	253.523603344056	Up	FLNA
MRPL42	1.34549473357078	6.70627518368523	28.8025096153329	8.20002745781782e-116	1.11959660611563e-114	253.485016023338	Up	MRPL42
CBR4	-1.81454853267599	6.86020377831956	-28.7900874420491	9.54368624212131e-116	1.30150460773947e-114	253.333312529617	Down	CBR4
GPI	1.4841445937357	9.06902623102597	28.7645804054797	1.30330862299955e-115	1.77525494028288e-114	253.02178115089	Up	GPI
ANKRD10	-1.61313934351888	7.48600787801634	-28.7410246761842	1.73796834923215e-115	2.36450284665997e-114	252.734044770263	Down	ANKRD10
ANK3	-1.72945747076922	5.96491178125747	-28.7405693085265	1.74766565377405e-115	2.37487883686428e-114	252.728482040871	Down	ANK3
FLAD1	1.21873875053602	7.77381660296891	28.7276827219788	2.0457177223527e-115	2.77660787664652e-114	252.57105515361	Up	FLAD1
RALGPS1	-1.80502593810768	6.12349544538964	-28.7168283915629	2.33588680004507e-115	3.16670043850082e-114	252.438446713441	Down	RALGPS1
CASKIN2	1.37519993766674	5.65851227145229	28.7127501549372	2.45525532088108e-115	3.32459542800296e-114	252.388620535546	Up	CASKIN2
MEF2C	-2.12143091146707	5.48990409004618	-28.7060579173464	2.66450239072509e-115	3.60367664141816e-114	252.306855285846	Down	MEF2C
MCRS1	1.01727994467818	7.8902035605558	28.6556890422087	4.93164962086044e-115	6.66208356909875e-114	251.691360494853	Up	MCRS1
PSMC6	-1.73552728653273	7.88657794163715	-28.6434981734087	5.7242206758081e-115	7.72365728598153e-114	251.542366962169	Down	PSMC6
RNASEH2A	1.8041999686275	4.98984012286053	28.6068900123029	8.95575838031844e-115	1.20697523929344e-113	251.094895425299	Up	RNASEH2A
RANGAP1	1.16966422475519	7.97294901697732	28.5901605068101	1.09887132159906e-114	1.47922009242014e-113	250.890378064428	Up	RANGAP1
PODXL	-2.19122522409391	9.1620646629586	-28.5790503014955	1.25879049085564e-114	1.69250505740015e-113	250.754546681087	Down	PODXL
GSPT2	-2.55791398019959	5.83264634149537	-28.5313145483072	2.25692866438461e-114	3.03099705524907e-113	250.170850383964	Down	GSPT2
KLF4	-2.83510645201302	6.86583026336492	-28.5282249185096	2.34385948735918e-114	3.14406134041199e-113	250.133066585801	Down	KLF4
ZNF143	-1.27444279899305	6.60304007737719	-28.5281276582742	2.34664975332461e-114	3.14412687159812e-113	250.131877158277	Down	ZNF143
RSRC1	-1.62439629854381	5.96476085181417	-28.5112721800199	2.88401859514063e-114	3.85960434861935e-113	249.925737125903	Down	RSRC1
STK24	-1.34650136491914	8.77957633266238	-28.5076641578784	3.01417009168662e-114	4.02908120997131e-113	249.881609265991	Down	STK24
LIPT1	-1.6240032478896	6.09183254855917	-28.503013634721	3.19063308396885e-114	4.25999660535958e-113	249.824729930715	Down	LIPT1
SPG11	-1.35780694577035	7.39726767777103	-28.494253174881	3.55160312701972e-114	4.7364344492778e-113	249.717579418939	Down	SPG11
PSMB3	1.24515618463718	9.74954279788188	28.490192714604	3.7325003813068e-114	4.97189859154561e-113	249.667913714785	Up	PSMB3
ABCD3	-1.52833246791154	6.16794327939226	-28.4845509088865	3.99925021818101e-114	5.32104417080255e-113	249.59890403265	Down	ABCD3
CBX7	-1.85589704014227	6.30783321539659	-28.4828898245024	4.08136279797391e-114	5.4240034681301e-113	249.578585537241	Down	CBX7
TLK1	-1.37364760192969	7.79884896172193	-28.4703562058637	4.75782421327028e-114	6.31356959681521e-113	249.425268027638	Down	TLK1
PLD3	1.79910982944754	9.03747072072146	28.4702890011503	4.76173833921454e-114	6.31356959681521e-113	249.424445919973	Up	PLD3
PCYT2	1.62244826233021	5.5383258796756	28.469243391165	4.82305320558986e-114	6.38748235737992e-113	249.411655055618	Up	PCYT2
CCDC47	-1.52629550910573	7.21943431701626	-28.4660186824545	5.01716999405662e-114	6.636899960996e-113	249.372207027986	Down	CCDC47
DDTL	2.02723432945291	4.71642728876014	28.4618933874986	5.27693672305996e-114	6.97248701345331e-113	249.321741156647	Up	DDTL
BNIP2	-1.17173141637036	6.93219424513047	-28.4548865052842	5.74936170988131e-114	7.58796656508961e-113	249.236021653982	Down	BNIP2
ATG12	-1.43144014730325	8.01326481597188	-28.4513615408082	6.00279327555357e-114	7.91333748015218e-113	249.192897462707	Down	ATG12
MRPL4	1.64779933296076	7.73705801862271	28.4483200668979	6.23042759864929e-114	8.20399243730295e-113	249.155687656216	Up	MRPL4
PRR3	1.38048051137888	6.35395451743519	28.4201340360571	8.7968946665311e-114	1.15701358865189e-112	248.81082917745	Up	PRR3
MTHFD2	2.16263016404654	7.90509341759031	28.416094635477	9.24274430441588e-114	1.21426156274165e-112	248.761402824307	Up	MTHFD2
PRKD3	-1.55486412702217	6.10884983031342	-28.407807879431	1.02294145593478e-113	1.34234731786225e-112	248.660002482811	Down	PRKD3
RELB	1.93923054706176	6.18562604966335	28.4022219870515	1.09532925993863e-113	1.43569500368414e-112	248.591648742019	Up	RELB
FANCI	1.76574615275699	5.75029388242242	28.3923195391015	1.23647945345477e-113	1.61885648991698e-112	248.470469326497	Up	FANCI
BAMBI	-3.2501286412326	7.21429156810816	-28.3902602432899	1.26804484606093e-113	1.65829034657614e-112	248.445268325217	Down	BAMBI
HECA	-1.54080587299708	6.70386062744172	-28.3752958928879	1.52297243739342e-113	1.98940442875457e-112	248.262131755268	Down	HECA
MDFIC	-2.10409905570526	5.82608026317173	-28.3653879230811	1.71937519498452e-113	2.24340319809754e-112	248.140868745481	Down	MDFIC
ATP2A2	1.37147702805611	9.00508565587164	28.3604314246894	1.82694005056308e-113	2.38104266362591e-112	248.080204273844	Up	ATP2A2
ALDH3A2	-1.47373222132414	7.28084963301769	-28.3562642962735	1.92256647718221e-113	2.50282802801394e-112	248.029200066001	Down	ALDH3A2
CDK2AP2	1.59238371472451	8.93634556394261	28.3546702728572	1.96045590977958e-113	2.54925950445148e-112	248.009689497547	Up	CDK2AP2
UBE3C	-1.31143847991613	7.70541398887885	-28.3484551436485	2.1154594018336e-113	2.7477014586217e-112	247.9336159527	Down	UBE3C
ISCA1	-1.52787602764734	7.23921871478128	-28.3368611432314	2.43812523061389e-113	3.16321926130211e-112	247.791698558549	Down	ISCA1
PCDHA13	-1.74959128746135	3.58609239456035	-28.3359380206808	2.46583993200662e-113	3.19556137629197e-112	247.780398651017	Down	PCDHA13
TIAM1	-2.18297798623009	7.00372924152076	-28.3343289342741	2.51490477270974e-113	3.25546758896253e-112	247.760701765279	Down	TIAM1
VTN	-1.69226221930864	3.55737698966555	-28.3228943908907	2.89287149068004e-113	3.74051219014761e-112	247.620726671569	Down	VTN
FLOT1	1.02314401929952	9.19987120573353	28.3170232569263	3.10851155981797e-113	4.01481070715678e-112	247.548852618513	Up	FLOT1
TASP1	-1.78169247957605	6.57692293773132	-28.3071667415142	3.50729707285446e-113	4.5247682934272e-112	247.428185188231	Down	TASP1
RAPGEF2	-1.83571098873172	6.3536804185957	-28.3055757654214	3.57630132458485e-113	4.60860672940041e-112	247.408707279956	Down	RAPGEF2
WDR7	-1.32410631223282	5.69663073448194	-28.3051163548367	3.59647855408098e-113	4.62940656978167e-112	247.403082807325	Down	WDR7
OSBPL9	-1.17882917161792	8.53149180050895	-28.2474675877976	7.28660615792318e-113	9.36884372480055e-112	246.69720187714	Down	OSBPL9
FIP1L1	-1.09549184975434	6.59907370384692	-28.2249712196429	9.59869392846519e-113	1.23278186635574e-111	246.421692147643	Down	FIP1L1
CABIN1	1.38777968306641	7.80413807872115	28.2148165220103	1.08703156877325e-112	1.39453747900004e-111	246.297319420973	Up	CABIN1
PRKCSH	1.16231827972178	9.34362292583881	28.2114369231996	1.13298599712984e-112	1.45186775431085e-111	246.255925438619	Up	PRKCSH
ID2	-1.92144793141217	8.01674304613143	-28.2099651007935	1.1536019994171e-112	1.47663630929852e-111	246.237898065427	Down	ID2
DPP8	-1.49375849169654	6.67735361459722	-28.1938361320202	1.40566119149666e-112	1.7952704014783e-111	246.040336858415	Down	DPP8
RBPJ	-1.14764202880036	8.3402776959705	-28.1813569410407	1.63790543806925e-112	2.08955922905631e-111	245.887470915122	Down	RBPJ
MBD2	-1.56699342254774	7.65657969740859	-28.1689103659048	1.90777587819913e-112	2.43114239411843e-111	245.734995588897	Down	MBD2
CHIC2	2.1354383772223	6.44362529393781	28.1572220293818	2.20157875123438e-112	2.80243137601633e-111	245.591800891756	Up	CHIC2
CRIP2	2.06855558442624	8.35961532072498	28.1541696701107	2.28549276489022e-112	2.90602178719799e-111	245.554404919907	Up	CRIP2
IRS1	-2.63388332638336	6.71621690785415	-28.1280225167271	3.14885666000779e-112	3.99936179774411e-111	245.234041366414	Down	IRS1
SFRP1	-3.63807306660616	6.45431897354383	-28.114357560682	3.72300778156107e-112	4.71814102173745e-111	245.066598352247	Down	SFRP1
SCGB2A1	4.73114705212829	7.71648422598032	28.0882679745039	5.12609299966717e-112	6.48909057540649e-111	244.7468812791	Up	SCGB2A1
DYRK1A	-1.04919590781134	7.70299960863793	-28.0722183282333	6.24076750155578e-112	7.8914401847126e-111	244.550180467313	Down	DYRK1A
SPRR2B	-1.59973300172117	3.77762031728254	-28.07013565414	6.40216765331788e-112	8.08661462730207e-111	244.524654627913	Down	SPRR2B
CDK9	1.44645414295633	7.6678750078406	28.0667003325253	6.67756900686258e-112	8.42519680304807e-111	244.482549829025	Up	CDK9
SH3BGRL	-1.70181691539437	8.59535337030624	-28.0586173787225	7.37321934458043e-112	9.2926871058234e-111	244.383479019019	Down	SH3BGRL
ZNF304	-1.32296133988059	5.13913615876668	-28.0491847777891	8.27721683754006e-112	1.04205707914102e-110	244.267861294389	Down	ZNF304
HAT1	-1.74602430154067	7.35809776761884	-28.0473434387398	8.46621787241962e-112	1.06468259625856e-110	244.24529096672	Down	HAT1
RNMT	-1.22679131325839	7.28597719663528	-28.0450935066595	8.70302867576182e-112	1.09326435796618e-110	244.217712028088	Down	RNMT
LRRN2	2.17982367974134	7.12060789143318	28.0333697819815	1.0048510778208e-111	1.26090120476223e-110	244.074001848828	Up	LRRN2
IVNS1ABP	-1.29399992680829	8.38178825613763	-28.0162314642502	1.23986066338899e-111	1.55070468357778e-110	243.863905501906	Down	IVNS1ABP
DTL	2.1436940917651	4.87957352294841	28.0058765977627	1.40773801668267e-111	1.75875243064636e-110	243.736958697352	Up	DTL
RGL1	-1.67180662746972	8.07064232430579	-28.0031407607776	1.45577099479003e-111	1.8167831925187e-110	243.703417366452	Down	RGL1
ZNF212	1.26837755129728	7.52472403665238	27.9974612247967	1.56078532673632e-111	1.94572249047162e-110	243.633785000922	Up	ZNF212
SYMPK	1.43988267913108	6.98564071463506	27.9959671942923	1.58964719308862e-111	1.97955088572567e-110	243.615467561694	Up	SYMPK
ITPKB	1.71923575277892	6.80873537090117	27.9875897261215	1.76166045837525e-111	2.18744246440123e-110	243.512754020501	Up	ITPKB
FCF1	-1.19683759689782	6.86676368108907	-27.987559527722	1.76231305005383e-111	2.18744246440123e-110	243.512383760302	Down	FCF1
MEX3D	1.78699912040536	7.72948310243336	27.9267817538739	3.71414126044614e-111	4.59519807077203e-110	242.767091213518	Up	MEX3D
ARL8B	-1.47450386383781	8.03995391785487	-27.9243527011289	3.82648757574351e-111	4.72909331963386e-110	242.737300574347	Down	ARL8B
COX6A1	1.20669584547798	9.8199607620686	27.9025090648697	5.00251719012661e-111	6.17587402083553e-110	242.469389275886	Up	COX6A1
NGLY1	-1.1773211259538	6.83316540857189	-27.8912772138239	5.74168116931496e-111	7.08078939041649e-110	242.331621080053	Down	NGLY1
SMU1	1.12955816682947	6.51896484049571	27.8678732323959	7.65173688541052e-111	9.42618370985749e-110	242.044529633118	Up	SMU1
APOC4	1.10755871420094	3.43489089326763	27.8481288535809	9.74964506683042e-111	1.19977123681843e-109	241.802306985023	Up	APOC4
DCTD	-1.20493946078551	8.67955819927844	-27.8454228134328	1.00788622788444e-110	1.23895467820006e-109	241.769107860212	Down	DCTD
AGRN	1.77185085960023	8.16121359679917	27.8405213509928	1.07037475232881e-110	1.31436060326115e-109	241.708973150283	Up	AGRN
DGKZ	1.47506514027463	6.02997689284364	27.8163596442295	1.43987148091307e-110	1.76619101760342e-109	241.412521166334	Up	DGKZ
SNRK	-1.28377696861005	7.20247001371803	-27.7997512446777	1.76546241075578e-110	2.16325730651261e-109	241.208726620959	Down	SNRK
C5orf15	-1.12906639903029	9.1152269867663	-27.7689243335161	2.57753771746461e-110	3.15493917626485e-109	240.830424529838	Down	C5orf15
VAMP7	-1.77624429176824	7.96343702019182	-27.7652472272768	2.69656026320511e-110	3.29710550732404e-109	240.785296461918	Down	VAMP7
ZBTB38	-1.5407331143691	6.23261373940044	-27.7644583964967	2.72280132236205e-110	3.32564519341538e-109	240.77561527694	Down	ZBTB38
AKAP8L	1.81503537661152	7.38172411620155	27.7617018803377	2.81652122724449e-110	3.43645552715608e-109	240.741784772696	Up	AKAP8L
HSPB3	-1.73322837267916	3.92789195317631	-27.7535940914803	3.11130653800836e-110	3.78806525312292e-109	240.642276237459	Down	HSPB3
MRPL13	2.06040740778024	7.32639630239946	27.7405937352808	3.6497431378234e-110	4.43890817048744e-109	240.482713126935	Up	MRPL13
SRRM1	1.09808261476802	8.22491313026523	27.7334370058853	3.98496495588486e-110	4.84147913972918e-109	240.394869499932	Up	SRRM1
ADH1C	-1.97437183652043	3.78346499111149	-27.728270518702	4.24594889649677e-110	5.15309924803402e-109	240.331453001969	Down	ADH1C
CIZ1	1.52037239484727	7.62255240570506	27.7248260034944	4.42938012383409e-110	5.37003812264833e-109	240.289172236066	Up	CIZ1
PBX3	-2.10539300410836	6.55417398349258	-27.653862069219	1.05882482740069e-109	1.28232966689108e-108	239.417968584064	Down	PBX3
JUND	1.2394974373926	11.42885288413	27.637964849918	1.28714142871574e-109	1.5555558531023e-108	239.222768034086	Up	JUND
ERI2	-1.59230123661158	5.26363451615681	-27.622261436673	1.56098986781436e-109	1.88452555725926e-108	239.029934752152	Down	ERI2
HPSE	-2.3872448346009	5.25277014158199	-27.6152224601682	1.70197449118423e-109	2.05257049835877e-108	238.943494192263	Down	HPSE
QKI	-1.24898464755322	7.59270099470755	-27.6041828331901	1.94917885227456e-109	2.34822817822867e-108	238.807919570998	Down	QKI
COL18A1	1.77303634935521	8.97200031510331	27.599800575359	2.05699230062381e-109	2.47551360921873e-108	238.754100586407	Up	COL18A1
SLC39A6	-1.61253884146139	8.53669164311334	-27.5776254230778	2.70116927888549e-109	3.24734910477334e-108	238.481750526407	Down	SLC39A6
TOM1L1	-1.99160116973068	5.64509531937021	-27.5733240322124	2.84776282960642e-109	3.41999915107393e-108	238.428919028526	Down	TOM1L1
SOS2	-1.42614438607858	7.06168584099316	-27.5436674458916	4.09978312596533e-109	4.91845320833644e-108	238.064639547939	Down	SOS2
ARL6IP4	1.0093670684072	6.32248511385399	27.5362925342584	4.48868094136325e-109	5.37938157957106e-108	237.974044919418	Up	ARL6IP4
BIK	2.71108516771897	6.18553819562675	27.5119777193974	6.05185392836795e-109	7.23761342069364e-108	237.675338963093	Up	BIK
DGCR6	1.70813473978418	4.36974332854869	27.4533000121457	1.24482136873296e-108	1.48717252895816e-107	236.954369476171	Up	DGCR6
PTPRU	1.82741986812096	6.94958286660382	27.4466532920213	1.35080133475255e-108	1.6104304062658e-107	236.872691231116	Up	PTPRU
TPD52L1	-2.15088631992826	8.02195170084195	-27.4297598042042	1.66258518569699e-108	1.98008198284099e-107	236.665086102862	Down	TPD52L1
ATP6V1A	-1.04808074943943	8.22592855864436	-27.425610407476	1.74959682351526e-108	2.08154833702246e-107	236.614091840004	Down	ATP6V1A
HSPA12A	-1.75129592502182	7.62842724995159	-27.4197064471604	1.88131050261872e-108	2.23593265850094e-107	236.541533360209	Down	HSPA12A
EMD	1.15687411061244	8.39171566048826	27.4155946099131	1.97885914414631e-108	2.34943431927682e-107	236.490998740063	Up	EMD
CP	3.37889368784743	7.6610486839184	27.401907824631	2.34150721454471e-108	2.77711957017718e-107	236.322781952508	Up	CP
C19orf53	1.18319656870389	10.4175783016054	27.3950354577122	2.54795635102076e-108	3.01885448242325e-107	236.238314137165	Up	C19orf53
CDC23	-1.39986481065378	7.05321082280852	-27.3857214321448	2.85711545031583e-108	3.38165707942954e-107	236.123832528002	Down	CDC23
AGPAT1	1.19196687417658	8.36014950521324	27.374871831007	3.26486814735009e-108	3.85631027620578e-107	235.990471575553	Up	AGPAT1
ARL6IP5	-1.30266598720179	9.72554575618201	-27.3631692909273	3.77017049503846e-108	4.44856845757162e-107	235.846620346666	Down	ARL6IP5
PTENP1	-1.37009509999747	4.29489118529984	-27.3567539425283	4.07964350941496e-108	4.80878020652417e-107	235.767758213218	Down	PTENP1
ZBTB11	-1.49090536449936	5.80196050947832	-27.3558500660658	4.12524211457095e-108	4.85255403200145e-107	235.756646952607	Down	ZBTB11
SIK3	-1.19252980380868	7.18464419074066	-27.3500083217236	4.43249414301351e-108	5.20863476703093e-107	235.68483407851	Down	SIK3
HSD17B6	-2.34637097994735	4.83119516697545	-27.3442238279676	4.75928627970455e-108	5.58692470234713e-107	235.613723437405	Down	HSD17B6
ERLIN2	-1.90045476295543	7.34832750035738	-27.3414416027962	4.92494404723679e-108	5.77547886275652e-107	235.579520100014	Down	ERLIN2
TXNIP	-1.71328354878125	10.462795588149	-27.3301870003777	5.65603580307126e-108	6.62605460933854e-107	235.441157802254	Down	TXNIP
ATN1	1.39152470974501	9.22944928055011	27.3110271860471	7.15897189652061e-108	8.37818864093825e-107	235.205596733429	Up	ATN1
MAT2B	-1.21560430102832	9.22109380650049	-27.3081461739602	7.41719467611879e-108	8.67153983082634e-107	235.170174570788	Down	MAT2B
HNRNPM	-1.16890484572014	8.96977295354027	-27.3014034713059	8.05854617450692e-108	9.41175825615273e-107	235.087271286315	Down	HNRNPM
EPCAM	2.23795841384524	8.32307740076703	27.2878627164403	9.51895246322818e-108	1.11060901119801e-106	234.920777945029	Up	EPCAM
PTGER3	-2.49917708651467	4.93578809070875	-27.2833747021878	1.00592174082773e-107	1.17245085828793e-106	234.865592742797	Down	PTGER3
ANKMY2	-1.82859593681884	6.58501041469384	-27.2692850776611	1.19628260235882e-107	1.39291016918307e-106	234.692338995817	Down	ANKMY2
ABI1	-1.51170572272017	7.45521365967722	-27.2503160545532	1.51069344211733e-107	1.75721532329044e-106	234.459071396645	Down	ABI1
IFRD1	-2.01529946129478	6.03526217030436	-27.2476515059783	1.56103393336278e-107	1.81393092013554e-106	234.426303376753	Down	IFRD1
RABGEF1	-1.34307996172542	5.96057577543961	-27.2453241146106	1.60637565603201e-107	1.86472898775619e-106	234.397681381062	Down	RABGEF1
TARBP2	1.33844761002366	7.60066145904093	27.2446334073524	1.62008365497253e-107	1.87874008482102e-106	234.389187094841	Up	TARBP2
ATP7A	-1.66884778014107	5.42255380796029	-27.2187413450056	2.22782423594047e-107	2.58090062242437e-106	234.070752388698	Down	ATP7A
KDSR	-1.37040905637516	6.08695851868805	-27.2070361765882	2.57292395504362e-107	2.97768565493393e-106	233.926786095107	Down	KDSR
RAB11FIP2	-1.56576285441996	7.43067228703918	-27.1677032475628	4.17465103485309e-107	4.82651942729133e-106	233.442971438195	Down	RAB11FIP2
OTUD4	-1.13965625773708	7.72424951913256	-27.1492014782028	5.24207288729413e-107	6.05451499943367e-106	233.215367125177	Down	OTUD4
PACS2	1.40991552720577	7.2885724825067	27.1465000752397	5.41927610020867e-107	6.25288506974781e-106	233.182133876646	Up	PACS2
TUBA1B	1.19505307732465	9.52870670179079	27.1106888033529	8.42083947328027e-107	9.70639275568356e-106	232.741546145795	Up	TUBA1B
ALG13	-1.81317093806649	6.28311597393584	-27.1024684405105	9.31745530655464e-107	1.07291059147465e-105	232.640402902261	Down	ALG13
PLIN2	-2.18014346558172	7.99276820102997	-27.0946821940147	1.02546267018859e-106	1.17964206262717e-105	232.544598371837	Down	PLIN2
HNRNPH2	-1.45220836583392	8.52241541172918	-27.0847276115978	1.15913819032174e-106	1.33207974997996e-105	232.422110182764	Down	HNRNPH2
RRBP1	1.48327872538376	9.88156056270164	27.0839901188687	1.1697088849754e-106	1.34288200218047e-105	232.413035386371	Up	RRBP1
H6PD	-1.46648367152966	8.24203682192974	-27.0649795026912	1.47812257562731e-106	1.69525878198697e-105	232.17910317493	Down	H6PD
CCT5	1.45968010359874	8.59078485442268	27.0085776062217	2.95992067297119e-106	3.39134167815251e-105	231.484969505624	Up	CCT5
DIAPH2	-1.77591131387052	5.55638815182222	-27.0080671819184	2.97858141347277e-106	3.40931639033126e-105	231.478687153143	Down	DIAPH2
NR1H2	1.86550510695446	6.90889158874358	27.0011931179994	3.24166231678148e-106	3.70674228426389e-105	231.394079456825	Up	NR1H2
SH3BGRL3	1.4056304481051	9.40980429889765	26.9788395122571	4.26881315135137e-106	4.87639621841125e-105	231.118932327804	Up	SH3BGRL3
SHMT2	1.23590963112013	9.0936529814102	26.9664946329456	4.96966569518873e-106	5.67135282170343e-105	230.966972371361	Up	SHMT2
CDR2	-1.51223576274283	6.53823841044526	-26.9606491108583	5.34059692614625e-106	6.08859902047429e-105	230.895014449578	Down	CDR2
DNAJB14	-1.07408745267737	6.36129714173981	-26.9499118598729	6.0955884590284e-106	6.94243337006919e-105	230.76283613381	Down	DNAJB14
MID1IP1	1.26620482455297	7.33772812839562	26.94134860296	6.77354188345046e-106	7.70691982750926e-105	230.657416919341	Up	MID1IP1
SLC27A3	1.57672195479989	7.09977400085039	26.940479384796	6.84644094911335e-106	7.78214383006749e-105	230.646716118778	Up	SLC27A3
CLCN3	-1.13718489667669	7.27528100195139	-26.9234836630635	8.44053206000781e-106	9.57511990071509e-105	230.437478538907	Down	CLCN3
FEM1C	-1.37535048190994	5.99543947766625	-26.8872753849282	1.31842041750136e-105	1.49416638026908e-104	229.991673255351	Down	FEM1C
STT3A	1.3063266276303	7.98430488216839	26.8847464987958	1.3601356095302e-105	1.53992056324796e-104	229.960535052213	Up	STT3A
RPP14	1.16000137158826	4.73491295602677	26.8827487261063	1.39402122528797e-105	1.57672874091003e-104	229.935936277495	Up	RPP14
SH3BP5	-1.94894477304663	7.268860666773	-26.864829651795	1.73832665295685e-105	1.95843500812988e-104	229.715289947728	Down	SH3BP5
TCOF1	1.21828902849482	6.98294810162606	26.8514350300527	2.05018228614942e-105	2.30751134836582e-104	229.550347251759	Up	TCOF1
ATG2B	-1.02421929308883	5.12556277643311	-26.8488664275927	2.11609337250132e-105	2.37936028325663e-104	229.518716432624	Down	ATG2B
TOMM34	1.127908385171	8.45929258199934	26.8378536868156	2.42357061108994e-105	2.72242226626744e-104	229.383098159528	Up	TOMM34
CENPT	2.11228087819192	5.52583706670751	26.8267063309277	2.78034614482793e-105	3.1201360014708e-104	229.245817391562	Up	CENPT
CAPN3	-1.54355947842598	4.99093153402127	-26.798678913349	3.92705564563273e-105	4.40267851415071e-104	228.900636039273	Down	CAPN3
GNB2	1.17842833597707	9.15118743179425	26.7958542911149	4.06613401937847e-105	4.55414951838395e-104	228.865846771046	Up	GNB2
CST3	1.43119158030528	9.39871191037441	26.7794239172751	4.97856000675989e-105	5.57064436268577e-104	228.663477211003	Up	CST3
SYNJ1	-1.01329441290852	5.70424772245097	-26.7786184997504	5.02821460266288e-105	5.62072059239187e-104	228.653556786347	Down	SYNJ1
ST13	-1.32874680813672	9.80165108918073	-26.757900273237	6.49064259193897e-105	7.24135991118172e-104	228.398359540636	Down	ST13
SENP6	-1.28774585476432	7.43098456547721	-26.7521024333664	6.97133893755859e-105	7.77009584789693e-104	228.326941641434	Down	SENP6
PPP1CC	-1.19628289860235	8.85162603509277	-26.7484669287633	7.29075894724781e-105	8.11822469572671e-104	228.282158790832	Down	PPP1CC
GSDMD	1.47390994359581	8.54972465760372	26.7483861867843	7.29801678630372e-105	8.11842429894446e-104	228.28116418991	Up	GSDMD
UPF3A	-1.40403068009467	7.85468904676073	-26.7440082200549	7.70256219578571e-105	8.56014397514209e-104	228.227234883011	Down	UPF3A
PRPSAP2	-1.17161152725531	6.75639831986544	-26.7372969948852	8.36668665906183e-105	9.28920903124686e-104	228.14456231485	Down	PRPSAP2
WNT5A	-2.49755880616485	6.98853887130366	-26.7198657626296	1.03716638768896e-104	1.14930060873475e-103	227.929827036403	Down	WNT5A
TAF15	-1.36276571242377	8.51280015743126	-26.7149798793732	1.10153780582397e-104	1.21945338754779e-103	227.869635858699	Down	TAF15
MED23	-1.4051287549801	6.79851014930986	-26.698705210361	1.34620124968568e-104	1.48887002243444e-103	227.669135321501	Down	MED23
TMEM160	1.70680115855643	6.86254168934672	26.6986141388793	1.34771314378281e-104	1.48910617013922e-103	227.668013312658	Up	TMEM160
RAB11FIP1	-1.86293235257396	6.73777965049802	-26.6977438203118	1.36224740324842e-104	1.50371659940867e-103	227.657290894454	Down	RAB11FIP1
PDE9A	2.36114269873381	6.44680527222689	26.6912056939071	1.47656574493779e-104	1.62677545904817e-103	227.576739596511	Up	PDE9A
PLCG2	-1.54082338902008	5.41608704641451	-26.6910427535273	1.47953407907291e-104	1.62848141582411e-103	227.574732111857	Down	PLCG2
MS4A4A	-2.53996915305159	5.96295787571834	-26.6898657766331	1.50115343540581e-104	1.65069307293089e-103	227.560231300533	Down	MS4A4A
NR2F6	1.70574166574383	8.11457095189238	26.6819790674992	1.65440398483776e-104	1.81746736610194e-103	227.463062696548	Up	NR2F6
BECN1	-1.21093573137332	6.859639101054	-26.6717484569524	1.8767487129652e-104	2.05581957870084e-103	227.337012594483	Down	BECN1
SYNE2	-1.74247339857175	6.97881749506136	-26.6611800801556	2.13786615657314e-104	2.33961707535662e-103	227.206796970614	Down	SYNE2
IER5	-1.99203613662481	7.11126008676962	-26.6501379235472	2.44958789369931e-104	2.6782005293458e-103	227.07073952393	Down	IER5
ECT2	2.09954761910048	6.53400341412004	26.6496608091788	2.46403703034626e-104	2.69143244771822e-103	227.06486059596	Up	ECT2
MARCKSL1	1.44163889818302	9.88720300966774	26.6415037418022	2.72468412340843e-104	2.97330182791353e-103	226.964349248361	Up	MARCKSL1
SON	-1.04872957533761	9.32600798065121	-26.6064140846967	4.19933860548349e-104	4.57815726865876e-103	226.531947884918	Down	SON
PPP3R1	1.07777715406423	6.50849868281585	26.5533745260834	8.07575230562304e-104	8.79589773914441e-103	225.878272970762	Up	PPP3R1
AMY1A	-2.12699788917979	5.56305799709132	-26.5488859000016	8.53531329189852e-104	9.28761936857534e-103	225.822949415203	Down	AMY1A
SLC44A4	2.56045932542086	7.45777888521577	26.5478215720605	8.64806529847452e-104	9.40138965954543e-103	225.809831179164	Up	SLC44A4
PCDHAC1	-1.74988132805707	4.29382557247124	-26.5468578179672	8.75144754170372e-104	9.50476816816288e-103	225.797952519891	Down	PCDHAC1
FGF9	-3.30112140538874	5.78680000379498	-26.5221953324388	1.18618672421793e-103	1.28707431788604e-102	225.49396672852	Down	FGF9
GIPC1	1.10216806087172	8.92273126604249	26.5084729229663	1.40489416129955e-103	1.52294245141253e-102	225.324817696405	Up	GIPC1
PALMD	-2.4667322682619	6.41119410620566	-26.496695634702	1.6244983355452e-103	1.75933629937374e-102	225.17964016513	Down	PALMD
ATP6V0B	1.48103084360723	9.53970578704978	26.4814749304179	1.95992697803029e-103	2.12060401047447e-102	224.992009169242	Up	ATP6V0B
CBWD3	-1.63125017637399	5.05856942999937	-26.4690676740029	2.28399147447871e-103	2.46890652410899e-102	224.839054904883	Down	CBWD3
BCAM	2.21392339325018	9.40582636619557	26.4683888824882	2.30319242344954e-103	2.48731769345977e-102	224.830686748685	Up	BCAM
ATP9A	-1.43714200738896	9.45473365989652	-26.467403504843	2.33135343196954e-103	2.51536147801116e-102	224.818538965401	Down	ATP9A
ASF1B	1.90187758808635	6.69613571265611	26.4633894279865	2.44967528642563e-103	2.6405381447383e-102	224.769052904487	Up	ASF1B
JAK1	-1.71555744311585	7.86942472437294	-26.46180454014	2.49802996020674e-103	2.6901319824987e-102	224.749514056708	Down	JAK1
WBP2	1.10060512691541	9.10715663418866	26.4382672249405	3.33944785895546e-103	3.59288250416136e-102	224.459331246667	Up	WBP2
ADD3	-1.23728574553469	8.95834559698456	-26.4145748760246	4.47291026327289e-103	4.80785452759858e-102	224.167219094467	Down	ADD3
ELOVL5	-1.66954818678283	8.09526438714691	-26.4139108169577	4.50969885799447e-103	4.84285919497553e-102	224.159031394945	Down	ELOVL5
NME7	-1.583659340064	6.8736928996359	-26.387642712408	6.2354886476027e-103	6.68988019638497e-102	223.835140367093	Down	NME7
CCNE1	2.43029928756988	6.99840197066074	26.3778852088306	7.03308177809842e-103	7.5385434498141e-102	223.714822857905	Up	CCNE1
BCL2	-1.89768154841586	5.7100496307166	-26.3762512606389	7.17628314880564e-103	7.68485447559775e-102	223.69467473198	Down	BCL2
MDK	2.19720297421158	9.63655272206136	26.361138137411	8.64709209719885e-103	9.25125925958709e-102	223.508311703333	Up	MDK
UBQLN2	-1.62264934523161	7.80416204986993	-26.3555728194779	9.26163787812937e-103	9.8995083713202e-102	223.439682843544	Down	UBQLN2
SBF1	1.46899099954015	7.07176045036703	26.319136813259	1.45182470047035e-102	1.54892813857622e-101	222.990347867333	Up	SBF1
WDTC1	1.19418024119863	6.92073817177881	26.3179337603003	1.47353522605077e-102	1.57062969401266e-101	222.975510927142	Up	WDTC1
SLC35C2	1.14921231152803	7.49205109322332	26.3006089792261	1.82471228387081e-102	1.94314068558165e-101	222.761844065094	Up	SLC35C2
S100A2	3.6338472075682	5.74692973726296	26.29725421441	1.90182776332835e-102	2.02338243206057e-101	222.720468645784	Up	S100A2
ALAD	-1.24855824330498	6.34149533815027	-26.2948173359923	1.95988005886842e-102	2.08321264088618e-101	222.690413611128	Down	ALAD
BCL7C	1.28956947572462	6.71066152387855	26.2944421974197	1.96897284726094e-102	2.09093977641071e-101	222.685786855427	Up	BCL7C
SPAST	-1.55041586746258	5.91710439842586	-26.2769996471613	2.44180044939153e-102	2.59065766457646e-101	222.470655285858	Down	SPAST
REV3L	-1.63173644577633	6.56255183544621	-26.262630180978	2.91551798576117e-102	3.09039517363168e-101	222.293419535087	Down	REV3L
PAPOLG	-1.27781896860554	6.01304947608052	-26.2458551839108	3.58604626456662e-102	3.79763292782222e-101	222.086505864956	Down	PAPOLG
DDX5	-1.2446217543875	9.3001426267	-26.2306541315463	4.3259766942784e-102	4.57699508364197e-101	221.898999201743	Down	DDX5
NUBP1	-1.1656941332171	7.19169962426396	-26.227328732623	4.50719830915301e-102	4.76433708826506e-101	221.857979151042	Down	NUBP1
GAS1	-2.66127386304506	8.29400459522354	-26.2175316235494	5.08645431521688e-102	5.36674742789534e-101	221.737126272503	Down	GAS1
NRXN3	-1.88438623981061	4.38586099140355	-26.2162065263162	5.17031758073196e-102	5.45021804535063e-101	221.720780238656	Down	NRXN3
AUH	-1.44965053118576	7.57950716516401	-26.2081421079947	5.71136942537166e-102	6.01503176672062e-101	221.621298722321	Down	AUH
PXN	1.10810787861418	5.93874775728882	26.2042600556856	5.99166144741606e-102	6.30443716884539e-101	221.573409619753	Up	PXN
THSD1	-1.60153034821312	4.6678189231509	-26.2009167354732	6.24405814832383e-102	6.56398743383373e-101	221.53216598926	Down	THSD1
PDS5A	-1.05458792383309	7.79093587292536	-26.1765337166598	8.43646256178232e-102	8.86060339936643e-101	221.231364413596	Down	PDS5A
MTR	-1.50956246265167	6.72356249657701	-26.1692132538752	9.23420823162905e-102	9.68958226976702e-101	221.141052145809	Down	MTR
ACTR1A	1.00434963128498	8.33071480259469	26.1661760710897	9.5869359010944e-102	1.00505089442095e-100	221.103582102601	Up	ACTR1A
MIIP	1.22971390952176	7.97538854812986	26.1627223416043	1.00044434028251e-101	1.04786266106851e-100	221.060972769139	Up	MIIP
ZMYM2	-1.36694989037039	7.73475549664763	-26.1617799033337	1.01214965557233e-101	1.05915551092692e-100	221.049345667428	Down	ZMYM2
PPP2R5E	-1.36184354570864	7.15799976792936	-26.158518808571	1.05372050086304e-101	1.10165181626237e-100	221.009112519339	Down	PPP2R5E
RALA	1.33097654748662	7.82767787275291	26.1257775080287	1.5784776012227e-101	1.64727566955625e-100	220.605156714347	Up	RALA
PHF21A	-1.1115616756646	8.05550560169264	-26.1209908639704	1.67455263926109e-101	1.74594947451685e-100	220.546097594144	Down	PHF21A
POLR3K	1.57143256164879	6.34134041715346	26.1124427250607	1.86090673076672e-101	1.93672770373534e-100	220.440626436338	Up	POLR3K
NFYB	-1.47005424630617	6.59137552709824	-26.1103952523438	1.9085390689948e-101	1.98449996213068e-100	220.415363416785	Down	NFYB
WIPI1	-1.71633519001603	6.50871264332412	-26.082333723246	2.69862942006436e-101	2.80095754015549e-100	220.069111220131	Down	WIPI1
YPEL5	-1.25317861840311	8.69200136944361	-26.0582196082672	3.63437899636795e-101	3.76877872598047e-100	219.771549794781	Down	YPEL5
CBX1	-1.5864788922515	7.98500845391519	-26.0441603250318	4.32326341618201e-101	4.47908835774087e-100	219.598055235398	Down	CBX1
RBM22	-1.03687825035634	9.03888365473558	-26.0397282157506	4.56641899900959e-101	4.72673822198926e-100	219.543361009699	Down	RBM22
HBA1	-2.99737375344266	5.93340587134467	-26.0256147899724	5.4356384095333e-101	5.62140098457506e-100	219.369191646604	Down	HBA1
SEMA5A	-1.60684914633928	4.68012681218778	-26.0234270723067	5.58445878659628e-101	5.77010430842097e-100	219.342193257218	Down	SEMA5A
NCAPH	1.40498339851099	4.39472631715912	26.0110831740809	6.50384277611841e-101	6.71400295223241e-100	219.189856275075	Up	NCAPH
ZFYVE26	-1.37492540633824	6.31911153025723	-26.0052804322794	6.9869137980027e-101	7.20619733356951e-100	219.118242880986	Down	ZFYVE26
SNRPD2	1.13583947760999	10.3627598335652	25.9844194225561	9.03959600318577e-101	9.3149260162208e-100	218.860783939743	Up	SNRPD2
ROBO1	-2.32402124441442	6.56961615184999	-25.9762311914532	1.0001343734922e-100	1.02967155561778e-99	218.75972486292	Down	ROBO1
COL15A1	2.43336059747286	6.45441725347839	25.9668648070346	1.12275871575169e-100	1.15488069156558e-99	218.644123022576	Up	COL15A1
ATP2C1	-1.12063487561539	8.79213899034051	-25.9555063693268	1.29180920969387e-100	1.32757704533862e-99	218.503931999634	Down	ATP2C1
PIK3R1	-1.91343096090469	7.39280185030994	-25.9531300883915	1.33027627810871e-100	1.36588528501601e-99	218.47460246243	Down	PIK3R1
PRKCA	-1.91892402923547	6.29004899191045	-25.9390852557603	1.58220385504881e-100	1.62310340013907e-99	218.301249642995	Down	PRKCA
SPAG5	1.64860219848428	5.30508412359087	25.9380463374576	1.6026330900692e-100	1.64259150223447e-99	218.288426276244	Up	SPAG5
MAP4	-1.16779226492276	9.09026480142474	-25.9340179950683	1.68437200786014e-100	1.72482701412035e-99	218.238704211213	Down	MAP4
PCDHA11	-1.74942542584734	4.04158631128067	-25.9281582177804	1.81077371245151e-100	1.85261050027711e-99	218.166375952967	Down	PCDHA11
KLK6	3.46919524450416	6.89547217463774	25.9251728797756	1.87877504123582e-100	1.92046978145576e-99	218.129527091269	Up	KLK6
GIN1	-1.41286683287237	5.50698741063569	-25.9049955136593	2.41040523666674e-100	2.46170415488253e-99	217.880466747503	Down	GIN1
PITPNC1	-2.16939698368795	6.67251967757936	-25.8946249984197	2.73974976661124e-100	2.79556851185626e-99	217.752454087356	Down	PITPNC1
SLC35A5	-1.52244917028612	6.16135155284131	-25.890848388319	2.87055920765554e-100	2.9264394268979e-99	217.70583535411	Down	SLC35A5
PYROXD1	-1.62129059299635	5.85736176464796	-25.8675557975404	3.82734953867877e-100	3.89839004077325e-99	217.418302831917	Down	PYROXD1
ADO	-1.33178286065128	7.14845800801537	-25.8559413466441	4.41768983463078e-100	4.4956951830861e-99	217.274925094139	Down	ADO
CLDN7	2.10828308535797	7.23343746926856	25.8522298370631	4.62490851950608e-100	4.70240033778504e-99	217.229106722158	Up	CLDN7
INTS5	1.25887711611967	7.86031439969149	25.8508030709198	4.70712924041788e-100	4.78175954458394e-99	217.211493294725	Up	INTS5
SMC3	-1.34383144212365	7.7198946840841	-25.8298020843717	6.10105411884628e-100	6.19229997248212e-99	216.952230919499	Down	SMC3
CTNNB1	1.06274790922559	8.73199337743405	25.8166686218319	7.17554140657435e-100	7.27641771812566e-99	216.790090167214	Up	CTNNB1
CEBPG	1.7392006065701	6.04390726298033	25.7885151907867	1.0159667122466e-99	1.0293394189714e-98	216.44250606294	Up	CEBPG
HSPA2	-2.24910642219919	7.00962968506277	-25.7729995645653	1.23059170213934e-99	1.24568898780548e-98	216.250941945124	Down	HSPA2
IL32	2.50114378219894	7.10846272844798	25.7614810063895	1.41875518948422e-99	1.43363024389379e-98	216.108724491857	Up	IL32
PPP1CA	1.21302540173691	8.33636572028794	25.7607155095289	1.43223459647686e-99	1.44597698829165e-98	216.099272949956	Up	PPP1CA
BRD8	-1.24324585382589	8.07396441895233	-25.7412484553426	1.82159503668884e-99	1.8374558905703e-98	215.858910408221	Down	BRD8
PMFBP1	1.01567279561	3.12574394667341	25.7318466100731	2.04593822431949e-99	2.06193897141654e-98	215.742821700611	Up	PMFBP1
MEF2A	-1.32220035046909	7.7502695948233	-25.7198056523907	2.37406806370301e-99	2.39053438302106e-98	215.594144119968	Down	MEF2A
SERTAD3	1.49309175706231	7.28809962195587	25.7186586790314	2.40794650324306e-99	2.422520916289e-98	215.579981538672	Up	SERTAD3
CSNK2A2	-1.27209781694152	7.09109270518174	-25.7129687365356	2.58329692772595e-99	2.59665490482813e-98	215.509722961724	Down	CSNK2A2
RAB8A	1.61218252437617	7.85340347784254	25.7067416834563	2.78986922325097e-99	2.80183976545231e-98	215.432831488285	Up	RAB8A
YKT6	1.01622804199242	6.11164369380503	25.6946052887334	3.24115123383142e-99	3.25221028003609e-98	215.282969445792	Up	YKT6
PAPSS2	-2.03967507849655	6.48761700120798	-25.6931660646675	3.29929583294226e-99	3.30765943251877e-98	215.265197498165	Down	PAPSS2
PIK3R4	-1.8361970054954	6.58351870018383	-25.6652831446229	4.6561496296357e-99	4.66387599146654e-98	214.920883405572	Down	PIK3R4
ASS1	1.68887918132996	9.81483427305612	25.6486199400562	5.72053326937245e-99	5.72167912354368e-98	214.715109668454	Up	ASS1
NR0B1	-1.72299278123826	3.77069481426603	-25.6485966725277	5.72217800567146e-99	5.72167912354368e-98	214.714822334355	Down	NR0B1
CDC34	1.3278623242733	7.3242252188152	25.6481535972096	5.75358854734859e-99	5.7480755269635e-98	214.709350730805	Up	CDC34
TRIM2	-1.85816941139907	6.52006933174037	-25.6372905372549	6.58003102006247e-99	6.56800485370726e-98	214.575200035138	Down	TRIM2
ING2	-1.44716961124927	6.86336096603938	-25.5950644442552	1.10870156853778e-98	1.10475224062205e-97	214.053718820578	Down	ING2
CENPM	1.86640355076747	6.13252862441777	25.579445950229	1.3447073540673e-98	1.3387542225519e-97	213.860826453689	Up	CENPM
CUL5	-1.39684089168755	7.13229184962159	-25.5774504945544	1.37827565122779e-98	1.37098381994202e-97	213.836181762742	Down	CUL5
ZNF189	-1.28797327256198	6.43579138727272	-25.5723922030466	1.46717110520559e-98	1.45814431591013e-97	213.773709491921	Down	ZNF189
SNRPC	1.03083142810141	9.33499202422817	25.5641418336702	1.62463485780062e-98	1.61324131464202e-97	213.671812617872	Up	SNRPC
MMADHC	-1.29501356717214	8.64299601087121	-25.5617638302894	1.67308208209657e-98	1.65991162626e-97	213.642442672648	Down	MMADHC
KLF10	-2.12098830771706	8.85980824649963	-25.5550519956293	1.81775915506737e-98	1.80189107601276e-97	213.559546469614	Down	KLF10
KLK8	2.59690488703794	6.26478630835224	25.5523341904242	1.87984289788871e-98	1.86182367840118e-97	213.525979315285	Up	KLK8
KIF20B	1.41491921835357	5.60994463876434	25.5424777862294	2.12332682201755e-98	2.10115921671435e-97	213.40424348409	Up	KIF20B
GNS	-1.15534379699814	9.45283392501324	-25.5312092045775	2.4405720740455e-98	2.41301044114033e-97	213.265063951288	Down	GNS
GADD45GIP1	1.68843652048939	7.13192854237021	25.5277592974419	2.54686752631688e-98	2.51593657703087e-97	213.22245333625	Up	GADD45GIP1
DGCR6L	1.1608428727412	7.62432969649829	25.5274547200256	2.55647143810391e-98	2.52325050977743e-97	213.218691419489	Up	DGCR6L
PRKCI	1.56254458347215	8.0983506471608	25.5127680485156	3.06521813422814e-98	3.02278476194862e-97	213.037290631282	Up	PRKCI
GLUL	-1.31695643114698	8.86463165538015	-25.5075844851567	3.26799156837875e-98	3.21998241389483e-97	212.973265590651	Down	GLUL
EPB41L4B	-1.96789989150111	6.14935604513896	-25.4967180083058	3.73766704299408e-98	3.67959685116731e-97	212.839046364111	Down	EPB41L4B
MAN2B2	-1.23617151556757	6.977529267496	-25.4842314524448	4.36130272860924e-98	4.28986114874952e-97	212.684814132082	Down	MAN2B2
AKT1	1.2477295216154	9.24451389377978	25.483015139101	4.42735426967341e-98	4.35109906759935e-97	212.669790265017	Up	AKT1
RRP15	-1.48444264485881	6.76584572099326	-25.47012821893	5.19170452970164e-98	5.09791603177638e-97	212.510609989965	Down	RRP15
ASAH1	-1.45242376266687	7.63056615183294	-25.4464914042671	6.95304057489066e-98	6.81576259430949e-97	212.218639547337	Down	ASAH1
ANXA5	-1.46158381825397	9.70621215072939	-25.4406231510325	7.47604284212159e-98	7.32218064528544e-97	212.146151468881	Down	ANXA5
PLXDC2	-1.56907965990938	7.12735456296193	-25.4393995529303	7.58995674973657e-98	7.42107535914141e-97	212.131036808714	Down	PLXDC2
EXOC1	-1.02359395342827	8.06694128464624	-25.4090978519268	1.10378227657005e-97	1.07830314565434e-96	211.75672398629	Down	EXOC1
GOSR1	-1.26026063759023	6.79474387530824	-25.4065542007977	1.13903409627719e-97	1.11179421703856e-96	211.725302005178	Down	GOSR1
ISOC2	1.36719161327533	7.29314497834136	25.3990778220257	1.2493013354013e-97	1.21838750133652e-96	211.632945007289	Up	ISOC2
CYP2B6	-1.18349562767183	3.89600970450213	-25.3788495591723	1.60415748381881e-97	1.56313357535411e-96	211.383057867483	Down	CYP2B6
ARID4B	-1.27459692070528	8.12971013109245	-25.3703764666862	1.78126707523111e-97	1.73276947292838e-96	211.278384980609	Down	ARID4B
BEX4	-1.98070935422068	8.64395046120101	-25.3598882514119	2.02781593598376e-97	1.97093398049133e-96	211.148816803098	Down	BEX4
STK11	1.16461840783259	6.17946908923221	25.3587951998562	2.05539806084002e-97	1.99605083486657e-96	211.13531349651	Up	STK11
PLXNC1	-1.93397803092451	5.35978534882827	-25.3326705173641	2.83879023568516e-97	2.75449113477776e-96	210.812570525471	Down	PLXNC1
MRPL12	1.54304213599453	7.69557358327904	25.3312878034858	2.88772499101827e-97	2.79960421994831e-96	210.795488303366	Up	MRPL12
ASL	1.59410028316827	6.48704605437067	25.329750288329	2.94312942235476e-97	2.85090805278604e-96	210.776493617984	Up	ASL
CHMP1B	1.1946519283897	7.94171117226663	25.3275551780634	3.02407771568573e-97	2.92684787520672e-96	210.749374854934	Up	CHMP1B
ZNF350	-1.59962336596372	5.31662142825102	-25.3197142642368	3.33183934495176e-97	3.22199540027417e-96	210.652506381867	Down	ZNF350
FXYD3	1.89790906814021	5.51567641393513	25.3176484752108	3.41801176742221e-97	3.30254228816894e-96	210.626985014762	Up	FXYD3
DCLK1	-1.7304584835644	4.27434294568986	-25.3158680872701	3.4940651167649e-97	3.37034758824025e-96	210.604989533949	Down	DCLK1
SLC25A1	1.59508688254322	8.05588700910402	25.3132002921715	3.61120573027324e-97	3.47749105965607e-96	210.572030667769	Up	SLC25A1
RABGAP1	-1.53743432713949	8.30807108222142	-25.3093299173074	3.78816791628826e-97	3.6448404221401e-96	210.524214556531	Down	RABGAP1
TM2D3	-1.33174624404202	7.4666031687926	-25.2898217372631	4.82119384085823e-97	4.63101106874398e-96	210.283200138819	Down	TM2D3
MLST8	1.38899707280847	6.95819791362719	25.2871850500559	4.98091622283305e-97	4.7804291347006e-96	210.250624750918	Up	MLST8
CDC42EP4	1.18845575752455	8.89795264398845	25.2822774407954	5.29242945520442e-97	5.07515664061367e-96	210.189992660021	Up	CDC42EP4
CROT	-1.14653943292531	6.83464991423787	-25.259458172218	7.0171221516231e-97	6.7234230540489e-96	209.908063487797	Down	CROT
OGFR	1.31810362143173	7.59608978676463	25.2442594930693	8.46747424213462e-97	8.10629900526226e-96	209.72028241449	Up	OGFR
PSRC1	1.90152161237299	6.77150845335082	25.2391917739794	9.01489053818929e-97	8.62316760487848e-96	209.657669705057	Up	PSRC1
INTS12	-1.26505822575156	6.00516873978988	-25.2163206381204	1.19604687798264e-96	1.14312180363191e-95	209.375088632223	Down	INTS12
CAPN2	-1.40598871952824	8.81869704581575	-25.2136532486123	1.23614305138099e-96	1.18046000468681e-95	209.34213171373	Down	CAPN2
TJP1	-1.26612966987641	8.08605973393032	-25.200089009622	1.46181432376315e-96	1.39480436599331e-95	209.174537667098	Down	TJP1
SYPL1	-1.588538854235	9.58935673807031	-25.1986776795692	1.4875425382846e-96	1.41817334759651e-95	209.157099755271	Down	SYPL1
STAM	-1.49554715980408	7.17295159682509	-25.1801932567494	1.86943294830851e-96	1.77929680366392e-95	208.928710672923	Down	STAM
UQCRC2	-1.19117345028496	8.15849657741255	-25.1476432161281	2.79557332577691e-96	2.65637369290268e-95	208.526522027096	Down	UQCRC2
FCN1	-1.77141004860137	4.50282760666824	-25.1441586997298	2.91863328250242e-96	2.77101035736923e-95	208.483466709712	Down	FCN1
CMAS	-1.27732862388801	7.67412898636438	-25.1355853338509	3.24497115799635e-96	3.07694231897988e-95	208.377532168122	Down	CMAS
PRKACB	-1.56098140784655	6.53865004814418	-25.1355539821017	3.24622914462085e-96	3.07694231897988e-95	208.377144777243	Down	PRKACB
PNMA1	-1.70894926120171	8.76787705838272	-25.1343960903435	3.29303268763189e-96	3.11872765437244e-95	208.362837540411	Down	PNMA1
TOR1AIP2	-1.05671864296662	7.18393082592211	-25.1283473966034	3.54872503418786e-96	3.35811282319312e-95	208.288097979549	Down	TOR1AIP2
PRCC	1.37630104587321	6.69295874612365	25.1271995573182	3.59944285535067e-96	3.40329844254055e-95	208.273914879555	Up	PRCC
LEPROT	-1.11431804536987	8.47924690175317	-25.1204170833227	3.91427730787898e-96	3.69792804316837e-95	208.190108041618	Down	LEPROT
PRAF2	1.35268028355085	7.48941563471658	25.1088306526816	4.51712028440149e-96	4.26043195245072e-95	208.046940749981	Up	PRAF2
TOR1AIP1	-1.29165551381354	8.81187111533857	-25.1065738719081	4.64492674294526e-96	4.37737590918974e-95	208.019054789121	Down	TOR1AIP1
NR3C1	-1.5382227218521	7.32375572519401	-25.0956732300484	5.31505069226991e-96	5.00478788092312e-95	207.884360163378	Down	NR3C1
CTR9	-1.44460191323355	7.11106601058902	-25.0878089772202	5.85777994300344e-96	5.5113107601564e-95	207.787184299594	Down	CTR9
STBD1	-1.46005525626194	4.95243853619162	-25.0809760111686	6.37413999023184e-96	5.99221406130893e-95	207.702751281517	Down	STBD1
NDUFAF1	-1.12183766389178	5.32001547011284	-25.0807354708284	6.39312424352283e-96	6.00513857075866e-95	207.699778986086	Down	NDUFAF1
CALD1	-1.61850299431179	9.44284634480689	-25.0777210405734	6.6358829993989e-96	6.228064003282e-95	207.662530403547	Down	CALD1
CREBBP	-1.31017895100894	7.74357807076932	-25.0770240264235	6.69331475887103e-96	6.27682967861749e-95	207.653917558667	Down	CREBBP
UBAP2L	1.040397451094	8.75332075307391	25.0759820101803	6.78010196521572e-96	6.35302201299503e-95	207.641041594408	Up	UBAP2L
GBF1	1.2188295472944	6.56035279681653	25.0594298241567	8.31977735991421e-96	7.78934910537601e-95	207.436508752889	Up	GBF1
CCNB2	1.78297164271421	6.64464934674269	25.0522363058172	9.09362388271593e-96	8.50691454411656e-95	207.347618887708	Up	CCNB2
SAMD4A	-2.01881573958031	5.75232601383417	-25.0478137045857	9.60470542298498e-96	8.97038815115755e-95	207.292968883139	Down	SAMD4A
KIF4A	2.50774193729868	5.12059068622867	25.0349469113299	1.1260882667451e-95	1.05086300498776e-94	207.133973333435	Up	KIF4A
HNRNPA0	-1.12370211074033	8.37977817829005	-25.0335149344343	1.14620285598924e-95	1.06876427279191e-94	207.116278256023	Down	HNRNPA0
TSPAN15	1.60656863089589	5.57164979526242	25.0277128811105	1.23144750187586e-95	1.14731692924567e-94	207.044581571799	Up	TSPAN15
ACYP1	-1.53922437745433	6.30224739164348	-25.0263097340616	1.25299745409344e-95	1.16644706176929e-94	207.027242676219	Down	ACYP1
CHST15	-2.16862647329663	7.47033250399508	-25.0228667229719	1.30748791487975e-95	1.21618644734435e-94	206.984696821063	Down	CHST15
SRGAP2	-1.31854306908614	6.41223770588508	-25.0186046441704	1.37823501448301e-95	1.28095440689673e-94	206.932029498145	Down	SRGAP2
SPTLC1	-1.12995895665486	8.06449594140531	-24.9920065624049	1.91489675195652e-95	1.778295615238e-94	206.603349178385	Down	SPTLC1
RAB38	-2.30396475063303	5.9140638894573	-24.9807611385383	2.20054336490091e-95	2.04191196213985e-94	206.464384807684	Down	RAB38
ACAA2	-1.54223121377616	7.54864375632508	-24.9754114788411	2.3510190555345e-95	2.17977668131974e-94	206.398276570875	Down	ACAA2
ZNF200	-1.1853145451687	5.25996987902683	-24.9740150901737	2.39196263636281e-95	2.2159466459164e-94	206.381020717426	Down	ZNF200
NAV3	-1.92238414666639	4.83059146877294	-24.9704214454652	2.50064102944801e-95	2.31475802798541e-94	206.336612250007	Down	NAV3
FBXO9	-1.14019889908982	7.67825715322732	-24.9675228343076	2.59188774940939e-95	2.39728714499808e-94	206.30079260498	Down	FBXO9
C1D	-1.52696077997293	7.22557660733721	-24.9571655668033	2.9459977063356e-95	2.72042251964275e-94	206.172802070069	Down	C1D
AHCY	1.25833623919036	8.97812670328516	24.9507926722273	3.18752490179033e-95	2.94108794035666e-94	206.094048354617	Up	AHCY
PAFAH1B1	-1.21052975431526	7.4145954197394	-24.9368985976917	3.78496986253869e-95	3.48953531780195e-94	205.922350100871	Down	PAFAH1B1
TXNRD1	-1.12329062470616	8.36760494074316	-24.9248278422626	4.39420983389953e-95	4.04796727590311e-94	205.773182986686	Down	TXNRD1
SCMH1	1.0730184020724	8.00526096966854	24.9147032294312	4.98022465807512e-95	4.58412492804683e-94	205.648065213327	Up	SCMH1
KIF13A	-1.7992777130719	5.83442926452362	-24.8880210053813	6.92677429618342e-95	6.36563897459356e-94	205.318329774332	Down	KIF13A
MAD2L1	2.04346181069613	6.05056558163702	24.858336255667	9.99858504219666e-95	9.18124674531253e-94	204.951485978959	Up	MAD2L1
PDXDC1	1.0049466210931	7.83583845090729	24.858057334488	1.00331282719341e-94	9.20559585206499e-94	204.948039058138	Up	PDXDC1
FGL2	-2.46260448763832	6.2321908364281	-24.8560635554396	1.02835498294662e-94	9.42782038322527e-94	204.923399836265	Down	FGL2
HDAC7	1.34126476874353	7.60038418973769	24.8375612200771	1.29271238168742e-94	1.18419475284129e-93	204.69474637989	Up	HDAC7
ITGAV	-1.5472653150565	8.7892574463455	-24.8301026929489	1.41760397327003e-94	1.29756583953982e-93	204.602572937044	Down	ITGAV
MEGF9	-1.52326908598809	6.34491059489718	-24.8179888550873	1.64667400470828e-94	1.50603701435401e-93	204.452868198724	Down	MEGF9
SIRPA	-1.64187481818839	7.41214332968835	-24.8064936647236	1.89818428750874e-94	1.73330219692975e-93	204.31080841687	Down	SIRPA
TMEM14A	-1.31415555062272	8.27270862331694	-24.8020068115088	2.00647360760834e-94	1.8292723215946e-93	204.2553589228	Down	TMEM14A
TSPAN8	-3.55677492598772	5.46945542503655	-24.7982975125047	2.10064648242875e-94	1.91360718879868e-93	204.209518571772	Down	TSPAN8
ST14	1.6471152338075	7.72566272917411	24.7888104736186	2.36210916671681e-94	2.15008174865675e-93	204.092275460702	Up	ST14
SPCS2	-1.15027750777713	8.05964023909408	-24.777736595519	2.70874877977417e-94	2.46365105116812e-93	203.955421551229	Down	SPCS2
COPS2	-1.20233057966422	7.77011271113904	-24.773851632772	2.8420501476114e-94	2.58284256283321e-93	203.907410094905	Down	COPS2
MAP4K3	-1.49247836286043	6.82076148693264	-24.7686294551099	3.03162781905017e-94	2.75294849221586e-93	203.842872915973	Down	MAP4K3
RPA1	-1.33730867153241	8.13617346221442	-24.748455161711	3.89059701462812e-94	3.52737210757074e-93	203.59355272258	Down	RPA1
DLGAP5	2.08000509577851	6.11997662755988	24.7471895150493	3.9519647805931e-94	3.5801804161629e-93	203.577911445905	Up	DLGAP5
GALNT6	2.40407401442705	5.77659551894183	24.7172813141117	5.72041537602431e-94	5.17817237155665e-93	203.208295507679	Up	GALNT6
STX7	-1.06709502600278	6.86419769829372	-24.7028116417351	6.84122115939418e-94	6.18785216696308e-93	203.029473969179	Down	STX7
DYNLT3	-1.31750562044673	7.71530479077644	-24.697348610281	7.31933519253268e-94	6.61508710190365e-93	202.961959782563	Down	DYNLT3
HMMR	1.9568478589097	6.14986724247883	24.6908737211089	7.92946032625664e-94	7.16086460486909e-93	202.881940663455	Up	HMMR
TGFBR3	-2.05023433223711	6.68025388956079	-24.6755536312548	9.58334181312329e-94	8.64762763609056e-93	202.692609183432	Down	TGFBR3
MRC1	-2.1716221411122	4.68852828288068	-24.6731566897883	9.87163901793436e-94	8.90077263338751e-93	202.662986870297	Down	MRC1
PTOV1	1.03738873411877	8.4184443857935	24.6718797712861	1.0028747538797e-93	9.03532643538589e-93	202.647206226534	Up	PTOV1
UTP14A	-1.09469241840324	7.00989719629752	-24.6513169308792	1.29322885413125e-93	1.16421049670575e-92	202.393082885539	Down	UTP14A
WSB1	-1.36828672791382	8.81928211696014	-24.6312585011119	1.65727806504788e-93	1.49077036298307e-92	202.145193447331	Down	WSB1
MIOS	-1.16845059744627	6.70874653237827	-24.6288966607576	1.7063935647802e-93	1.53374825975424e-92	202.116004978347	Down	MIOS
C2orf68	-1.55347290155963	7.14026156900102	-24.6236573410575	1.8206061071965e-93	1.6351238405197e-92	202.051255608671	Down	C2orf68
YTHDF3	-1.23040922234548	7.50066115832391	-24.6107267165861	2.13627676371096e-93	1.91713287973404e-92	201.891454501047	Down	YTHDF3
PCGF3	-1.31267693240902	5.99432944163358	-24.6053023725878	2.28448311125293e-93	2.04853297912118e-92	201.824418655033	Down	PCGF3
BICD2	-1.38881917873309	6.85369575789682	-24.5996384103363	2.45022073543187e-93	2.19543606364595e-92	201.754421572553	Down	BICD2
DENR	-1.14997716481538	9.09172447044832	-24.5869106900355	2.86785414072474e-93	2.56763615456456e-92	201.597128465958	Down	DENR
TOMM40	1.33952367289816	7.37966631907215	24.5789798144093	3.16335791233468e-93	2.8299962477821e-92	201.49911639735	Up	TOMM40
PTGIS	-2.96895994746337	7.5803022962876	-24.5689873413954	3.57940631415347e-93	3.19970467786642e-92	201.375626687766	Down	PTGIS
PCDHA4	-1.74997906157238	4.01487610831716	-24.5648429218589	3.76762615551201e-93	3.36533523189776e-92	201.324408882774	Down	PCDHA4
TMEM183A	1.07681696803185	7.53725793382596	24.5617446940046	3.91476982386478e-93	3.49404631205488e-92	201.286120209782	Up	TMEM183A
DNM2	1.42148031883326	6.69035724244716	24.5553461183935	4.23709812572375e-93	3.77879303296467e-92	201.207045087508	Up	DNM2
FNBP4	-1.19492803988498	8.34121324921786	-24.5515874389849	4.43867921973048e-93	3.95549432564794e-92	201.160594478544	Down	FNBP4
PLCB1	-1.78905953904261	6.6007151051582	-24.5290540116845	5.86495746980693e-93	5.21840164633171e-92	200.88212208982	Down	PLCB1
CEP55	2.29621754183851	6.17496974928132	24.526050934304	6.08684506356965e-93	5.40743811263209e-92	200.845009597856	Up	CEP55
MRPL35	1.11407554096694	7.52194071067431	24.5175885209194	6.75830485542391e-93	5.99930328071647e-92	200.740429943522	Up	MRPL35
HAS1	-3.1835455488468	4.93931988066644	-24.5085928369197	7.55347953738304e-93	6.69998892608245e-92	200.62926031445	Down	HAS1
GFPT2	-2.82092886296937	6.11273973541329	-24.5043104877273	7.96424141437427e-93	7.05887826750066e-92	200.576338680124	Down	GFPT2
CTSD	1.3067793604078	8.09233408370545	24.5024014930948	8.15447905506995e-93	7.22190890213107e-92	200.552747183405	Up	CTSD
SCAND1	1.3785780086095	8.711277457645	24.5001875209948	8.38080686195146e-93	7.41662607250936e-92	200.525386768918	Up	SCAND1
ESF1	-1.39174687382139	6.62772061378898	-24.4998842048074	8.41229936659663e-93	7.4387557005009e-92	200.521638368673	Down	ESF1
MET	-2.17714256207876	6.67085365041496	-24.4967515814829	8.7445551082249e-93	7.72660266072661e-92	200.482925235056	Down	MET
MFSD1	-1.24003653631801	8.3728031431026	-24.492112978162	9.26079356819842e-93	8.17644660767264e-92	200.425601183387	Down	MFSD1
CYLD	-1.15258331916077	5.41177902319658	-24.4894769290113	9.5676317340197e-93	8.44085910442092e-92	200.393024815123	Down	CYLD
BCAS2	-1.25622055828164	8.11079955570837	-24.4791031596785	1.08771252111354e-92	9.58875857390557e-92	200.264825749686	Down	BCAS2
NFKBIL1	1.29301425719453	6.64413550301618	24.4768023981864	1.11910223457267e-92	9.85789825523341e-92	200.236392992149	Up	NFKBIL1
CD164	-1.21124626923638	9.26287196973072	-24.4761104958335	1.12871797543271e-92	9.9349704222853e-92	200.227842483041	Down	CD164
BSCL2	1.15384447043292	6.85999778007966	24.451388020893	1.5323238310763e-92	1.3477164124704e-91	199.922324204348	Up	BSCL2
MED21	-1.62326440184741	7.54517864604387	-24.4475612033713	1.6065762101666e-92	1.41194042562458e-91	199.875032958449	Down	MED21
UCP2	2.02157198086437	9.25437362046591	24.4473964300686	1.60985290963978e-92	1.41373683159714e-91	199.872996715845	Up	UCP2
TMEM123	-1.40026563944286	9.30706647263903	-24.4464944052908	1.62790946081935e-92	1.42849989335403e-91	199.861849637536	Down	TMEM123
MFGE8	1.77474101288824	9.19265753817771	24.4432276470502	1.69501431645078e-92	1.48624764490627e-91	199.821479592682	Up	MFGE8
PTPN12	-1.25081778056328	8.08504956449121	-24.4423575891929	1.71334865112906e-92	1.50117614054997e-91	199.810727573707	Down	PTPN12
MTX1	1.06936441343195	7.25019448049393	24.4361339033678	1.85041052992989e-92	1.62002735631801e-91	199.733816487628	Up	MTX1
HNMT	-1.77377799820961	7.66714340896264	-24.4313589081885	1.96295642048455e-92	1.7172499760898e-91	199.674808165552	Down	HNMT
SLITRK5	-1.8836621697219	3.89233308970254	-24.4176245020389	2.32630490686853e-92	2.03356638543256e-91	199.505082097315	Down	SLITRK5
LIME1	1.28719533605247	6.16096781849815	24.4159392722258	2.37528962124044e-92	2.07480553434932e-91	199.484256552375	Up	LIME1
FAM171A1	1.55227983526436	7.20961410631451	24.3949975502703	3.07734582324649e-92	2.68600298681994e-91	199.225466582839	Up	FAM171A1
N4BP2L1	-1.57087409962624	6.9012612404074	-24.3847909941697	3.49129477594059e-92	3.04267931498956e-91	199.099338691197	Down	N4BP2L1
FBXO28	-1.08212240154351	7.00977936194486	-24.3817096549614	3.62688323350313e-92	3.1584452395632e-91	199.061261051234	Down	FBXO28
NDUFA13	1.11997801504514	7.041653432785	24.3469903701072	5.57157141584067e-92	4.84828168196332e-91	198.632221738156	Up	NDUFA13
MICA	-1.90830022089286	6.30187492499139	-24.3458407314058	5.65133779373224e-92	4.91396460624071e-91	198.61801535449	Down	MICA
SIAH1	-1.12235015584249	6.58161231785379	-24.3438572455573	5.79165372184038e-92	5.03215731331722e-91	198.593504926618	Down	SIAH1
HADHB	-1.03194823570508	8.64974079956933	-24.3393018364768	6.12724298839893e-92	5.31575698203525e-91	198.537212706727	Down	HADHB
ALDH1A3	-2.2863907567662	6.44514578555048	-24.3393007345775	6.12732647157607e-92	5.31575698203525e-91	198.537199090325	Down	ALDH1A3
EIF4EBP1	1.62938662058622	7.63080646111779	24.3284676696155	7.00558330319888e-92	6.07309409708148e-91	198.403333043783	Up	EIF4EBP1
ALDH1A2	-3.08269254528149	5.69809385823128	-24.3066713447908	9.17252906612807e-92	7.94559938515278e-91	198.133994704367	Down	ALDH1A2
CASP4	-1.53422536700337	6.91346086365902	-24.3065450681268	9.18686194574555e-92	7.95200903062307e-91	198.132434307365	Down	CASP4
ACADM	-1.36816014472561	7.80503618250046	-24.2871850536894	1.1671537589182e-91	1.00950878288332e-90	197.893204656813	Down	ACADM
ASH2L	-1.04745767076118	7.66373514492834	-24.2804166823473	1.26903364585136e-91	1.09680082021622e-90	197.809569316002	Down	ASH2L
ZBTB40	-1.02639756248974	6.25864336779768	-24.2729978994042	1.39094721624489e-91	1.20126307402956e-90	197.717897409718	Down	ZBTB40
APOOL	-1.13104006683616	6.81687142181964	-24.2690738334838	1.46009832107177e-91	1.26003518768789e-90	197.669408968468	Down	APOOL
POR	1.78351359749035	7.52822513474283	24.2645754437261	1.54360970303384e-91	1.33110223188685e-90	197.613823949986	Up	POR
ZGPAT	1.10282726505737	6.46301268536664	24.2505901703146	1.83499567128092e-91	1.58118447437422e-90	197.441013967626	Up	ZGPAT
RANBP6	-1.59620489403223	6.30752835286071	-24.2409908301632	2.06624026160014e-91	1.77777266018695e-90	197.322400069233	Down	RANBP6
WRN	-1.12226388892018	5.70510012074244	-24.2319479965139	2.31067055697298e-91	1.986587752468e-90	197.210663388407	Down	WRN
PUM2	-1.07033390076623	8.29854073204925	-24.2228247634155	2.5865845476282e-91	2.22213769114216e-90	197.09793403019	Down	PUM2
NUSAP1	1.41337658873617	6.27279102251048	24.2146556763279	2.86148610842247e-91	2.4564658815492e-90	196.996995049897	Up	NUSAP1
TRMT11	-1.39792503196857	6.49348613522685	-24.1748282426555	4.6821644207977e-91	4.0104364258498e-90	196.504888232126	Down	TRMT11
NEFH	-3.19570869738865	5.8425466755019	-24.1728277077343	4.79941665066931e-91	4.10779922138256e-90	196.480170098602	Down	NEFH
PLA2G4A	-2.54288557938312	5.21514624448159	-24.1628697284408	5.42821691448367e-91	4.64252198301366e-90	196.357132307044	Down	PLA2G4A
CBFB	-1.09585011125483	8.12753211971423	-24.1553430395108	5.95759543703759e-91	5.09148003482743e-90	196.264135513628	Down	CBFB
TAGLN	2.52782118831589	9.1668259398333	24.154608816871	6.01192192442553e-91	5.13408284074731e-90	196.255063781884	Up	TAGLN
MORC4	-1.42976711930254	5.29954274144386	-24.152621124222	6.16149367165846e-91	5.25789962204247e-90	196.230504756086	Down	MORC4
CAPNS1	1.04097464277175	10.5492561104796	24.1425176123503	6.981284475526e-91	5.94861453564693e-90	196.105671035869	Up	CAPNS1
CDC14B	-1.25093101087033	6.14589881970408	-24.1287367762567	8.2780647320534e-91	7.04311011957867e-90	195.93540406461	Down	CDC14B
GPSM2	1.51070224779389	5.03461301471358	24.1061412374647	1.09458452353889e-90	9.30599696105817e-90	195.656233161854	Up	GPSM2
IFT88	-1.31161536103542	6.04968682989791	-24.1037839639715	1.12695324233147e-90	9.57409387874047e-90	195.627109081072	Down	IFT88
FUT8	1.69683717327398	6.35417802244387	24.0931815632222	1.28478848453542e-90	1.0906912752877e-89	195.496117400809	Up	FUT8
FPGS	1.17402488802159	7.68341872261687	24.0851280336567	1.41929209303779e-90	1.20309394050631e-89	195.396617708912	Up	FPGS
COX6C	1.25840015853594	8.99204526681058	24.0813404012393	1.4873316734987e-90	1.25983803274421e-89	195.349822572376	Up	COX6C
PPP1R12A	-1.54725770720777	6.6112552460361	-24.0679381957998	1.75535344571642e-90	1.48576742944071e-89	195.184243533643	Down	PPP1R12A
KATNA1	-1.36947189839932	6.80364738826779	-24.0648700763234	1.823212359609e-90	1.54206655990823e-89	195.146338432255	Down	KATNA1
MAN2A1	-1.54434696457223	6.20332734123158	-24.0640740783323	1.84124231857808e-90	1.55616861840619e-89	195.136504289866	Down	MAN2A1
RUVBL1	1.12218177426524	6.92133366436789	24.0308623750688	2.77600868978991e-90	2.34103262229415e-89	194.726198343319	Up	RUVBL1
PAXIP1	-1.2439252144323	5.86259432774466	-24.0261333770985	2.94313246608331e-90	2.4801459407428e-89	194.667776287691	Down	PAXIP1
MIF	1.09133080145144	6.55665982543935	24.0197137825087	3.18621488248379e-90	2.6830175100739e-89	194.588469088355	Up	MIF
PLOD1	1.13514684538187	8.31067219753824	24.011267370248	3.53688931992026e-90	2.97612498974068e-89	194.48412360513	Up	PLOD1
VEGFB	1.12271911703694	8.99040457382697	24.0106540910642	3.56380536792936e-90	2.99657505606905e-89	194.476547301483	Up	VEGFB
PNPLA6	1.09782129659583	7.53777124406275	23.9898473141479	4.60911933477404e-90	3.87267323447058e-89	194.219508551023	Up	PNPLA6
HSPBP1	1.285135460114	6.94699301075684	23.9596492387823	6.69477491972092e-90	5.62096438903948e-89	193.846464639086	Up	HSPBP1
RCBTB2	-1.62110878411161	6.63752842100058	-23.9446281088213	8.06073677070377e-90	6.76288149401621e-89	193.660910222411	Down	RCBTB2
CC2D1A	1.44521421164317	6.85433709078335	23.9326003031367	9.35283513137266e-90	7.83547597675041e-89	193.512334545742	Up	CC2D1A
TRIP4	-1.23504530958458	6.99663612272387	-23.899170742313	1.41383098786813e-89	1.1835932554642e-88	193.099401893079	Down	TRIP4
CPB1	-1.85882839693707	3.86208648310763	-23.8956481700698	1.476749053904e-89	1.23536359585886e-88	193.055891014187	Down	CPB1
IFI6	2.18843316505701	9.98555554059498	23.8794227205587	1.80469587879308e-89	1.50860474007856e-88	192.855476634764	Up	IFI6
CYP3A5	-2.51330643548559	5.19672562089966	-23.8788632420102	1.81721890170176e-89	1.51796675772888e-88	192.848566116794	Down	CYP3A5
DNPEP	1.0001989353448	7.32744886896888	23.8660195246208	2.12985635781096e-89	1.77782551439111e-88	192.689925688559	Up	DNPEP
ZNF467	1.64158123162721	8.13182470321603	23.8465465709936	2.70941745261286e-89	2.25830732296634e-88	192.449409058823	Up	ZNF467
IGFBP6	-2.6428619842859	7.41850591635349	-23.8440150255844	2.79553148698023e-89	2.32839147597504e-88	192.418141628383	Down	IGFBP6
TRO	-1.99803202884204	6.59148177571757	-23.8276841395202	3.42075418313731e-89	2.84500578146496e-88	192.216439590073	Down	TRO
PCLO	-1.65900875066863	3.9225508356796	-23.8066026871093	4.43890217967261e-89	3.68111128696061e-88	191.956070693213	Down	PCLO
ZWINT	1.5921790140602	7.22428622080186	23.8038224229287	4.59407697529666e-89	3.80704254549692e-88	191.921733334757	Up	ZWINT
TNPO1	-1.0856081279521	7.23383197129776	-23.7934414825028	5.22295223838676e-89	4.32193645180792e-88	191.793525909542	Down	TNPO1
CERK	-1.2414213515562	7.77811260225336	-23.7924645730411	5.28639236846216e-89	4.37127859220566e-88	191.781460917754	Down	CERK
PSAT1	2.16619680378411	8.00411469440967	23.7897770308976	5.4649240401614e-89	4.51564941041866e-88	191.748269425645	Up	PSAT1
PARVA	-1.20894114451618	7.82152914841003	-23.7788634161482	6.25402717608141e-89	5.1639623961467e-88	191.613486291093	Down	PARVA
PIK3CB	-1.24503113433651	7.18025463694894	-23.7723310244696	6.77984909050537e-89	5.59410713805799e-88	191.532812353615	Down	PIK3CB
WASF3	-2.13610791982966	6.32418015586638	-23.7703446939641	6.94833703804151e-89	5.72900628966917e-88	191.508281670128	Down	WASF3
KLHL20	-1.06731192430702	6.6075081331776	-23.7674302162165	7.20316122774676e-89	5.934845985706e-88	191.472288739947	Down	KLHL20
AMY2A	-2.12528181216969	3.99534027753784	-23.7639958738966	7.51545829044152e-89	6.1877093419292e-88	191.429875850243	Down	AMY2A
GNL3L	1.03013424161721	6.92847172430901	23.7532981290957	8.57769005253923e-89	7.05721142127493e-88	191.297764043013	Up	GNL3L
SCRIB	1.44912877985403	9.32644939325019	23.746276795621	9.35520712892136e-89	7.69138857072395e-88	191.211055312082	Up	SCRIB
CAPG	1.84883087422088	7.06708680073116	23.7254200036435	1.21056513673428e-88	9.94553836189505e-88	190.953493846242	Up	CAPG
UIMC1	-1.0522281889613	7.685373255229	-23.7202481876486	1.29045791101497e-88	1.05943176674522e-87	190.889628226485	Down	UIMC1
EBNA1BP2	-1.24350258008421	8.50537960719639	-23.7177920178368	1.33022571647936e-88	1.09129890860528e-87	190.85929771759	Down	EBNA1BP2
BGN	2.10197078012169	9.68171350247211	23.7169276523163	1.3445102177775e-88	1.10222928432381e-87	190.84862395502	Up	BGN
CD46	-1.06869388018902	8.56499338540869	-23.7164124349986	1.3530975485123e-88	1.10847684170625e-87	190.84226171492	Down	CD46
CSTA	-2.61275581794681	6.16418839099725	-23.7104105436893	1.45726690072234e-88	1.1929617476363e-87	190.768146844268	Down	CSTA
PDSS2	-1.45970411427192	6.2134712323699	-23.6952782607884	1.75690096471649e-88	1.43722519003805e-87	190.581287886626	Down	PDSS2
KCTD9	-1.35117611340649	6.27744097779702	-23.6898874587234	1.87791888997858e-88	1.53512842118064e-87	190.514721459283	Down	KCTD9
ZNHIT1	1.07903152628466	7.95789657584581	23.6879535343858	1.92333576128679e-88	1.57113517423064e-87	190.490841223835	Up	ZNHIT1
ARPC5L	1.03965663486242	7.62120314442885	23.6848664375056	1.99812079589799e-88	1.63106387246648e-87	190.452721697007	Up	ARPC5L
KIF14	1.55760706871983	4.83932471825688	23.6815690696895	2.08121373183334e-88	1.69768423118041e-87	190.412005966119	Up	KIF14
CCNA2	1.76242991524563	6.84636590105371	23.653535161809	2.94275136353248e-88	2.39704654746833e-87	190.065854200656	Up	CCNA2
CDK7	-1.35940289443282	7.60393586087636	-23.6491092347756	3.10816133381695e-88	2.52819165514515e-87	190.011206154219	Down	CDK7
SNTB2	-1.1197653569279	7.22661380052597	-23.6425425556964	3.37085996265822e-88	2.73992862591971e-87	189.93012650015	Down	SNTB2
CGRRF1	-1.52265495670142	5.45047136650504	-23.6375562020531	3.58506880942053e-88	2.91197975745354e-87	189.868559976722	Down	CGRRF1
GLTP	1.17089035723986	6.88167748816856	23.6084568728811	5.13617739474595e-88	4.16891850957829e-87	189.509281709865	Up	GLTP
LRRC49	-1.7144706853624	5.04958387818216	-23.6057484710975	5.3109532914849e-88	4.3077314922235e-87	189.475843099089	Down	LRRC49
PSEN1	-1.14691166130727	7.20042840698076	-23.6017362216997	5.5808567459129e-88	4.52345201546821e-87	189.426307170208	Down	PSEN1
PHACTR4	1.17441366223061	7.53296001090482	23.5926194061703	6.24623187172249e-88	5.0591831452532e-87	189.313750776897	Up	PHACTR4
NTHL1	1.91000086638294	6.30005600166291	23.5856773473544	6.80559206808257e-88	5.50835112412413e-87	189.228045284591	Up	NTHL1
ZNF7	-1.61121480013968	5.87288275611635	-23.5849786703922	6.86459087875837e-88	5.55218566914526e-87	189.219419599204	Down	ZNF7
CRYZL1	-1.2993158182154	6.95187393332011	-23.5843837450092	6.9152314811452e-88	5.58920294977127e-87	189.212074813143	Down	CRYZL1
CCDC90B	-1.24601954504821	7.91637318063306	-23.5596848129104	9.38264857966937e-88	7.57814060283296e-87	188.907156014394	Down	CCDC90B
RBM42	1.12623735576281	9.12975047106233	23.5556965720968	9.85651185580051e-88	7.95526632471331e-87	188.857920868407	Up	RBM42
HCFC1R1	1.06231176004144	8.88809957931112	23.5529959886603	1.01908964675385e-87	8.21936649691979e-87	188.824582173823	Up	HCFC1R1
KIF2C	1.70302142478915	6.04839569477321	23.5310671907551	1.33617037632844e-87	1.07616137964261e-86	188.553877865261	Up	KIF2C
PLVAP	2.57058462241039	6.40183837508485	23.4990459116383	1.98449186523708e-87	1.59720261069502e-86	188.158606569522	Up	PLVAP
DNAJC24	-1.06136036409675	5.28204207230745	-23.4952064790386	2.0808767796946e-87	1.67267740423094e-86	188.11121429155	Down	DNAJC24
ZNF652	1.13028078728873	7.03530840623974	23.4866460003397	2.31296678403341e-87	1.85766218810078e-86	188.005548853829	Up	ZNF652
BEST2	1.05819316703325	3.11500287470033	23.4853378268116	2.35064516981149e-87	1.88660248093548e-86	187.989401708193	Up	BEST2
TNNT1	2.5861257450629	5.53312145239695	23.442947013004	3.96809571973383e-87	3.17807889732034e-86	187.46618461899	Up	TNNT1
SLC30A1	-1.28020672883807	7.72182483690565	-23.4357505216392	4.33694580057896e-87	3.47106988044942e-86	187.377365254835	Down	SLC30A1
BPTF	-1.08918901999577	7.43994120319776	-23.4301775031675	4.64597827024635e-87	3.71581065421586e-86	187.30858381982	Down	BPTF
BTN2A2	-1.47939974902514	5.82635408430812	-23.4228609138604	5.08536567363673e-87	4.06156399101251e-86	187.218284758979	Down	BTN2A2
PTMS	1.38581678498473	9.99587545819469	23.376374269162	9.02931666450816e-87	7.20648801845818e-86	186.64459584622	Up	PTMS
UBR7	-1.22936808691225	7.16512459648299	-23.3754810087113	9.1294722430409e-87	7.28135724307622e-86	186.633572769214	Down	UBR7
MMP14	1.46084187323808	7.04018041018669	23.37390323467	9.309099289388e-87	7.41946210910292e-86	186.614102664	Up	MMP14
AASDHPPT	-1.36760459587222	6.94756402472862	-23.3711418385256	9.63202582255981e-87	7.67150723325961e-86	186.580026553387	Down	AASDHPPT
SCN3B	-1.83668378158107	4.27604413141059	-23.342858086499	1.36585446894869e-86	1.08709124943599e-85	186.231012801508	Down	SCN3B
OGN	-2.89723546995657	5.67147285651916	-23.338289412978	1.44512525787677e-86	1.14938568533902e-85	186.174638811602	Down	OGN
ZNF180	-1.11423403780297	4.47416910155637	-23.3279525651541	1.64187245139796e-86	1.30496432051859e-85	186.047092169954	Down	ZNF180
PCDHA12	-1.74958723108956	4.15352895352603	-23.301719701378	2.26993703204275e-86	1.80290220363562e-85	185.723418479701	Down	PCDHA12
DCXR	1.38626843573947	9.40614356389769	23.284706806002	2.80053699387282e-86	2.22279299534445e-85	185.513516331091	Up	DCXR
UNC119B	-1.24792414094949	6.51407478335541	-23.2668229193698	3.49249142231518e-86	2.77008188952509e-85	185.292877642759	Down	UNC119B
P4HA2	-1.55534883643656	6.89290313445953	-23.2579910104369	3.89485098745747e-86	3.08707988770904e-85	185.183919495024	Down	P4HA2
SSBP3	1.05863236859285	8.68619422605577	23.2525792758822	4.16396754838171e-86	3.29810385444681e-85	185.11715681665	Up	SSBP3
FOXRED2	1.31869647153438	6.9907061993433	23.2412190598801	4.79089873617952e-86	3.79205090443361e-85	184.977012808911	Up	FOXRED2
ETS2	-2.04111508315089	7.29793786583491	-23.2276298411564	5.66598717900238e-86	4.47851185085998e-85	184.809376357221	Down	ETS2
MEOX2	-1.90204699370856	3.69510494485652	-23.1981978886036	8.14829202179787e-86	6.42728756519943e-85	184.446324536187	Down	MEOX2
RWDD2A	-1.38006888687152	5.70657021037714	-23.1846462165062	9.6319910700833e-86	7.58197018413077e-85	184.279170187813	Down	RWDD2A
ZEB1	-1.93976158711456	5.65014098093445	-23.1836339944391	9.75309414598218e-86	7.67203269960697e-85	184.266685085152	Down	ZEB1
GNE	-1.42515769916837	5.22905460891386	-23.1595258938604	1.31334114125585e-85	1.03098627988113e-84	183.969337407535	Down	GNE
AKAP13	-1.17994678583564	7.44337327273877	-23.1586411117383	1.32776251798693e-85	1.04159427625117e-84	183.958424936194	Down	AKAP13
ZNF432	-1.43640168648632	5.33875324511504	-23.1562297092877	1.36787565481448e-85	1.07232849521991e-84	183.928684008344	Down	ZNF432
HIBCH	-1.47236049720136	6.79311534640557	-23.1479059687645	1.51588074069252e-85	1.18673284744045e-84	183.826025029224	Down	HIBCH
SDC1	2.15015347499037	6.03945893024756	23.1379373192282	1.71435005281547e-85	1.34119241171492e-84	183.703082041577	Up	SDC1
ADAM10	-1.1331820849503	7.36398683744595	-23.1344785531777	1.78911819700954e-85	1.39873187467637e-84	183.66042600248	Down	ADAM10
GOLM1	-1.65449379890222	7.79332355310188	-23.1170162511859	2.21940777058826e-85	1.73395011722594e-84	183.445074391384	Down	GOLM1
SPATS2L	-1.28454345668969	7.83142704040629	-23.1099789877032	2.42078182280387e-85	1.88998956608152e-84	183.358291230863	Down	SPATS2L
LEPR	-1.74963531397429	5.78535699946041	-23.0979589333893	2.807885913497e-85	2.19072405046919e-84	183.210064568938	Down	LEPR
KIF13B	-1.42063196396784	6.0549320729335	-23.0830212801653	3.3762746092159e-85	2.63239248763407e-84	183.025866312536	Down	KIF13B
IFI16	-1.80699921168651	8.6213687150522	-23.0623897750471	4.35518721917142e-85	3.39331808537208e-84	182.771469479708	Down	IFI16
CEP135	-1.21784197578782	6.19920582989295	-23.060737805079	4.44487803439971e-85	3.4608490275988e-84	182.751100521743	Down	CEP135
FZR1	1.00128178801519	6.1222081809546	23.0529102898989	4.89561750330186e-85	3.8092155458188e-84	182.654587806761	Up	FZR1
CDC25A	1.67442509284515	5.27334090886123	23.0490852075865	5.13222570996353e-85	3.99060994356419e-84	182.607425619272	Up	CDC25A
TTC19	-1.12085207971791	7.30425835550007	-23.0308442852992	6.4276784830128e-85	4.99451521149551e-84	182.382527549642	Down	TTC19
DUSP5	2.35717042494798	5.97527809167023	23.0020367085305	9.17098795271521e-85	7.12133113268048e-84	182.027374953187	Up	DUSP5
NLGN4X	-2.28379704768029	5.45576313003705	-22.9998796130775	9.41833523529507e-85	7.30844971675231e-84	182.000782572258	Down	NLGN4X
FXR2	1.06147265361859	6.93975964898182	22.9993023050573	9.48565729501831e-85	7.35571355757708e-84	181.99366562682	Up	FXR2
MDM1	-1.35529676410847	5.9581013907998	-22.9979098890276	9.65001837635277e-85	7.47811221340473e-84	181.976500233806	Down	MDM1
PPIF	1.19404690074094	8.90965573400748	22.9969613057331	9.76361691682442e-85	7.56103459953135e-84	181.964806353261	Up	PPIF
SEC11A	-1.11001315937025	8.95909234201122	-22.9944294794645	1.0073407548925e-84	7.79567551812553e-84	181.933594844209	Down	SEC11A
ULK2	-1.23117151116147	5.47694721496126	-22.990505627307	1.05730536609201e-84	8.17682754127398e-84	181.885223383877	Down	ULK2
BACE2	1.5894638284518	7.5745244162694	22.9892113512395	1.07432362162624e-84	8.30284205958983e-84	181.869268266613	Up	BACE2
ATOX1	1.21215964904821	8.34094455520738	22.9758926663257	1.26617770834641e-84	9.77898460405724e-84	181.70508661133	Up	ATOX1
TUBA4A	1.94910364832212	7.31261523281316	22.9712082601604	1.34150516227769e-84	1.03537837861123e-83	181.647342764687	Up	TUBA4A
PPP4R1	-1.04628196525551	7.56418257014613	-22.970556161345	1.35234056753046e-84	1.04303927162117e-83	181.639304524626	Down	PPP4R1
LCN2	3.13818665668418	7.90121067424129	22.9543415821046	1.65179518758445e-84	1.27314778268858e-83	181.439437203161	Up	LCN2
NCF2	-1.78019025631512	4.98519487895657	-22.9474258631379	1.798896152593e-84	1.38559704325649e-83	181.354194412371	Down	NCF2
PKP2	-1.91672809870587	7.63757939414056	-22.9420740426575	1.92166249220383e-84	1.47718144256607e-83	181.288229432092	Down	PKP2
NRSN2	1.10653557032834	8.54832127137064	22.940658116703	1.95552107062844e-84	1.50220168513313e-83	181.270777328519	Up	NRSN2
PELO	-1.33714873395294	6.47954910468736	-22.9216066041543	2.47355696193262e-84	1.89760700979299e-83	181.035964117386	Down	PELO
HERC2	-1.59591073829409	5.62908120279486	-22.9129168554193	2.75341155719525e-84	2.11088750999146e-83	180.928866216934	Down	HERC2
PMP22	-1.81122142655046	7.74921920598728	-22.9108089563039	2.82593734884567e-84	2.16504178048838e-83	180.902887602221	Down	PMP22
HOMER2	1.90206379304496	6.17106717936936	22.9083228854051	2.91393317826211e-84	2.23096793200855e-83	180.872248470954	Up	HOMER2
YPEL1	1.51041269227517	5.57476110115221	22.906622831434	2.97567951904344e-84	2.2767223751774e-83	180.851296605367	Up	YPEL1
KIF20A	2.02429248351157	5.99665958345642	22.8964729793091	3.37251741005189e-84	2.57862681172567e-83	180.726209847091	Up	KIF20A
TFPT	1.19615143490056	7.28426854065881	22.8894257765488	3.67876274311705e-84	2.81090805468418e-83	180.639362571694	Up	TFPT
LAD1	1.53204157860037	7.55913560315038	22.8817925041608	4.04191927092314e-84	3.08633635940197e-83	180.545295044006	Up	LAD1
SEC61G	1.2339095214741	8.78762135565819	22.8736452175057	4.46915691165668e-84	3.41029678109052e-83	180.444895747883	Up	SEC61G
PID1	-1.62187831136309	4.72865742726864	-22.870265754453	4.65935856382706e-84	3.55307070269498e-83	180.403251301948	Down	PID1
CHN2	-1.36527871647185	5.21481558304374	-22.859267839395	5.33617456897094e-84	4.06648412834071e-83	180.267729438682	Down	CHN2
PCBD1	1.12488324948599	8.52101658082218	22.8321884789055	7.45170940324192e-84	5.67111182121975e-83	179.934065190486	Up	PCBD1
SECISBP2L	-1.20097238719892	6.75407797640994	-22.8279141831915	7.85499860026868e-84	5.97407022191522e-83	179.881401316397	Down	SECISBP2L
FANCA	1.18849706146679	4.83071719791157	22.8208358021371	8.57141203678085e-84	6.51461395956525e-83	179.794189813143	Up	FANCA
MPHOSPH9	-1.17979590889184	5.74703428695352	-22.8199098734908	8.66983546718609e-84	6.5850558260369e-83	179.782781763195	Down	MPHOSPH9
RAB9A	-1.50727129592774	7.61152499678874	-22.8148415258737	9.22895078630149e-84	7.00508514679628e-83	179.720337028209	Down	RAB9A
TNXA	-1.94338462251445	4.91860642677163	-22.7835122961926	1.35804192884322e-83	1.03011791546977e-82	179.334368526894	Down	TNXA
TP53BP2	-1.24686983266818	8.19906042287042	-22.7785470147272	1.44377498869435e-83	1.09442533677036e-82	179.273201329037	Down	TP53BP2
SERPINH1	1.18912992453134	8.57401985053079	22.7766022828883	1.47880992324171e-83	1.1202424709154e-82	179.249244508747	Up	SERPINH1
PTPN13	-2.12858932831592	5.82305618316369	-22.7447739352212	2.18939346662687e-83	1.65525073623886e-82	178.857179912654	Down	PTPN13
UBP1	-1.00812892603846	8.08748067625856	-22.7321944136315	2.55664509452274e-83	1.93163126410286e-82	178.702236445354	Down	UBP1
EIF4ENIF1	-1.15029419840397	6.30682898911445	-22.7294245304901	2.64544719100357e-83	1.99740841564318e-82	178.668120406727	Down	EIF4ENIF1
CALML4	-1.30449719381907	5.39698674265616	-22.7281340907661	2.68786501923682e-83	2.02810025694915e-82	178.652226462272	Down	CALML4
TAOK3	-1.1713032360982	6.70236124150643	-22.6744796969143	5.2073669034188e-83	3.92142422950165e-82	177.991448261845	Down	TAOK3
DDX60	-1.65506183448646	7.03940810438866	-22.6697674392084	5.51874306254688e-83	4.15318006458991e-82	177.933420923125	Down	DDX60
PFKP	1.97184761180801	7.7117665137976	22.6516241588563	6.90155086669063e-83	5.19041881246393e-82	177.710011831634	Up	PFKP
CKS1B	1.69449355659251	7.78888023121252	22.6350692400403	8.4634299839771e-83	6.35255749255454e-82	177.506174531827	Up	CKS1B
ME2	-1.00967237366409	7.02505942717519	-22.6308678528067	8.91314181126478e-83	6.68573076739017e-82	177.454445757914	Down	ME2
ADCY9	-1.73400692171037	5.28595115879487	-22.6157649616293	1.07362728230796e-82	8.04799431424181e-82	177.268501175174	Down	ADCY9
VPS4B	-1.32609788041152	7.80937707976486	-22.6156881946891	1.07464332064457e-82	8.05034895132107e-82	177.267556059398	Down	VPS4B
CDCA8	1.51078352771466	5.85366625420867	22.6142403254931	1.09398744654846e-82	8.18990993763988e-82	177.249730677803	Up	CDCA8
OR7E37P	1.21134855770246	4.91462608679369	22.6131760025942	1.10842887870536e-82	8.29260979117534e-82	177.23662737396	Up	OR7E37P
TSPAN14	1.08700483336297	6.59202916565712	22.6125985716015	1.11634342769799e-82	8.34637729613315e-82	177.229518413126	Up	TSPAN14
GLUD2	1.21138231780889	4.16311468195634	22.6045382565306	1.23290617939978e-82	9.21185731044697e-82	177.130286627495	Up	GLUD2
DICER1	-1.38904824203314	7.84662766263669	-22.6034099861276	1.25016548880835e-82	9.33473176506707e-82	177.116396562917	Down	DICER1
INPP1	-1.4447428117904	6.78372604647232	-22.5949225045323	1.38798243429894e-82	1.03570400383699e-81	177.011909671	Down	INPP1
MAP1LC3B	-1.10658924308491	7.96726569476218	-22.5939764182174	1.4042563063546e-82	1.04716616239147e-81	177.000262893999	Down	MAP1LC3B
HEXB	-1.30214730164744	8.52855899546488	-22.5921539144768	1.43614525317536e-82	1.07025015650865e-81	176.977827118508	Down	HEXB
SARS2	1.491047935804	6.66205893427714	22.5902815852184	1.46966006018501e-82	1.09451501495207e-81	176.954778136322	Up	SARS2
THOC6	1.88892687416241	6.44443660530662	22.5883515643164	1.50502613416374e-82	1.11939978811439e-81	176.93101912757	Up	THOC6
NR1D2	-1.30099844726717	6.60775144626065	-22.5649209209422	2.00867952271874e-82	1.49303599780047e-81	176.642596774723	Down	NR1D2
BTG3	1.5412442373443	8.42636749400122	22.5391798247707	2.75820497197728e-82	2.04749856463478e-81	176.325764463989	Up	BTG3
TAF6L	1.01912855126776	6.85780992515509	22.5386638520798	2.77579169495485e-82	2.05922088935557e-81	176.319413986674	Up	TAF6L
PPM1B	-1.02713192061034	8.29945901052234	-22.5362019695151	2.86125985079649e-82	2.12125334381286e-81	176.289113863822	Down	PPM1B
HBA2	-2.99663717903272	8.86091194139848	-22.5317765244307	3.02156513741034e-82	2.2386518450232e-81	176.234647547945	Down	HBA2
MPHOSPH6	-1.04844398079919	6.84261053671368	-22.5238479565017	3.33154855616003e-82	2.4651309929419e-81	176.13706885796	Down	MPHOSPH6
STX2	-1.27376777091668	6.25186200128273	-22.5146462470168	3.73137942450277e-82	2.75919991100079e-81	176.023825249495	Down	STX2
MARK3	-1.03295688973439	6.76226997674797	-22.4846802487586	5.3970447788142e-82	3.98318575085071e-81	175.655069130765	Down	MARK3
ARAP3	1.49814203450145	6.53413829608106	22.4788204846393	5.80092672945841e-82	4.27850988168222e-81	175.582965251191	Up	ARAP3
ANXA4	-1.64342335345206	7.3324136952411	-22.477060093917	5.92806299429945e-82	4.36947008236635e-81	175.561304140504	Down	ANXA4
PANK3	-1.14296009989435	6.83705695762183	-22.4694613812617	6.5095906483732e-82	4.7950221673855e-81	175.467805942739	Down	PANK3
POU2F2	1.0097781094071	3.70333439663194	22.4569042933491	7.59820751675268e-82	5.58972687682081e-81	175.313304007873	Up	POU2F2
GRHL2	1.76103101559371	6.26077295621705	22.4466852039541	8.61711902631679e-82	6.33523962261713e-81	175.187574713422	Up	GRHL2
LEPROTL1	-1.16744332535654	7.64445899643839	-22.4412984068833	9.20808620496117e-82	6.76537736609223e-81	175.121301101813	Down	LEPROTL1
MYH9	1.12271938287202	9.43859419466203	22.4327657243399	1.02281903278857e-81	7.50525367053879e-81	175.016326836882	Up	MYH9
POLR2J	1.36061029569353	7.22814588328511	22.4285612255554	1.07716496374766e-81	7.89898015934906e-81	174.964601924346	Up	POLR2J
CTSO	-1.44752348137066	7.45852832007862	-22.4197462958666	1.20065575180198e-81	8.78769675648816e-81	174.85616121188	Down	CTSO
ATF7IP2	-1.74998993674321	5.83242940056316	-22.4134190707996	1.29792971597026e-81	9.49359433192788e-81	174.778326600291	Down	ATF7IP2
GLDC	3.01332269731812	5.46637494972826	22.4127182706335	1.30917713095032e-81	9.56975941036913e-81	174.7697058087	Up	GLDC
SH3GLB2	1.36516841405856	7.90954113535171	22.4113395974846	1.33158917054191e-81	9.72738611270389e-81	174.752746336487	Up	SH3GLB2
RHOQ	-1.0032400654144	8.60858063385819	-22.4087235049022	1.37517679580641e-81	1.00394033552538e-80	174.720565272031	Down	RHOQ
PDIA4	1.51599725804547	8.27894421656992	22.3998285880357	1.53432950946041e-81	1.1194163577609e-80	174.611149873131	Up	PDIA4
STXBP2	1.44340972843005	6.60174775640348	22.3928346683705	1.67229576811273e-81	1.21929816684583e-80	174.525121378857	Up	STXBP2
COL6A2	2.34309730752389	8.5256608600001	22.3681222373946	2.26691115465036e-81	1.65179186992916e-80	174.221167793028	Up	COL6A2
ATF5	1.33996585589958	7.20956331006479	22.3660401437066	2.32576313285598e-81	1.69359856322065e-80	174.195560322859	Up	ATF5
GJA1	-2.39481644141386	8.80927606924467	-22.35643909754	2.61753146023288e-81	1.90364415455998e-80	174.077481007459	Down	GJA1
UGDH	-1.10320218050253	7.72106375227625	-22.3535219794551	2.71322729044535e-81	1.9719901010214e-80	174.041605561049	Down	UGDH
ACOT7	1.37776575568742	6.45503726519019	22.3482093703547	2.89658121101406e-81	2.10391956359216e-80	173.976270954934	Up	ACOT7
COQ10B	1.05658670865999	6.4200744854723	22.3376635900528	3.29805743511551e-81	2.39401396983163e-80	173.846583225599	Up	COQ10B
ACVR1	-1.21636035801947	7.67635682950399	-22.3281376503852	3.70831796695633e-81	2.68841332256777e-80	173.729442310305	Down	ACVR1
WASF1	-1.86214302308014	7.06059185714165	-22.3255414386824	3.82872403034826e-81	2.77395046772357e-80	173.697517439997	Down	WASF1
ARHGAP8	1.32245785527497	5.5152884707008	22.321629572367	4.01756783890958e-81	2.90893216821048e-80	173.649415042878	Up	ARHGAP8
MARK4	1.07449463941036	6.0074657183304	22.3071180946218	4.80313530804524e-81	3.47115052602211e-80	173.470981543867	Up	MARK4
ATP6V1D	-1.21830751075521	8.14717883511109	-22.3021723375077	5.1045564220617e-81	3.68665979877995e-80	173.410171055262	Down	ATP6V1D
TPBG	-1.97555243169694	7.47251537236926	-22.2954785724882	5.54284484836931e-81	4.00068518350834e-80	173.327870127476	Down	TPBG
C3AR1	-1.83299918618535	5.53234414962386	-22.2782179578067	6.85451819786693e-81	4.94430623970666e-80	173.115659625783	Down	C3AR1
VASP	1.33504141626062	7.39295544118866	22.276422295275	7.00765824846301e-81	5.05159223454571e-80	173.093583826354	Up	VASP
DERA	-1.94767546575558	7.45610818818025	-22.2709900912132	7.49207343476048e-81	5.3973988833711e-80	173.026801645138	Down	DERA
POLR3B	-1.05583184421243	7.04385714612048	-22.2454761780931	1.0255013376583e-80	7.38322337828189e-80	172.713162234557	Down	POLR3B
PCDH17	-1.5330066333645	5.92296473203705	-22.2429324469106	1.05810280648743e-80	7.61316253927497e-80	172.681894490861	Down	PCDH17
MINPP1	-1.4020079197424	5.94817276692129	-22.2370634627135	1.13732965020864e-80	8.17807759137489e-80	172.609753889123	Down	MINPP1
TRIM5	-1.05749024382226	5.80106594504196	-22.2181116192955	1.43595898541959e-80	1.03124693824529e-79	172.376814428202	Down	TRIM5
SLC25A13	-1.22059819605221	7.24949176872497	-22.1944786541321	1.92041770994772e-80	1.37744031991184e-79	172.086367872259	Down	SLC25A13
NOP56	1.01048581360303	7.34055543214668	22.1843170486058	2.17609335512172e-80	1.55693167123462e-79	171.96149288161	Up	NOP56
ANAPC2	1.34638649129813	6.73318120469551	22.1835443761477	2.19687285460855e-80	1.56984017255486e-79	171.951997832328	Up	ANAPC2
LGALS3	-1.35832703744612	10.0187451245804	-22.1656221075985	2.73864983695094e-80	1.95576432004921e-79	171.731768437181	Down	LGALS3
RNF123	1.03159078660538	6.81684711949936	22.1620686296925	2.86099051442793e-80	2.04186062289819e-79	171.688105448078	Up	RNF123
TTC33	-1.55739974927573	5.27670779884121	-22.1523284588849	3.22507044044773e-80	2.29883983104382e-79	171.56842796523	Down	TTC33
DEAF1	1.44214582213014	6.41306837191779	22.1448116568221	3.53740862696912e-80	2.51834509886461e-79	171.476072884238	Up	DEAF1
CLIC4	-1.16839094663636	8.8317921287952	-22.1432430655927	3.60630657656734e-80	2.56580211703789e-79	171.456800836837	Down	CLIC4
LRIG1	1.93297381057066	7.39810090824039	22.1356908089103	3.95727558758346e-80	2.8137627845006e-79	171.364014261319	Up	LRIG1
NEU1	1.34858274596888	7.52136288602755	22.1300017637101	4.24402869425817e-80	3.01391734330941e-79	171.294121255116	Up	NEU1
RECQL4	1.5961330907388	5.50569743021194	22.1245809712872	4.53656330524277e-80	3.21966859825676e-79	171.227525694949	Up	RECQL4
TOP2B	-1.19387705341844	8.97273377264978	-22.1001956661248	6.12269446387257e-80	4.34268291936639e-79	170.927969183074	Down	TOP2B
ISG15	2.54677106430787	8.77586039247822	22.0921813600747	6.75670602907687e-80	4.78941047265035e-79	170.82952692061	Up	ISG15
CIC	1.38690733081978	6.71954730622792	22.0518403361798	1.10945806197853e-79	7.84970667046996e-79	170.334065423797	Up	CIC
PDGFRA	-2.47966353802943	7.47295301781061	-22.0394229541645	1.29240083292151e-79	9.13280662524755e-79	170.181577642746	Down	PDGFRA
ASB6	1.03449629668412	6.53630231554524	22.016973751554	1.70304049823238e-79	1.20271991836374e-78	169.905921821303	Up	ASB6
SDC2	-1.95897754044937	7.3299956396261	-22.0163881523198	1.71534138579536e-79	1.21066156022689e-78	169.898731620622	Down	SDC2
DEFB1	3.79445586402759	6.16142533305027	21.9878984544658	2.43445085452929e-79	1.71608585436978e-78	169.548951097453	Up	DEFB1
IL1R1	-1.97977460658667	7.63454070043177	-21.9849830559147	2.5232446217234e-79	1.77758553848561e-78	169.513160397502	Down	IL1R1
SMTN	1.55653012339122	6.4894116443017	21.9838930640126	2.55726749653559e-79	1.80044818402496e-78	169.499779323334	Up	SMTN
MYO10	1.6011846822246	7.07597689978516	21.9746116373959	2.86619480097697e-79	2.01547444343377e-78	169.38584078789	Up	MYO10
TGFBRAP1	-1.12511122955976	6.73550097958739	-21.9738719972511	2.89236188686415e-79	2.0326285833606e-78	169.376761224943	Down	TGFBRAP1
ALG5	-1.29411564956768	7.28409933922822	-21.9698122696905	3.04029835391902e-79	2.1339768556363e-78	169.326926062944	Down	ALG5
TFDP2	1.09305896676533	6.02375236718557	21.9619805151718	3.34739414235536e-79	2.34665424319521e-78	169.230790419695	Up	TFDP2
ANG	-1.63863637616527	5.93819412781601	-21.9593157519404	3.4588026605835e-79	2.42327475346561e-78	169.198081066593	Down	ANG
TRAPPC6A	1.23361265157957	7.24285333402717	21.9500112542006	3.877682145271e-79	2.71343114851208e-78	169.083874127689	Up	TRAPPC6A
RTN2	1.6205540705611	5.13390861860039	21.9473884658156	4.00466605268851e-79	2.8005801803832e-78	169.051682046347	Up	RTN2
ATAD3B	1.32458662915454	6.59483717753369	21.941939050182	4.28194908042826e-79	2.99084494539779e-78	168.984797404212	Up	ATAD3B
UAP1	-1.33165030015237	7.32731782870443	-21.9367257655229	4.5651605403784e-79	3.18672101263541e-78	168.92081278856	Down	UAP1
BCAR3	-1.54456140018794	5.63487253991485	-21.9171660148711	5.80506287995352e-79	4.04485213670637e-78	168.680764492485	Down	BCAR3
GGNBP2	-1.29930981496751	6.18995482930332	-21.9037095318899	6.8484266288866e-79	4.76316585850215e-78	168.515633622352	Down	GGNBP2
MCM10	1.6624576348625	5.08129478450634	21.8957832651365	7.54868430716693e-79	5.24702183750894e-78	168.418372285351	Up	MCM10
BSPRY	1.64209446105516	5.02948941317819	21.8817984505552	8.9632402485847e-79	6.21895961349171e-78	168.246778181327	Up	BSPRY
TM9SF3	-1.0298892990989	7.87987961938266	-21.8725166341515	1.00454727238377e-78	6.96563039115442e-78	168.132897253648	Down	TM9SF3
SUCLG2	-1.33846276281105	7.52047970654307	-21.8682926779414	1.05803099775246e-78	7.33205892037642e-78	168.081074399132	Down	SUCLG2
RHOBTB1	-1.55059848741203	6.55544970115338	-21.8446185320765	1.41498703789094e-78	9.79981059032077e-78	167.790643502316	Down	RHOBTB1
SSR4	1.13890391737984	8.5928211646633	21.777251317533	3.23543524136457e-78	2.23672132508802e-77	166.964402874344	Up	SSR4
NRBP1	1.01803812328572	7.74660399644964	21.7520962138006	4.40572525013368e-78	3.04393149962549e-77	166.655963431043	Up	NRBP1
CEP192	-1.29260394306099	6.10537728465343	-21.7514035638339	4.44333633646335e-78	3.06806890083674e-77	166.64747113127	Down	CEP192
INPPL1	1.26251637554486	8.81873829840792	21.7435595724796	4.89233442998431e-78	3.37606399383213e-77	166.551301513789	Up	INPPL1
ABCF3	1.3807758576414	7.11333889110931	21.7220323989946	6.37150889541276e-78	4.38887901029964e-77	166.287394596912	Up	ABCF3
ZYX	1.11516573874088	9.06333923586956	21.7187319878542	6.63483539152472e-78	4.56752263537797e-77	166.246936972824	Up	ZYX
COBLL1	-1.37854210119115	6.42636276031064	-21.7186626472268	6.64048292936374e-78	4.56866818937449e-77	166.246086978908	Down	COBLL1
MPHOSPH8	-1.19692288742777	7.36191377086902	-21.7095551341918	7.42560394764166e-78	5.10271130470355e-77	166.134447917826	Down	MPHOSPH8
DECR1	-1.13466142877579	7.73569028530951	-21.7087034288031	7.50360943983768e-78	5.15322734523943e-77	166.124008096163	Down	DECR1
PPFIA3	1.29721823891253	4.1410218954334	21.7070094780759	7.66119690458459e-78	5.25830444636031e-77	166.103244565186	Up	PPFIA3
ENPP4	-1.42284183371773	6.22990414946427	-21.6973126325489	8.62910303573679e-78	5.9190898754106e-77	165.984389866724	Down	ENPP4
MTIF2	-1.03237541011491	8.01141734782082	-21.6906830302762	9.36029251107007e-78	6.40914595877389e-77	165.903134429057	Down	MTIF2
SKIL	1.35816792992583	7.51125225317117	21.6750495080585	1.13392003536062e-77	7.75950410832396e-77	165.711535468658	Up	SKIL
BET1	-1.33055580870549	6.6586561193285	-21.6749568219858	1.13521004075079e-77	7.76369943790747e-77	165.710399593771	Down	BET1
PGD	1.4314671443175	7.59222088762567	21.674715687047	1.13857303507471e-77	7.78205848585924e-77	165.707444469647	Up	PGD
ATP2B1	-1.46128900353765	7.03676078011917	-21.6728438423837	1.16501970844237e-77	7.95807685296339e-77	165.684505037759	Down	ATP2B1
CYTIP	-1.4453354952126	4.08469547045202	-21.663537091116	1.30591229018275e-77	8.90987986680904e-77	165.570454726072	Down	CYTIP
SOCS2	-1.40340995954086	4.5306132412875	-21.6582765602417	1.39295712104692e-77	9.49246893718786e-77	165.505991946417	Down	SOCS2
RNF11	-1.14723536037426	8.79844178781422	-21.6530350501869	1.48545433634605e-77	1.01167908453402e-76	165.441764270708	Down	RNF11
LMNA	1.16610499501188	8.65946081350826	21.6445741228394	1.64789265635467e-77	1.12164278194253e-76	165.338091223073	Up	LMNA
PRKD1	-1.65146255984828	5.48591301623793	-21.6409222227138	1.72338038969939e-77	1.17163305805942e-76	165.293345560152	Down	PRKD1
SUPT5H	1.18328525376869	7.70153891929382	21.636352896201	1.82271831036481e-77	1.23843343018803e-76	165.237360329718	Up	SUPT5H
SNAI2	-2.29745892907409	7.11429009858809	-21.61826557866	2.27538454360613e-77	1.5450790604274e-76	165.015762431981	Down	SNAI2
ZNF318	-1.09400949734154	6.17735574018561	-21.5969994916168	2.95329869082091e-77	2.00303859757688e-76	164.755250876127	Down	ZNF318
PLAC1	1.7621921129828	3.47466489629742	21.5932629037611	3.09175516326533e-77	2.09446780670349e-76	164.709480831429	Up	PLAC1
BSG	1.07446998824292	10.0853710503074	21.5900900449719	3.21440467846956e-77	2.17498567890073e-76	164.670616817278	Up	BSG
TAF1C	-1.00810427619925	7.83861081319109	-21.5753371700814	3.85172538483865e-77	2.60314899462077e-76	164.489920389915	Down	TAF1C
DEK	-1.09969220369889	9.00844681855854	-21.5685269894713	4.18711794983219e-77	2.82815404986015e-76	164.406513377092	Down	DEK
NDUFA7	1.32360544260025	5.91504195476645	21.5436491769985	5.68016599144569e-77	3.82985442421462e-76	164.101854875975	Up	NDUFA7
RPS6KA2	-1.58041806952793	7.59147571327926	-21.5389735325047	6.01521616648628e-77	4.05337921348009e-76	164.044601320115	Down	RPS6KA2
SLC7A6	-1.0754242108825	6.01893966703762	-21.53335132866	6.44435417789246e-77	4.33491484259523e-76	163.975759313014	Down	SLC7A6
GMPR2	-1.00876053090893	7.85351535467625	-21.5330478386147	6.46837086706354e-77	4.3485196643817e-76	163.972043248092	Down	GMPR2
PGLS	1.16145322625078	8.81216129618805	21.5265720232748	7.00270266073544e-77	4.70222463793763e-76	163.892752224423	Up	PGLS
ATR	-1.1105119033192	6.22201827532313	-21.5245112032536	7.18183043470564e-77	4.81968480138321e-76	163.867519860354	Down	ATR
HSPA8	-1.1254388707505	11.144313655162	-21.507382519784	8.85938115874227e-77	5.93852966157891e-76	163.657811620633	Down	HSPA8
OIP5	1.4894946862178	5.07904954334413	21.5013186326214	9.54281287475979e-77	6.38917226273322e-76	163.583576289046	Up	OIP5
KBTBD11	-1.96980316430369	4.7169976657456	-21.4861162885318	1.14968929936663e-76	7.69299100025432e-76	163.397478744583	Down	KBTBD11
ZNF93	1.15454912543139	6.2974685824984	21.4828992550989	1.19591405263891e-76	7.98831582394619e-76	163.358100163254	Up	ZNF93
POLE2	1.15274036316525	4.63455141717679	21.4641811082064	1.504187488503e-76	1.00416334724336e-75	163.128994026471	Up	POLE2
GCH1	-1.80486060996967	5.35166591144184	-21.456176506986	1.65917447390997e-76	1.10698499367501e-75	163.031027857068	Down	GCH1
TLR2	-1.80450765023981	5.08066832547609	-21.4553283622009	1.67650424009671e-76	1.11724736372279e-75	163.020647937828	Down	TLR2
SMAD2	-1.07999847836417	6.61487768018753	-21.44340906619	1.94007865255374e-76	1.29139652154027e-75	162.874781094313	Down	SMAD2
CLN6	1.2149452566214	5.68298795834396	21.4350190434991	2.15007803468516e-76	1.43035063687959e-75	162.772111839864	Up	CLN6
UTP18	-1.14778048764181	6.80169589934546	-21.4281355000222	2.33922969532882e-76	1.55528263047688e-75	162.687881671148	Down	UTP18
RPL36A	1.15817332003868	6.41629929779548	21.4090030099616	2.95695184575083e-76	1.96257411567802e-75	162.453787795779	Up	RPL36A
ADI1	-1.04394805285937	8.54318343931357	-21.3934303625037	3.57824901453934e-76	2.37356494781676e-75	162.263271855389	Down	ADI1
CPT2	1.10880149274675	5.58535935009344	21.3362744337158	7.20434239379576e-76	4.76234022561634e-75	161.564195131101	Up	CPT2
BCL2L1	1.02350574595651	7.99043760429962	21.3337455963766	7.43085322330804e-76	4.90641655832584e-75	161.533271020094	Up	BCL2L1
JUN	1.44489829081372	9.80943169644163	21.3275155114341	8.0197238902728e-76	5.29218718627956e-75	161.457088139055	Up	JUN
HERC2P2	-1.78601795920648	7.12082047520732	-21.3209721403347	8.6884876832487e-76	5.73020501662906e-75	161.377077797716	Down	HERC2P2
COL4A1	1.63848010082983	8.44701218938724	21.3191103019974	8.88876669437184e-76	5.85892328837647e-75	161.35431245919	Up	COL4A1
ZDHHC24	1.0915887334351	5.44976356173952	21.3078900052867	1.01972887486053e-75	6.71755914174348e-75	161.217124152048	Up	ZDHHC24
HDHD3	1.26762523686827	8.20099659319324	21.2988220287936	1.13941958912253e-75	7.50172403424011e-75	161.106259527196	Up	HDHD3
HMG20A	-1.1206465773703	6.0793301664268	-21.295894338789	1.18098557367617e-75	7.76646992230046e-75	161.070467209635	Down	HMG20A
GALE	1.47827711391782	6.54561918023461	21.2917109354125	1.24302308178396e-75	8.16976030084826e-75	161.01932448577	Up	GALE
ZDHHC13	1.26100127909335	6.50234553565175	21.2858079760078	1.33614040133838e-75	8.77674356411793e-75	160.94716244195	Up	ZDHHC13
TIMM17B	1.1133543792894	8.72733745147417	21.2697049677806	1.62715765866812e-75	1.06700235490364e-74	160.750322589474	Up	TIMM17B
ANKRD12	-1.18180727798347	5.83465584501128	-21.2676654331426	1.66827575374056e-75	1.09334026398003e-74	160.725393305436	Down	ANKRD12
DNAJC13	-1.14021345820447	6.81927861924726	-21.2664438062464	1.69340002283189e-75	1.10917217943226e-74	160.710461497727	Down	DNAJC13
SLC25A10	1.26268972670628	5.47792731549748	21.2616465250054	1.79577444494685e-75	1.1748851745063e-74	160.651826097048	Up	SLC25A10
LSM8	1.29594414899968	6.52235731966524	21.2597918387904	1.83699157209112e-75	1.2011662679768e-74	160.629157475536	Up	LSM8
SEMA6D	-1.92498051791108	6.02856407548831	-21.2551119830595	1.94524492947372e-75	1.27050194169329e-74	160.571959949315	Down	SEMA6D
CNN3	1.45191999564405	9.31408438506098	21.2354215614642	2.47510529961131e-75	1.61383633956974e-74	160.331322724129	Up	CNN3
MOGS	1.31802964836439	7.36460652969883	21.2354204138471	2.47514004821971e-75	1.61383633956974e-74	160.331308700034	Up	MOGS
ATRIP	1.28935479040827	6.87164786093919	21.2253161936332	2.80078762352347e-75	1.82512688944265e-74	160.207837635733	Up	ATRIP
GIPC2	-1.56130359943295	3.9640610657548	-21.2153860026798	3.16251352812887e-75	2.05967448348154e-74	160.086501736041	Down	GIPC2
TMEM168	-1.52981720398521	6.5633519638091	-21.2113665526057	3.32187981310382e-75	2.16223834145787e-74	160.037390944412	Down	TMEM168
RIOK2	-1.01828870827368	6.03594447965984	-21.2055152547062	3.56833195569253e-75	2.32133858195335e-74	159.965900612383	Down	RIOK2
RAP1A	-1.2636035194166	7.54827313986759	-21.1969580477512	3.96202996008844e-75	2.57599328867655e-74	159.861355215174	Down	RAP1A
AADAC	-2.16895102225858	4.56853668640454	-21.1923911486114	4.18961598208279e-75	2.72241958631771e-74	159.80556294742	Down	AADAC
HOXA1	-1.16092722289928	3.59135941902511	-21.1584854255532	6.34213813238684e-75	4.11413926698782e-74	159.391405186306	Down	HOXA1
SMPDL3A	-1.60385736036283	5.52096584484924	-21.1570598695028	6.45364974389594e-75	4.18411017030766e-74	159.373994258483	Down	SMPDL3A
UBE2W	-1.05892935691791	5.96690584732161	-21.1553144147617	6.59285680323776e-75	4.26953555484664e-74	159.352676514796	Down	UBE2W
NDUFB11	1.07585586119507	9.36165882912811	21.1541107912683	6.69059496510928e-75	4.32794324054362e-74	159.337976469524	Up	NDUFB11
TUBB	1.04161397009672	11.0822504558352	21.1434626740247	7.62083577434827e-75	4.92690899075537e-74	159.207934896817	Up	TUBB
ASNSD1	-1.29805825567417	8.20546586037556	-21.1258027976772	9.45716839025053e-75	6.11066277564976e-74	158.99228343698	Down	ASNSD1
GPX4	1.02844530130385	10.2890641333494	21.1167623197256	1.05621811289163e-74	6.82081392835256e-74	158.881897475968	Up	GPX4
RBM3	-1.40337832436352	8.06959449310013	-21.1138198084534	1.09489790915198e-74	7.0666202138796e-74	158.845970427405	Down	RBM3
ITSN2	-1.14394806580937	6.28987049015993	-21.0970226851596	1.34441427537831e-74	8.66727786639342e-74	158.640898205176	Down	ITSN2
PTEN	-1.25383880152011	7.73736970031109	-21.0902731895532	1.46001243582887e-74	9.40195543319556e-74	158.55850230891	Down	PTEN
EFNB1	1.55140011226032	7.40216116737243	21.0879190793002	1.50262550888003e-74	9.67093824991303e-74	158.529764976151	Up	EFNB1
GLIPR1	-1.48752855676242	5.52333114075374	-21.0868832711659	1.52176691252518e-74	9.78863977551948e-74	158.517120712866	Down	GLIPR1
FCGR3B	-1.38918481480674	3.87780202462281	-21.0800891709915	1.65350563070106e-74	1.06241210523868e-73	158.434186530366	Down	FCGR3B
MYBL2	1.42219899062592	5.74627634721665	21.0718072814756	1.82960271576443e-74	1.17489997464179e-73	158.33309686321	Up	MYBL2
SH3BP4	-1.51420435850662	8.20757836537147	-21.0715305818819	1.8357991584142e-74	1.17821939271698e-73	158.329719544523	Down	SH3BP4
SOX12	1.65735884862717	6.19854487495041	21.0592976461378	2.13176394496376e-74	1.36664061960812e-73	158.180414672655	Up	SOX12
MTRR	-1.20238790615287	6.31642196493977	-21.0414974270704	2.64963137271436e-74	1.69674049210838e-73	157.963184634488	Down	MTRR
LOXL1	2.0278676973957	6.79855060586172	21.0405274099068	2.68121677036419e-74	1.71505159728427e-73	157.951347587491	Up	LOXL1
CYB561	1.05135689027483	6.7955805250911	21.0359265356301	2.83623083663239e-74	1.81319573385378e-73	157.895204638661	Up	CYB561
NEK3	-1.30603712605261	5.20250798640335	-21.0355760435709	2.84840050576138e-74	1.81996130365333e-73	157.890927779551	Down	NEK3
CYP19A1	-1.14468974009047	3.61615627359508	-21.0248469222604	3.24728478341256e-74	2.07251581418801e-73	157.760011765263	Down	CYP19A1
SLC29A2	1.45019335045301	6.33482105703003	21.0222553024179	3.35172646931734e-74	2.13679549063928e-73	157.728390585418	Up	SLC29A2
PDE1A	-2.03178480567597	5.6019892399051	-21.0109257542186	3.84917093132908e-74	2.45256341174518e-73	157.590162443022	Down	PDE1A
CREB3L2	-1.32153571454377	7.53368309583035	-21.0054633852851	4.11472708259809e-74	2.61885709824182e-73	157.523522098357	Down	CREB3L2
PALB2	-1.05527604391971	6.22662246630622	-20.9989556839557	4.45510616398828e-74	2.83235103075286e-73	157.444132420826	Down	PALB2
MEA1	1.05714984871161	7.56441105702111	20.9986903539466	4.46956584586656e-74	2.83996956710491e-73	157.440895652695	Up	MEA1
SLC24A1	-1.1800508493467	5.86694911023371	-20.9953256160101	4.65705439157217e-74	2.95746161777083e-73	157.399849689764	Down	SLC24A1
COX8A	1.07092840496428	9.74653880632514	20.987438877079	5.12789845167078e-74	3.25286876892766e-73	157.303644609735	Up	COX8A
SOCS5	-1.03924654465654	7.45054698203942	-20.9732645011782	6.09689111977783e-74	3.86540874807805e-73	157.130755440533	Down	SOCS5
SMC4	1.38028850888495	7.05036297211917	20.9697758399035	6.3622122622142e-74	4.02916689317143e-73	157.088206066175	Up	SMC4
ATP6V1B1	2.31420898776445	6.21594159862037	20.9609899567194	7.08265183769097e-74	4.48294337342592e-73	156.981054318045	Up	ATP6V1B1
G3BP2	-1.07202658191062	7.99932330695145	-20.9588437945141	7.27068945979232e-74	4.59942291309201e-73	156.954881043713	Down	G3BP2
CSPP1	-1.17879184735392	5.2056928719596	-20.9563592151351	7.49461752290415e-74	4.73846573154287e-73	156.924581183934	Down	CSPP1
PLTP	1.53374230462173	8.74859416324692	20.9415217180777	8.98289970581595e-74	5.67005375487084e-73	156.743647572808	Up	PLTP
PRPF3	-1.24470186225837	7.48718046890567	-20.9355384849031	9.66354815378309e-74	6.0929760184573e-73	156.670691840705	Down	PRPF3
TFB1M	-1.10631978896748	5.88023685481339	-20.9332938017037	9.93199321081275e-74	6.25535585583808e-73	156.643322481083	Down	TFB1M
CCNC	-1.13067247830858	8.08649327958297	-20.9331958243817	9.94387872833929e-74	6.25940423355232e-73	156.642127857235	Down	CCNC
MYCBP2	-1.00958166197268	7.34600317215012	-20.9123793967002	1.28203750022992e-73	8.06123250555754e-73	156.388336789788	Down	MYCBP2
HMBOX1	-1.15460951679097	5.95867250979559	-20.900637259094	1.47957292333304e-73	9.29820375764745e-73	156.245196512801	Down	HMBOX1
RANBP9	-1.05042240884674	7.33270044980023	-20.8886538848331	1.71255620317091e-73	1.07564660975724e-72	156.099129142397	Down	RANBP9
GTF2H4	1.51376196664199	4.3330838941118	20.8858949704944	1.771191257536e-73	1.11186603900823e-72	156.065502229224	Up	GTF2H4
ZNF224	-1.03617266928652	5.20473181167901	-20.8829914285552	1.83506812471327e-73	1.15133459093745e-72	156.03011332197	Down	ZNF224
CTBS	-1.05551037458016	5.54637427380225	-20.8744898398986	2.03564784270825e-73	1.2757838856842e-72	155.926499070269	Down	CTBS
TMEM33	-1.15502852747796	7.12406186315395	-20.8716559370428	2.1072643549497e-73	1.319946198084e-72	155.891962054211	Down	TMEM33
EIF3J	-1.02366400144682	7.81436255870395	-20.8702665947129	2.14328927265757e-73	1.34177863908896e-72	155.87503030503	Down	EIF3J
NCALD	1.77673801727775	7.24662126566152	20.8572188558119	2.51312180923632e-73	1.57159182279888e-72	155.716028215689	Up	NCALD
CAPZA2	-1.17875793849954	9.14262962010572	-20.8328764317932	3.38198559002512e-73	2.11148572302657e-72	155.4194314477	Down	CAPZA2
FHL1	-1.88988495845726	7.15547124275479	-20.8067096358112	4.65336773756589e-73	2.90209214693547e-72	155.100670766671	Down	FHL1
BACH2	-1.58745802698059	4.48831642309687	-20.8019084144881	4.93394738269066e-73	3.07373397784243e-72	155.042190222983	Down	BACH2
CKB	1.98969324660956	8.02836199433385	20.7859441175866	5.99423855947515e-73	3.73224332457223e-72	154.847755992102	Up	CKB
RARRES1	-2.98222771803371	8.29526315103939	-20.7792976634574	6.50021000160567e-73	4.04508456366877e-72	154.766814200502	Down	RARRES1
PAX8	1.96018892331555	8.57429425794717	20.7764272757252	6.73171437550111e-73	4.18687810046758e-72	154.731859432035	Up	PAX8
CYBRD1	-1.61764456932068	8.35802853972586	-20.7762519569564	6.7461183704424e-73	4.19356268783761e-72	154.729724476419	Down	CYBRD1
HIPK1	-1.07745831777227	7.03216932075666	-20.7727813733048	7.03768314316806e-73	4.37243705140815e-72	154.687461852653	Down	HIPK1
DNAJC10	1.10694427606117	6.64323062075665	20.7690957607414	7.36111189444597e-73	4.57090375297243e-72	154.642582059065	Up	DNAJC10
HBB	-2.94774331015597	8.30000758200239	-20.7632937552555	7.90062294734085e-73	4.9032599882604e-72	154.571933655046	Down	HBB
SAC3D1	1.25234814665656	6.83546044612566	20.7456852464984	9.79215698039324e-73	6.07389120649703e-72	154.357543494004	Up	SAC3D1
PFDN4	1.25305758321025	7.41326172965973	20.7339593096617	1.1296567740567e-72	7.00326137386827e-72	154.214793183148	Up	PFDN4
DOCK2	-1.41657543243661	4.58290318998473	-20.7202480261045	1.33510698296916e-72	8.26800323308492e-72	154.047891136206	Down	DOCK2
UBE4B	-1.00089319159804	7.33039100699572	-20.7148201963259	1.4264010224464e-72	8.81907996034379e-72	153.98182558326	Down	UBE4B
ZMAT5	1.0921183691294	6.33816265792036	20.7107384720195	1.49914076863212e-72	9.26381760530271e-72	153.932146309219	Up	ZMAT5
TPM1	-1.26938496708619	8.90769790449977	-20.7059849210165	1.58853809247599e-72	9.80039988305922e-72	153.874292274654	Down	TPM1
NOP16	1.15904178075359	6.73634705823183	20.6989157914478	1.73142946037495e-72	1.06704806453736e-71	153.788260302116	Up	NOP16
NPL	-1.25748185480868	5.36597928417138	-20.6874187752751	1.99176474168509e-72	1.22617014612916e-71	153.648351464257	Down	NPL
SNX24	-1.07932746405922	5.97948387821933	-20.6827635299724	2.10798893714066e-72	1.29702387983188e-71	153.591704976891	Down	SNX24
NDN	-2.04497907126988	7.65322729597623	-20.6720358592315	2.40227880256989e-72	1.47730485719432e-71	153.461175803956	Down	NDN
SEC63	-1.02833124287384	7.93230565635149	-20.6690695866676	2.49066707095096e-72	1.53083926241889e-71	153.425085711336	Down	SEC63
HLF	-1.76119014864386	5.15586566061001	-20.6676929953815	2.53278330661918e-72	1.55589136280747e-71	153.408337287197	Down	HLF
S100A10	-1.30795054926082	10.2642020861966	-20.6630771198153	2.67926728424199e-72	1.64499552906699e-71	153.352179243847	Down	S100A10
MAPRE2	-1.0587545149729	6.2456918882891	-20.6595459845971	2.79701717417265e-72	1.71637185503403e-71	153.309219946159	Down	MAPRE2
CYHR1	1.554944117773	6.73689711783716	20.6539344456273	2.9948706586643e-72	1.83680061947705e-71	153.24095340594	Up	CYHR1
SUPV3L1	1.23570848692974	6.64372574830239	20.6497569170215	3.15119102486057e-72	1.93164136099016e-71	153.190134278194	Up	SUPV3L1
PRPF38B	-1.12634287228533	6.7063700909188	-20.6036535593321	5.52437204829968e-72	3.38456319561693e-71	152.629413521657	Down	PRPF38B
RAMP3	1.61797239966034	4.9363811020022	20.5858961289036	6.8574739109915e-72	4.19234372522183e-71	152.413502734056	Up	RAMP3
DYNC2H1	-1.08266177762989	5.33330649517976	-20.5810482528209	7.27430988013674e-72	4.44480873816134e-71	152.354563701906	Down	DYNC2H1
CEBPB	1.03834092516053	10.5890053671946	20.5746860906992	7.86000623257646e-72	4.79502188730954e-71	152.277218216753	Up	CEBPB
SPTBN1	-1.03840893918915	8.98074609522818	-20.5636498539614	8.98995094988578e-72	5.47852005548565e-71	152.143059720362	Down	SPTBN1
RETSAT	-1.03699132549816	6.74699101601765	-20.5559766971691	9.86988772625759e-72	6.00837273526795e-71	152.049791089584	Down	RETSAT
STAG3L3	1.20246221257855	5.28420061141507	20.538948873499	1.21422651065806e-71	7.38777923116039e-71	151.84283727365	Up	STAG3L3
POLR2J4	1.51814626390124	5.21046722476769	20.5285643930861	1.37775635711585e-71	8.37830734876019e-71	151.716641021602	Up	POLR2J4
MYBBP1A	1.29794705226387	6.19565353651305	20.5213818760337	1.50356680782262e-71	9.13853085263257e-71	151.629363075585	Up	MYBBP1A
ENG	1.09904960517731	8.21450941931272	20.5118974165382	1.68745498068779e-71	1.02453261903167e-70	151.514121749238	Up	ENG
TUBB3	1.39766084621405	6.72867957408208	20.5024361749549	1.89328009476789e-71	1.1482828877257e-70	151.399172244247	Up	TUBB3
ARHGEF12	-1.04622328032435	7.64904716592292	-20.4969167222919	2.02475093752354e-71	1.22737148533073e-70	151.332118056866	Down	ARHGEF12
CKAP4	-1.20336722998696	7.76524725093297	-20.4881277333869	2.25318527001774e-71	1.36512318340377e-70	151.225350092637	Down	CKAP4
HSDL2	-1.30086745916104	7.67238596365267	-20.4611262848053	3.12897303913062e-71	1.89273163427157e-70	150.897391384463	Down	HSDL2
ADRA2A	-2.26537332655997	6.23615402366096	-20.458580245023	3.2273545026541e-71	1.95121395840484e-70	150.866471396304	Down	ADRA2A
PAQR4	1.36272332785394	6.38959531655901	20.4569837656521	3.2906146971937e-71	1.98841201064882e-70	150.847083562331	Up	PAQR4
ZZEF1	-1.18391513553572	6.33073761931619	-20.4539065007094	3.41606783566316e-71	2.06313228052769e-70	150.809713685613	Down	ZZEF1
AIDA	-1.13426426384069	7.32808840167366	-20.4530703160572	3.45097545706085e-71	2.08311776405426e-70	150.799559356015	Down	AIDA
TGFB1	1.77479527324369	6.01546987459859	20.4315540319458	4.48275540840631e-71	2.70166693531329e-70	150.53829980646	Up	TGFB1
NFYA	1.15503107523345	6.41249858441338	20.4244181349607	4.88896397133936e-71	2.94338728542211e-70	150.451664144395	Up	NFYA
ANKRD11	-1.05671615534845	7.21312708705268	-20.4111322816	5.74578061448063e-71	3.45741646733885e-70	150.290378043303	Down	ANKRD11
IL13RA1	-1.21655596626867	8.69242585960113	-20.4055560756353	6.14867781871466e-71	3.69791221304869e-70	150.222690513913	Down	IL13RA1
PSME2	1.0003542696887	8.67132751624096	20.3996127780174	6.60922316327815e-71	3.97072710631939e-70	150.150550820189	Up	PSME2
AGPAT2	1.49580740378256	7.50145536576117	20.3864780116857	7.75299754085206e-71	4.65545176942577e-70	149.991135184966	Up	AGPAT2
MRPL11	1.03300235936257	7.85517127224186	20.386171365947	7.78194008030168e-71	4.6703857028247e-70	149.987413680938	Up	MRPL11
SULT1C2	1.80608733343821	3.91518138465624	20.3668426571319	9.84193748394374e-71	5.90361825331332e-70	149.7528586094	Up	SULT1C2
PSMD3	1.11287362411472	6.99280614379715	20.3577375001739	1.09930956255176e-70	6.58724209660715e-70	149.642381590627	Up	PSMD3
RAD54L	1.18935860730297	5.17289920647564	20.3501464484292	1.2055017341207e-70	7.20849811711697e-70	149.550283083268	Up	RAD54L
COX16	-1.17679465523992	6.55190277083932	-20.3471935226025	1.24952724754653e-70	7.46397291776622e-70	149.514458450532	Down	COX16
PCDH1	1.43234331351517	6.29522286774924	20.3434784565979	1.30720477337852e-70	7.80038061700218e-70	149.469389009634	Up	PCDH1
SVEP1	-2.02414031456933	5.10142159809465	-20.3154154471474	1.8380670047476e-70	1.09510599882858e-69	149.128992596563	Down	SVEP1
MBIP	-1.04633689662559	6.21555600155726	-20.3100455909983	1.96191486285212e-70	1.16828668546474e-69	149.063868029863	Down	MBIP
UPK1B	-2.3000884353976	5.19997653231445	-20.3089074495822	1.98921695437816e-70	1.18392990398355e-69	149.050065298501	Down	UPK1B
NES	1.9070029340805	5.86990070298868	20.2964984713663	2.31268697419261e-70	1.37502368621125e-69	148.899585946415	Up	NES
MAP1S	1.31355455162907	6.96199227794738	20.2947703816177	2.36172199399716e-70	1.40345023570743e-69	148.87863141245	Up	MAP1S
NPTX1	-1.39934294045073	3.71019866480144	-20.2687145695395	3.24040122536429e-70	1.92261570893446e-69	148.562724770953	Down	NPTX1
DNAJB4	-1.09851148432187	5.39912898406147	-20.2642319440818	3.42159389366059e-70	2.02907240777628e-69	148.508384335225	Down	DNAJB4
BZW2	1.11648952141909	8.20861140792186	20.2584133689848	3.67196867052966e-70	2.17642422130773e-69	148.437852397044	Up	BZW2
ZNF747	1.0074567267103	5.84001884168284	20.2581625447401	3.68316401023841e-70	2.18193223313142e-69	148.434812030022	Up	ZNF747
EXOSC4	1.38577840488034	7.2806294790928	20.2408454904936	4.54455602938224e-70	2.68667593304046e-69	148.224921062975	Up	EXOSC4
CNOT6	-1.03990756670756	7.17956858003344	-20.235190772564	4.86734022917046e-70	2.87601880929191e-69	148.156390785846	Down	CNOT6
FARSA	1.22022066914076	7.57093288790693	20.2323590904154	5.03748782589967e-70	2.97502306257689e-69	148.122074664275	Up	FARSA
IGFBP4	1.46848458255397	10.0782399246724	20.203851137505	7.11904785840941e-70	4.19785912021067e-69	147.776649809649	Up	IGFBP4
NFKBIB	1.09577367839394	6.51855331163012	20.1998402821169	7.47397710683067e-70	4.40488404101958e-69	147.728058826867	Up	NFKBIB
FAT1	-1.67975051876866	6.97144148184583	-20.1906625687167	8.35407607861746e-70	4.92105282720409e-69	147.616879221929	Down	FAT1
LAMP2	-1.18347661323216	8.40090097518202	-20.180657470974	9.43189074106684e-70	5.55024909744975e-69	147.49568802117	Down	LAMP2
CENPF	1.72961642602306	6.44419639562133	20.1737468470158	1.02564357485797e-69	6.02927019992112e-69	147.411986977644	Up	CENPF
ASPA	-1.45266405960912	3.96868777720524	-20.1602406306501	1.20816323861512e-69	7.09131227414369e-69	147.248417011455	Down	ASPA
CELSR3	1.17533122516826	5.37637965838475	20.1523959724707	1.32872304531238e-69	7.79096350035159e-69	147.15342261029	Up	CELSR3
CRYZ	-1.44098624000844	6.7285688960685	-20.1134502769148	2.13044467054532e-69	1.24663622073899e-68	146.681921922254	Down	CRYZ
MMP23B	1.57561236182132	4.1099865855086	20.1100879888274	2.21905413633825e-69	1.29716268550782e-68	146.641224592847	Up	MMP23B
CRNKL1	-1.5362190684071	7.31202515513622	-20.1068281350625	2.30847835635705e-69	1.34874876561686e-68	146.601768446586	Down	CRNKL1
FASTKD3	-1.25626793907023	6.0525083523426	-20.1030349554038	2.41707502688819e-69	1.41147828326785e-68	146.555858735325	Down	FASTKD3
SLC2A1	1.33107943765074	8.27771445160277	20.091314902704	2.78593249520254e-69	1.62522175928168e-68	146.414019368347	Up	SLC2A1
TM2D1	-1.03569474659834	7.34273686952911	-20.0824502401747	3.10183662280464e-69	1.80767094649118e-68	146.306747881167	Down	TM2D1
MCM2	1.77725508640297	6.91618610865202	20.0613324630819	4.00617623561724e-69	2.33114334075567e-68	146.051239994824	Up	MCM2
RGS14	1.41284081697253	5.29227324679792	20.0404356886804	5.16006740097873e-69	2.99649686186456e-68	145.798460147693	Up	RGS14
SEC24C	1.13170230973206	8.26983557668969	20.0326557848657	5.66989326217987e-69	3.28922639473652e-68	145.704363597328	Up	SEC24C
SMNDC1	-1.14955974461508	7.38606108107311	-19.9950600068422	8.93861111117698e-69	5.17762276939843e-68	145.249755569004	Down	SMNDC1
LAMP3	2.0728787753269	5.20048587409314	19.9908196670692	9.40942095587219e-69	5.4475844998939e-68	145.198492488133	Up	LAMP3
PRAME	2.76805297081006	6.72410886175152	19.9796968219802	1.07655140290707e-68	6.22954996969786e-68	145.064034919627	Up	PRAME
ZER1	1.00780080374167	6.98740584990698	19.9435193306618	1.66790336686515e-68	9.64658785404759e-68	144.626814414489	Up	ZER1
ROR1	-1.67917052832219	5.48327468486203	-19.9314124432858	1.93101045623876e-68	1.11570573917392e-67	144.480534586551	Down	ROR1
LRP8	1.52197250473626	5.50871462421019	19.9231030930494	2.13520805305444e-68	1.2330665236899e-67	144.380148808393	Up	LRP8
SNRPF	1.0539198225626	8.48643233933677	19.9158872785816	2.32995491861723e-68	1.34485420038355e-67	144.292981267572	Up	SNRPF
TELO2	1.15486038399429	5.59294639507494	19.9136896600127	2.39271983952378e-68	1.38038751707738e-67	144.266435207286	Up	TELO2
TFEB	1.18940593458119	4.86529246542264	19.9057381555838	2.63426691349064e-68	1.51897472251504e-67	144.170390451	Up	TFEB
GGCX	1.06964349112834	6.51516350519593	19.8967919972431	2.93527179981293e-68	1.69169006392233e-67	144.06234116666	Up	GGCX
PIGQ	1.0199448349874	7.15617678520433	19.8949265407051	3.0022429951893e-68	1.72941862942371e-67	144.039811984467	Up	PIGQ
PLEKHA5	-1.59541386920695	6.51268851474265	-19.8941802661072	3.02946038018203e-68	1.74422093877046e-67	144.030799326285	Down	PLEKHA5
TOLLIP	1.27138425361041	6.00412810471309	19.8811907847035	3.54471385413991e-68	2.0398556544471e-67	143.873938613284	Up	TOLLIP
PPP2CB	-1.0936666106043	9.49992075348645	-19.8779392222059	3.68685215779724e-68	2.12058713128268e-67	143.834676222891	Down	PPP2CB
CLEC10A	-1.63874681928143	4.28830799671307	-19.86730108619	4.19289916866766e-68	2.40923650127502e-67	143.706231042367	Down	CLEC10A
ODC1	-1.18555906718575	9.44836239517199	-19.8492315348452	5.21650506800526e-68	2.99290128188856e-67	143.488092416901	Down	ODC1
GAA	1.28074477871722	7.96750614472618	19.8422771080765	5.67395094219892e-68	3.25372716780397e-67	143.404148760289	Up	GAA
BCL10	-1.02267019919506	7.23060446273089	-19.8353333857398	6.17067460114409e-68	3.5368049475523e-67	143.320340617273	Down	BCL10
UBA6	1.00776990815687	5.89523618122371	19.8073316043415	8.65534835801002e-68	4.95350251087909e-67	142.982433713044	Up	UBA6
MICAL2	-1.48592122943507	5.64275080025506	-19.799963661137	9.46114805281086e-68	5.41196543729116e-67	142.893539420058	Down	MICAL2
ALDH2	-1.36703131080477	7.91054945833833	-19.7992564689471	9.54232679388159e-68	5.45296193318525e-67	142.885007517768	Down	ALDH2
MMP23A	1.57766607620165	3.66694293631396	19.7973154435694	9.7687316323561e-68	5.57956091093088e-67	142.86159040589	Up	MMP23A
VNN2	-1.41247972587884	4.74244586907788	-19.7899847465114	1.06732802702285e-67	6.09014186165425e-67	142.773155175284	Down	VNN2
PDCD4	-1.03570137889087	9.10573679044033	-19.7734230735007	1.30369450130477e-67	7.43144743313339e-67	142.573386577397	Down	PDCD4
WT1	-2.02068975441236	9.03527894047961	-19.7700981091228	1.3571123416797e-67	7.73210205997241e-67	142.533284910013	Down	WT1
AMY1B	-2.12649162248644	4.45401917119872	-19.7691923087921	1.3720399532595e-67	7.81327022042363e-67	142.522360505656	Down	AMY1B
RAB22A	-1.14385325222675	6.7077326895296	-19.7405873399558	1.93810341774982e-67	1.1025847270919e-66	142.177426651681	Down	RAB22A
WWC2	-1.14188651541868	5.11266488359308	-19.7398656116923	1.95506514001137e-67	1.11168280073328e-66	142.168725087034	Down	WWC2
SPINT1	1.37574475906376	7.97450049213596	19.7224762466692	2.41174290156257e-67	1.36999897662314e-66	141.959090220792	Up	SPINT1
PTPN6	1.15765104498268	6.67597161390308	19.7193313945848	2.50505425259711e-67	1.42230035757605e-66	141.921182278911	Up	PTPN6
RASAL1	1.39082295748029	5.81950496094948	19.7192042536845	2.50890160555668e-67	1.42377993637454e-66	141.919649754809	Up	RASAL1
SHARPIN	1.00242183762334	7.53104024908525	19.6994718812449	3.18355748077895e-67	1.80485520252367e-66	141.681827235871	Up	SHARPIN
RUFY1	-1.15987407288896	7.7420923855177	-19.683209497919	3.87379468142803e-67	2.19508652180326e-66	141.485866109719	Down	RUFY1
PDGFRL	-1.91131054513442	7.44084254919139	-19.6696874168128	4.56024447974853e-67	2.58023897080591e-66	141.322952944808	Down	PDGFRL
ADNP	-1.0049512374769	8.39082304519671	-19.6652861519049	4.80891501078403e-67	2.71825757805234e-66	141.269932174103	Down	ADNP
CFD	-2.09305377259299	7.85525986961188	-19.6501884046726	5.76950010652e-67	3.25802051805406e-66	141.088074119379	Down	CFD
PRICKLE3	1.19370467765421	5.32738589115137	19.6439918600178	6.21721033044288e-67	3.50911344881148e-66	141.013443458809	Up	PRICKLE3
NFIB	-1.38150760486294	8.25683482920517	-19.6431711606811	6.27905370675238e-67	3.54227579747875e-66	141.003559421246	Down	NFIB
PLK1	1.33320227680073	5.60849819625332	19.632201444688	7.16716332175774e-67	4.04130757803538e-66	140.871455286305	Up	PLK1
HEY2	2.08338486804956	7.02294808842932	19.62624772984	7.70063428726125e-67	4.33784747743612e-66	140.799763901686	Up	HEY2
PPP1R15A	1.13411796009447	8.31658992971944	19.6219686230746	8.10838945780657e-67	4.56529792300361e-66	140.748240258644	Up	PPP1R15A
TMED5	-1.18001449969633	7.23396054634501	-19.6133782217534	8.99323831478666e-67	5.06101325968048e-66	140.644813057374	Down	TMED5
BTN3A3	-1.44312199197584	7.3639539759667	-19.6117803943842	9.16816135037631e-67	5.15692214455448e-66	140.625576572567	Down	BTN3A3
FAM3C	-1.32947276701746	8.52541286024272	-19.6082358555566	9.56843125575243e-67	5.37942833687376e-66	140.582904599019	Down	FAM3C
INHBB	2.15845335892537	5.94624584020187	19.5981241161082	1.08088550768345e-66	6.07382454072587e-66	140.461181038921	Up	INHBB
CENPA	1.49750030423628	5.39402563974157	19.5833169811678	1.29208165606913e-66	7.25349217496663e-66	140.28296071928	Up	CENPA
EDNRA	-1.81130632803692	7.45521572741294	-19.5813565935905	1.3229728751202e-66	7.42327588295185e-66	140.259367570389	Down	EDNRA
LSM4	1.00111551114804	9.09053911276316	19.5800085950262	1.34464129703934e-66	7.53748339967946e-66	140.243144798811	Up	LSM4
CD74	1.61765972463664	10.9416631868793	19.5367902462081	2.26337407009248e-66	1.26627498584833e-65	139.72315963768	Up	CD74
SERINC5	-1.20165201261587	7.55174317090421	-19.5195360636883	2.78619466816931e-66	1.55725471000165e-65	139.515638086044	Down	SERINC5
PLK2	-1.79064631011159	6.0122326312571	-19.5185978408008	2.81785540143094e-66	1.5741833219197e-65	139.504354990263	Down	PLK2
SEC14L1	-1.15730810011628	7.53163925531976	-19.5181939105844	2.83159664388881e-66	1.58108967423373e-65	139.499497352199	Down	SEC14L1
AMY2B	-2.12748100211466	5.76579747362035	-19.5046131630355	3.33470433321698e-66	1.86110579064066e-65	139.33618968052	Down	AMY2B
DYNC2LI1	-1.02774762704603	6.89571261594739	-19.497690796967	3.62456847445706e-66	2.01993079852031e-65	139.252958751492	Down	DYNC2LI1
HERPUD1	-1.00893519057155	8.99707460596124	-19.4880432932227	4.0709983420831e-66	2.26541872806167e-65	139.136973595825	Down	HERPUD1
MMP11	2.62392046571809	7.33819303191467	19.4838460809235	4.2819878470965e-66	2.38167403580746e-65	139.08651761808	Up	MMP11
TFEC	-1.10191228747268	3.84920716466782	-19.4280633319373	8.37905047656606e-66	4.64472353386835e-65	138.416176702302	Down	TFEC
EVI2B	-1.65395132696749	5.18162353823723	-19.4145331713376	9.86010388413112e-66	5.45516311852869e-65	138.253652713401	Down	EVI2B
ALDH1B1	1.07061618518148	6.47446188735679	19.4023619667682	1.14145492690173e-65	6.30908267789686e-65	138.107475261276	Up	ALDH1B1
RIN2	-1.17686523437952	7.56906965116147	-19.4012938217845	1.15621305662775e-65	6.38757588943339e-65	138.09464775963	Down	RIN2
MCM6	1.04011540371175	7.85361218850434	19.3961808680655	1.22954013401994e-65	6.78287436126726e-65	138.033247898105	Up	MCM6
TRPM2	1.091187100977	5.06089472118497	19.3916319264993	1.29867463033796e-65	7.16081698814712e-65	137.978624298376	Up	TRPM2
DNAJC16	-1.31154082107451	6.3029560577567	-19.3827089877664	1.44576670966913e-65	7.96804343738361e-65	137.871486637906	Down	DNAJC16
PCDHA7	-1.74974559622837	4.31843138449412	-19.3812457245854	1.47142889167343e-65	8.10558019145176e-65	137.85391836274	Down	PCDHA7
RBM6	-1.21914606599531	7.86503590269809	-19.3457247183957	2.25520635868975e-65	1.2381503938637e-64	137.427541733508	Down	RBM6
KIF15	1.4842246411681	5.12582238445967	19.3445922355014	2.28611152838507e-65	1.25451737411715e-64	137.413951034585	Up	KIF15
EML1	-1.3883100948066	5.75494094380239	-19.3433063731454	2.32171562317018e-65	1.27344602975317e-64	137.398519890123	Down	EML1
EPB41L3	-1.50037349371641	5.30148339777244	-19.3362806124239	2.52626216784288e-65	1.38365333347612e-64	137.314210742318	Down	EPB41L3
FAM172A	-1.10287725521623	6.39245767346634	-19.3350253253589	2.56465989808685e-65	1.40401357380229e-64	137.299148065706	Down	FAM172A
FBXL2	-1.02949706888201	6.13823170530702	-19.3248211262412	2.8992252064161e-65	1.58339113773268e-64	137.176712613354	Down	FBXL2
TMX1	-1.0850230069941	7.70185089187461	-19.3197854279334	3.08005930273654e-65	1.68135174407832e-64	137.116297317538	Down	TMX1
S100A4	2.09628474659529	8.66989914410089	19.3106857890135	3.4358836432405e-65	1.87380644338209e-64	137.007134886827	Up	S100A4
MTSS1	-1.39391648837871	7.05894755742472	-19.2918493490963	4.30829025242034e-65	2.34846867419244e-64	136.781205759449	Down	MTSS1
FANCF	-1.18815518287682	6.33569043788747	-19.2743420214088	5.31639645692056e-65	2.89523983686714e-64	136.571266104972	Down	FANCF
DSCC1	1.2325061628907	5.69990282442203	19.2593420641734	6.36555823294897e-65	3.46002783761572e-64	136.391430409605	Up	DSCC1
CDK5	1.1378060590239	5.91662642281949	19.254536712448	6.74359580714007e-65	3.66377547665038e-64	136.333825855095	Up	CDK5
IFFO1	-1.06958091452669	6.14308071196005	-19.2299335129787	9.0604314642803e-65	4.90855401340722e-64	136.038947839991	Down	IFFO1
SPAG4	1.7142382797365	4.96489892299777	19.2256841396523	9.53448058404152e-65	5.16293474118849e-64	135.988026929559	Up	SPAG4
MRPS34	1.02203963553369	7.37776060912835	19.2184765150068	1.03958789839843e-64	5.62672657231316e-64	135.901663126788	Up	MRPS34
MAOA	-1.82583582460777	7.0964995592309	-19.2100813970097	1.14976747497856e-64	6.21427105114471e-64	135.801080450201	Down	MAOA
PAF1	-1.09908201422218	8.68814630754929	-19.1871102718893	1.51458644054259e-64	8.18219118538999e-64	135.525916520999	Down	PAF1
JAG2	1.37936416924602	6.68381835846947	19.1846875964956	1.55924608165199e-64	8.41948837592592e-64	135.496900777317	Up	JAG2
KIAA0040	1.25067067687706	6.18861645376885	19.1844559948256	1.56358371481527e-64	8.43893723539594e-64	135.494126992588	Up	KIAA0040
RCOR1	-1.33645880154645	6.45519913488196	-19.1828503478259	1.59398892919121e-64	8.59899295808747e-64	135.474897137729	Down	RCOR1
RGS1	2.25917777815538	6.2753895197615	19.1759646345	1.73122114939729e-64	9.33492024562175e-64	135.392435655702	Up	RGS1
PNO1	1.04202906808328	7.39140569563852	19.1752208744125	1.74673314817903e-64	9.41413650209834e-64	135.383529019295	Up	PNO1
RAD51	1.00377521986488	6.10557292832516	19.1738016483741	1.77671907251192e-64	9.57124990260177e-64	135.366533815777	Up	RAD51
CRYL1	-1.29109349774202	5.66678110825664	-19.1668034550726	1.93226959958815e-64	1.03994369017722e-63	135.282735141121	Down	CRYL1
ADAP1	1.31240228059998	4.86526785140214	19.1565092696303	2.18613737967675e-64	1.17547161779244e-63	135.159482941446	Up	ADAP1
KIAA0232	-1.17356482173327	6.1468059132935	-19.1450405167954	2.5083942990245e-64	1.34748356981321e-63	135.022187009692	Down	KIAA0232
PLEKHA1	-1.17623902017412	6.78587041015561	-19.1373911645809	2.74929606625192e-64	1.47551130481251e-63	134.930625651647	Down	PLEKHA1
LYPD1	2.56958652467486	6.59877551755548	19.1307609868826	2.97671891988164e-64	1.59681895660068e-63	134.851271000929	Up	LYPD1
PSMC4	1.05933942312376	8.20474063762124	19.1225680830801	3.28386706052216e-64	1.75911589524188e-63	134.753222014905	Up	PSMC4
SUCLA2	-1.18894442490122	6.97062971912867	-19.1060018738938	4.00503619439085e-64	2.14243284111328e-63	134.554997156843	Down	SUCLA2
KCTD7	-1.34279703611307	6.48578062271229	-19.0956958929873	4.531436890311e-64	2.42289275967258e-63	134.431701490915	Down	KCTD7
ATP6V0E2	1.09817758019015	7.30323762057562	19.0908574668406	4.80188018637999e-64	2.56629840902107e-63	134.373822710879	Up	ATP6V0E2
PIK3C2A	-1.06879421865086	7.28640836492133	-19.0749705981107	5.8084879475789e-64	3.10282013371134e-63	134.183804924434	Down	PIK3C2A
DNA2	1.14269580216542	4.92874079267161	19.0736014429266	5.90453031240324e-64	3.15265633859184e-63	134.167430759759	Up	DNA2
DNAJC12	-1.65836556697382	5.01527889029028	-19.0705279213381	6.12594612492993e-64	3.26783609799169e-63	134.130674611942	Down	DNAJC12
IFT57	-1.24879541494711	8.46046782886243	-19.0476444581143	8.0572733901101e-64	4.29209793363552e-63	133.857059064675	Down	IFT57
PRPS2	-1.47222940450083	7.96660937370487	-19.0438384032498	8.43295193765115e-64	4.49013582975492e-63	133.811558471201	Down	PRPS2
ACACB	-1.04915980869005	7.04104493365148	-19.0369643320594	9.15634979372948e-64	4.87304760019876e-63	133.729386227624	Down	ACACB
PEX6	1.52051546688679	6.86166791200782	19.0346425965773	9.41442623713933e-64	5.00807302939476e-63	133.701634039823	Up	PEX6
CLIC5	-2.44339533192679	6.81711968212867	-19.0310617671044	9.82677634825312e-64	5.2250022224439e-63	133.65883332579	Down	CLIC5
TBC1D10B	1.05394265931931	7.18765798967116	19.0129832598933	1.22008565928726e-63	6.4843199380749e-63	133.442776980391	Up	TBC1D10B
IRF9	1.04711643792037	6.79648252999969	18.9848599192702	1.70821350048076e-63	9.05337367699345e-63	133.106779043919	Up	IRF9
SYT1	-1.78361628402545	4.62847170412481	-18.9772739339649	1.87049182228097e-63	9.9088548312889e-63	133.016168844596	Down	SYT1
CHD1	-1.14717123772399	6.14217755227313	-18.9710698166065	2.01459109871102e-63	1.06574470992235e-62	132.942071173878	Down	CHD1
TMC6	1.1330768452584	6.83831218986814	18.9593047708331	2.31899794559731e-63	1.2256491906938e-62	132.801574759262	Up	TMC6
SCML1	-1.34643708715659	6.08302576673355	-18.9535595891224	2.48393480090549e-63	1.31221779049217e-62	132.732974823377	Down	SCML1
APOC2	1.10780776220611	4.31641488355058	18.9417857820097	2.8594655650018e-63	1.509908405387e-62	132.592407288377	Up	APOC2
EPB41L2	-1.26790313496682	7.19082553581362	-18.9398753600004	2.92553514515555e-63	1.54408479428389e-62	132.569600881012	Down	EPB41L2
TBL3	1.09944744084082	6.05675534574822	18.9273896240454	3.39652688134125e-63	1.79184759899277e-62	132.420562211886	Up	TBL3
SH2B1	1.01476433138593	6.81796257432698	18.9079661335604	4.2841641146312e-63	2.25804587457285e-62	132.188760262017	Up	SH2B1
HIRA	-1.07908773039541	5.64352490147018	-18.9064783889594	4.36102098857793e-63	2.29749883867709e-62	132.171007915884	Down	HIRA
COL9A2	2.38466318431405	6.28304715537366	18.8852789067061	5.61831840105943e-63	2.95580246521791e-62	131.918087047135	Up	COL9A2
THBS1	1.85866396271506	7.42958425882546	18.8451677944547	9.07157702485728e-63	4.75728929575163e-62	131.439743945351	Up	THBS1
GOLIM4	-1.11135082397251	6.5121667631576	-18.8340557608594	1.03587248856004e-62	5.42732826463917e-62	131.307275262096	Down	GOLIM4
ITGB3BP	-1.3016426019764	6.03115135686149	-18.8336987725094	1.04029708684375e-62	5.44802159315569e-62	131.303019877292	Down	ITGB3BP
MACF1	-1.07290153210108	8.41064678397657	-18.8305147232992	1.08060545867879e-62	5.65653309246326e-62	131.265066206623	Down	MACF1
SLC22A14	1.05465798853106	3.91714559580366	18.8060814994309	1.44654852092548e-62	7.56519151230933e-62	130.97388018966	Up	SLC22A14
ARID5B	-1.12217450040297	7.66593813524945	-18.8048910788904	1.4672470656474e-62	7.66994375383318e-62	130.959695763177	Down	ARID5B
CHODL	1.91613459966303	5.08896811510652	18.7894101660109	1.76496210066614e-62	9.21782802028233e-62	130.775255055957	Up	CHODL
MRPL15	1.03454872930608	8.04818597440441	18.7778765440382	2.02534441387257e-62	1.05729062734203e-61	130.637868941354	Up	MRPL15
HS3ST1	-1.61574538616158	5.55664948619337	-18.7733308356032	2.13821141065367e-62	1.11570276018139e-61	130.583727585425	Down	HS3ST1
FBXL7	-1.30307273631505	5.9244858113242	-18.731991284524	3.50079083315136e-62	1.82006210631972e-61	130.091516725784	Down	FBXL7
UBE4A	-1.0999864317498	6.86706088289352	-18.7231367097094	3.89055620999562e-62	2.02178473821658e-61	129.986127310496	Down	UBE4A
RFK	-1.12945451840905	6.6596377933339	-18.7120887911238	4.43818569771589e-62	2.30428029728853e-61	129.854650992166	Down	RFK
CX3CR1	-1.97116655341326	5.24328100529632	-18.7103955809575	4.52866535736173e-62	2.3491299404605e-61	129.834502709285	Down	CX3CR1
PLA2G12A	-1.06050878750766	5.94580096800497	-18.7001575421612	5.11637185584236e-62	2.64919498034564e-61	129.712686097606	Down	PLA2G12A
SMC1A	-1.28669023546733	7.84047792888661	-18.6913586188248	5.68197072342205e-62	2.94072753731622e-61	129.608007122558	Down	SMC1A
DKK3	-1.85782220207345	7.05511522754728	-18.6903267581059	5.75226369363969e-62	2.97576510159466e-61	129.595732163025	Down	DKK3
ISYNA1	1.45220259919727	8.1099896053654	18.6902133515455	5.76004201861389e-62	2.97844553252853e-61	129.594383095897	Up	ISYNA1
DGKQ	1.02277312378749	5.99142682658306	18.6856489676755	6.081979990676e-62	3.14349835570361e-61	129.540087724979	Up	DGKQ
TXN	1.05325674528613	9.35882651897909	18.6789220065687	6.58949633862323e-62	3.40427628412927e-61	129.460074099638	Up	TXN
B4GALT2	1.20688833114933	6.79889211757397	18.6716536096246	7.18550418835972e-62	3.70884552368576e-61	129.373629181909	Up	B4GALT2
FERMT1	-1.59775459237764	4.73779540237905	-18.6627866803219	7.98596544193304e-62	4.12015464028475e-61	129.268184903301	Down	FERMT1
PKP3	1.71650847333317	6.28623027853822	18.6608444168362	8.17286488324312e-62	4.21468468281994e-61	129.245089600044	Up	PKP3
CSF2RB	-1.67291962081307	5.06471257071032	-18.6595937075481	8.29552371544389e-62	4.2760162468506e-61	129.230217860468	Down	CSF2RB
PLA2G4C	-1.38902858236031	4.64014700259335	-18.6568485619933	8.57122901424905e-62	4.4161467010073e-61	129.197577263403	Down	PLA2G4C
LSAMP	-1.23523610448016	4.46256579787218	-18.6535473465996	8.91492974889127e-62	4.59116880512052e-61	129.158326565578	Down	LSAMP
PLXND1	1.12502289433187	6.5093318277053	18.6529763419071	8.97576021610993e-62	4.62042163009716e-61	129.151537642349	Up	PLXND1
RBM38	1.32302088221877	8.63874597026523	18.6509037297291	9.20006469639327e-62	4.73376141780774e-61	129.126895931091	Up	RBM38
ALDH6A1	-1.02799489878044	7.50781357806679	-18.6424944873038	1.01690544097832e-61	5.22999484420645e-61	129.0269243983	Down	ALDH6A1
MPZL2	1.58026748253886	6.76790192879039	18.6385904456123	1.06529315211982e-61	5.47394586095975e-61	128.980516199339	Up	MPZL2
S100A14	1.59300894085499	6.46286896288436	18.6367286729533	1.08917164565284e-61	5.59413775369117e-61	128.958385836498	Up	S100A14
TP53I11	1.22089221972974	6.66039694554739	18.6213820687358	1.30750538083012e-61	6.70952090055509e-61	128.775988190102	Up	TP53I11
HP	-3.40120476078401	6.18859593453632	-18.6168347271623	1.38022982569012e-61	7.0763772332767e-61	128.721949989455	Down	HP
COPS5	-1.00390025175959	7.91038870176725	-18.6098715351189	1.49949597950711e-61	7.68441438291647e-61	128.639210129877	Down	COPS5
CX3CL1	1.62077621632544	6.17618111604938	18.6094539133399	1.50696770977285e-61	7.71925532085072e-61	128.634248025849	Up	CX3CL1
NDUFA3	1.28652781682464	8.86608334848558	18.6060732420946	1.56883685434093e-61	8.02900039376893e-61	128.594080649184	Up	NDUFA3
CDKAL1	1.0282196921889	6.04943112639873	18.6021597303292	1.64363229957325e-61	8.40803695084994e-61	128.547584847886	Up	CDKAL1
SLC16A5	-1.27217567495009	7.15399951951024	-18.5771305707318	2.21380825331502e-61	1.13146911128654e-60	128.250281270736	Down	SLC16A5
PSIP1	-1.07106869408242	8.21155090728033	-18.5732524091432	2.3183325733387e-61	1.18383598769464e-60	128.204225249963	Down	PSIP1
MICALL2	1.47617598049122	5.02918433868681	18.5590594903767	2.74467469674007e-61	1.39967425953366e-60	128.035696625912	Up	MICALL2
MLXIP	-1.43871918555105	7.27823267815227	-18.5384595488961	3.50650982706468e-61	1.78500493593453e-60	127.791153832473	Down	MLXIP
MOSPD1	-1.09182238071042	6.13057459806244	-18.5378607477356	3.53156304817698e-61	1.79616392902624e-60	127.784046568785	Down	MOSPD1
CDCP1	-1.3529116247156	6.77577329493759	-18.5347593092623	3.66421352092599e-61	1.86280429394947e-60	127.74723613938	Down	CDCP1
ANP32E	-1.01472224757125	7.16943446434108	-18.5297692464763	3.88816485171863e-61	1.97490534474583e-60	127.688013564386	Down	ANP32E
EID1	-1.11904777988601	8.35024679003525	-18.5087197897536	4.99347577296988e-61	2.53295770191028e-60	127.438245505353	Down	EID1
B3GNT2	1.00938069746192	7.09043619217019	18.4772030424632	7.26156713935946e-61	3.68019944857771e-60	127.064423817094	Up	B3GNT2
KDM6B	1.18579899256937	7.0967460698121	18.4769723953711	7.28148940001596e-61	3.68866616293211e-60	127.061688761034	Up	KDM6B
PEG3	-2.17317965280586	5.86539115741502	-18.4768282243378	7.29396996230243e-61	3.6933572405142e-60	127.059979159029	Down	PEG3
ZNF33B	-1.01887424745513	5.74971814339358	-18.4757000266968	7.39237612802889e-61	3.74153406056325e-60	127.046600949858	Down	ZNF33B
MED25	1.23721810639753	7.97539645480771	18.4492950236443	1.01151579178628e-60	5.11060555770787e-60	126.733555311782	Up	MED25
ISL1	-1.29735632576769	3.37549510397892	-18.4491343260998	1.01344767077732e-60	5.11811155268387e-60	126.731650542704	Down	ISL1
S100A1	2.25170577229198	6.75331543822896	18.4468528565232	1.04127600349973e-60	5.25633560041303e-60	126.704608491284	Up	S100A1
TTC27	-1.14527435421241	6.91391607252481	-18.4391357825592	1.14118592384379e-60	5.75561185600898e-60	126.613145738799	Down	TTC27
DDAH2	1.15502729638767	7.97850474695225	18.4308800511079	1.25869130913263e-60	6.34546401074378e-60	126.515310837235	Up	DDAH2
UBTD1	1.43531396780073	5.84653524232416	18.4256316250168	1.33959954226269e-60	6.7503809974564e-60	126.453120607215	Up	UBTD1
NASP	1.00647592789249	7.14652772683915	18.4141810384339	1.53460131503205e-60	7.72961900838935e-60	126.317456537797	Up	NASP
MELK	1.24238111802301	5.7279707931848	18.3867881371774	2.12396375826827e-60	1.06747328411826e-59	125.99300898555	Up	MELK
CXCL6	-1.85136984188462	4.05754670825409	-18.3791303386898	2.32592686160081e-60	1.16795337897109e-59	125.902333038698	Down	CXCL6
FNBP1L	-1.25746905284389	8.21067249409486	-18.378270998995	2.34975527089509e-60	1.17940232831054e-59	125.892158277787	Down	FNBP1L
SCHIP1	-1.36363846074673	4.78721267112276	-18.3770929035452	2.38281909256006e-60	1.1954747232096e-59	125.878209604003	Down	SCHIP1
SIVA1	1.04961299136707	7.73509711485808	18.3736537601323	2.48202227559276e-60	1.24415705763869e-59	125.837491543757	Up	SIVA1
ZNF211	-1.3144784101718	5.58543934840903	-18.3660687142576	2.71563884237211e-60	1.3606667489369e-59	125.747695414204	Down	ZNF211
GNL2	-1.02383691184311	8.15836405594375	-18.3561779893262	3.05356230024689e-60	1.5279801929115e-59	125.630619335782	Down	GNL2
LRRC32	1.55674631145954	7.21063855036739	18.3530908876157	3.16740068102505e-60	1.58356226724832e-59	125.594081162799	Up	LRRC32
GDE1	1.64043941393756	6.64866128442293	18.3511335795031	3.2417629877983e-60	1.62003397416378e-59	125.570915864145	Up	GDE1
SMAD4	-1.02796673463983	6.91203698245582	-18.3386671771272	3.75806343615155e-60	1.87559745645005e-59	125.423389154998	Down	SMAD4
NUAK2	1.20859366198304	7.29717683873264	18.331477815932	4.09234909998309e-60	2.04065877511765e-59	125.338323809826	Up	NUAK2
BST1	-1.7003624442188	5.01516984341451	-18.308232090399	5.39021590583517e-60	2.68434156422161e-59	125.063343776005	Down	BST1
ZNF415	-1.21934936861279	5.46808728541545	-18.3079880682869	5.40582254872983e-60	2.6909452609107e-59	125.06045770814	Down	ZNF415
EHD4	1.08577615941419	6.19757949850227	18.3077103549998	5.42363885027457e-60	2.69864268866807e-59	125.057173185795	Up	EHD4
KIF18B	1.65535510176854	5.1791215497544	18.2930196838092	6.4546546066149e-60	3.20747113012419e-59	124.88344686279	Up	KIF18B
RAD9A	1.46951535759011	5.84925830108706	18.2650023705131	8.99438819918689e-60	4.46565533577812e-59	124.552237314032	Up	RAD9A
DMXL2	-1.2357311411335	5.9142615050089	-18.2642465437846	9.0752400009205e-60	4.50384801257279e-59	124.543304283524	Down	DMXL2
VPS26A	-1.03168362258159	7.35422315498726	-18.256644718434	9.92989011382848e-60	4.92373150520963e-59	124.453465183099	Down	VPS26A
SIGIRR	1.0051958128696	7.46474135005123	18.2499042057006	1.07546986069088e-59	5.32810532711174e-59	124.373814316242	Up	SIGIRR
ZNF184	-1.04702551594523	6.08752042995492	-18.241790022151	1.18388460851685e-59	5.8576240617255e-59	124.277942579264	Down	ZNF184
RPL39L	1.43656059651502	6.91312725304483	18.2399447066971	1.21002547011866e-59	5.98438211159591e-59	124.25614131848	Up	RPL39L
POLD2	1.00232315528939	7.94434017901136	18.2309666082931	1.34567146831036e-59	6.64950713918635e-59	124.150079881927	Up	POLD2
MRS2	-1.11318891884499	6.94981539629828	-18.2290901704167	1.37588616176344e-59	6.79588216591941e-59	124.127914799951	Down	MRS2
EFNA4	1.27362769740132	6.28132501764275	18.2206598519396	1.52021274438778e-59	7.50228914173124e-59	124.028341475885	Up	EFNA4
CDKN2A	2.28265460519365	7.5808229423166	18.2180621877774	1.56766089061542e-59	7.73311946428742e-59	123.997662325137	Up	CDKN2A
HSPB1	1.0804444909143	11.3107556751382	18.2168762207304	1.58981238636949e-59	7.83901902806176e-59	123.983656146374	Up	HSPB1
SHROOM2	-1.34869840724353	6.15896706918954	-18.2149728565918	1.6260186730042e-59	8.01409890876027e-59	123.961178125421	Down	SHROOM2
LY75	-1.35880726081475	5.58708275847847	-18.2020260105097	1.89513308734081e-59	9.31245988805129e-59	123.808299088443	Down	LY75
GAGE2E	1.07114345207315	2.71095062823532	18.1902181928018	2.17916546318312e-59	1.0698993449164e-58	123.668897942881	Up	GAGE2E
SLC43A3	1.09932952238161	7.59235691028056	18.1890615963969	2.20917650039518e-59	1.0841696740707e-58	123.655244796164	Up	SLC43A3
NUCB2	-1.20016758407156	7.37793958220847	-18.1885068591307	2.22371677471804e-59	1.09083865223444e-58	123.648696441224	Down	NUCB2
KRT23	2.41174429421788	5.80784833248781	18.1830272263452	2.37257956614093e-59	1.16286816427651e-58	123.584015700917	Up	KRT23
PAFAH1B3	1.09350956318488	8.56950147338326	18.1791105421881	2.48504282485252e-59	1.21746929338887e-58	123.537787305543	Up	PAFAH1B3
CLDN10	2.36280782904779	5.42971821476622	18.1601734526151	3.10858299949456e-59	1.52035558299374e-58	123.314315653784	Up	CLDN10
RCN3	1.40360047620596	7.65718231987757	18.1297553540627	4.45323835226317e-59	2.17522106738102e-58	122.95550485301	Up	RCN3
DHX40	-1.10591235709257	8.04037145568504	-18.1280426914874	4.54426326032648e-59	2.21779384394402e-58	122.935307689195	Down	DHX40
SCGB1D2	3.02222977600794	6.14173641716792	18.1279195861411	4.5508772135631e-59	2.22007702094237e-58	122.933855948951	Up	SCGB1D2
ASCC3	-1.04962107645669	6.67199758531666	-18.1207843581119	4.95111186175924e-59	2.41327250074444e-58	122.849717629635	Down	ASCC3
KRT8	1.26485971644829	8.93816076934891	18.0820355097659	7.82404584291699e-59	3.80551237372413e-58	122.392966437234	Up	KRT8
TROAP	1.32879154168087	5.88115437445693	18.0764044157299	8.36181872674137e-59	4.06363131258461e-58	122.326614536087	Up	TROAP
SSR3	1.00847780078789	6.91955741215205	18.0707649698991	8.93738073786932e-59	4.3415001983322e-58	122.260170475974	Up	SSR3
RNF138	-1.19350362235596	6.85049522048998	-18.0680692161241	9.22632114777001e-59	4.47996093326733e-58	122.228411264811	Down	RNF138
TNFRSF12A	1.30723483410249	7.51904310401068	18.0383111606094	1.31076934245599e-58	6.35385189713767e-58	121.877921021333	Up	TNFRSF12A
GNG10	-1.23540844509832	6.74905708683253	-18.0351188996958	1.36107120775026e-58	6.59489889382669e-58	121.840332994289	Down	GNG10
ZBTB20	-1.02599250619505	6.36987224327047	-18.033030045545	1.39502498158109e-58	6.75656313925401e-58	121.81573838384	Down	ZBTB20
FJX1	1.28385513727571	6.91765842695818	18.0197956719863	1.6306948172139e-58	7.89465549118877e-58	121.659934209857	Up	FJX1
CTNNAL1	-1.12984504330802	8.38250442893565	-18.0159520347856	1.7063112214538e-58	8.25725037926314e-58	121.614690788698	Down	CTNNAL1
EXOSC8	-1.09680148960202	6.28657560231182	-18.0046953041325	1.94851359908744e-58	9.42534899533273e-58	121.48220484161	Down	EXOSC8
NBN	-1.05206867267658	7.18739853949635	-17.9839899632784	2.48717482150511e-58	1.20208209135449e-57	121.238579690352	Down	NBN
YIPF5	1.04234327351389	6.94313984853995	17.9597424367412	3.30976434168065e-58	1.59628625881982e-57	120.953385410088	Up	YIPF5
RRP9	1.09557594186358	6.19846256084483	17.9428339033287	4.03923761471939e-58	1.94565376745975e-57	120.754580871045	Up	RRP9
ABCD4	-1.13524554843555	6.15255024065851	-17.9381678562222	4.26742681645045e-58	2.05384465622619e-57	120.699729309759	Down	ABCD4
QPRT	1.28732906139794	9.01870887924282	17.9348122980774	4.43944306748612e-58	2.1357371032298e-57	120.66028588051	Up	QPRT
POMZP3	1.46102452199102	5.62805309114856	17.9211393177214	5.21495465039309e-58	2.50461955131317e-57	120.499588295635	Up	POMZP3
FPGT	-1.26365050861057	5.41705436806718	-17.9107689682366	5.89213249007199e-58	2.82866753991778e-57	120.377731605652	Down	FPGT
CCNG1	-1.20938950401313	8.99411324911279	-17.9095145145035	5.97978673822051e-58	2.86834688835847e-57	120.362992641833	Down	CCNG1
UNC93B1	1.18689953402657	7.34659151234514	17.906513859618	6.19477452739676e-58	2.9702286394111e-57	120.327738321371	Up	UNC93B1
SLIT2	-1.65344379755479	6.30464092499243	-17.893430197519	7.22606790078502e-58	3.45892206820131e-57	120.174041444512	Down	SLIT2
UGCG	-1.07037155007768	7.70983039540916	-17.8883467893023	7.67152353108592e-58	3.67061757939192e-57	120.114334866276	Down	UGCG
PPP1R3C	-1.5539838523522	5.12966062544481	-17.8782198848695	8.6423149428286e-58	4.12650749705667e-57	119.995406236191	Down	PPP1R3C
FAM89B	1.06244621840907	7.55983752425288	17.8765880764154	8.8098352991209e-58	4.20474411342562e-57	119.976244520893	Up	FAM89B
RBPMS	-1.44994232456446	7.55118211802356	-17.8546714638439	1.14006020622287e-57	5.43673617678589e-57	119.718938882984	Down	RBPMS
AMOTL2	-1.04253833972499	7.17977797178736	-17.8447393814969	1.28130194273216e-57	6.10267939418401e-57	119.602366663991	Down	AMOTL2
GMIP	1.28700601683077	5.88391163744328	17.8249145766884	1.61760278103515e-57	7.68847339232995e-57	119.369745038514	Up	GMIP
EED	-1.08820847537422	6.30624461383122	-17.8082590312964	1.96736078602658e-57	9.33153881511117e-57	119.174373946857	Down	EED
NCK1	-1.10992311910407	6.56838268822945	-17.799054535165	2.19207010218424e-57	1.0388781818988e-56	119.066429056113	Down	NCK1
EGOT	-1.06223475032465	3.89740335219085	-17.7906608455787	2.41925011476658e-57	1.14559783510561e-56	118.968008189691	Down	EGOT
PHTF2	-1.15652410349102	6.16316405100438	-17.7838318350301	2.62131469800131e-57	1.24077004834408e-56	118.887944920622	Down	PHTF2
ATP13A2	1.00098399690887	6.81150040411406	17.7682460266766	3.14785728926919e-57	1.48938841793021e-56	118.705253489771	Up	ATP13A2
FNBP1	-1.11152911959964	8.5742381626659	-17.7669931439739	3.19451151555954e-57	1.51083928131763e-56	118.690569839856	Down	FNBP1
TMEM45A	-1.75987062381871	6.24305765315875	-17.7660853771797	3.22874524046111e-57	1.52640062501436e-56	118.679931116421	Down	TMEM45A
GPRC5C	1.31372044360158	7.2460588967691	17.7536530973259	3.73617334728098e-57	1.7655612739994e-56	118.534246329429	Up	GPRC5C
TSC22D4	1.01889749192717	7.10971302816565	17.7494530650499	3.92500492373833e-57	1.85403136204098e-56	118.485036553816	Up	TSC22D4
TK1	1.55885008713841	7.06863426984827	17.7492180646206	3.93584757468862e-57	1.85838764240855e-56	118.482283275289	Up	TK1
TRIB2	1.24727080407439	8.27857996791875	17.7470440862875	4.03758131460437e-57	1.90563868712747e-56	118.456813370509	Up	TRIB2
PDE4B	-1.35496597737013	5.12814645616671	-17.7366971517862	4.55894619304206e-57	2.14905687990133e-56	118.335604333419	Down	PDE4B
VAV2	1.01506215928881	6.35702970754927	17.7333718298524	4.74037992614496e-57	2.2318315834547e-56	118.296654676249	Up	VAV2
ANKRD46	-1.31035342876499	6.29942018144213	-17.7308932382971	4.88028882218625e-57	2.29675964307157e-56	118.26762432897	Down	ANKRD46
CD2AP	-1.16978510377141	6.74454902816488	-17.7107520227733	6.18125391062166e-57	2.90663391147683e-56	118.031769702266	Down	CD2AP
C4BPA	-1.58508355200037	4.15045274947413	-17.7011645144114	6.91699670411793e-57	3.25127193440691e-56	117.919529656154	Down	C4BPA
SORBS2	-1.49782491950783	5.96928354045555	-17.6921868313247	7.68500960116545e-57	3.60635741062874e-56	117.814446451519	Down	SORBS2
VGLL3	-1.1411460627779	3.82262955315561	-17.6891227457688	7.96616550851948e-57	3.73676696184908e-56	117.778585445006	Down	VGLL3
FKBPL	1.0343731241894	5.26642435473498	17.6874849876122	8.12063186792411e-57	3.80766667592893e-56	117.759418503718	Up	FKBPL
MMP7	2.67497010714833	6.97856438125441	17.676380115547	9.24988658576364e-57	4.3353881999233e-56	117.629471495893	Up	MMP7
SH3BP1	1.3669701470603	4.61656948102677	17.650218138828	1.25692722578594e-56	5.88155787537288e-56	117.323433242879	Up	SH3BP1
SPATA5L1	-1.05719741173351	5.75092420677062	-17.6382404646478	1.44630489927976e-56	6.7566887534988e-56	117.183369381345	Down	SPATA5L1
SFXN1	1.05181861001864	6.20490557463727	17.6241763840628	1.70533495880412e-56	7.95383759354388e-56	117.018946944825	Up	SFXN1
SFTPD	-1.77149658516518	5.06432768420447	-17.6129590662362	1.94475021029803e-56	9.0594395458603e-56	116.887836389786	Down	SFTPD
BDH1	1.43161614486534	5.73465882312252	17.5983748182416	2.30688358202518e-56	1.07289731558178e-55	116.71741300095	Up	BDH1
PRMT3	-1.0593046942052	5.43378763965925	-17.5972765841725	2.33673506023301e-56	1.08634026776702e-55	116.704581512015	Down	PRMT3
DPY19L4	-1.14871158598204	6.56487800909794	-17.5943232430706	2.4189378766344e-56	1.1241004257342e-55	116.67007671712	Down	DPY19L4
CLIP2	1.41561868189173	5.88720144128287	17.5889006333321	2.57746036396565e-56	1.19631294675524e-55	116.606727614368	Up	CLIP2
NMT2	-1.03320397460062	5.25807079458501	-17.5806221530445	2.83970091882111e-56	1.31643208722552e-55	116.510027383552	Down	NMT2
SPTBN2	1.18720029876885	5.44151142244639	17.5390057364641	4.62080702329285e-56	2.13263725352699e-55	116.024135464321	Up	SPTBN2
STIL	1.1079718923278	5.88434065945176	17.5382811325124	4.66012942322534e-56	2.14992052916217e-55	116.015678709735	Up	STIL
SVIL	1.13426940631492	7.21532620704253	17.5325967888618	4.98042195761726e-56	2.2967615372703e-55	115.949341494087	Up	SVIL
UPK3B	-2.65702072308483	7.44853114920844	-17.5312734201833	5.05808920842731e-56	2.33070410331269e-55	115.933898582212	Down	UPK3B
GATM	-1.7687760981827	6.50117977753913	-17.523856519105	5.51630203826175e-56	2.54082201111743e-55	115.847354942361	Down	GATM
PCCB	1.07907793519858	7.49272915979215	17.4887585064849	8.31378319102562e-56	3.82167452576645e-55	115.437980100591	Up	PCCB
SPHK1	1.62681980069012	4.49608975055786	17.4762633679817	9.62040920446639e-56	4.41876144036945e-55	115.292305414276	Up	SPHK1
DDX11	1.16519985370803	6.39145442778592	17.4718379169647	1.01307780418737e-55	4.64759573448997e-55	115.240719544297	Up	DDX11
ESPL1	1.33838478215293	5.41785308080316	17.4342268209441	1.57166456650999e-55	7.17572488586904e-55	114.802476370953	Up	ESPL1
DPP4	-1.50792121401463	4.78523695712067	-17.4324136385761	1.60527958650174e-55	7.32628395447214e-55	114.781357198202	Down	DPP4
DUSP10	1.53977622147357	6.05115432048356	17.4236553675949	1.77803772116155e-55	8.10827619244606e-55	114.679354951362	Up	DUSP10
SERPING1	-1.19533740173279	9.54985785397266	-17.4188838659593	1.87984348446749e-55	8.56232125629773e-55	114.62379140055	Down	SERPING1
CTSC	-1.09195789087619	7.19788993927688	-17.3869973586125	2.72683049190025e-55	1.23906572549937e-54	114.252608079409	Down	CTSC
MTA1	1.20267038688687	7.37699520988537	17.363617362179	3.58128267762431e-55	1.62539497545205e-54	113.980592569019	Up	MTA1
SPINT2	1.19099020213833	8.73166604897431	17.3612100571409	3.68319375973917e-55	1.67032618546653e-54	113.952591698355	Up	SPINT2
RBM5	-1.21461202673977	8.09988077541324	-17.3526315467299	4.07047496507905e-55	1.84377082837645e-54	113.852820353375	Down	RBM5
ASRGL1	1.68614429159645	5.77279124284301	17.3472472869863	4.33405204865208e-55	1.96083798603514e-54	113.790207885717	Up	ASRGL1
USP13	-1.03057051384047	5.84714371722159	-17.3415469335984	4.6316933782748e-55	2.09467237205969e-54	113.723926802811	Down	USP13
USP25	-1.02792102896419	6.56989283361198	-17.3220951246013	5.80963207504795e-55	2.6201600577556e-54	113.497805783851	Down	USP25
LOXL2	1.71882582419598	5.71464291293155	17.3190173785369	6.02165552289377e-55	2.71364900558227e-54	113.46203587809	Up	LOXL2
STAR	-2.09582153055122	5.81688221730338	-17.3174877237425	6.12988852824926e-55	2.76133902319288e-54	113.444258864927	Down	STAR
CAP2	-1.35790060128	6.29350492169966	-17.2976263940739	7.72478184281365e-55	3.46617851937518e-54	113.213487296383	Down	CAP2
PPP1R10	1.00470605299305	7.4619071881819	17.288266136005	8.61400785401198e-55	3.85914281553373e-54	113.104760472606	Up	PPP1R10
[truncated: 517 more rows]
