# Supplementary material for: Integrated analysis of single-cell and bulk transcriptomics reveals the prognostic value and underlying mechanisms of crotonylation in ovarian cancer
Source: Front Immunol. 2025 Sep 10;16:1596080. doi: 10.3389/fimmu.2025.1596080 (PMC12457283; doi:10.3389/fimmu.2025.1596080)
Supplement: Supplementary file 8 [file Table4.xlsx]

## Sheet: Sheet1
	substanceBXH	geneSymbol	moduleColor	GS.CRGScore	p.GS.CRGScore	MM.grey	p.MM.grey	MM.turquoise	p.MM.turquoise	MM.brown	p.MM.brown	MM.blue	p.MM.blue
CREBBP	CREBBP	CREBBP	turquoise	0.752267	1.53084e-111	-0.758466	2.09331e-114	0.742014	5.49128e-107	-0.603584	2.0348e-61	0.0602401	0.138548
BRD8	BRD8	BRD8	turquoise	0.719558	9.95437e-98	-0.770305	4.00278e-120	0.744128	6.58475e-108	-0.508431	3.76902e-41	0.0517862	0.203002
ADNP	ADNP	ADNP	turquoise	0.705059	3.21927e-92	-0.717451	6.6095e-97	0.66515	1.178e-78	-0.424567	6.46823e-28	-0.166114	3.96737e-05
BPTF	BPTF	BPTF	turquoise	0.702056	4.04357e-91	-0.735212	4.40344e-104	0.715773	2.94946e-96	-0.531954	1.42884e-45	-0.0812284	0.0456322
KIDINS220	KIDINS220	KIDINS220	turquoise	0.701702	5.43855e-91	-0.852596	2.18785e-172	0.839972	1.68718e-162	-0.630409	1.88838e-68	-0.0427126	0.293825
CCDC93	CCDC93	CCDC93	turquoise	0.696532	3.91974e-89	-0.8857	1.93349e-203	0.905803	1.97953e-227	-0.703728	9.91967e-92	0.124539	0.0021305
RASA1	RASA1	RASA1	turquoise	0.696355	4.53099e-89	-0.846792	9.92237e-168	0.843558	3.2225e-165	-0.679225	3.41754e-83	0.0874312	0.0313992
PHF3	PHF3	PHF3	turquoise	0.695713	7.65751e-89	-0.894193	5.56484e-213	0.891493	7.31306e-210	-0.6828	2.19054e-84	0.0373602	0.358556
HNRNPH3	HNRNPH3	HNRNPH3	turquoise	0.693659	4.06048e-88	-0.828929	1.56772e-154	0.81347	2.73301e-144	-0.557676	8.03362e-51	-0.0904387	0.0259939
RNF38	RNF38	RNF38	turquoise	0.691898	1.67884e-87	-0.913111	1.59817e-237	0.909399	2.74147e-232	-0.668232	1.25588e-79	0.115589	0.00438368
TSC1	TSC1	TSC1	turquoise	0.689247	1.39578e-86	-0.820529	7.63e-149	0.826516	7.24525e-153	-0.61871	2.67144e-65	0.0134368	0.74132
ARPC4	ARPC4	ARPC4	turquoise	-0.687938	3.93815e-86	0.853174	7.33197e-173	-0.872009	1.49812e-189	0.665457	9.43846e-79	-0.085449	0.0354651
ARPC5L	ARPC5L	ARPC5L	turquoise	-0.686329	1.39862e-85	0.748861	5.28022e-110	-0.733639	2.00726e-103	0.62704	1.57473e-67	-0.0639682	0.115703
PRDM10	PRDM10	PRDM10	turquoise	0.685651	2.38063e-85	-0.813293	3.53407e-144	0.815456	1.49804e-145	-0.615341	2.04062e-64	-0.017827	0.661403
ST13	ST13	ST13	turquoise	0.681109	8.07165e-84	-0.792042	1.41884e-131	0.772908	1.98878e-121	-0.595104	2.48532e-59	0.0284436	0.484619
REV1	REV1	REV1	turquoise	0.679172	3.55961e-83	-0.87435	8.26689e-192	0.87816	1.39083e-195	-0.630853	1.42448e-68	0.0382103	0.347717
COQ10B	COQ10B	COQ10B	turquoise	-0.678296	6.93663e-83	0.658434	1.41205e-76	-0.645638	9.25165e-73	0.500288	1.06669e-39	0.0077987	0.848065
COX7B	COX7B	COX7B	turquoise	-0.677753	1.04754e-82	0.851777	1.02161e-171	-0.865635	1.27504e-183	0.68084	9.93046e-84	-0.14053	0.000521363
S100A11	S100A11	S100A11	turquoise	-0.674451	1.26229e-81	0.904315	1.78168e-225	-0.894993	6.37157e-214	0.653558	4.22783e-75	-0.0657017	0.10614
TRIM68	TRIM68	TRIM68	turquoise	0.67342	2.7264e-81	-0.83675	4.10162e-160	0.828554	2.8529e-154	-0.634824	1.12577e-69	0.0658585	0.105306
MAP3K4	MAP3K4	MAP3K4	turquoise	0.673189	3.23956e-81	-0.611254	2.32495e-63	0.574379	1.7485e-54	-0.421364	1.76517e-27	-0.041931	0.302756
ERCC5	ERCC5	ERCC5	turquoise	0.672292	6.31006e-81	-0.917213	1.37777e-243	0.936766	1.33151e-277	-0.721433	1.82024e-98	0.141202	0.000489791
SIRT1	SIRT1	SIRT1	turquoise	0.672093	7.31783e-81	-0.835778	2.1036e-159	0.823658	6.30036e-151	-0.600428	1.23778e-60	0.0338929	0.404923
NEK9	NEK9	NEK9	turquoise	0.671905	8.40816e-81	-0.786946	9.04023e-129	0.782614	1.90812e-126	-0.59665	1.04577e-59	0.0639255	0.115946
HERC1	HERC1	HERC1	turquoise	0.670801	1.90395e-80	-0.836486	6.40158e-160	0.855994	3.30563e-175	-0.678299	6.91867e-83	0.170668	2.40333e-05
TSPYL4	TSPYL4	TSPYL4	turquoise	0.670274	2.80779e-80	-0.805085	3.98366e-139	0.798101	5.16907e-135	-0.621276	5.58766e-66	-0.0255064	0.530856
DET1	DET1	DET1	turquoise	0.667928	1.56764e-79	-0.807155	2.23578e-140	0.783856	4.16326e-127	-0.612616	1.03764e-63	-0.00527398	0.896912
LTA4H	LTA4H	LTA4H	turquoise	0.667189	2.68673e-79	-0.814565	5.53634e-145	0.796173	6.60815e-134	-0.643202	4.69951e-72	0.00425545	0.91674
EFHC1	EFHC1	EFHC1	turquoise	0.666377	4.84839e-79	-0.878984	2.04331e-196	0.869793	1.87257e-187	-0.669939	3.59237e-80	-0.0297456	0.46484
RAMP3	RAMP3	RAMP3	turquoise	-0.66585	7.10199e-79	0.721484	1.73716e-98	-0.663883	2.93411e-78	0.408492	8.96325e-26	0.167185	3.53012e-05
S100A6	S100A6	S100A6	turquoise	-0.664866	1.4456e-78	0.839387	4.61702e-162	-0.806105	9.68241e-140	0.547226	1.23846e-48	0.0392454	0.334803
EP300	EP300	EP300	turquoise	0.664722	1.60412e-78	-0.859503	3.39201e-178	0.873946	2.0432e-191	-0.666549	4.27894e-79	0.184168	5.03277e-06
COPE	COPE	COPE	turquoise	-0.664709	1.61917e-78	0.900294	2.36646e-220	-0.926511	1.39664e-258	0.729889	7.15854e-102	-0.192967	1.70545e-06
ZNF318	ZNF318	ZNF318	turquoise	0.664663	1.67423e-78	-0.673424	2.71794e-81	0.661917	1.19866e-77	-0.471146	8.22502e-35	-0.0307593	0.449757
RFC1	RFC1	RFC1	turquoise	0.664398	2.02571e-78	-0.897585	5.06655e-217	0.881281	9.03281e-199	-0.607475	2.13783e-62	0.0897395	0.0271732
ZDHHC17	ZDHHC17	ZDHHC17	turquoise	0.663225	4.70343e-78	-0.9122	3.23483e-236	0.91563	3.28318e-241	-0.698691	6.64605e-90	0.0351395	0.387856
ZNF180	ZNF180	ZNF180	turquoise	0.662951	5.7257e-78	-0.737655	4.08551e-105	0.701157	8.57572e-91	-0.418242	4.64824e-27	-0.122088	0.00260803
DYNC2H1	DYNC2H1	DYNC2H1	turquoise	0.661176	2.03164e-77	-0.715941	2.54031e-96	0.672835	4.21623e-81	-0.492388	2.51e-38	-0.186906	3.61352e-06
SSR4	SSR4	SSR4	turquoise	-0.66077	2.71096e-77	0.702202	3.57849e-91	-0.689154	1.50297e-86	0.482926	9.91096e-37	-0.00231737	0.954602
ZC3H7A	ZC3H7A	ZC3H7A	turquoise	0.660616	3.02289e-77	-0.918485	1.56798e-245	0.930713	5.08984e-266	-0.701646	5.69849e-91	0.134804	0.000878443
UNC119B	UNC119B	UNC119B	turquoise	0.659559	6.3886e-77	-0.744594	4.11344e-108	0.703489	1.21327e-91	-0.522734	8.49621e-44	-0.140052	0.000545014
TRO	TRO	TRO	turquoise	0.658213	1.65012e-76	-0.708636	1.51305e-93	0.694103	2.83551e-88	-0.506161	9.65598e-41	-0.161344	6.61326e-05
ZNF45	ZNF45	ZNF45	turquoise	0.658154	1.72004e-76	-0.898656	2.50696e-218	0.901099	2.32668e-221	-0.629187	4.08582e-68	0.126594	0.0017931
ZNF302	ZNF302	ZNF302	turquoise	0.657388	2.94473e-76	-0.892572	4.23884e-211	0.889765	6.56121e-208	-0.634813	1.13401e-69	0.0786235	0.0530541
CAPN7	CAPN7	CAPN7	turquoise	0.657308	3.11342e-76	-0.854304	8.53574e-174	0.846646	1.29237e-167	-0.637822	1.61657e-70	0.0147844	0.716442
CAMSAP1	CAMSAP1	CAMSAP1	turquoise	0.656895	4.1574e-76	-0.641711	1.26172e-71	0.623887	1.11932e-66	-0.434587	2.60697e-29	-0.0786011	0.0531222
KCTD7	KCTD7	KCTD7	turquoise	0.655573	1.04592e-75	-0.631729	8.16319e-69	0.624595	7.22222e-67	-0.534103	5.41438e-46	-0.0119335	0.76939
RSBN1	RSBN1	RSBN1	turquoise	0.654747	1.85656e-75	-0.865585	1.41676e-183	0.847154	5.15058e-168	-0.621509	4.84299e-66	0.0447562	0.271314
ZNF33B	ZNF33B	ZNF33B	turquoise	0.654598	2.05847e-75	-0.68564	2.40131e-85	0.636848	3.04424e-70	-0.521354	1.54923e-43	-0.110204	0.00661625
ZFYVE26	ZFYVE26	ZFYVE26	turquoise	0.653969	3.18236e-75	-0.736471	1.29801e-104	0.733517	2.25892e-103	-0.564162	3.21717e-52	0.150177	0.000206975
RNF111	RNF111	RNF111	turquoise	0.65371	3.80682e-75	-0.817277	1.01229e-146	0.830316	1.6823e-155	-0.670367	2.62053e-80	0.152763	0.000160014
NBR1	NBR1	NBR1	turquoise	0.653588	4.14098e-75	-0.805931	1.2327e-139	0.809751	5.73461e-142	-0.678885	4.42947e-83	0.198397	8.52728e-07
MRPL12	MRPL12	MRPL12	turquoise	-0.65323	5.30007e-75	0.741539	8.82434e-107	-0.760269	2.96179e-115	0.651451	1.80093e-74	-0.138127	0.000650541
WDR19	WDR19	WDR19	turquoise	0.652967	6.35758e-75	-0.80472	6.60517e-139	0.79174	2.09149e-131	-0.64211	9.69559e-72	0.0114272	0.778916
PFN1	PFN1	PFN1	turquoise	-0.652907	6.62317e-75	0.944973	2.76385e-295	-0.967545	0	0.772688	2.56821e-121	-0.140657	0.000515254
NEK4	NEK4	NEK4	turquoise	0.652851	6.8856e-75	-0.821797	1.10549e-149	0.80398	1.82855e-138	-0.541329	1.96733e-47	0.0269169	0.508377
ZNF175	ZNF175	ZNF175	turquoise	0.651912	1.31273e-74	-0.870044	1.08866e-187	0.86681	1.08502e-184	-0.663789	3.13863e-78	0.044413	0.275009
PTCH1	PTCH1	PTCH1	turquoise	0.649092	9.00144e-74	-0.82195	8.74602e-150	0.815639	1.14388e-145	-0.563344	4.84752e-52	0.0245285	0.546732
PPWD1	PPWD1	PPWD1	turquoise	0.648997	9.59772e-74	-0.902801	1.60918e-223	0.910012	3.87559e-233	-0.677376	1.39399e-82	0.122187	0.00258707
PPM1D	PPM1D	PPM1D	turquoise	0.648834	1.07197e-73	-0.863025	2.79465e-181	0.855193	1.55199e-174	-0.563466	4.56084e-52	0.0646009	0.112137
SEMA6D	SEMA6D	SEMA6D	turquoise	0.647404	2.82198e-73	-0.71561	3.40616e-96	0.663586	3.63246e-78	-0.454749	2.91699e-32	-0.092356	0.022984
FOXJ3	FOXJ3	FOXJ3	turquoise	0.64653	5.0827e-73	-0.804956	4.76713e-139	0.810117	3.4083e-142	-0.61952	1.63273e-65	0.0956721	0.0184873
PKN2	PKN2	PKN2	turquoise	0.645654	9.15456e-73	-0.831085	4.83913e-156	0.811396	5.47311e-143	-0.545472	2.83511e-48	0.0611754	0.132514
PSD3	PSD3	PSD3	turquoise	0.645138	1.29316e-72	-0.931458	2.1796e-267	0.943743	1.81417e-292	-0.716901	1.08051e-96	0.12282	0.00245607
UBXN2B	UBXN2B	UBXN2B	turquoise	0.645105	1.32242e-72	-0.832523	4.63207e-157	0.838394	2.52538e-161	-0.633244	3.1041e-69	0.0700451	0.0849138
TNFRSF12A	TNFRSF12A	TNFRSF12A	turquoise	-0.645044	1.37686e-72	0.664686	1.64584e-78	-0.613631	5.67037e-64	0.399305	1.33432e-24	-0.0266099	0.513228
TAGLN	TAGLN	TAGLN	turquoise	-0.644549	1.91635e-72	0.757584	5.41553e-114	-0.706841	7.05903e-93	0.423033	1.04737e-27	0.101709	0.0122413
NDUFS8	NDUFS8	NDUFS8	turquoise	-0.644099	2.58818e-72	0.874693	3.82367e-192	-0.894826	1.00342e-213	0.684554	5.60749e-85	-0.203574	4.32503e-07
RBM5	RBM5	RBM5	turquoise	0.64363	3.53528e-72	-0.598764	3.17994e-60	0.590932	2.50815e-58	-0.495181	8.29541e-39	-0.100329	0.013476
UQCRQ	UQCRQ	UQCRQ	turquoise	-0.643288	4.43957e-72	0.825989	1.66097e-152	-0.850697	7.6778e-171	0.656055	7.47363e-76	-0.180479	7.80578e-06
TNKS	TNKS	TNKS	turquoise	0.641694	1.27605e-71	-0.881836	2.39649e-199	0.882232	9.27384e-200	-0.665282	1.07056e-78	0.0519584	0.201501
GPRASP1	GPRASP1	GPRASP1	turquoise	0.641472	1.47783e-71	-0.90919	5.30561e-232	0.925268	1.82354e-256	-0.74015	3.50731e-106	0.117418	0.00379709
FAM13B	FAM13B	FAM13B	turquoise	0.640886	2.17446e-71	-0.92745	3.31585e-260	0.946112	5.93722e-298	-0.72176	1.35122e-98	0.150615	0.000198215
YWHAH	YWHAH	YWHAH	turquoise	-0.640421	2.95163e-71	0.882323	7.4513e-200	-0.876758	3.51785e-194	0.669669	4.38111e-80	0.0205878	0.612984
OGT	OGT	OGT	turquoise	0.639984	3.9337e-71	-0.809889	4.71587e-142	0.829134	1.12789e-154	-0.647694	2.32055e-73	0.150621	0.000198079
CDC23	CDC23	CDC23	turquoise	0.6399	4.15589e-71	-0.778596	2.44701e-124	0.762561	2.40196e-116	-0.472277	5.42038e-35	0.0903432	0.0261523
FANCL	FANCL	FANCL	turquoise	0.63872	9.00162e-71	-0.85945	3.76694e-178	0.834374	2.18647e-158	-0.521368	1.53983e-43	0.00125893	0.975328
ZNF573	ZNF573	ZNF573	turquoise	0.638353	1.14328e-70	-0.919219	1.14447e-246	0.916916	3.88823e-243	-0.662641	7.14641e-78	0.104214	0.0102538
DUSP5	DUSP5	DUSP5	turquoise	-0.637608	1.85806e-70	0.741381	1.03277e-106	-0.689749	9.36049e-87	0.459809	4.92837e-33	0.0899313	0.0268452
ZCCHC8	ZCCHC8	ZCCHC8	turquoise	0.635467	7.43636e-70	-0.829848	3.57907e-155	0.837273	1.6962e-160	-0.597546	6.31988e-60	0.0340264	0.403075
CBX1	CBX1	CBX1	turquoise	0.635332	8.11528e-70	-0.778328	3.37385e-124	0.743397	1.37423e-107	-0.434764	2.46093e-29	-0.0826803	0.0418881
TTC37	TTC37	TTC37	turquoise	0.635037	9.81373e-70	-0.881392	6.93578e-199	0.891892	2.56465e-210	-0.661925	1.19158e-77	0.106481	0.00870835
MRPL13	MRPL13	MRPL13	turquoise	-0.634946	1.0404e-69	0.741645	7.94058e-107	-0.756928	1.09427e-113	0.656627	5.01382e-76	-0.0630466	0.121055
SECISBP2	SECISBP2	SECISBP2	turquoise	0.634464	1.41929e-69	-0.906203	5.83946e-228	0.922117	2.91043e-251	-0.700326	1.71443e-90	0.118291	0.00354307
S100PBP	S100PBP	S100PBP	turquoise	0.634209	1.67235e-69	-0.929967	1.14808e-264	0.946643	3.24539e-299	-0.6791	3.76129e-83	0.152504	0.000164215
ATOX1	ATOX1	ATOX1	turquoise	-0.633612	2.45194e-69	0.703215	1.5285e-91	-0.714774	7.14178e-96	0.529216	4.86948e-45	-0.10203	0.011969
SH3BGRL3	SH3BGRL3	SH3BGRL3	turquoise	-0.633102	3.40004e-69	0.792154	1.22786e-131	-0.766858	2.00668e-118	0.562852	6.1986e-52	0.103716	0.0106246
ATP7B	ATP7B	ATP7B	turquoise	0.632604	4.67475e-69	-0.783868	4.10651e-127	0.766755	2.25179e-118	-0.516086	1.49698e-42	-0.0980953	0.0157067
MTO1	MTO1	MTO1	turquoise	0.632205	6.02952e-69	-0.915541	4.44646e-241	0.919978	7.44633e-248	-0.669157	6.3794e-80	0.125395	0.00198342
DLG5	DLG5	DLG5	turquoise	0.631379	1.02026e-68	-0.815338	1.7801e-145	0.848698	3.08279e-169	-0.6611	2.14311e-77	0.226492	1.72554e-08
MED23	MED23	MED23	turquoise	0.631357	1.03467e-68	-0.785907	3.30374e-128	0.766842	2.04315e-118	-0.554395	3.98314e-50	0.0517979	0.202899
ADRM1	ADRM1	ADRM1	turquoise	-0.630849	1.42854e-68	0.878679	4.16622e-196	-0.896268	1.94738e-215	0.725372	4.89242e-100	-0.196438	1.09751e-06
PEX12	PEX12	PEX12	turquoise	0.630028	2.40348e-68	-0.818928	8.56954e-148	0.790561	9.4423e-131	-0.629579	3.19097e-68	0.0694949	0.0873963
SPG11	SPG11	SPG11	turquoise	0.628875	4.97347e-68	-0.779117	1.3117e-124	0.774407	3.46771e-122	-0.609187	7.85587e-63	0.153654	0.000146297
CLK1	CLK1	CLK1	turquoise	0.62849	6.33991e-68	-0.901124	2.16221e-221	0.926699	6.63114e-259	-0.733163	3.17277e-103	0.140042	0.000545512
NR1D2	NR1D2	NR1D2	turquoise	0.628277	7.24783e-68	-0.716407	1.67757e-96	0.709342	8.23284e-94	-0.553013	7.77826e-50	0.0758933	0.0618869
EIF5A	EIF5A	EIF5A	turquoise	-0.628259	7.32921e-68	0.766155	4.42026e-118	-0.796577	3.88038e-134	0.675522	5.64785e-82	-0.143899	0.000380052
WDR37	WDR37	WDR37	turquoise	0.627624	1.09211e-67	-0.807268	1.90729e-140	0.815146	2.36266e-145	-0.654104	2.8976e-75	0.0918983	0.0236736
FKBP1A	FKBP1A	FKBP1A	turquoise	-0.627161	1.45959e-67	0.837808	6.8437e-161	-0.860496	4.66705e-179	0.673211	3.1863e-81	-0.163252	5.40003e-05
SPHK1	SPHK1	SPHK1	turquoise	-0.627122	1.49605e-67	0.689431	1.20594e-86	-0.604173	1.45014e-61	0.387771	3.52146e-23	0.243846	1.18373e-09
SYNE1	SYNE1	SYNE1	turquoise	0.627072	1.54322e-67	-0.823322	1.06048e-150	0.847342	3.65969e-168	-0.726533	1.66474e-100	0.240687	1.9585e-09
MYCBP2	MYCBP2	MYCBP2	turquoise	0.626504	2.20169e-67	-0.666897	3.32203e-79	0.672747	4.50049e-81	-0.551882	1.3418e-49	0.11547	0.00442464
UBE2S	UBE2S	UBE2S	turquoise	-0.626351	2.42232e-67	0.851642	1.31472e-171	-0.877438	7.38672e-195	0.820786	5.1676e-149	-0.21801	5.92598e-08
SLC24A1	SLC24A1	SLC24A1	turquoise	0.626267	2.55186e-67	-0.69675	3.28044e-89	0.671308	1.30857e-80	-0.533764	6.31242e-46	0.0342785	0.399597
SYNE2	SYNE2	SYNE2	turquoise	0.625517	4.07337e-67	-0.743105	1.84321e-107	0.75095	6.05445e-111	-0.578945	1.60048e-55	0.119103	0.00332088
SNCAIP	SNCAIP	SNCAIP	turquoise	0.624888	6.02208e-67	-0.891937	2.27527e-210	0.899906	7.18829e-220	-0.70034	1.69446e-90	0.133898	0.00095231
LANCL1	LANCL1	LANCL1	turquoise	0.62482	6.28113e-67	-0.878632	4.63968e-196	0.85716	3.42858e-176	-0.611021	2.66893e-63	0.0719718	0.0766652
FLRT2	FLRT2	FLRT2	turquoise	0.623656	1.29139e-66	-0.902293	7.15929e-223	0.921082	1.33367e-249	-0.725776	3.36561e-100	0.168539	3.04292e-05
ARMCX1	ARMCX1	ARMCX1	turquoise	0.62351	1.41368e-66	-0.926047	8.6936e-258	0.935489	4.57806e-275	-0.705299	2.62469e-92	0.113374	0.00520309
BTAF1	BTAF1	BTAF1	turquoise	0.623035	1.89498e-66	-0.92015	3.98776e-248	0.947974	1.94067e-302	-0.726579	1.5949e-100	0.17835	1.00155e-05
IDH2	IDH2	IDH2	turquoise	-0.622837	2.14097e-66	0.87634	9.16347e-194	-0.892554	4.44607e-211	0.75309	6.44913e-112	-0.103845	0.0105274
MUC1	MUC1	MUC1	turquoise	-0.622805	2.1832e-66	0.841002	2.83815e-163	-0.815105	2.50727e-145	0.550375	2.76459e-49	0.0211345	0.603584
ARF5	ARF5	ARF5	turquoise	-0.622143	3.28212e-66	0.821861	1.00224e-149	-0.858894	1.13401e-177	0.682849	2.10927e-84	-0.205786	3.21855e-07
RUFY3	RUFY3	RUFY3	turquoise	0.621926	3.74813e-66	-0.847029	6.45364e-168	0.857925	7.66292e-177	-0.635702	6.38908e-70	0.0896819	0.0272724
PNRC2	PNRC2	PNRC2	turquoise	0.621922	3.75851e-66	-0.90957	1.58992e-232	0.911152	9.86917e-235	-0.658363	1.48499e-76	0.0909944	0.0250884
MTR	MTR	MTR	turquoise	0.6219	3.80872e-66	-0.766243	4.0027e-118	0.749322	3.27961e-110	-0.584768	7.18382e-57	-0.0341719	0.401065
HDAC4	HDAC4	HDAC4	turquoise	0.62164	4.46848e-66	-0.866544	1.90093e-184	0.891701	4.2387e-210	-0.705057	3.224e-92	0.0889719	0.0285205
NBEA	NBEA	NBEA	turquoise	0.620551	8.70713e-66	-0.885554	2.77641e-203	0.893186	8.28064e-212	-0.679036	3.9483e-83	0.0607045	0.135527
HMG20A	HMG20A	HMG20A	turquoise	0.619912	1.28586e-65	-0.706282	1.13771e-92	0.6822	3.48313e-84	-0.483676	7.43653e-37	0.0928264	0.0222933
SOBP	SOBP	SOBP	turquoise	0.619548	1.6051e-65	-0.847207	4.67464e-168	0.83393	4.56479e-158	-0.622317	2.94806e-66	-0.0380704	0.349487
AKAP9	AKAP9	AKAP9	turquoise	0.619162	2.02982e-65	-0.863549	9.55936e-182	0.868965	1.11389e-186	-0.694911	1.47093e-88	0.0183006	0.652989
CREBL2	CREBL2	CREBL2	turquoise	0.619106	2.10029e-65	-0.913481	4.66597e-238	0.929532	6.97873e-264	-0.762497	2.57816e-116	0.246766	7.38585e-10
BRD1	BRD1	BRD1	turquoise	0.619104	2.10301e-65	-0.789736	2.69475e-130	0.810832	1.22804e-142	-0.636304	4.33062e-70	0.127072	0.0017221
CCNT2	CCNT2	CCNT2	turquoise	0.618792	2.54157e-65	-0.899537	2.06322e-219	0.910994	1.64557e-234	-0.689882	8.42226e-87	0.0552475	0.174381
PREPL	PREPL	PREPL	turquoise	0.617687	4.96693e-65	-0.910576	6.35678e-234	0.912022	5.78832e-236	-0.696637	3.59743e-89	0.0202303	0.619166
ATP8A1	ATP8A1	ATP8A1	turquoise	0.616972	7.64714e-65	-0.896265	1.96616e-215	0.907476	1.14994e-229	-0.712076	7.65423e-95	0.147417	0.000271168
FAM8A1	FAM8A1	FAM8A1	turquoise	0.616854	8.21056e-65	-0.840798	4.04352e-163	0.828139	5.53839e-154	-0.648293	1.54676e-73	0.0667139	0.100852
PDZD2	PDZD2	PDZD2	turquoise	0.61677	8.63894e-65	-0.823141	1.40211e-150	0.850819	6.11507e-171	-0.679487	2.79824e-83	0.191498	2.05037e-06
MTHFD2	MTHFD2	MTHFD2	turquoise	-0.616315	1.13645e-64	0.761672	6.38578e-116	-0.76368	6.97828e-117	0.668277	1.21523e-79	-0.0626262	0.12356
BACH2	BACH2	BACH2	turquoise	0.615233	2.17715e-64	-0.704297	6.13422e-92	0.682338	3.13147e-84	-0.514874	2.50807e-42	-0.0480564	0.237504
SP2	SP2	SP2	turquoise	0.61522	2.19358e-64	-0.825365	4.41858e-152	0.837813	6.78538e-161	-0.601603	6.33339e-61	0.186869	3.62982e-06
BCLAF1	BCLAF1	BCLAF1	turquoise	0.614665	3.05846e-64	-0.84173	7.99248e-164	0.82672	5.25118e-153	-0.575745	8.58287e-55	-0.0194179	0.633312
TSPAN15	TSPAN15	TSPAN15	turquoise	-0.61459	3.19826e-64	0.773771	7.29285e-122	-0.73968	5.58232e-106	0.508578	3.54539e-41	0.0418026	0.30424
EHBP1	EHBP1	EHBP1	turquoise	0.614483	3.41139e-64	-0.892747	2.66833e-211	0.887773	1.06954e-205	-0.669202	6.17424e-80	0.0684028	0.0924972
MORC3	MORC3	MORC3	turquoise	0.613944	4.70681e-64	-0.877068	1.72988e-194	0.901148	2.01686e-221	-0.704729	4.25516e-92	0.190673	2.27225e-06
ABHD11	ABHD11	ABHD11	turquoise	-0.613808	5.10435e-64	0.861424	7.22801e-180	-0.867188	4.89543e-185	0.638044	1.39863e-70	-0.130585	0.00127393
IL32	IL32	IL32	turquoise	-0.613164	7.48938e-64	0.778717	2.11792e-124	-0.743516	1.2196e-107	0.520016	2.76626e-43	0.133871	0.000954577
CLK4	CLK4	CLK4	turquoise	0.613049	8.02052e-64	-0.770231	4.35683e-120	0.778221	3.83204e-124	-0.637097	2.59013e-70	0.0974021	0.0164619
DAPK1	DAPK1	DAPK1	turquoise	0.612872	8.91009e-64	-0.808817	2.15735e-141	0.819591	3.15882e-148	-0.617411	5.86627e-65	0.136789	0.000734731
LZTFL1	LZTFL1	LZTFL1	turquoise	0.612868	8.93171e-64	-0.824519	1.65588e-151	0.78717	6.83482e-129	-0.56007	2.47089e-51	-0.102942	0.011224
VWA1	VWA1	VWA1	turquoise	-0.612822	9.17981e-64	0.888835	7.16759e-207	-0.876906	2.50802e-194	0.607914	1.65478e-62	-0.0646317	0.111966
DRAP1	DRAP1	DRAP1	turquoise	-0.612479	1.12515e-63	0.877679	4.23577e-195	-0.891152	1.78712e-209	0.695196	1.16711e-88	-0.117885	0.00365941
HLF	HLF	HLF	turquoise	0.612177	1.34608e-63	-0.729525	1.00931e-101	0.686353	1.37304e-85	-0.599801	1.76703e-60	-0.02885	0.478396
ZFYVE16	ZFYVE16	ZFYVE16	turquoise	0.612084	1.42256e-63	-0.884769	1.9311e-202	0.882452	5.46008e-200	-0.627873	9.33961e-68	0.0812268	0.0456363
CIRBP	CIRBP	CIRBP	turquoise	0.61166	1.82848e-63	-0.84088	3.50547e-163	0.85203	6.35067e-172	-0.720604	3.86472e-98	0.127472	0.00166463
BCL2	BCL2	BCL2	turquoise	0.610982	2.73001e-63	-0.797652	9.37103e-135	0.758025	3.36608e-114	-0.588159	1.14471e-57	0.0343576	0.398509
PDLIM7	PDLIM7	PDLIM7	turquoise	-0.610379	3.89742e-63	0.878412	7.74911e-196	-0.86841	3.64847e-186	0.626659	1.99804e-67	-0.142277	0.000442921
IP6K2	IP6K2	IP6K2	turquoise	0.610145	4.47391e-63	-0.821683	1.31637e-149	0.815832	8.60483e-146	-0.615468	1.89091e-64	0.0078412	0.847247
HERC2	HERC2	HERC2	turquoise	0.609989	4.90167e-63	-0.678974	4.14081e-83	0.683298	1.48933e-84	-0.517537	8.0444e-43	0.0261115	0.521151
TCEAL2	TCEAL2	TCEAL2	turquoise	0.609462	6.68393e-63	-0.879036	1.81102e-196	0.875869	2.67461e-193	-0.647722	2.27615e-73	0.0623407	0.125284
AVL9	AVL9	AVL9	turquoise	0.609382	7.00286e-63	-0.778569	2.52825e-124	0.775997	5.35819e-123	-0.568311	3.95672e-53	-0.0228062	0.575251
RBL2	RBL2	RBL2	turquoise	0.608824	9.71475e-63	-0.833195	1.53503e-157	0.845642	7.87617e-167	-0.681346	6.72659e-84	0.236221	3.94318e-09
LRRC49	LRRC49	LRRC49	turquoise	0.608736	1.02301e-62	-0.775203	1.36424e-122	0.719453	1.09411e-97	-0.495747	6.6182e-39	-0.178139	1.02639e-05
TOP2B	TOP2B	TOP2B	turquoise	0.608733	1.02499e-62	-0.748675	6.39435e-110	0.706118	1.30855e-92	-0.431488	7.11949e-29	-0.0379937	0.350458
WASF1	WASF1	WASF1	turquoise	0.608502	1.17348e-62	-0.742435	3.60767e-107	0.697696	1.50867e-89	-0.412046	3.08283e-26	-0.126795	0.00176295
WNT2B	WNT2B	WNT2B	turquoise	0.608355	1.27908e-62	-0.861945	2.51809e-180	0.859291	5.1592e-178	-0.66189	1.22205e-77	0.0357613	0.379509
ELOVL1	ELOVL1	ELOVL1	turquoise	-0.608222	1.38193e-62	0.833362	1.16568e-157	-0.825935	1.8082e-152	0.579649	1.10335e-55	0.0113274	0.780798
IRS1	IRS1	IRS1	turquoise	0.607969	1.60231e-62	-0.789132	5.79374e-130	0.782427	2.39664e-126	-0.613452	6.30939e-64	0.00886895	0.827522
BBS4	BBS4	BBS4	turquoise	0.607905	1.66352e-62	-0.787448	4.82294e-129	0.769346	1.19703e-119	-0.599802	1.76614e-60	-0.00582271	0.886256
ATXN1	ATXN1	ATXN1	turquoise	0.607655	1.92483e-62	-0.900542	1.16213e-220	0.930198	4.39517e-265	-0.765296	1.15656e-117	0.174131	1.62717e-05
PRAF2	PRAF2	PRAF2	turquoise	-0.607595	1.99315e-62	0.731356	1.78069e-102	-0.73787	3.31022e-105	0.566268	1.11485e-52	-0.139861	0.000554699
C21orf62	C21orf62	C21orf62	turquoise	0.607351	2.29864e-62	-0.92131	5.76166e-250	0.924133	1.44487e-254	-0.716708	1.28353e-96	0.121576	0.00271952
BAMBI	BAMBI	BAMBI	turquoise	0.607299	2.36837e-62	-0.798899	1.78354e-135	0.77308	1.62944e-121	-0.582608	2.28836e-56	-0.0416601	0.305894
EXOSC4	EXOSC4	EXOSC4	turquoise	-0.607038	2.75744e-62	0.683521	1.25294e-84	-0.677574	1.20025e-82	0.524882	3.31616e-44	-0.0690511	0.0894411
RHOB	RHOB	RHOB	turquoise	-0.606822	3.12697e-62	0.851979	6.99123e-172	-0.86382	5.47868e-182	0.619472	1.68101e-65	-0.15701	0.000103923
UBR2	UBR2	UBR2	turquoise	0.606806	3.15661e-62	-0.843133	6.82133e-165	0.859827	1.77674e-178	-0.663347	4.30972e-78	0.138985	0.000601344
FBXW11	FBXW11	FBXW11	turquoise	0.606491	3.79203e-62	-0.846973	7.14665e-168	0.863468	1.12826e-181	-0.677792	1.01747e-82	0.167064	3.57734e-05
MAP4K5	MAP4K5	MAP4K5	turquoise	0.606425	3.94018e-62	-0.910718	4.01315e-234	0.932353	4.73784e-269	-0.699219	4.29287e-90	0.136238	0.000772291
RFC5	RFC5	RFC5	turquoise	0.606294	4.25156e-62	-0.64797	1.92547e-73	0.580674	6.41009e-56	-0.205885	3.17583e-07	-0.121108	0.00282506
PEG3	PEG3	PEG3	turquoise	0.606203	4.48201e-62	-0.683861	9.61759e-85	0.63401	1.89978e-69	-0.474916	2.03727e-35	-0.0347569	0.393048
TXN	TXN	TXN	turquoise	-0.606033	4.94601e-62	0.621118	6.15254e-66	-0.622166	3.23573e-66	0.554033	4.7488e-50	-0.106984	0.00839509
OGFOD1	OGFOD1	OGFOD1	turquoise	-0.605264	7.724e-62	0.748775	5.76698e-110	-0.778597	2.44584e-124	0.611415	2.11442e-63	-0.177831	1.06379e-05
PCF11	PCF11	PCF11	turquoise	0.604973	9.13608e-62	-0.906732	1.14794e-228	0.938453	4.898e-281	-0.741957	5.81557e-107	0.164581	4.68279e-05
BAK1	BAK1	BAK1	turquoise	-0.604953	9.24267e-62	0.833876	4.98708e-158	-0.835374	4.13442e-159	0.680388	1.40498e-83	-0.0117531	0.77278
ZNF248	ZNF248	ZNF248	turquoise	0.604894	9.56404e-62	-0.597276	7.35709e-60	0.569473	2.18808e-53	-0.452485	6.40122e-32	-0.209853	1.8536e-07
CALU	CALU	CALU	turquoise	-0.604873	9.67847e-62	0.801121	9.01946e-137	-0.806147	9.13725e-140	0.649309	7.76579e-74	-0.119369	0.00325076
JMJD1C	JMJD1C	JMJD1C	turquoise	0.604782	1.02041e-61	-0.815219	2.12234e-145	0.810694	1.4963e-142	-0.638001	1.43808e-70	0.0475594	0.242397
TAGLN2	TAGLN2	TAGLN2	turquoise	-0.604753	1.0374e-61	0.843443	3.94311e-165	-0.831032	5.27806e-156	0.657616	2.50941e-76	-0.0379299	0.351269
PAPOLG	PAPOLG	PAPOLG	turquoise	0.604612	1.12532e-61	-0.802319	1.77374e-137	0.768684	2.5439e-119	-0.495488	7.33855e-39	-0.0620702	0.126934
GCC2	GCC2	GCC2	turquoise	0.604158	1.4624e-61	-0.870539	3.72162e-188	0.87103	1.27937e-188	-0.685611	2.45655e-85	0.0500641	0.218451
NUTF2	NUTF2	NUTF2	turquoise	-0.604001	1.60129e-61	0.761391	8.69173e-116	-0.80173	3.95082e-137	0.659261	7.88723e-77	-0.243687	1.21439e-09
MPHOSPH9	MPHOSPH9	MPHOSPH9	turquoise	0.60392	1.67777e-61	-0.732375	6.73952e-103	0.705561	2.10044e-92	-0.342192	4.34208e-18	-0.0257028	0.527697
PIKFYVE	PIKFYVE	PIKFYVE	turquoise	0.602957	2.91826e-61	-0.833856	5.15921e-158	0.844114	1.20379e-165	-0.609145	8.04801e-63	0.0383634	0.345788
BIK	BIK	BIK	turquoise	-0.602795	3.20154e-61	0.75243	1.28978e-111	-0.75295	7.46821e-112	0.564127	3.27433e-52	-0.0732853	0.0714245
KAT2B	KAT2B	KAT2B	turquoise	0.602782	3.2257e-61	-0.859746	2.09072e-178	0.88496	1.20783e-202	-0.70028	1.78116e-90	0.283677	1.11448e-12
TAF1C	TAF1C	TAF1C	turquoise	0.602727	3.32975e-61	-0.639671	4.82955e-71	0.640869	2.19808e-71	-0.510648	1.49315e-41	-0.0613678	0.131299
HNRNPM	HNRNPM	HNRNPM	turquoise	0.602346	4.14116e-61	-0.755547	4.78509e-113	0.742781	2.55042e-107	-0.432265	5.53936e-29	0.0218324	0.59168
DCP2	DCP2	DCP2	turquoise	0.602057	4.88749e-61	-0.800429	2.295e-136	0.798828	1.96078e-135	-0.549841	3.56899e-49	0.0206408	0.61207
ATF1	ATF1	ATF1	turquoise	0.600849	9.74065e-61	-0.932876	4.92304e-270	0.938016	3.8906e-280	-0.676534	2.63538e-82	0.172457	1.96674e-05
SRGAP2	SRGAP2	SRGAP2	turquoise	0.600268	1.35513e-60	-0.701448	6.72657e-91	0.714286	1.09925e-95	-0.521171	1.67705e-43	0.0610586	0.133257
ANKMY2	ANKMY2	ANKMY2	turquoise	0.600082	1.50654e-60	-0.767389	1.10207e-118	0.75829	2.53127e-114	-0.603153	2.60664e-61	-0.0420947	0.300871
NME1	NME1	NME1	turquoise	-0.600046	1.5376e-60	0.569126	2.61279e-53	-0.599377	2.24703e-60	0.573503	2.75375e-54	-0.1934	1.6148e-06
FAM13A	FAM13A	FAM13A	turquoise	0.599657	1.91702e-60	-0.860001	1.25553e-178	0.85218	4.79076e-172	-0.664603	1.74725e-78	0.103702	0.0106354
VASP	VASP	VASP	turquoise	-0.599539	2.04982e-60	0.74544	1.74718e-108	-0.696422	4.28943e-89	0.453162	5.06357e-32	0.0835022	0.0398862
TPST2	TPST2	TPST2	turquoise	-0.599252	2.41268e-60	0.659493	6.69294e-77	-0.582687	2.19424e-56	0.339672	7.86769e-18	0.286247	6.82685e-13
UFSP2	UFSP2	UFSP2	turquoise	0.598488	3.71606e-60	-0.914424	1.97765e-239	0.935931	6.13115e-276	-0.735855	2.36125e-104	0.20564	3.28209e-07
FAM153B	FAM153B	FAM153B	turquoise	0.598305	4.12168e-60	-0.916414	2.21519e-242	0.937488	4.64409e-279	-0.730419	4.33416e-102	0.141268	0.000486773
RNMT	RNMT	RNMT	turquoise	0.598198	4.37799e-60	-0.771691	8.13655e-121	0.768528	3.03659e-119	-0.576563	5.59686e-55	-0.0138484	0.733692
RABGAP1L	RABGAP1L	RABGAP1L	turquoise	0.598043	4.77691e-60	-0.875483	6.42905e-193	0.875408	7.61937e-193	-0.697681	1.52707e-89	0.0696412	0.0867303
CDKN1B	CDKN1B	CDKN1B	turquoise	0.598013	4.85875e-60	-0.800632	1.74382e-136	0.788235	1.79547e-129	-0.560468	2.02924e-51	0.114361	0.00482229
FGF13	FGF13	FGF13	turquoise	0.598011	4.86533e-60	-0.914308	2.92229e-239	0.934356	7.3552e-273	-0.709435	7.59812e-94	0.122375	0.00254753
RALGAPA1	RALGAPA1	RALGAPA1	turquoise	0.597314	7.2045e-60	-0.849966	2.97843e-170	0.85128	2.59009e-171	-0.669322	5.65145e-80	0.00202087	0.960405
NUP153	NUP153	NUP153	turquoise	0.59719	7.72367e-60	-0.63217	6.16575e-69	0.605392	7.17174e-62	-0.324329	2.61307e-16	-0.0320518	0.430934
COX15	COX15	COX15	turquoise	0.596782	9.71146e-60	-0.813988	1.28674e-144	0.790704	7.87114e-131	-0.597494	6.51103e-60	0.0385204	0.343816
RELB	RELB	RELB	turquoise	-0.596492	1.14303e-59	0.818642	1.3174e-147	-0.781079	1.23299e-125	0.563729	3.99737e-52	0.0497396	0.221454
C2orf68	C2orf68	C2orf68	turquoise	0.5959	1.59298e-59	-0.728387	2.94459e-101	0.698075	1.1047e-89	-0.479642	3.45545e-36	-0.121655	0.002702
PRDM2	PRDM2	PRDM2	turquoise	0.59582	1.66548e-59	-0.580855	5.82389e-56	0.568378	3.82463e-53	-0.474011	2.85232e-35	-0.034941	0.390544
ANGEL2	ANGEL2	ANGEL2	turquoise	0.595659	1.82288e-59	-0.849136	1.37789e-169	0.834686	1.30088e-158	-0.609258	7.53515e-63	0.0411084	0.312348
FYCO1	FYCO1	FYCO1	turquoise	0.594877	2.82085e-59	-0.893292	6.24926e-212	0.92834	9.16764e-262	-0.769138	1.51792e-119	0.258236	1.09172e-10
MPDZ	MPDZ	MPDZ	turquoise	0.594826	2.90177e-59	-0.81184	2.88907e-143	0.809041	1.57181e-141	-0.61972	1.44573e-65	0.00596625	0.883472
ERLIN1	ERLIN1	ERLIN1	turquoise	0.594594	3.30319e-59	-0.657537	2.65203e-76	0.621467	4.96795e-66	-0.428491	1.86282e-28	0.0627079	0.12307
ZFPM2	ZFPM2	ZFPM2	turquoise	0.594385	3.70965e-59	-0.843393	4.30803e-165	0.854418	6.85685e-174	-0.714336	1.05225e-95	0.17201	2.0681e-05
FNBP1L	FNBP1L	FNBP1L	turquoise	0.593752	5.2757e-59	-0.658996	9.50877e-77	0.635483	7.3618e-70	-0.472517	4.95993e-35	-0.0727234	0.0736293
SMC3	SMC3	SMC3	turquoise	0.593708	5.40775e-59	-0.781081	1.23017e-125	0.756069	2.74292e-113	-0.439164	5.80045e-30	0.0613703	0.131284
WFDC2	WFDC2	WFDC2	turquoise	-0.593695	5.44676e-59	0.844584	5.21259e-166	-0.857798	9.83123e-177	0.631393	1.01102e-68	-0.200261	6.69231e-07
SPAST	SPAST	SPAST	turquoise	0.593585	5.78849e-59	-0.811231	6.92777e-143	0.76035	2.70977e-115	-0.450523	1.25861e-31	-0.110223	0.00660687
CYBA	CYBA	CYBA	turquoise	-0.593451	6.23635e-59	0.637383	2.15058e-70	-0.605394	7.16293e-62	0.41381	1.80596e-26	0.219535	4.76423e-08
CRNKL1	CRNKL1	CRNKL1	turquoise	0.593201	7.16452e-59	-0.719299	1.25725e-97	0.667323	2.43714e-79	-0.451323	9.55842e-32	-0.0364582	0.370285
GREB1	GREB1	GREB1	turquoise	0.592624	9.86439e-59	-0.827484	1.56821e-153	0.814067	1.14542e-144	-0.615657	1.68803e-64	-0.00504578	0.90135
CDK2AP2	CDK2AP2	CDK2AP2	turquoise	-0.592593	1.00324e-58	0.79802	5.75056e-135	-0.783411	7.19542e-127	0.614742	2.92074e-64	-0.0680893	0.0940044
WDFY3	WDFY3	WDFY3	turquoise	0.592548	1.02846e-58	-0.807501	1.37596e-140	0.82285	2.19512e-150	-0.674766	9.96331e-82	0.119419	0.0032376
CSNK2A2	CSNK2A2	CSNK2A2	turquoise	0.592497	1.05782e-58	-0.746731	4.69563e-109	0.739591	6.09438e-106	-0.596098	1.42573e-59	-0.00930523	0.81918
MDM1	MDM1	MDM1	turquoise	0.592405	1.11325e-58	-0.752666	1.00679e-111	0.696528	3.93489e-89	-0.432035	5.96712e-29	-0.119998	0.00309036
CEP135	CEP135	CEP135	turquoise	0.592322	1.16567e-58	-0.732457	6.23324e-103	0.710338	3.47517e-94	-0.399716	1.18465e-24	-0.0418503	0.303688
PPP1CC	PPP1CC	PPP1CC	turquoise	0.592312	1.17197e-58	-0.803543	3.33297e-138	0.769825	6.93029e-120	-0.454744	2.92153e-32	0.00368295	0.927909
ELF3	ELF3	ELF3	turquoise	-0.591772	1.57891e-58	0.880663	3.93205e-198	-0.886779	1.31036e-204	0.641308	1.64579e-71	-0.101238	0.0126506
FNDC3A	FNDC3A	FNDC3A	turquoise	0.591618	1.71938e-58	-0.873544	5.00909e-191	0.874125	1.36748e-191	-0.695037	1.32755e-88	0.0880143	0.0302817
ABLIM1	ABLIM1	ABLIM1	turquoise	0.59157	1.76503e-58	-0.587876	1.33529e-57	0.558277	5.98272e-51	-0.432351	5.38703e-29	-0.123826	0.00226042
ZNF329	ZNF329	ZNF329	turquoise	0.591221	2.13931e-58	-0.814319	7.9371e-145	0.80903	1.59681e-141	-0.557719	7.86926e-51	0.0381285	0.348751
SIK3	SIK3	SIK3	turquoise	0.590901	2.55104e-58	-0.720483	4.31327e-98	0.746088	9.04012e-109	-0.606834	3.10598e-62	0.0798439	0.0494604
TSPAN5	TSPAN5	TSPAN5	turquoise	0.59075	2.772e-58	-0.889684	8.09107e-208	0.895474	1.72125e-214	-0.668585	9.69804e-80	0.129965	0.00134427
LONP2	LONP2	LONP2	turquoise	0.590291	3.56843e-58	-0.864419	1.59461e-182	0.872541	4.63375e-190	-0.723004	4.33416e-99	0.142041	0.000452816
DDHD2	DDHD2	DDHD2	turquoise	0.589961	4.27675e-58	-0.871074	1.16246e-188	0.873717	3.40935e-191	-0.671277	1.33857e-80	0.0627854	0.122606
TJP2	TJP2	TJP2	turquoise	0.589901	4.41947e-58	-0.828124	5.66964e-154	0.863136	2.22896e-181	-0.670703	2.04579e-80	0.210025	1.81038e-07
CRIP2	CRIP2	CRIP2	turquoise	-0.58972	4.87987e-58	0.801994	2.76126e-137	-0.781418	8.17613e-126	0.511481	1.05238e-41	-0.103463	0.0108173
NAP1L3	NAP1L3	NAP1L3	turquoise	0.589643	5.0896e-58	-0.924427	4.69009e-255	0.94316	3.73806e-291	-0.727897	4.65914e-101	0.147611	0.000266095
N4BP2L2	N4BP2L2	N4BP2L2	turquoise	0.589127	6.75126e-58	-0.855241	1.41512e-174	0.859923	1.46714e-178	-0.671917	8.33957e-81	0.0733477	0.071183
PLEKHA5	PLEKHA5	PLEKHA5	turquoise	0.58908	6.92483e-58	-0.721832	1.26477e-98	0.674436	1.27602e-81	-0.461793	2.43466e-33	-0.101977	0.012014
BLOC1S1	BLOC1S1	BLOC1S1	turquoise	-0.589069	6.96612e-58	0.759454	7.18078e-115	-0.796363	5.14707e-134	0.630476	1.80882e-68	-0.181937	6.56982e-06
NOP10	NOP10	NOP10	turquoise	-0.589053	7.02694e-58	0.793099	3.63494e-132	-0.805815	1.44913e-139	0.633424	2.76668e-69	-0.112423	0.00559541
S100A13	S100A13	S100A13	turquoise	-0.588988	7.28104e-58	0.837991	5.01826e-161	-0.859999	1.2624e-178	0.64771	2.29528e-73	-0.152696	0.00016109
BACE2	BACE2	BACE2	turquoise	-0.588507	9.47103e-58	0.723406	2.99628e-99	-0.688621	2.29472e-86	0.411558	3.5718e-26	0.0339535	0.404083
ANKRA2	ANKRA2	ANKRA2	turquoise	0.587687	1.47989e-57	-0.869962	1.30138e-187	0.878406	7.86538e-196	-0.703068	1.72985e-91	0.130959	0.00123314
S100A4	S100A4	S100A4	turquoise	-0.587551	1.59376e-57	0.694534	1.99842e-88	-0.643166	4.81303e-72	0.373326	1.77458e-21	0.134554	0.000898245
VPS13C	VPS13C	VPS13C	turquoise	0.587389	1.74087e-57	-0.885105	8.43668e-203	0.909681	1.11582e-232	-0.738675	1.50289e-105	0.227592	1.46511e-08
CYP39A1	CYP39A1	CYP39A1	turquoise	0.587227	1.9006e-57	-0.864001	3.77938e-182	0.855315	1.2265e-174	-0.66531	1.04923e-78	0.0194057	0.633526
APPBP2	APPBP2	APPBP2	turquoise	0.586744	2.46978e-57	-0.81452	5.91214e-145	0.796053	7.736e-134	-0.543094	8.64807e-48	0.0137155	0.736152
APPL1	APPL1	APPL1	turquoise	0.586613	2.65124e-57	-0.914985	2.96418e-240	0.932987	3.04261e-270	-0.684566	5.55534e-85	0.170793	2.3701e-05
PLCL2	PLCL2	PLCL2	turquoise	0.586503	2.81433e-57	-0.861416	7.34818e-180	0.867442	2.85529e-185	-0.623889	1.11783e-66	0.238831	2.62412e-09
VPS54	VPS54	VPS54	turquoise	0.58639	2.99301e-57	-0.876457	7.00358e-194	0.894133	6.53556e-213	-0.659684	5.84946e-77	0.0862535	0.0337637
SENP6	SENP6	SENP6	turquoise	0.586355	3.04987e-57	-0.777462	9.45429e-124	0.7631	1.325e-116	-0.563433	4.63678e-52	-0.0644084	0.113213
SEC61G	SEC61G	SEC61G	turquoise	-0.586316	3.11391e-57	0.683174	1.63944e-84	-0.692254	1.26205e-87	0.573513	2.73971e-54	-0.17354	1.74021e-05
CACNB2	CACNB2	CACNB2	turquoise	0.586199	3.31777e-57	-0.803223	5.16332e-138	0.800535	1.98782e-136	-0.648149	1.70522e-73	-0.00863732	0.831959
SLTM	SLTM	SLTM	turquoise	0.585731	4.27354e-57	-0.845742	6.57597e-167	0.871112	1.06976e-188	-0.667535	2.0879e-79	0.13471	0.000885802
HMBOX1	HMBOX1	HMBOX1	turquoise	0.585692	4.36464e-57	-0.662111	1.04343e-77	0.653753	3.69421e-75	-0.544474	4.53206e-48	-0.194608	1.386e-06
RHOT1	RHOT1	RHOT1	turquoise	0.585657	4.44753e-57	-0.926652	7.97509e-259	0.939369	6.1014e-283	-0.694532	2.00185e-88	0.15826	9.13283e-05
PRPF3	PRPF3	PRPF3	turquoise	0.585188	5.72818e-57	-0.662561	7.56524e-78	0.652983	6.28497e-75	-0.428758	1.71056e-28	-0.0207943	0.609426
ATP6V0B	ATP6V0B	ATP6V0B	turquoise	-0.585067	6.11429e-57	0.759606	6.09184e-115	-0.755482	5.13158e-113	0.563971	3.54201e-52	-0.0581686	0.152661
ABCA8	ABCA8	ABCA8	turquoise	0.585057	6.14975e-57	-0.899723	1.21539e-219	0.930775	3.91182e-266	-0.754356	1.69555e-112	0.245394	9.22592e-10
SORT1	SORT1	SORT1	turquoise	-0.584283	9.32454e-57	0.829433	6.97727e-155	-0.822636	3.05134e-150	0.601049	8.68897e-61	-0.0767502	0.0589926
ALDH1B1	ALDH1B1	ALDH1B1	turquoise	-0.584268	9.40061e-57	0.642071	9.94798e-72	-0.623326	1.58364e-66	0.467644	2.96066e-34	0.0684038	0.0924922
VPS13B	VPS13B	VPS13B	turquoise	0.583469	1.44375e-56	-0.804159	1.43033e-138	0.837866	6.20139e-161	-0.670477	2.41642e-80	0.201001	6.07421e-07
LCN2	LCN2	LCN2	turquoise	-0.583373	1.51959e-56	0.743157	1.74942e-107	-0.713851	1.61248e-95	0.461321	2.88033e-33	0.0526775	0.195324
PLCE1	PLCE1	PLCE1	turquoise	0.582956	1.89974e-56	-0.889218	2.68422e-207	0.907961	2.53988e-230	-0.673031	3.64295e-81	0.0726091	0.0740844
ERI2	ERI2	ERI2	turquoise	0.582837	2.02522e-56	-0.775785	6.88271e-123	0.758151	2.93823e-114	-0.477539	7.63502e-36	0.0415426	0.307261
SLC35A5	SLC35A5	SLC35A5	turquoise	0.582672	2.21113e-56	-0.800458	2.20655e-136	0.766252	3.96256e-118	-0.516989	1.01766e-42	0.110059	0.00668835
PDCD4	PDCD4	PDCD4	turquoise	0.582598	2.30137e-56	-0.715424	4.01937e-96	0.665174	1.15805e-78	-0.496356	5.1898e-39	-0.0358122	0.37883
FLRT3	FLRT3	FLRT3	turquoise	0.582456	2.48243e-56	-0.829959	2.99688e-155	0.806633	4.63931e-140	-0.571263	8.74317e-54	0.00340477	0.933341
TBP	TBP	TBP	turquoise	0.582342	2.63803e-56	-0.83277	3.09114e-157	0.819372	4.39107e-148	-0.572816	3.92844e-54	0.117267	0.0038429
CDK5	CDK5	CDK5	turquoise	-0.582015	3.14136e-56	0.615928	1.43391e-64	-0.641533	1.41941e-71	0.551113	1.9409e-49	-0.11536	0.00446264
HTATSF1	HTATSF1	HTATSF1	turquoise	0.58153	4.0668e-56	-0.842423	2.37588e-164	0.849224	1.17224e-169	-0.602955	2.9216e-61	0.164463	4.74236e-05
SEC24B	SEC24B	SEC24B	turquoise	0.581466	4.20749e-56	-0.853002	1.01467e-172	0.878892	2.53104e-196	-0.695331	1.04533e-88	0.211001	1.5829e-07
ANKRD36B	ANKRD36B	ANKRD36B	turquoise	0.581446	4.25421e-56	-0.813495	2.63616e-144	0.806547	5.22875e-140	-0.57204	5.86153e-54	-0.0383741	0.345652
KHNYN	KHNYN	KHNYN	turquoise	0.581435	4.27755e-56	-0.525429	2.6069e-44	0.52425	4.37638e-44	-0.462795	1.70195e-33	0.067857	0.0951339
ZBED5	ZBED5	ZBED5	turquoise	0.581427	4.29586e-56	-0.812532	1.06488e-143	0.809946	4.34765e-142	-0.599763	1.80568e-60	0.00408257	0.920111
ITGA5	ITGA5	ITGA5	turquoise	-0.58092	5.62513e-56	0.66225	9.44666e-78	-0.564922	2.19699e-52	0.32805	1.13775e-16	0.290998	2.72237e-13
ERLIN2	ERLIN2	ERLIN2	turquoise	0.580249	8.03368e-56	-0.792796	5.37082e-132	0.765508	9.12195e-118	-0.605854	5.48844e-62	0.0229117	0.573484
NUCB1	NUCB1	NUCB1	turquoise	-0.579809	1.01387e-55	0.883729	2.46964e-201	-0.889141	3.27182e-207	0.637136	2.52481e-70	-0.117387	0.00380664
PARG	PARG	PARG	turquoise	0.579637	1.11041e-55	-0.804997	4.49968e-139	0.792626	6.69056e-132	-0.520051	2.72537e-43	0.0419732	0.30227
LMNA	LMNA	LMNA	turquoise	-0.579046	1.51801e-55	0.734812	6.48432e-104	-0.685922	1.92544e-85	0.405775	2.00952e-25	0.091114	0.0248971
THUMPD1	THUMPD1	THUMPD1	turquoise	0.579015	1.54276e-55	-0.854405	7.02996e-174	0.842576	1.81694e-164	-0.653031	6.08073e-75	0.0580754	0.153321
ATP9A	ATP9A	ATP9A	turquoise	0.57897	1.57961e-55	-0.737636	4.16339e-105	0.752732	9.39321e-112	-0.637421	2.09744e-70	0.0809413	0.0464048
ULK2	ULK2	ULK2	turquoise	0.578835	1.69632e-55	-0.723005	4.33037e-99	0.708715	1.41415e-93	-0.52477	3.48414e-44	0.0577382	0.155726
IVNS1ABP	IVNS1ABP	IVNS1ABP	turquoise	0.578266	2.28927e-55	-0.769506	9.97314e-120	0.773354	1.18539e-121	-0.568004	4.62417e-53	0.00769105	0.850138
MRPS12	MRPS12	MRPS12	turquoise	-0.578258	2.29885e-55	0.886849	1.09719e-204	-0.918535	1.31163e-245	0.753413	4.59073e-112	-0.17968	8.57405e-06
STXBP2	STXBP2	STXBP2	turquoise	-0.578151	2.43321e-55	0.709839	5.35442e-94	-0.709895	5.1009e-94	0.529614	4.07803e-45	-0.0673754	0.0975108
GIN1	GIN1	GIN1	turquoise	0.578075	2.53169e-55	-0.769828	6.90748e-120	0.744286	5.61235e-108	-0.546926	1.42735e-48	-0.0254836	0.531224
SMPD3	SMPD3	SMPD3	turquoise	0.577947	2.7085e-55	-0.802606	1.19991e-137	0.79444	6.37933e-133	-0.56361	4.24441e-52	0.0683608	0.0926977
PAF1	PAF1	PAF1	turquoise	0.577834	2.8739e-55	-0.615182	2.2442e-64	0.607339	2.31425e-62	-0.388602	2.79381e-23	0.0356989	0.380342
TUBA4A	TUBA4A	TUBA4A	turquoise	-0.577806	2.91676e-55	0.726514	1.69529e-100	-0.691133	3.1027e-87	0.462294	2.03604e-33	0.0010425	0.979568
CLDN15	CLDN15	CLDN15	turquoise	0.577743	3.0141e-55	-0.767133	1.47166e-118	0.784476	1.94149e-127	-0.668819	8.17351e-80	0.0603513	0.13782
PEX11A	PEX11A	PEX11A	turquoise	0.577712	3.06452e-55	-0.817517	7.07805e-147	0.807515	1.34995e-140	-0.614002	4.54504e-64	0.081334	0.0453508
CAPN3	CAPN3	CAPN3	turquoise	0.577425	3.56267e-55	-0.700907	1.05674e-90	0.728654	2.29177e-101	-0.676495	2.71509e-82	0.14138	0.000481723
TLE4	TLE4	TLE4	turquoise	0.577415	3.5813e-55	-0.829601	5.3302e-155	0.849112	1.44152e-169	-0.63268	4.45206e-69	0.24273	1.41541e-09
PCYT2	PCYT2	PCYT2	turquoise	-0.577072	4.28656e-55	0.758329	2.42634e-114	-0.779221	1.15767e-124	0.638551	1.0049e-70	-0.0934209	0.0214464
SMARCA2	SMARCA2	SMARCA2	turquoise	0.576938	4.59958e-55	-0.855417	1.00842e-174	0.876434	7.38973e-194	-0.721203	2.24305e-98	0.216994	6.84696e-08
MPZL2	MPZL2	MPZL2	turquoise	-0.576875	4.75313e-55	0.641248	1.71313e-71	-0.607304	2.36167e-62	0.373006	1.93095e-21	-0.0245467	0.546434
ACACB	ACACB	ACACB	turquoise	0.576561	5.60319e-55	-0.607684	1.89276e-62	0.612502	1.11029e-63	-0.485619	3.52233e-37	0.00346779	0.93211
COL4A2	COL4A2	COL4A2	turquoise	-0.576529	5.69767e-55	0.817047	1.42455e-146	-0.791428	3.11798e-131	0.633476	2.67484e-69	-0.0379031	0.35161
ZNF83	ZNF83	ZNF83	turquoise	0.576508	5.76049e-55	-0.832935	2.3575e-157	0.856438	1.3984e-175	-0.701678	5.55206e-91	0.0810511	0.046108
PHLPP2	PHLPP2	PHLPP2	turquoise	0.576412	6.05737e-55	-0.792112	1.29591e-131	0.817814	4.54437e-147	-0.621698	4.31147e-66	0.108205	0.0076757
GTF2H1	GTF2H1	GTF2H1	turquoise	0.575112	1.19411e-54	-0.834378	2.17118e-158	0.836982	2.77533e-160	-0.608716	1.03507e-62	0.135753	0.000806794
PCCA	PCCA	PCCA	turquoise	0.574783	1.41718e-54	-0.864105	3.04988e-182	0.855975	3.43174e-175	-0.620104	1.14366e-65	0.0824526	0.0424577
ASS1	ASS1	ASS1	turquoise	-0.574713	1.46983e-54	0.749334	3.23855e-110	-0.735859	2.35366e-104	0.55689	1.18132e-50	0.00783645	0.847339
ANK3	ANK3	ANK3	turquoise	0.574649	1.51954e-54	-0.784985	1.0354e-127	0.774414	3.43967e-122	-0.5932	7.16849e-59	-0.00545859	0.893325
CEP192	CEP192	CEP192	turquoise	0.574558	1.59262e-54	-0.694806	1.60297e-88	0.671457	1.17185e-80	-0.362469	2.97398e-20	0.0137426	0.735649
PER3	PER3	PER3	turquoise	0.5742	1.91863e-54	-0.739399	7.36319e-106	0.763647	7.23855e-117	-0.614972	2.54453e-64	0.118291	0.00354313
LOXL1	LOXL1	LOXL1	turquoise	-0.574132	1.98737e-54	0.698264	9.44851e-90	-0.666912	3.28663e-79	0.451459	9.12033e-32	-0.040935	0.314396
GPM6A	GPM6A	GPM6A	turquoise	0.573849	2.301e-54	-0.929518	7.38381e-264	0.941519	1.56356e-287	-0.734989	5.46629e-104	0.124237	0.00218461
FNBP4	FNBP4	FNBP4	turquoise	0.573847	2.30424e-54	-0.700671	1.28618e-90	0.714364	1.02623e-95	-0.54801	8.53718e-49	0.0662242	0.103383
SPAG16	SPAG16	SPAG16	turquoise	0.573836	2.31656e-54	-0.872267	8.48782e-190	0.855061	2.00207e-174	-0.644306	2.25501e-72	-0.0346314	0.39476
IFT88	IFT88	IFT88	turquoise	0.57377	2.39822e-54	-0.762296	3.21762e-116	0.72047	4.36286e-98	-0.521373	1.53667e-43	-0.148059	0.000254768
ZBTB1	ZBTB1	ZBTB1	turquoise	0.573619	2.59324e-54	-0.82467	1.3095e-151	0.849684	5.01804e-170	-0.653588	4.1418e-75	0.133746	0.000965235
RBM26	RBM26	RBM26	turquoise	0.573421	2.87231e-54	-0.893865	1.34256e-212	0.901747	3.54075e-222	-0.650726	2.95717e-74	0.0813098	0.0454151
AURKAIP1	AURKAIP1	AURKAIP1	turquoise	-0.573395	2.91134e-54	0.824445	1.85745e-151	-0.8497	4.87564e-170	0.691971	1.5844e-87	-0.204058	4.05524e-07
PAXIP1	PAXIP1	PAXIP1	turquoise	0.572946	3.67308e-54	-0.722788	5.28282e-99	0.699403	3.6853e-90	-0.415859	9.66809e-27	-0.0289277	0.477212
VLDLR	VLDLR	VLDLR	turquoise	0.572547	4.51413e-54	-0.831686	1.8215e-156	0.827393	1.81076e-153	-0.620024	1.20086e-65	0.0894706	0.0276388
SERINC1	SERINC1	SERINC1	turquoise	0.572359	4.97472e-54	-0.850432	1.25627e-170	0.868773	1.68099e-186	-0.68709	7.68668e-86	0.279091	2.63935e-12
FBXO38	FBXO38	FBXO38	turquoise	0.572288	5.16014e-54	-0.860778	2.6535e-179	0.876578	5.31919e-194	-0.647191	3.25745e-73	0.226627	1.69129e-08
RNASE4	RNASE4	RNASE4	turquoise	0.571658	7.13762e-54	-0.889214	2.71213e-207	0.913608	3.05207e-238	-0.715036	5.66705e-96	0.166266	3.90209e-05
SLK	SLK	SLK	turquoise	0.571312	8.52677e-54	-0.892548	4.52598e-211	0.923615	1.03979e-253	-0.702202	3.57944e-91	0.199308	7.57688e-07
CFDP1	CFDP1	CFDP1	turquoise	0.571233	8.88204e-54	-0.817315	9.55857e-147	0.807074	2.50604e-140	-0.606541	3.6822e-62	0.0118567	0.770834
RBM6	RBM6	RBM6	turquoise	0.571148	9.27856e-54	-0.595269	2.26642e-59	0.612245	1.29329e-63	-0.493128	1.87384e-38	-0.0709759	0.0808433
PCDH9	PCDH9	PCDH9	turquoise	0.570977	1.01302e-53	-0.913023	2.14063e-237	0.937516	4.06073e-279	-0.723251	3.45459e-99	0.123667	0.0022903
PPP1R14B	PPP1R14B	PPP1R14B	turquoise	-0.570913	1.04681e-53	0.831089	4.80929e-156	-0.837203	1.90759e-160	0.614482	3.41262e-64	-0.181569	6.86287e-06
MAT2B	MAT2B	MAT2B	turquoise	0.570825	1.09503e-53	-0.779232	1.14299e-124	0.770914	1.99054e-120	-0.617486	5.60786e-65	0.224816	2.21043e-08
ZCCHC14	ZCCHC14	ZCCHC14	turquoise	0.570805	1.10656e-53	-0.555768	2.04349e-50	0.547433	1.12287e-48	-0.485172	4.18478e-37	-0.0605699	0.136397
FBXO3	FBXO3	FBXO3	turquoise	0.570535	1.27077e-53	-0.892724	2.83541e-211	0.918166	4.84403e-245	-0.709798	5.54738e-94	0.160429	7.28241e-05
TUBA1C	TUBA1C	TUBA1C	turquoise	-0.570374	1.38018e-53	0.78373	4.86453e-127	-0.803652	2.87001e-138	0.764812	1.98439e-117	-0.0546913	0.178765
MICALL2	MICALL2	MICALL2	turquoise	-0.570046	1.63268e-53	0.714428	9.69791e-96	-0.640879	2.18415e-71	0.338216	1.10642e-17	0.114722	0.00468944
DHX40	DHX40	DHX40	turquoise	0.56977	1.88002e-53	-0.698813	6.00885e-90	0.645925	7.63401e-73	-0.367472	8.22341e-21	-0.102294	0.011749
MAP7D1	MAP7D1	MAP7D1	turquoise	-0.569711	1.93737e-53	0.892076	1.57614e-210	-0.889148	3.20926e-207	0.663819	3.07181e-78	-0.0540845	0.183642
HIPK1	HIPK1	HIPK1	turquoise	0.569552	2.10171e-53	-0.696144	5.38459e-89	0.683071	1.77568e-84	-0.502478	4.37872e-40	0.05899	0.14694
CTR9	CTR9	CTR9	turquoise	0.569409	2.26108e-53	-0.758553	1.90496e-114	0.736559	1.1909e-104	-0.516478	1.26611e-42	0.0855598	0.0352264
PIK3R4	PIK3R4	PIK3R4	turquoise	0.568687	3.26704e-53	-0.744968	2.8181e-108	0.733754	1.79839e-103	-0.507242	6.17503e-41	0.131667	0.00115929
ZNF226	ZNF226	ZNF226	turquoise	0.56817	4.25089e-53	-0.833949	4.4206e-158	0.842996	8.676e-165	-0.626118	2.80056e-67	0.0646918	0.111632
JUNB	JUNB	JUNB	turquoise	-0.567907	4.85772e-53	0.795073	2.79525e-133	-0.786864	1.00206e-128	0.51048	1.60186e-41	-0.0355071	0.382908
THBS1	THBS1	THBS1	turquoise	-0.567263	6.73763e-53	0.643914	2.92749e-72	-0.59238	1.12854e-58	0.39522	4.31585e-24	0.190729	2.25646e-06
TGFB1	TGFB1	TGFB1	turquoise	-0.567244	6.80088e-53	0.716366	1.73963e-96	-0.649534	6.66533e-74	0.38261	1.46128e-22	0.368914	5.65171e-21
TMEM160	TMEM160	TMEM160	turquoise	-0.567076	7.4074e-53	0.752791	8.82981e-112	-0.76678	2.19055e-118	0.60186	5.46792e-61	-0.164673	4.63636e-05
SETD6	SETD6	SETD6	turquoise	0.566697	8.97555e-53	-0.79418	8.94555e-133	0.789306	4.65091e-130	-0.596493	1.14245e-59	0.0221085	0.586999
PRPSAP2	PRPSAP2	PRPSAP2	turquoise	0.566614	9.3571e-53	-0.784624	1.61753e-127	0.743492	1.24898e-107	-0.509637	2.27926e-41	-0.0833911	0.0401521
NMT2	NMT2	NMT2	turquoise	0.566265	1.11615e-52	-0.635785	6.0555e-70	0.599889	1.68078e-60	-0.383225	1.23488e-22	-0.114031	0.0049465
PSIP1	PSIP1	PSIP1	turquoise	0.566163	1.17511e-52	-0.690483	5.21628e-87	0.634373	1.50504e-69	-0.303166	2.38655e-14	-0.0888644	0.0287138
RPA1	RPA1	RPA1	turquoise	0.565988	1.28415e-52	-0.760728	1.79426e-115	0.733016	3.65211e-103	-0.471305	7.75677e-35	0.0739152	0.0690172
CSGALNACT1	CSGALNACT1	CSGALNACT1	turquoise	0.56585	1.37637e-52	-0.883239	8.133e-201	0.911916	8.19253e-236	-0.721522	1.67872e-98	0.183414	5.50953e-06
DNAJC13	DNAJC13	DNAJC13	turquoise	0.564901	2.22017e-52	-0.659812	5.34529e-77	0.67384	1.99235e-81	-0.486979	2.08127e-37	0.157408	9.97513e-05
TBC1D9	TBC1D9	TBC1D9	turquoise	0.564695	2.46286e-52	-0.846823	9.38212e-168	0.862818	4.26911e-181	-0.661351	1.79315e-77	0.218787	5.30331e-08
MED13	MED13	MED13	turquoise	0.564246	3.08551e-52	-0.836045	1.34411e-159	0.85726	2.82115e-176	-0.606211	4.45973e-62	0.157284	0.000101034
CASD1	CASD1	CASD1	turquoise	0.564195	3.1653e-52	-0.86421	2.45426e-182	0.859552	3.0727e-178	-0.68542	2.85083e-85	0.0467366	0.250651
ZNF451	ZNF451	ZNF451	turquoise	0.564173	3.19991e-52	-0.850841	5.86809e-171	0.846637	1.31286e-167	-0.588311	1.05371e-57	-0.00538197	0.894814
BEX4	BEX4	BEX4	turquoise	0.564106	3.30907e-52	-0.755287	6.30881e-113	0.738128	2.57136e-105	-0.560199	2.31825e-51	-0.0328241	0.419908
SPAG9	SPAG9	SPAG9	turquoise	0.56371	4.03559e-52	-0.850941	4.87283e-171	0.871526	4.32705e-189	-0.669363	5.48357e-80	0.116447	0.00409904
CERK	CERK	CERK	turquoise	0.563347	4.83943e-52	-0.702714	2.32994e-91	0.712359	5.9765e-95	-0.597106	8.09674e-60	0.0686242	0.091444
IBTK	IBTK	IBTK	turquoise	0.563307	4.93868e-52	-0.915625	3.34043e-241	0.936333	9.77522e-277	-0.716775	1.20862e-96	0.162273	5.99372e-05
CKS2	CKS2	CKS2	turquoise	-0.563111	5.44665e-52	0.789944	2.06885e-130	-0.842005	4.94026e-164	0.848089	9.391e-169	-0.266842	2.44293e-11
S100A2	S100A2	S100A2	turquoise	-0.562577	7.10937e-52	0.754355	1.69585e-112	-0.737883	3.26996e-105	0.539548	4.48606e-47	-0.135421	0.000831182
SYNGR2	SYNGR2	SYNGR2	turquoise	-0.562491	7.4234e-52	0.834131	3.27209e-158	-0.816637	2.61773e-146	0.564302	2.99968e-52	-0.0094184	0.81702
TP53BP2	TP53BP2	TP53BP2	turquoise	0.562297	8.17656e-52	-0.710688	2.56577e-94	0.702971	1.87691e-91	-0.542934	9.31891e-48	0.0228188	0.575039
GPR137B	GPR137B	GPR137B	turquoise	0.562268	8.29669e-52	-0.883036	1.33192e-200	0.912364	1.88527e-236	-0.708132	2.33366e-93	0.280425	2.05723e-12
ANKRD11	ANKRD11	ANKRD11	turquoise	0.562251	8.36482e-52	-0.64857	1.28246e-73	0.648027	1.85181e-73	-0.522043	1.14826e-43	-0.0116594	0.774543
KLF11	KLF11	KLF11	turquoise	0.561929	9.82006e-52	-0.786499	1.58021e-128	0.806306	7.31813e-140	-0.581408	4.3392e-56	0.203623	4.29724e-07
UBE4A	UBE4A	UBE4A	turquoise	0.56133	1.32269e-51	-0.6537	3.83185e-75	0.639624	4.98257e-71	-0.441553	2.62294e-30	0.148721	0.000238803
PALB2	PALB2	PALB2	turquoise	0.561071	1.50413e-51	-0.713571	2.06439e-95	0.667801	1.71979e-79	-0.395612	3.85887e-24	2.73579e-05	0.999464
DDA1	DDA1	DDA1	turquoise	-0.560897	1.64008e-51	0.873735	3.27143e-191	-0.906986	5.25457e-229	0.707164	5.35627e-93	-0.230857	8.96998e-09
CRABP2	CRABP2	CRABP2	turquoise	-0.560858	1.67225e-51	0.828235	4.75291e-154	-0.838303	2.94607e-161	0.654565	2.10631e-75	-0.202055	5.28796e-07
G6PD	G6PD	G6PD	turquoise	-0.560809	1.71365e-51	0.820882	4.46545e-149	-0.844781	3.67109e-166	0.691255	2.81358e-87	-0.118098	0.00359791
ZNF184	ZNF184	ZNF184	turquoise	0.560297	2.20852e-51	-0.680255	1.55564e-83	0.621807	4.03363e-66	-0.382794	1.38951e-22	-0.145032	0.000341182
NOP16	NOP16	NOP16	turquoise	-0.560189	2.32965e-51	0.656758	4.57574e-76	-0.673431	2.70417e-81	0.533154	8.31606e-46	-0.160436	7.27695e-05
AFF1	AFF1	AFF1	turquoise	0.559871	2.72637e-51	-0.8159	7.77993e-146	0.848923	2.03797e-169	-0.715156	5.09487e-96	0.284046	1.03923e-12
BAX	BAX	BAX	turquoise	-0.559846	2.76019e-51	0.608737	1.02262e-62	-0.58662	2.64141e-57	0.472132	5.71953e-35	0.0688306	0.090471
MPHOSPH8	MPHOSPH8	MPHOSPH8	turquoise	0.559818	2.79831e-51	-0.675894	4.26983e-82	0.685543	2.58953e-85	-0.576272	6.51786e-55	0.00520707	0.898213
SRM	SRM	SRM	turquoise	-0.559808	2.81283e-51	0.818491	1.65072e-147	-0.846695	1.18178e-167	0.698355	8.77016e-90	-0.209754	1.87885e-07
CETN3	CETN3	CETN3	turquoise	0.559481	3.3052e-51	-0.872823	2.48572e-190	0.860018	1.21498e-178	-0.615902	1.45721e-64	0.044946	0.269284
COL4A1	COL4A1	COL4A1	turquoise	-0.559475	3.31453e-51	0.702763	2.23555e-91	-0.651252	2.06333e-74	0.532876	9.43084e-46	0.0708108	0.0815536
ZNF230	ZNF230	ZNF230	turquoise	0.559401	3.43869e-51	-0.666489	4.46965e-79	0.649331	7.65223e-74	-0.437517	9.98838e-30	-0.0742449	0.067784
CSPP1	CSPP1	CSPP1	turquoise	0.559302	3.61036e-51	-0.677357	1.41415e-82	0.658578	1.276e-76	-0.433711	3.46631e-29	-0.163634	5.18367e-05
PDE9A	PDE9A	PDE9A	turquoise	-0.559302	3.61104e-51	0.764873	1.85362e-117	-0.7442	6.12363e-108	0.507037	6.72134e-41	-0.184736	4.70079e-06
DIRAS3	DIRAS3	DIRAS3	turquoise	0.559182	3.82984e-51	-0.885981	9.62053e-204	0.880084	1.54651e-197	-0.681555	5.72945e-84	0.0769147	0.0584498
GOSR1	GOSR1	GOSR1	turquoise	0.559076	4.03639e-51	-0.730262	5.02672e-102	0.731557	1.47059e-102	-0.569015	2.76393e-53	0.0947546	0.0196474
ARHGDIA	ARHGDIA	ARHGDIA	turquoise	-0.558815	4.59028e-51	0.795006	3.04911e-133	-0.795093	2.72287e-133	0.597789	5.51316e-60	-0.0210937	0.604283
CLDN3	CLDN3	CLDN3	turquoise	-0.558623	5.04529e-51	0.887688	1.32432e-205	-0.907687	5.97504e-230	0.683762	1.03883e-84	-0.213718	1.08588e-07
UQCRC2	UQCRC2	UQCRC2	turquoise	0.558417	5.584e-51	-0.736707	1.03126e-104	0.732921	3.99801e-103	-0.595994	1.51096e-59	0.116249	0.00416336
PPP3CB	PPP3CB	PPP3CB	turquoise	0.558348	5.77657e-51	-0.820407	9.19162e-149	0.839915	1.85954e-162	-0.667961	1.53058e-79	0.120132	0.00305728
UCP2	UCP2	UCP2	turquoise	-0.558166	6.31585e-51	0.734277	1.08659e-103	-0.723004	4.33276e-99	0.549922	3.43312e-49	0.0335476	0.409729
USP8	USP8	USP8	turquoise	0.558151	6.36431e-51	-0.813755	1.80465e-144	0.811981	2.35949e-143	-0.611451	2.06921e-63	0.0941214	0.0204844
ASPSCR1	ASPSCR1	ASPSCR1	turquoise	-0.557609	8.30417e-51	0.815062	2.67304e-145	-0.842895	1.03667e-164	0.677666	1.1188e-82	-0.274186	6.52181e-12
PKP2	PKP2	PKP2	turquoise	0.557353	9.41564e-51	-0.754322	1.75727e-112	0.712311	6.23129e-95	-0.533014	8.85894e-46	-0.0702152	0.0841576
COX17	COX17	COX17	turquoise	-0.557343	9.46189e-51	0.516634	1.18423e-42	-0.491599	3.42447e-38	0.395549	3.92932e-24	-0.0611196	0.132869
DMXL1	DMXL1	DMXL1	turquoise	0.557314	9.59604e-51	-0.903462	2.27252e-224	0.922955	1.26122e-252	-0.696699	3.41882e-89	0.196748	1.05467e-06
UBE2M	UBE2M	UBE2M	turquoise	-0.557293	9.69621e-51	0.85726	2.82044e-176	-0.881745	2.98264e-199	0.693318	5.35023e-88	-0.247773	6.26804e-10
NR3C2	NR3C2	NR3C2	turquoise	0.557217	1.00643e-50	-0.793189	3.23357e-132	0.792738	5.79132e-132	-0.648399	1.43961e-73	0.1211	0.00282678
ARSA	ARSA	ARSA	turquoise	-0.557197	1.01636e-50	0.640521	2.76393e-71	-0.588759	8.25293e-58	0.301831	3.13436e-14	0.205231	3.46737e-07
PURA	PURA	PURA	turquoise	0.557169	1.0304e-50	-0.86616	4.25896e-184	0.890506	9.62974e-209	-0.735769	2.56768e-104	0.143132	0.00040866
UHRF1BP1L	UHRF1BP1L	UHRF1BP1L	turquoise	0.557093	1.06959e-50	-0.910572	6.42471e-234	0.937276	1.24934e-278	-0.674661	1.07868e-81	0.188381	3.01678e-06
NME7	NME7	NME7	turquoise	0.557055	1.08919e-50	-0.794014	1.10971e-132	0.75047	9.98358e-111	-0.527113	1.23983e-44	-0.059908	0.140741
SHROOM2	SHROOM2	SHROOM2	turquoise	0.557033	1.10134e-50	-0.63044	1.85114e-68	0.616083	1.30627e-64	-0.429001	1.58279e-28	0.0152985	0.70703
USP13	USP13	USP13	turquoise	0.556909	1.17036e-50	-0.662855	6.13105e-78	0.605239	7.8329e-62	-0.276137	4.56084e-12	-0.12196	0.00263551
SNCA	SNCA	SNCA	turquoise	0.556763	1.25661e-50	-0.830253	1.86456e-155	0.826098	1.40047e-152	-0.624607	7.16594e-67	0.0776274	0.0561467
NDUFV2	NDUFV2	NDUFV2	turquoise	-0.555845	1.96757e-50	0.807552	1.28241e-140	-0.835578	2.93749e-159	0.681611	5.48762e-84	-0.219515	4.77798e-08
PCDHA8	PCDHA8	PCDHA8	turquoise	0.55574	2.07102e-50	-0.777585	8.17052e-124	0.782614	1.90709e-126	-0.624239	9.0024e-67	0.0467032	0.25099
RTN2	RTN2	RTN2	turquoise	-0.555368	2.48221e-50	0.711012	1.93572e-94	-0.683617	1.16244e-84	0.532587	1.07402e-45	0.028471	0.484198
SMTN	SMTN	SMTN	turquoise	-0.555327	2.53314e-50	0.730706	3.30073e-102	-0.689401	1.23493e-86	0.525927	2.09336e-44	-0.0587778	0.148402
CCNG1	CCNG1	CCNG1	turquoise	0.554847	3.19855e-50	-0.67668	2.36076e-82	0.640546	2.71932e-71	-0.497312	3.53967e-39	-0.00780899	0.847867
LGALS8	LGALS8	LGALS8	turquoise	0.55471	3.41902e-50	-0.882315	7.58224e-200	0.896237	2.12478e-215	-0.697419	1.89476e-89	0.136923	0.000725874
GSTP1	GSTP1	GSTP1	turquoise	-0.554489	3.8057e-50	0.909689	1.08856e-232	-0.951132	1.92293075389049e-310	0.773339	1.20583e-121	-0.268038	1.97561e-11
MFF	MFF	MFF	turquoise	0.553698	5.58496e-50	-0.86422	2.40435e-182	0.870221	7.42594e-188	-0.663898	2.90306e-78	0.0302031	0.458
DGCR6	DGCR6	DGCR6	turquoise	-0.553671	5.65762e-50	0.755262	6.48431e-113	-0.75728	7.50108e-114	0.575385	1.03563e-54	-0.0949971	0.0193348
KLHDC2	KLHDC2	KLHDC2	turquoise	0.553581	5.90901e-50	-0.614226	3.97582e-64	0.571086	9.57618e-54	-0.433591	3.60496e-29	-0.0770755	0.0579233
PRKCA	PRKCA	PRKCA	turquoise	0.553474	6.22473e-50	-0.737974	2.98989e-105	0.742524	3.30078e-107	-0.605838	5.53724e-62	0.125051	0.00204139
RYR2	RYR2	RYR2	turquoise	0.553362	6.56896e-50	-0.838771	1.32544e-161	0.852923	1.17936e-172	-0.650554	3.3269e-74	0.102508	0.0115732
N4BP2L1	N4BP2L1	N4BP2L1	turquoise	0.553328	6.68023e-50	-0.726524	1.67977e-100	0.723971	1.78358e-99	-0.592589	1.0055e-58	0.0954552	0.018756
NAV3	NAV3	NAV3	turquoise	0.553307	6.74785e-50	-0.737348	5.51837e-105	0.737897	3.22421e-105	-0.5891	6.84878e-58	0.128628	0.00150828
RPN1	RPN1	RPN1	turquoise	-0.553244	6.95543e-50	0.849648	5.3667e-170	-0.882655	3.34528e-200	0.734497	8.78864e-104	-0.138358	0.000636965
CST3	CST3	CST3	turquoise	-0.553027	7.7254e-50	0.743774	9.40464e-108	-0.748884	5.15457e-110	0.473167	3.89976e-35	-0.123692	0.00228555
ZNF280D	ZNF280D	ZNF280D	turquoise	0.552799	8.62377e-50	-0.833372	1.14815e-157	0.839175	6.63709e-162	-0.670553	2.28622e-80	0.0299107	0.462366
CORO1B	CORO1B	CORO1B	turquoise	-0.55218	1.16204e-49	0.876576	5.34467e-194	-0.891389	9.60594e-210	0.624136	9.59889e-67	-0.0684877	0.0920923
PNO1	PNO1	PNO1	turquoise	-0.551848	1.36363e-49	0.57121	8.98539e-54	-0.605464	6.87916e-62	0.581362	4.44761e-56	-0.186277	3.90082e-06
ZNF304	ZNF304	ZNF304	turquoise	0.551781	1.40825e-49	-0.757725	4.653e-114	0.759461	7.12326e-115	-0.556415	1.49008e-50	0.0899779	0.026766
KATNA1	KATNA1	KATNA1	turquoise	0.551607	1.53085e-49	-0.739519	6.54112e-106	0.720035	6.46647e-98	-0.475143	1.87202e-35	0.0980435	0.0157621
FAM153A	FAM153A	FAM153A	turquoise	0.551583	1.54931e-49	-0.908428	5.88311e-231	0.934179	1.61605e-272	-0.731112	2.24526e-102	0.168405	3.08804e-05
FEM1B	FEM1B	FEM1B	turquoise	0.551577	1.55308e-49	-0.884325	5.74935e-202	0.91816	4.95401e-245	-0.699456	3.52873e-90	0.209529	1.93767e-07
FZD7	FZD7	FZD7	turquoise	0.551173	1.88616e-49	-0.805892	1.30257e-139	0.808202	5.13679e-141	-0.624372	8.29311e-67	0.111148	0.00616282
BOP1	BOP1	BOP1	turquoise	-0.55104	2.01051e-49	0.847971	1.16528e-168	-0.840935	3.18565e-163	0.612048	1.45297e-63	-0.15321	0.000152988
TSPYL1	TSPYL1	TSPYL1	turquoise	0.551017	2.03315e-49	-0.883206	8.8151e-201	0.889131	3.35622e-207	-0.676351	3.02547e-82	0.151757	0.000176946
DCAF6	DCAF6	DCAF6	turquoise	0.550354	2.79254e-49	-0.849151	1.34024e-169	0.864371	1.75941e-182	-0.67407	1.67833e-81	0.16567	4.16279e-05
CAPG	CAPG	CAPG	turquoise	-0.550229	2.96477e-49	0.724487	1.10862e-99	-0.713092	3.14389e-95	0.468826	1.92439e-34	0.113587	0.00511869
MED1	MED1	MED1	turquoise	0.550015	3.28461e-49	-0.615858	1.49561e-64	0.605258	7.74812e-62	-0.399374	1.30803e-24	0.102727	0.0113958
NPEPPS	NPEPPS	NPEPPS	turquoise	0.550011	3.29012e-49	-0.781243	1.01129e-125	0.79469	4.60697e-133	-0.595011	2.61777e-59	0.102899	0.0112586
ST3GAL5	ST3GAL5	ST3GAL5	turquoise	0.549928	3.42409e-49	-0.80461	7.68298e-139	0.814956	3.12043e-145	-0.689463	1.17578e-86	0.142958	0.000415406
INPP5F	INPP5F	INPP5F	turquoise	0.549344	4.52453e-49	-0.805985	1.14412e-139	0.837761	7.41537e-161	-0.686895	8.96546e-86	0.11339	0.00519667
PPP1CA	PPP1CA	PPP1CA	turquoise	-0.54927	4.68793e-49	0.748398	8.50406e-110	-0.753969	2.5526e-112	0.65587	8.50597e-76	0.0505097	0.214375
PFKP	PFKP	PFKP	turquoise	-0.54918	4.89277e-49	0.708077	2.44672e-93	-0.686914	8.83218e-86	0.52996	3.49335e-45	0.0109408	0.788097
ATP2C1	ATP2C1	ATP2C1	turquoise	0.549141	4.98545e-49	-0.7632	1.18727e-116	0.757035	9.7615e-114	-0.537582	1.10854e-46	0.0715382	0.078462
ZBTB11	ZBTB11	ZBTB11	turquoise	0.549022	5.27677e-49	-0.786013	2.89527e-128	0.779732	6.27286e-125	-0.536814	1.57579e-46	0.0245747	0.545978
TRIM13	TRIM13	TRIM13	turquoise	0.549013	5.29866e-49	-0.821844	1.02776e-149	0.832992	2.14445e-157	-0.664501	1.88111e-78	0.0342091	0.400552
ZNHIT1	ZNHIT1	ZNHIT1	turquoise	-0.548933	5.50478e-49	0.701866	4.74262e-91	-0.719923	7.16092e-98	0.494252	1.20021e-38	-0.207711	2.48219e-07
C6orf120	C6orf120	C6orf120	turquoise	0.54888	5.64525e-49	-0.881444	6.12266e-199	0.884851	1.57996e-202	-0.640112	3.61651e-71	0.213032	1.19476e-07
CCDC85B	CCDC85B	CCDC85B	turquoise	-0.548701	6.14887e-49	0.807244	1.97328e-140	-0.815172	2.27213e-145	0.5219	1.22179e-43	-0.174278	1.60031e-05
RAB38	RAB38	RAB38	turquoise	0.548699	6.15247e-49	-0.748921	4.96321e-110	0.719604	9.54893e-98	-0.506076	1.00004e-40	-0.0600486	0.139809
ATP10D	ATP10D	ATP10D	turquoise	0.548685	6.19582e-49	-0.882632	3.53713e-200	0.917921	1.14998e-244	-0.713085	3.16311e-95	0.27542	5.20292e-12
RAB11FIP1	RAB11FIP1	RAB11FIP1	turquoise	0.548622	6.38398e-49	-0.713536	2.12927e-95	0.741265	1.15959e-106	-0.623207	1.70441e-66	0.163078	5.50141e-05
DOCK4	DOCK4	DOCK4	turquoise	0.548424	7.01363e-49	-0.84919	1.2477e-169	0.890225	1.99988e-208	-0.701212	8.18839e-91	0.269219	1.60019e-11
USP3	USP3	USP3	turquoise	0.548374	7.18385e-49	-0.748341	9.0196e-110	0.764808	1.99215e-117	-0.582754	2.11649e-56	0.129506	0.00139858
ST7L	ST7L	ST7L	turquoise	0.548328	7.34011e-49	-0.797168	1.77834e-134	0.785466	5.70916e-128	-0.55825	6.06039e-51	-0.00964563	0.812686
INSR	INSR	INSR	turquoise	0.54821	7.76574e-49	-0.768931	1.92101e-119	0.798467	3.17374e-135	-0.657348	3.02837e-76	0.132235	0.00110295
TRAF4	TRAF4	TRAF4	turquoise	-0.548165	7.934e-49	0.784262	2.52747e-127	-0.798581	2.72626e-135	0.615581	1.76664e-64	-0.193006	1.69716e-06
ZNF143	ZNF143	ZNF143	turquoise	0.54814	8.02806e-49	-0.782965	1.24206e-126	0.777966	5.19165e-124	-0.530498	2.74629e-45	0.0295038	0.468479
FBXL2	FBXL2	FBXL2	turquoise	0.547859	9.17276e-49	-0.660605	3.04605e-77	0.634589	1.30963e-69	-0.535803	2.49948e-46	-0.16273	5.70931e-05
ZNF211	ZNF211	ZNF211	turquoise	0.547557	1.05837e-48	-0.589271	6.24038e-58	0.588847	7.86539e-58	-0.451786	8.14747e-32	-0.0983795	0.0154059
GRAMD1C	GRAMD1C	GRAMD1C	turquoise	0.547533	1.07049e-48	-0.843649	2.74016e-165	0.850463	1.18626e-170	-0.684276	6.96203e-85	0.0974601	0.0163976
PLSCR4	PLSCR4	PLSCR4	turquoise	0.547417	1.13137e-48	-0.864481	1.4036e-182	0.902341	6.21662e-223	-0.766024	5.12055e-118	0.277854	3.32155e-12
YTHDC2	YTHDC2	YTHDC2	turquoise	0.54737	1.15682e-48	-0.894536	2.19911e-213	0.929102	4.08577e-263	-0.710397	3.30146e-94	0.181461	6.95052e-06
TLK1	TLK1	TLK1	turquoise	0.547118	1.30352e-48	-0.810686	1.51259e-142	0.792151	1.23297e-131	-0.556772	1.25147e-50	0.00233865	0.954185
SOX17	SOX17	SOX17	turquoise	-0.547067	1.33497e-48	0.882972	1.55554e-200	-0.901121	2.18096e-221	0.676377	2.96636e-82	-0.23122	8.49045e-09
THOC6	THOC6	THOC6	turquoise	-0.546966	1.40027e-48	0.690458	5.32037e-87	-0.712535	5.12214e-95	0.563791	3.87487e-52	-0.239258	2.45375e-09
SOX9	SOX9	SOX9	turquoise	-0.546964	1.40165e-48	0.790689	8.02093e-131	-0.801598	4.72597e-137	0.560534	1.96323e-51	-0.196534	1.08403e-06
HRH2	HRH2	HRH2	turquoise	-0.546828	1.49528e-48	0.665219	1.12037e-78	-0.59815	4.49652e-60	0.390003	1.88767e-23	0.269262	1.58811e-11
SACS	SACS	SACS	turquoise	0.546695	1.59213e-48	-0.78068	1.99993e-125	0.797599	1.00633e-134	-0.524613	3.73256e-44	0.0532017	0.19091
DPYSL2	DPYSL2	DPYSL2	turquoise	0.54655	1.70484e-48	-0.82064	6.44611e-149	0.846396	2.02774e-167	-0.672771	4.42275e-81	0.210017	1.81225e-07
ATRX	ATRX	ATRX	turquoise	0.546511	1.73677e-48	-0.810006	3.99241e-142	0.802624	1.17082e-137	-0.566876	8.1962e-53	-0.00335439	0.934325
ZYX	ZYX	ZYX	turquoise	-0.546259	1.95595e-48	0.718397	2.83038e-97	-0.680953	9.10359e-84	0.409759	6.13648e-26	0.0396623	0.329691
ISOC2	ISOC2	ISOC2	turquoise	-0.546189	2.02237e-48	0.748014	1.26145e-109	-0.754974	8.80401e-113	0.567699	5.39922e-53	-0.129952	0.00134576
COX6A1	COX6A1	COX6A1	turquoise	-0.545733	2.50718e-48	0.740342	2.89986e-106	-0.770649	2.69682e-120	0.632643	4.5581e-69	-0.218169	5.79323e-08
PRSS8	PRSS8	PRSS8	turquoise	-0.54566	2.59512e-48	0.833372	1.1473e-157	-0.85593	3.7431e-175	0.634178	1.70556e-69	-0.207932	2.40861e-07
RCBTB2	RCBTB2	RCBTB2	turquoise	0.545276	3.10977e-48	-0.722287	8.35071e-99	0.714162	1.22598e-95	-0.595705	1.77628e-59	0.0815653	0.0447393
MCFD2	MCFD2	MCFD2	turquoise	0.545039	3.47568e-48	-0.837729	7.83058e-161	0.840742	4.45401e-163	-0.619734	1.43307e-65	0.167307	3.48339e-05
BAZ2B	BAZ2B	BAZ2B	turquoise	0.544693	4.09014e-48	-0.672908	3.99155e-81	0.632625	4.61012e-69	-0.515777	1.7075e-42	-0.180551	7.73951e-06
COX6C	COX6C	COX6C	turquoise	-0.544651	4.17112e-48	0.698963	5.30666e-90	-0.711972	8.385e-95	0.538789	6.36615e-47	-0.102442	0.0116272
ZDHHC24	ZDHHC24	ZDHHC24	turquoise	-0.544616	4.24066e-48	0.685081	3.71863e-85	-0.681778	4.825e-84	0.4663	4.821e-34	0.00983788	0.809024
ABCD4	ABCD4	ABCD4	turquoise	0.544603	4.26522e-48	-0.571917	6.24711e-54	0.575535	9.5794e-55	-0.467728	2.8706e-34	-0.0651363	0.109188
RGS1	RGS1	RGS1	turquoise	-0.544343	4.81833e-48	0.638405	1.10518e-70	-0.604164	1.45775e-61	0.383814	1.05092e-22	0.39908	1.42421e-24
TERF1	TERF1	TERF1	turquoise	0.54376	6.33481e-48	-0.843157	6.54175e-165	0.845215	1.69101e-166	-0.585467	4.92778e-57	0.0788279	0.0524376
POLR3B	POLR3B	POLR3B	turquoise	0.54345	7.32147e-48	-0.725538	4.1962e-100	0.67869	5.14126e-83	-0.418797	3.91578e-27	-0.0749542	0.0651921
HOXC6	HOXC6	HOXC6	turquoise	0.543279	7.93229e-48	-0.78564	4.59916e-128	0.800692	1.6089e-136	-0.610653	3.31658e-63	0.060624	0.136047
ZNF350	ZNF350	ZNF350	turquoise	0.543252	8.03213e-48	-0.74017	3.43754e-106	0.730527	3.91132e-102	-0.539409	4.784e-47	0.0592568	0.145117
GUK1	GUK1	GUK1	turquoise	-0.54307	8.74616e-48	0.586138	3.4296e-57	-0.576317	6.36683e-55	0.328863	9.47365e-17	-0.0815203	0.0448576
HSPA12A	HSPA12A	HSPA12A	turquoise	0.542924	9.36041e-48	-0.708944	1.16027e-93	0.731762	1.21044e-102	-0.573596	2.62342e-54	0.0372796	0.359594
RDX	RDX	RDX	turquoise	0.542539	1.12041e-47	-0.857005	4.64339e-176	0.845864	5.28268e-167	-0.536969	1.4679e-46	0.0692564	0.0884903
CFHR1	CFHR1	CFHR1	turquoise	0.542508	1.1367e-47	-0.877768	3.44503e-195	0.900612	9.49372e-221	-0.670352	2.6501e-80	0.143687	0.000387774
RCHY1	RCHY1	RCHY1	turquoise	0.542456	1.16449e-47	-0.847471	2.8965e-168	0.861958	2.4528e-180	-0.642388	8.06597e-72	0.120788	0.00289929
LRFN4	LRFN4	LRFN4	turquoise	-0.54237	1.21232e-47	0.853333	5.42666e-173	-0.856501	1.23715e-175	0.646885	4.0025e-73	-0.137046	0.000717852
ADD3	ADD3	ADD3	turquoise	0.542007	1.43536e-47	-0.778205	3.90549e-124	0.763449	9.01531e-117	-0.536031	2.25305e-46	0.159955	7.65397e-05
DHX15	DHX15	DHX15	turquoise	0.541965	1.46378e-47	-0.81131	6.18782e-143	0.811734	3.36778e-143	-0.535889	2.4032e-46	0.11534	0.0044695
MAP3K5	MAP3K5	MAP3K5	turquoise	0.541773	1.60026e-47	-0.810254	2.8034e-142	0.850635	8.6159e-171	-0.693086	6.4526e-88	0.31243	3.45772e-15
AGPAT2	AGPAT2	AGPAT2	turquoise	-0.541142	2.14511e-47	0.717861	4.57781e-97	-0.687386	6.08788e-86	0.453803	4.05415e-32	-0.0755883	0.0629448
THAP1	THAP1	THAP1	turquoise	0.540926	2.37133e-47	-0.838745	1.38556e-161	0.828885	1.68214e-154	-0.598694	3.30711e-60	0.107067	0.00834392
NEFH	NEFH	NEFH	turquoise	0.540863	2.4421e-47	-0.73589	2.28317e-104	0.699582	3.17785e-90	-0.430958	8.44559e-29	-0.0103249	0.799765
POT1	POT1	POT1	turquoise	0.540741	2.58436e-47	-0.82905	1.29141e-154	0.797233	1.63285e-134	-0.521911	1.21618e-43	0.00394057	0.922881
FLAD1	FLAD1	FLAD1	turquoise	-0.540481	2.91452e-47	0.764634	2.41995e-117	-0.796266	5.8436e-134	0.634744	1.18496e-69	-0.235619	4.32839e-09
CLCN3	CLCN3	CLCN3	turquoise	0.540459	2.94526e-47	-0.783434	6.98908e-127	0.772146	4.81259e-121	-0.586142	3.42284e-57	0.0797762	0.0496541
SECISBP2L	SECISBP2L	SECISBP2L	turquoise	0.540415	3.00485e-47	-0.71221	6.8065e-95	0.720884	2.99666e-98	-0.619982	1.23207e-65	0.199076	7.80857e-07
RALGPS1	RALGPS1	RALGPS1	turquoise	0.540025	3.60013e-47	-0.713803	1.68264e-95	0.739471	6.85682e-106	-0.600554	1.1522e-60	-0.0169753	0.676642
BSPRY	BSPRY	BSPRY	turquoise	-0.539753	4.08191e-47	0.70944	7.56178e-94	-0.707879	2.90053e-93	0.558907	4.3865e-51	-0.0834993	0.0398931
CLDN4	CLDN4	CLDN4	turquoise	-0.539729	4.12661e-47	0.882161	1.10034e-199	-0.904958	2.57112e-226	0.658854	1.0507e-76	-0.229959	1.02739e-08
SDC3	SDC3	SDC3	turquoise	-0.539664	4.25173e-47	0.792786	5.44443e-132	-0.782931	1.29442e-126	0.557213	1.00855e-50	0.0293751	0.470423
JAK1	JAK1	JAK1	turquoise	0.539662	4.25691e-47	-0.748317	9.24183e-110	0.774771	2.26616e-122	-0.611812	1.67132e-63	0.341342	5.30866e-18
GALC	GALC	GALC	turquoise	0.539576	4.42816e-47	-0.896364	1.4979e-215	0.915685	2.72071e-241	-0.702445	2.91987e-91	0.215284	8.71829e-08
CD82	CD82	CD82	turquoise	-0.539393	4.81942e-47	0.6403	3.19721e-71	-0.582069	3.05131e-56	0.328295	1.07685e-16	0.165668	4.1639e-05
UCK2	UCK2	UCK2	turquoise	-0.539029	5.70082e-47	0.75953	6.61366e-115	-0.801254	7.535e-137	0.679912	2.02258e-83	-0.249571	4.66833e-10
RWDD3	RWDD3	RWDD3	turquoise	0.539017	5.73165e-47	-0.807631	1.14748e-140	0.801021	1.03254e-136	-0.578889	1.64863e-55	0.0499729	0.219292
STAM	STAM	STAM	turquoise	0.538749	6.48356e-47	-0.74482	3.27372e-108	0.743539	1.19206e-107	-0.526618	1.543e-44	0.0785292	0.0533409
NELL2	NELL2	NELL2	turquoise	0.538497	7.27979e-47	-0.887977	6.37988e-206	0.908818	1.72312e-231	-0.658366	1.48196e-76	0.14525	0.000334124
CCDC28A	CCDC28A	CCDC28A	turquoise	0.538176	8.44013e-47	-0.796437	4.66712e-134	0.801079	9.53647e-137	-0.621689	4.33601e-66	0.200212	6.73463e-07
CCNG2	CCNG2	CCNG2	turquoise	0.538089	8.78244e-47	-0.811169	7.57862e-143	0.823128	1.42867e-150	-0.640116	3.60614e-71	0.127605	0.00164591
ISG15	ISG15	ISG15	turquoise	-0.537981	9.22907e-47	0.697544	1.71009e-89	-0.688692	2.1682e-86	0.610992	2.71483e-63	0.0275814	0.497962
ZNF274	ZNF274	ZNF274	turquoise	0.537447	1.17926e-46	-0.655193	1.36164e-75	0.651385	1.88432e-74	-0.478541	5.23759e-36	-0.0323888	0.426101
PIGB	PIGB	PIGB	turquoise	0.537438	1.18432e-46	-0.83139	2.94698e-156	0.846275	2.52267e-167	-0.686889	9.00447e-86	0.17811	1.02985e-05
LTBR	LTBR	LTBR	turquoise	-0.537437	1.18435e-46	0.806579	4.99872e-140	-0.808166	5.40723e-141	0.554284	4.20342e-50	-0.144067	0.000374033
SPTBN1	SPTBN1	SPTBN1	turquoise	0.537202	1.31946e-46	-0.673567	2.44397e-81	0.676035	3.83942e-82	-0.485166	4.19309e-37	0.0477705	0.24031
ERH	ERH	ERH	turquoise	-0.537154	1.34825e-46	0.733136	3.25323e-103	-0.799754	5.68562e-136	0.722837	5.05041e-99	-0.239641	2.31024e-09
MEIS3P1	MEIS3P1	MEIS3P1	turquoise	0.536707	1.65449e-46	-0.7944	6.71922e-133	0.808681	2.61421e-141	-0.66187	1.23901e-77	0.17641	1.2537e-05
CSTF2T	CSTF2T	CSTF2T	turquoise	0.536689	1.66825e-46	-0.788917	7.60206e-130	0.788156	1.9841e-129	-0.563769	3.91839e-52	0.174431	1.57258e-05
KRR1	KRR1	KRR1	turquoise	0.536479	1.83606e-46	-0.852808	1.46442e-172	0.837489	1.17626e-160	-0.563032	5.66662e-52	0.0213939	0.599147
OGDH	OGDH	OGDH	turquoise	-0.536389	1.9133e-46	0.821292	2.39093e-149	-0.835881	1.77018e-159	0.622262	3.04927e-66	-0.0970166	0.0168957
ING3	ING3	ING3	turquoise	0.536198	2.08797e-46	-0.886237	5.08329e-204	0.89846	4.35461e-218	-0.654341	2.459e-75	0.0915466	0.0242157
PRKAR1A	PRKAR1A	PRKAR1A	turquoise	0.535929	2.36018e-46	-0.893816	1.53439e-212	0.920296	2.34886e-248	-0.714191	1.19564e-95	0.206303	3.00242e-07
COL1A1	COL1A1	COL1A1	turquoise	-0.535822	2.4785e-46	0.815747	9.74949e-146	-0.807481	1.41647e-140	0.601311	7.48462e-61	-0.0407972	0.316029
TMC6	TMC6	TMC6	turquoise	-0.535629	2.70545e-46	0.734171	1.20363e-103	-0.659152	8.51664e-77	0.398079	1.90137e-24	0.143074	0.000410881
SCAND1	SCAND1	SCAND1	turquoise	-0.535494	2.87744e-46	0.704778	4.08501e-92	-0.737175	6.53272e-105	0.541831	1.55815e-47	-0.273226	7.7689e-12
CLDN7	CLDN7	CLDN7	turquoise	-0.535284	3.16684e-46	0.73966	5.68977e-106	-0.747631	1.86939e-109	0.520854	1.9245e-43	-0.0871069	0.0320356
ENDOG	ENDOG	ENDOG	turquoise	-0.534937	3.70811e-46	0.580243	8.05737e-56	-0.574186	1.93189e-54	0.447829	3.16341e-31	-0.0660674	0.104204
AGGF1	AGGF1	AGGF1	turquoise	0.534768	4.00262e-46	-0.846291	2.4515e-167	0.838365	2.65194e-161	-0.586045	3.6058e-57	0.0813851	0.0452149
PKD2	PKD2	PKD2	turquoise	0.534752	4.03209e-46	-0.895131	4.37928e-214	0.937037	3.78712e-278	-0.743861	8.61493e-108	0.262314	5.40695e-11
ISOC1	ISOC1	ISOC1	turquoise	0.534591	4.33818e-46	-0.861195	1.14757e-179	0.877019	1.93436e-194	-0.638572	9.9113e-71	0.144637	0.000354272
TUBGCP3	TUBGCP3	TUBGCP3	turquoise	0.534578	4.36481e-46	-0.800432	2.28357e-136	0.794937	3.33877e-133	-0.519691	3.18332e-43	0.133209	0.00101224
THY1	THY1	THY1	turquoise	-0.534425	4.67699e-46	0.615253	2.15122e-64	-0.574663	1.50828e-54	0.405873	1.95259e-25	-0.0238804	0.557381
OSBPL1A	OSBPL1A	OSBPL1A	turquoise	0.534219	5.13655e-46	-0.844736	3.97645e-166	0.84717	5.0036e-168	-0.634368	1.50991e-69	0.113396	0.00519432
CHD9	CHD9	CHD9	turquoise	0.534115	5.38354e-46	-0.825116	6.52146e-152	0.825389	4.25684e-152	-0.655115	1.43767e-75	0.130422	0.00129212
USO1	USO1	USO1	turquoise	0.533853	6.06274e-46	-0.790639	8.54333e-131	0.806024	1.08408e-139	-0.619088	2.12295e-65	0.165206	4.3775e-05
CDV3	CDV3	CDV3	turquoise	0.533001	8.91317e-46	-0.840633	5.38254e-163	0.880668	3.88541e-198	-0.654558	2.11629e-75	0.252197	3.02294e-10
MIOS	MIOS	MIOS	turquoise	0.532884	9.39668e-46	-0.740289	3.05534e-106	0.722719	5.6263e-99	-0.498611	2.09982e-39	0.0341181	0.401807
BOLA2B	BOLA2B	BOLA2B	turquoise	-0.532538	1.09809e-45	0.782935	1.28793e-126	-0.82456	1.55334e-151	0.653129	5.68469e-75	-0.222003	3.33548e-08
PTPN13	PTPN13	PTPN13	turquoise	0.532256	1.24674e-45	-0.716991	9.96984e-97	0.706706	7.91862e-93	-0.501114	7.63119e-40	0.107727	0.00795013
EIF1B	EIF1B	EIF1B	turquoise	0.532251	1.24965e-45	-0.808804	2.19824e-141	0.794563	5.4337e-133	-0.596418	1.19131e-59	-0.0140385	0.730177
COL15A1	COL15A1	COL15A1	turquoise	-0.531902	1.46217e-45	0.713728	1.79821e-95	-0.711652	1.10825e-94	0.570438	1.33536e-53	-0.0689485	0.0899193
RNF19B	RNF19B	RNF19B	turquoise	-0.531869	1.48448e-45	0.842135	3.93709e-164	-0.854081	1.30611e-173	0.637754	1.68922e-70	0.00214059	0.958061
FANCF	FANCF	FANCF	turquoise	0.531302	1.91488e-45	-0.675137	7.5448e-82	0.632465	5.10596e-69	-0.439452	5.27274e-30	-0.117801	0.00368375
BGN	BGN	BGN	turquoise	-0.531219	1.98798e-45	0.745076	2.52504e-108	-0.693625	4.17341e-88	0.448789	2.28042e-31	0.0809478	0.0463872
ACTR6	ACTR6	ACTR6	turquoise	0.53106	2.13463e-45	-0.818635	1.32978e-147	0.80435	1.09899e-138	-0.53913	5.4401e-47	0.07964	0.0500462
RNPEPL1	RNPEPL1	RNPEPL1	turquoise	-0.53098	2.21325e-45	0.8307	9.03836e-156	-0.802336	1.73466e-137	0.472876	4.34447e-35	0.00531623	0.896091
FAM47E	FAM47E	FAM47E	turquoise	0.530779	2.42119e-45	-0.786474	1.63088e-128	0.781616	6.42901e-126	-0.647889	2.03342e-73	-0.0527474	0.194732
PER2	PER2	PER2	turquoise	0.530627	2.5922e-45	-0.750843	6.77084e-111	0.791984	1.52888e-131	-0.691143	3.07608e-87	0.119364	0.00325193
ZNF224	ZNF224	ZNF224	turquoise	0.530559	2.67212e-45	-0.657752	2.28059e-76	0.655207	1.34889e-75	-0.493226	1.8021e-38	-0.0616795	0.129348
LHX2	LHX2	LHX2	turquoise	0.530464	2.78788e-45	-0.877583	5.2773e-195	0.894946	7.24742e-214	-0.638265	1.21081e-70	0.133992	0.000944332
LRRC32	LRRC32	LRRC32	turquoise	-0.530346	2.93911e-45	0.688472	2.58128e-86	-0.616634	9.37703e-65	0.309977	5.80592e-15	0.0957574	0.0183826
ZNF189	ZNF189	ZNF189	turquoise	0.530329	2.9624e-45	-0.762017	4.37252e-116	0.751236	4.49555e-111	-0.532458	1.13874e-45	0.0362995	0.372374
TCF21	TCF21	TCF21	turquoise	0.530143	3.21962e-45	-0.766508	2.97427e-118	0.768572	2.88962e-119	-0.594165	4.19454e-59	0.0956437	0.0185223
USP47	USP47	USP47	turquoise	0.53013	3.23751e-45	-0.596039	1.47374e-59	0.580735	6.20737e-56	-0.378044	5.03895e-22	-0.0396191	0.330219
ARHGAP6	ARHGAP6	ARHGAP6	turquoise	0.530094	3.29078e-45	-0.829052	1.28727e-154	0.847378	3.42589e-168	-0.678968	4.15757e-83	0.169237	2.81721e-05
CHGB	CHGB	CHGB	turquoise	0.530062	3.33818e-45	-0.833577	8.17443e-158	0.826544	6.93715e-153	-0.60377	1.82842e-61	0.0592484	0.145174
AASDHPPT	AASDHPPT	AASDHPPT	turquoise	0.529763	3.81515e-45	-0.741548	8.74511e-107	0.717827	4.72053e-97	-0.521809	1.27126e-43	-0.0657091	0.1061
PDGFD	PDGFD	PDGFD	turquoise	0.529616	4.07331e-45	-0.847133	5.34802e-168	0.874486	6.09215e-192	-0.690166	6.71721e-87	0.236226	3.93993e-09
XPA	XPA	XPA	turquoise	0.52958	4.14052e-45	-0.861045	1.54934e-179	0.886352	3.81686e-204	-0.684293	6.87199e-85	0.125637	0.00194363
B3GNT2	B3GNT2	B3GNT2	turquoise	-0.529548	4.19983e-45	0.589364	5.92892e-58	-0.57578	8.42887e-55	0.432981	4.3932e-29	0.146903	0.000284997
ARID4B	ARID4B	ARID4B	turquoise	0.529524	4.24539e-45	-0.758631	1.75094e-114	0.754047	2.35084e-112	-0.569371	2.30549e-53	0.0307836	0.449399
AKAP11	AKAP11	AKAP11	turquoise	0.529474	4.34067e-45	-0.796155	6.76803e-134	0.815554	1.29649e-145	-0.66551	9.08094e-79	0.18324	5.62529e-06
OTUD4	OTUD4	OTUD4	turquoise	0.52945	4.38809e-45	-0.715618	3.38455e-96	0.755287	6.31228e-113	-0.593124	7.47529e-59	0.206826	2.79767e-07
MRPS11	MRPS11	MRPS11	turquoise	-0.529277	4.73925e-45	0.536783	1.59823e-46	-0.56505	2.06032e-52	0.534049	5.5462e-46	-0.0713521	0.0792438
WRN	WRN	WRN	turquoise	0.529078	5.17786e-45	-0.753449	4.41748e-112	0.728544	2.53921e-101	-0.482618	1.11453e-36	-0.132323	0.00109442
NR1H2	NR1H2	NR1H2	turquoise	-0.529058	5.22609e-45	0.748996	4.5925e-110	-0.748555	7.23562e-110	0.441703	2.49462e-30	-0.0812341	0.045617
LIN7C	LIN7C	LIN7C	turquoise	0.528341	7.1911e-45	-0.899133	6.5045e-219	0.924101	1.63461e-254	-0.693837	3.51744e-88	0.138572	0.000624553
HSD17B2	HSD17B2	HSD17B2	turquoise	0.528224	7.57458e-45	-0.86808	7.37678e-186	0.887579	1.74462e-205	-0.665181	1.15175e-78	0.129054	0.00145404
ALDH1A1	ALDH1A1	ALDH1A1	turquoise	0.527843	8.96972e-45	-0.869853	1.64533e-187	0.871441	5.21403e-189	-0.65997	4.77841e-77	0.202118	5.2443e-07
ABI1	ABI1	ABI1	turquoise	0.527572	1.01159e-44	-0.763024	1.44143e-116	0.773489	1.01329e-121	-0.600165	1.43692e-60	0.257643	1.2081e-10
PPDPF	PPDPF	PPDPF	turquoise	-0.527567	1.01387e-44	0.906624	1.60003e-228	-0.939502	3.21459e-283	0.716006	2.3975e-96	-0.266625	2.53902e-11
UBTD1	UBTD1	UBTD1	turquoise	-0.527314	1.13401e-44	0.679497	2.77806e-83	-0.636997	2.76357e-70	0.341606	4.98784e-18	-0.0598879	0.140875
BTG3	BTG3	BTG3	turquoise	-0.5271	1.24691e-44	0.659199	8.24104e-77	-0.661101	2.1418e-77	0.530908	2.28588e-45	-0.0672426	0.0981744
METRN	METRN	METRN	turquoise	-0.526676	1.50437e-44	0.621459	4.99456e-66	-0.588611	8.94557e-58	0.328254	1.08668e-16	-0.0950228	0.0193018
ASB8	ASB8	ASB8	turquoise	0.526391	1.70637e-44	-0.782026	3.90757e-126	0.781074	1.2414e-125	-0.615929	1.43316e-64	0.0973229	0.0165502
PEF1	PEF1	PEF1	turquoise	-0.526027	2.00305e-44	0.658123	1.75753e-76	-0.668881	7.81182e-80	0.513037	5.4641e-42	-0.0802554	0.0482953
PCLO	PCLO	PCLO	turquoise	0.525972	2.053e-44	-0.735604	3.01327e-104	0.705537	2.14413e-92	-0.484048	6.44547e-37	-0.128594	0.00151268
CTSD	CTSD	CTSD	turquoise	-0.525829	2.18568e-44	0.763411	9.39481e-117	-0.736136	1.79865e-104	0.462916	1.62963e-33	0.179611	8.6438e-06
GATM	GATM	GATM	turquoise	0.52552	2.50466e-44	-0.68085	9.84962e-84	0.611134	2.49618e-63	-0.411108	4.09127e-26	-0.0598841	0.1409
MLXIP	MLXIP	MLXIP	turquoise	0.525245	2.82795e-44	-0.577146	4.12472e-55	0.594215	4.07831e-59	-0.5181	6.31881e-43	-0.0127009	0.755022
TAF7	TAF7	TAF7	turquoise	0.525042	3.09129e-44	-0.683317	1.46797e-84	0.653758	3.68083e-75	-0.486088	2.93786e-37	0.0327457	0.421018
CHN2	CHN2	CHN2	turquoise	0.524785	3.46186e-44	-0.701163	8.53141e-91	0.70593	1.53502e-92	-0.595076	2.52368e-59	0.125606	0.00194875
SMAD4	SMAD4	SMAD4	turquoise	0.524648	3.67628e-44	-0.702059	4.03388e-91	0.654094	2.9195e-75	-0.42247	1.24936e-27	0.00341514	0.933138
CHMP1B	CHMP1B	CHMP1B	turquoise	-0.524259	4.36096e-44	0.653663	3.93099e-75	-0.687274	6.64961e-86	0.532703	1.01951e-45	-0.102848	0.0112988
PRC1	PRC1	PRC1	turquoise	-0.524253	4.37118e-44	0.758234	2.68857e-114	-0.809681	6.34267e-142	0.806818	3.58051e-140	-0.249061	5.07619e-10
MRPL2	MRPL2	MRPL2	turquoise	-0.524226	4.42427e-44	0.745422	1.77889e-108	-0.798273	4.10911e-135	0.660069	4.45485e-77	-0.193542	1.58615e-06
KIF13A	KIF13A	KIF13A	turquoise	0.524115	4.64496e-44	-0.682348	3.10797e-84	0.716686	1.30923e-96	-0.587444	1.6889e-57	0.207057	2.71186e-07
PHACTR2	PHACTR2	PHACTR2	turquoise	0.523633	5.73552e-44	-0.871356	6.27194e-189	0.900597	9.90578e-221	-0.672511	5.36296e-81	0.22512	2.11387e-08
PDZD8	PDZD8	PDZD8	turquoise	0.523617	5.77726e-44	-0.85224	4.27478e-172	0.86774	1.5191e-185	-0.63691	2.92281e-70	0.114897	0.00462617
PJA2	PJA2	PJA2	turquoise	0.523459	6.18955e-44	-0.857873	8.48954e-177	0.887747	1.14139e-205	-0.727695	5.63199e-101	0.228545	1.27063e-08
RAPGEF2	RAPGEF2	RAPGEF2	turquoise	0.523442	6.23494e-44	-0.744755	3.49482e-108	0.769561	9.37007e-120	-0.619409	1.74686e-65	0.181506	6.91403e-06
GADD45GIP1	GADD45GIP1	GADD45GIP1	turquoise	-0.523365	6.45059e-44	0.713557	2.08918e-95	-0.74739	2.39275e-109	0.589097	6.86154e-58	-0.276064	4.62258e-12
TFPT	TFPT	TFPT	turquoise	-0.523172	7.01702e-44	0.707069	5.8075e-93	-0.710629	2.69921e-94	0.56442	2.82716e-52	-0.0822064	0.0430805
EIF4ENIF1	EIF4ENIF1	EIF4ENIF1	turquoise	0.522815	8.2018e-44	-0.663895	2.90941e-78	0.672245	6.53367e-81	-0.516407	1.30481e-42	0.0441389	0.277985
MINPP1	MINPP1	MINPP1	turquoise	0.522749	8.44045e-44	-0.711778	9.93215e-95	0.69048	5.22808e-87	-0.471443	7.37259e-35	0.075585	0.0629563
BTN2A2	BTN2A2	BTN2A2	turquoise	0.522646	8.82889e-44	-0.680148	1.68771e-83	0.68891	1.82384e-86	-0.537379	1.21627e-46	0.225866	1.89324e-08
RDH14	RDH14	RDH14	turquoise	0.522545	9.22444e-44	-0.890775	4.78517e-209	0.919421	5.54292e-247	-0.688462	2.60254e-86	0.177965	1.04739e-05
ANKS1A	ANKS1A	ANKS1A	turquoise	0.522528	9.29513e-44	-0.566982	7.76863e-53	0.542857	9.66076e-48	-0.440075	4.28799e-30	0.00582966	0.886121
TRAPPC10	TRAPPC10	TRAPPC10	turquoise	0.522371	9.95381e-44	-0.773598	8.92058e-122	0.818147	2.76583e-147	-0.617381	5.97539e-65	0.279651	2.37771e-12
BNC1	BNC1	BNC1	turquoise	0.522011	1.16412e-43	-0.854646	4.43967e-174	0.896644	6.90208e-216	-0.701425	6.85573e-91	0.250353	4.10369e-10
RUVBL2	RUVBL2	RUVBL2	turquoise	-0.521727	1.31739e-43	0.765769	6.80927e-118	-0.811734	3.36578e-143	0.696906	2.88656e-89	-0.243366	1.27844e-09
PODXL	PODXL	PODXL	turquoise	0.521438	1.49381e-43	-0.734063	1.33522e-103	0.764953	1.69545e-117	-0.669154	6.39626e-80	0.0861524	0.0339736
SETX	SETX	SETX	turquoise	0.521017	1.79324e-43	-0.816001	6.70536e-146	0.852799	1.49119e-172	-0.643959	2.84091e-72	0.245148	9.59878e-10
ATP7A	ATP7A	ATP7A	turquoise	0.520951	1.84549e-43	-0.771723	7.84172e-121	0.772098	5.0849e-121	-0.559346	3.53368e-51	0.148924	0.000234109
LIPT1	LIPT1	LIPT1	turquoise	0.520911	1.87738e-43	-0.771548	9.60057e-121	0.757089	9.20969e-114	-0.59979	1.77759e-60	-0.0207759	0.609742
DCTD	DCTD	DCTD	turquoise	0.520675	2.08004e-43	-0.760399	2.5694e-115	0.761706	6.14861e-116	-0.623821	1.16604e-66	0.116375	0.0041223
WNT5A	WNT5A	WNT5A	turquoise	0.520547	2.1988e-43	-0.743918	8.13449e-108	0.744318	5.43562e-108	-0.575021	1.25202e-54	0.0815018	0.0449064
PIK3CB	PIK3CB	PIK3CB	turquoise	0.520539	2.2066e-43	-0.687358	6.22598e-86	0.712325	6.15491e-95	-0.578898	1.64084e-55	0.165567	4.20975e-05
ZNHIT6	ZNHIT6	ZNHIT6	turquoise	0.520382	2.36101e-43	-0.790038	1.83741e-130	0.787259	6.11178e-129	-0.57941	1.25261e-55	0.0375309	0.356363
SDC1	SDC1	SDC1	turquoise	-0.520163	2.59632e-43	0.708686	1.45011e-93	-0.702551	2.67192e-91	0.536852	1.54873e-46	-0.144573	0.000356454
CHST15	CHST15	CHST15	turquoise	0.519747	3.10767e-43	-0.705917	1.55188e-92	0.737988	2.94952e-105	-0.643442	4.00752e-72	0.260232	7.75167e-11
SLC25A11	SLC25A11	SLC25A11	turquoise	-0.519523	3.42346e-43	0.869389	4.47529e-187	-0.911702	1.6516e-235	0.70189	4.64972e-91	-0.225108	2.11752e-08
PTPN6	PTPN6	PTPN6	turquoise	-0.519309	3.7547e-43	0.656479	5.56158e-76	-0.654693	1.92755e-75	0.456379	1.65027e-32	0.184714	4.71309e-06
TAF15	TAF15	TAF15	turquoise	0.519278	3.80525e-43	-0.725721	3.53981e-100	0.737174	6.5384e-105	-0.522526	9.30373e-44	0.152286	0.000167838
MTIF2	MTIF2	MTIF2	turquoise	0.519141	4.03659e-43	-0.691589	2.15279e-87	0.673305	2.97088e-81	-0.44201	2.25144e-30	0.0239639	0.556004
NDUFB7	NDUFB7	NDUFB7	turquoise	-0.519114	4.08473e-43	0.823172	1.33684e-150	-0.868377	3.91185e-186	0.690386	5.63515e-87	-0.275224	5.39389e-12
MAF	MAF	MAF	turquoise	0.518952	4.37933e-43	-0.847231	4.48056e-168	0.878022	1.91664e-195	-0.715375	4.1968e-96	0.354626	2.13361e-19
INSIG2	INSIG2	INSIG2	turquoise	0.518907	4.46528e-43	-0.880209	1.15013e-197	0.904351	1.59664e-225	-0.699609	3.10873e-90	0.144157	0.000370832
SLC31A2	SLC31A2	SLC31A2	turquoise	0.518748	4.78146e-43	-0.883114	1.10141e-200	0.919446	5.0619e-247	-0.705683	1.89384e-92	0.336354	1.70643e-17
PSEN2	PSEN2	PSEN2	turquoise	0.5185	5.32011e-43	-0.75705	9.60949e-114	0.761696	6.21692e-116	-0.607872	1.69562e-62	0.0456192	0.26217
TSPAN8	TSPAN8	TSPAN8	turquoise	0.518382	5.59742e-43	-0.754758	1.10716e-112	0.721049	2.58003e-98	-0.553121	7.38188e-50	-0.0434687	0.285354
DENND1B	DENND1B	DENND1B	turquoise	0.518312	5.76756e-43	-0.860497	4.65914e-179	0.871057	1.20709e-188	-0.621851	3.92622e-66	0.149729	0.000216318
NFE2L2	NFE2L2	NFE2L2	turquoise	0.518293	5.81609e-43	-0.828721	2.1872e-154	0.822721	2.67882e-150	-0.593606	5.72187e-59	0.123357	0.0023497
UBQLN2	UBQLN2	UBQLN2	turquoise	0.517801	7.18547e-43	-0.738856	1.25715e-105	0.753877	2.81266e-112	-0.569573	2.07877e-53	0.282389	1.42228e-12
DENR	DENR	DENR	turquoise	0.517655	7.64776e-43	-0.734654	7.55661e-104	0.717038	9.55662e-97	-0.432583	4.99759e-29	-0.0207011	0.61103
ERI3	ERI3	ERI3	turquoise	-0.517595	7.84876e-43	0.807886	8.01813e-141	-0.866106	4.7604e-184	0.726731	1.38435e-100	-0.259038	9.5175e-11
ARNT2	ARNT2	ARNT2	turquoise	0.51754	8.03694e-43	-0.599184	2.5064e-60	0.558715	4.82131e-51	-0.382937	1.33614e-22	-0.140298	0.000532734
IFI27	IFI27	IFI27	turquoise	-0.517485	8.22543e-43	0.617173	6.77446e-65	-0.585878	3.9481e-57	0.503538	2.83906e-40	0.175981	1.31717e-05
NAP1L2	NAP1L2	NAP1L2	turquoise	0.517477	8.2536e-43	-0.810828	1.23544e-142	0.817511	7.14819e-147	-0.660427	3.45705e-77	0.116089	0.00421558
SCGB2A1	SCGB2A1	SCGB2A1	turquoise	-0.517332	8.78497e-43	0.725662	3.73992e-100	-0.750224	1.28784e-110	0.537669	1.06528e-46	-0.190938	2.19871e-06
ZNF330	ZNF330	ZNF330	turquoise	0.517261	9.05755e-43	-0.870854	1.87795e-188	0.908608	3.34003e-231	-0.7136	2.01176e-95	0.223165	2.81618e-08
GNS	GNS	GNS	turquoise	0.517087	9.75702e-43	-0.741093	1.37611e-106	0.755533	4.85654e-113	-0.588654	8.7409e-58	0.288712	4.24669e-13
ALDH6A1	ALDH6A1	ALDH6A1	turquoise	0.517041	9.94994e-43	-0.681814	4.69072e-84	0.642402	7.98789e-72	-0.485568	3.59178e-37	0.0589663	0.147102
AKT3	AKT3	AKT3	turquoise	0.517003	1.01159e-42	-0.775822	6.58561e-123	0.808667	2.66487e-141	-0.665336	1.03005e-78	0.216254	7.6037e-08
HCFC1R1	HCFC1R1	HCFC1R1	turquoise	-0.516869	1.07091e-42	0.712864	3.83933e-95	-0.713228	2.78923e-95	0.439948	4.47311e-30	-0.148547	0.000242915
PLXNC1	PLXNC1	PLXNC1	turquoise	0.516691	1.15595e-42	-0.727368	7.64304e-101	0.734311	1.05129e-103	-0.571462	7.89482e-54	0.339017	9.17344e-18
NR2F1	NR2F1	NR2F1	turquoise	0.516682	1.16036e-42	-0.760917	1.45963e-115	0.776623	2.55757e-123	-0.684398	6.33175e-85	0.0876848	0.0309088
MPDU1	MPDU1	MPDU1	turquoise	-0.516583	1.21043e-42	0.565958	1.30384e-52	-0.589708	4.91239e-58	0.534529	4.46132e-46	-0.0698933	0.0855928
ZNF200	ZNF200	ZNF200	turquoise	0.516486	1.26176e-42	-0.752725	9.46463e-112	0.722656	5.95801e-99	-0.452051	7.43594e-32	0.00284665	0.944248
SLC10A3	SLC10A3	SLC10A3	turquoise	-0.516333	1.34671e-42	0.577956	2.69602e-55	-0.553197	7.1166e-50	0.395831	3.62488e-24	0.110709	0.00637
RAPGEF6	RAPGEF6	RAPGEF6	turquoise	0.516255	1.39269e-42	-0.856651	9.24587e-176	0.863146	2.1846e-181	-0.644654	1.78696e-72	0.0954894	0.0187134
ROBO1	ROBO1	ROBO1	turquoise	0.516167	1.44594e-42	-0.754521	1.42389e-112	0.74591	1.08389e-108	-0.500627	9.29737e-40	0.0669195	0.0998035
FUBP3	FUBP3	FUBP3	turquoise	0.514791	2.5982e-42	-0.8723	7.90384e-190	0.895902	5.32953e-215	-0.650678	3.05712e-74	0.158064	9.32025e-05
MTUS1	MTUS1	MTUS1	turquoise	0.514773	2.6178e-42	-0.847073	5.95896e-168	0.88695	8.53166e-205	-0.735397	3.68418e-104	0.213129	1.17884e-07
ARRB2	ARRB2	ARRB2	turquoise	-0.514648	2.76136e-42	0.813982	1.29783e-144	-0.825936	1.80548e-152	0.606193	4.50724e-62	0.0716345	0.0780599
GLTP	GLTP	GLTP	turquoise	-0.514615	2.80054e-42	0.65483	1.75209e-75	-0.669712	4.24339e-80	0.479539	3.5924e-36	-0.151406	0.000183246
CNOT6	CNOT6	CNOT6	turquoise	0.514571	2.85272e-42	-0.681961	4.19084e-84	0.662551	7.61876e-78	-0.406344	1.69831e-25	0.010016	0.805634
GNAI1	GNAI1	GNAI1	turquoise	0.514401	3.06621e-42	-0.814232	9.00512e-145	0.793178	3.28041e-132	-0.536883	1.5269e-46	-0.058651	0.149281
SLC39A4	SLC39A4	SLC39A4	turquoise	-0.513947	3.71784e-42	0.793527	2.08885e-132	-0.816759	2.18625e-146	0.602704	3.37274e-61	-0.242189	1.54289e-09
PCMT1	PCMT1	PCMT1	turquoise	0.513523	4.44876e-42	-0.834911	8.94471e-159	0.839185	6.52229e-162	-0.586758	2.4514e-57	0.19952	7.37138e-07
EPB41L2	EPB41L2	EPB41L2	turquoise	0.513359	4.76807e-42	-0.659118	8.7235e-77	0.641934	1.08927e-71	-0.495475	7.37694e-39	0.110837	0.0063091
MEX3C	MEX3C	MEX3C	turquoise	0.513112	5.29371e-42	-0.806638	4.60767e-140	0.807555	1.27542e-140	-0.573895	2.24706e-54	0.151761	0.00017688
PGRMC2	PGRMC2	PGRMC2	turquoise	0.512892	5.80931e-42	-0.876698	4.04083e-194	0.912634	7.73845e-237	-0.711257	1.56422e-94	0.200922	6.13782e-07
SLC39A6	SLC39A6	SLC39A6	turquoise	0.512684	6.34278e-42	-0.780272	3.272e-125	0.774539	2.97423e-122	-0.585847	4.01448e-57	0.0728369	0.0731797
FASN	FASN	FASN	turquoise	-0.512511	6.82269e-42	0.851099	3.62901e-171	-0.868113	6.86993e-186	0.700774	1.18052e-90	-0.201767	5.49239e-07
PNMA1	PNMA1	PNMA1	turquoise	0.512502	6.84881e-42	-0.728267	3.29506e-101	0.720562	4.01487e-98	-0.511418	1.0808e-41	0.0164495	0.686117
IKBKB	IKBKB	IKBKB	turquoise	0.512078	8.18814e-42	-0.70003	2.19173e-90	0.740991	1.52289e-106	-0.61867	2.73822e-65	0.205157	3.50189e-07
IGFBP4	IGFBP4	IGFBP4	turquoise	-0.512063	8.24058e-42	0.659657	5.96344e-77	-0.631853	7.54461e-69	0.369991	4.26647e-21	0.0502259	0.216964
ACADM	ACADM	ACADM	turquoise	0.511713	9.54661e-42	-0.781201	1.06436e-125	0.737963	3.0234e-105	-0.460271	4.18445e-33	0.073325	0.0712709
FOLR1	FOLR1	FOLR1	turquoise	-0.511336	1.11841e-41	0.795647	1.31762e-133	-0.811874	2.75287e-143	0.565382	1.74294e-52	-0.181944	6.56435e-06
TBC1D2B	TBC1D2B	TBC1D2B	turquoise	0.511299	1.13612e-41	-0.502461	4.40876e-40	0.53133	1.89096e-45	-0.49128	3.88295e-38	0.3223	4.09226e-16
USP12	USP12	USP12	turquoise	0.510306	1.72281e-41	-0.900635	8.87607e-221	0.952905	3.59921855659345e-315	-0.731361	1.77271e-102	0.274026	6.71535e-12
SEC63	SEC63	SEC63	turquoise	0.510224	1.78289e-41	-0.715069	5.50366e-96	0.684907	4.25927e-85	-0.497097	3.85877e-39	-0.0379257	0.351322
STX7	STX7	STX7	turquoise	0.510181	1.81562e-41	-0.741293	1.12708e-106	0.746545	5.67277e-109	-0.618052	3.98097e-65	0.172267	2.00927e-05
SNRNP40	SNRNP40	SNRNP40	turquoise	-0.510098	1.87939e-41	0.779294	1.06161e-124	-0.837507	1.1413e-160	0.752546	1.14225e-111	-0.178669	9.64965e-06
ANKRD10	ANKRD10	ANKRD10	turquoise	0.510086	1.88907e-41	-0.71932	1.23401e-97	0.748735	6.00778e-110	-0.599156	2.54722e-60	0.0308795	0.447988
ESF1	ESF1	ESF1	turquoise	0.510058	1.91141e-41	-0.746119	8.75877e-109	0.726729	1.38708e-100	-0.492773	2.15576e-38	-0.0216187	0.595312
ANKRD46	ANKRD46	ANKRD46	turquoise	0.509941	2.00721e-41	-0.638527	1.02095e-70	0.611708	1.77766e-63	-0.42328	9.69558e-28	-0.102948	0.0112198
WDR47	WDR47	WDR47	turquoise	0.509839	2.09521e-41	-0.831843	1.41008e-156	0.853001	1.01793e-172	-0.628134	7.93176e-68	0.188736	2.8879e-06
CHIC2	CHIC2	CHIC2	turquoise	-0.509715	2.20605e-41	0.702171	3.6722e-91	-0.728102	3.84565e-101	0.571105	9.48689e-54	-0.158417	8.98522e-05
NCLN	NCLN	NCLN	turquoise	-0.509696	2.22426e-41	0.803492	3.57616e-138	-0.806377	6.63187e-140	0.634917	1.06063e-69	-0.116289	0.00415014
SLC25A10	SLC25A10	SLC25A10	turquoise	-0.509692	2.22716e-41	0.649428	7.16184e-74	-0.687455	5.76619e-86	0.628886	4.94099e-68	-0.209347	1.98651e-07
PLEKHO1	PLEKHO1	PLEKHO1	turquoise	-0.50963	2.28613e-41	0.593567	5.84875e-59	-0.580749	6.16197e-56	0.454876	2.79056e-32	0.135226	0.000845824
DDT	DDT	DDT	turquoise	-0.509435	2.4801e-41	0.797617	9.82303e-135	-0.825164	6.053e-152	0.603603	2.01291e-61	-0.203473	4.38344e-07
COIL	COIL	COIL	turquoise	0.509405	2.51079e-41	-0.626374	2.38639e-67	0.583991	1.09075e-56	-0.314388	2.27882e-15	-0.0883955	0.0295699
TRPC1	TRPC1	TRPC1	turquoise	0.509265	2.66261e-41	-0.823341	1.02885e-150	0.829523	6.04502e-155	-0.628095	8.12826e-68	0.0969606	0.0169595
PCDHA13	PCDHA13	PCDHA13	turquoise	0.508866	3.14464e-41	-0.744183	6.23066e-108	0.762416	2.81817e-116	-0.607842	1.72597e-62	0.0999088	0.0138727
NSMAF	NSMAF	NSMAF	turquoise	0.508784	3.25333e-41	-0.816734	2.26682e-146	0.848658	3.31617e-169	-0.649948	5.02779e-74	0.243081	1.33814e-09
CUL5	CUL5	CUL5	turquoise	0.508774	3.26684e-41	-0.76582	6.43684e-118	0.749447	2.88318e-110	-0.544499	4.47825e-48	0.0186119	0.647481
SHQ1	SHQ1	SHQ1	turquoise	0.508599	3.51462e-41	-0.783252	8.74022e-127	0.771539	9.69239e-121	-0.513581	4.34004e-42	0.00772252	0.849532
ARMC8	ARMC8	ARMC8	turquoise	0.508546	3.59258e-41	-0.876796	3.22881e-194	0.908799	1.82607e-231	-0.652487	8.84125e-75	0.196386	1.10482e-06
PLVAP	PLVAP	PLVAP	turquoise	-0.508327	3.9344e-41	0.729072	1.54609e-101	-0.693786	3.66586e-88	0.469572	1.46533e-34	-0.0530082	0.192531
FRY	FRY	FRY	turquoise	0.508225	4.10531e-41	-0.891193	1.60574e-209	0.943202	3.00498e-291	-0.785511	5.39688e-128	0.264087	3.96882e-11
OSBPL9	OSBPL9	OSBPL9	turquoise	0.50817	4.20125e-41	-0.792255	1.07913e-131	0.786249	2.15669e-128	-0.588897	7.65371e-58	0.0739868	0.0687481
TNPO1	TNPO1	TNPO1	turquoise	0.507863	4.77295e-41	-0.764378	3.2166e-117	0.736273	1.57411e-104	-0.456602	1.52604e-32	0.0570888	0.160437
LSM4	LSM4	LSM4	turquoise	-0.507848	4.80298e-41	0.617668	5.0226e-65	-0.665426	9.64854e-79	0.65154	1.6949e-74	-0.264789	3.5088e-11
ATAD3A	ATAD3A	ATAD3A	turquoise	-0.507593	5.33854e-41	0.786713	1.20998e-128	-0.804161	1.42609e-138	0.680144	1.69323e-83	-0.216502	7.34156e-08
CAPN1	CAPN1	CAPN1	turquoise	-0.507427	5.71974e-41	0.841297	1.69979e-163	-0.848938	1.98289e-169	0.563762	3.93166e-52	-0.0627049	0.123088
CBX7	CBX7	CBX7	turquoise	0.507398	5.7882e-41	-0.696546	3.87726e-89	0.746968	3.68597e-109	-0.719253	1.31095e-97	0.302256	2.87437e-14
SMARCA5	SMARCA5	SMARCA5	turquoise	0.507379	5.83496e-41	-0.802933	7.68597e-138	0.800113	3.50757e-136	-0.513792	3.96966e-42	0.121876	0.00265363
H6PD	H6PD	H6PD	turquoise	0.507313	5.9948e-41	-0.715057	5.56253e-96	0.74759	1.94946e-109	-0.631635	8.66829e-69	0.284921	8.79689e-13
DCUN1D4	DCUN1D4	DCUN1D4	turquoise	0.50725	6.15474e-41	-0.801663	4.32659e-137	0.811619	3.97126e-143	-0.612261	1.28091e-63	0.0435281	0.284696
KDR	KDR	KDR	turquoise	0.506944	6.98546e-41	-0.883583	3.52168e-201	0.941677	7.0779e-288	-0.738908	1.19463e-105	0.312046	3.751e-15
UPF3B	UPF3B	UPF3B	turquoise	0.506855	7.2489e-41	-0.563937	3.60163e-52	0.531498	1.75403e-45	-0.294394	1.39621e-13	-0.164617	4.66457e-05
CX3CL1	CX3CL1	CX3CL1	turquoise	-0.506775	7.4915e-41	0.685817	2.08935e-85	-0.626758	1.87816e-67	0.362817	2.72168e-20	0.1269	0.00174741
EPB42	EPB42	EPB42	turquoise	0.506677	7.80218e-41	-0.847294	3.98997e-168	0.883358	6.08919e-201	-0.707324	4.66711e-93	0.217574	6.30568e-08
C12orf29	C12orf29	C12orf29	turquoise	0.50663	7.95693e-41	-0.8187	1.20634e-147	0.807092	2.44171e-140	-0.553159	7.24904e-50	0.0360256	0.375994
TNFAIP2	TNFAIP2	TNFAIP2	turquoise	-0.506115	9.84183e-41	0.63809	1.3574e-70	-0.579277	1.34361e-55	0.344041	2.79784e-18	0.225871	1.89194e-08
CEBPG	CEBPG	CEBPG	turquoise	-0.505803	1.11952e-40	0.718756	2.05006e-97	-0.727235	8.65417e-101	0.657022	3.8039e-76	-0.172232	2.01705e-05
NCOA4	NCOA4	NCOA4	turquoise	0.505678	1.17856e-40	-0.837031	2.55484e-160	0.870888	1.74425e-188	-0.667235	2.59901e-79	0.328837	9.52963e-17
LUC7L	LUC7L	LUC7L	turquoise	0.505677	1.17906e-40	-0.547706	9.86338e-49	0.540343	3.10701e-47	-0.450719	1.17692e-31	-0.108665	0.00741925
RPL18A	RPL18A	RPL18A	turquoise	-0.505232	1.41642e-40	0.895936	4.85036e-215	-0.950222	4.39297e-308	0.729605	9.35311e-102	-0.275178	5.43972e-12
TOMM22	TOMM22	TOMM22	turquoise	-0.505006	1.55454e-40	0.772758	2.36767e-121	-0.826748	5.02654e-153	0.673417	2.73324e-81	-0.21381	1.07197e-07
KIF13B	KIF13B	KIF13B	turquoise	0.504947	1.59248e-40	-0.672653	4.82704e-81	0.693167	6.04549e-88	-0.607876	1.69224e-62	0.141038	0.000497312
POLR3K	POLR3K	POLR3K	turquoise	-0.504781	1.70509e-40	0.698648	6.8839e-90	-0.748432	8.20727e-110	0.652329	9.85748e-75	-0.1902	2.40997e-06
ATP11B	ATP11B	ATP11B	turquoise	0.504503	1.91188e-40	-0.816211	4.92013e-146	0.85454	5.43116e-174	-0.622981	1.95912e-66	0.238552	2.74114e-09
PCDHA11	PCDHA11	PCDHA11	turquoise	0.504492	1.9203e-40	-0.720214	5.50171e-98	0.72876	2.07376e-101	-0.597991	4.91847e-60	0.0214615	0.597993
OVOL2	OVOL2	OVOL2	turquoise	-0.504358	2.02901e-40	0.745307	1.99779e-108	-0.774386	3.5535e-122	0.573357	2.97007e-54	-0.216008	7.872e-08
MAGI2	MAGI2	MAGI2	turquoise	0.504181	2.18194e-40	-0.80796	7.22165e-141	0.791201	4.17205e-131	-0.575457	9.97278e-55	-0.0228226	0.574976
EHD4	EHD4	EHD4	turquoise	-0.50418	2.18302e-40	0.63617	4.72208e-70	-0.601731	5.88747e-61	0.422229	1.34732e-27	0.246019	8.33777e-10
POR	POR	POR	turquoise	-0.503829	2.52063e-40	0.72072	3.47736e-98	-0.727565	6.35647e-101	0.567103	7.30483e-53	-0.132657	0.00106273
PPIF	PPIF	PPIF	turquoise	-0.503822	2.52796e-40	0.690756	4.19339e-87	-0.699693	2.89993e-90	0.610214	4.29393e-63	-0.0389661	0.338257
GSPT2	GSPT2	GSPT2	turquoise	0.503751	2.602e-40	-0.767893	6.23536e-119	0.764086	4.44681e-117	-0.569288	2.40472e-53	0.116167	0.00419017
CD74	CD74	CD74	turquoise	-0.50328	3.15575e-40	0.686352	1.37424e-85	-0.637481	2.0171e-70	0.334849	2.41743e-17	0.418688	4.05028e-27
GPRC5C	GPRC5C	GPRC5C	turquoise	-0.503154	3.32314e-40	0.633822	2.14367e-69	-0.605124	8.37238e-62	0.389037	2.47404e-23	-0.000139369	0.997268
DEFB1	DEFB1	DEFB1	turquoise	-0.503064	3.44726e-40	0.676919	1.9706e-82	-0.671794	9.13237e-81	0.446159	5.57835e-31	-0.0914956	0.0242952
AGL	AGL	AGL	turquoise	0.502986	3.55917e-40	-0.857008	4.60943e-176	0.862807	4.36486e-181	-0.610755	3.12142e-63	0.151427	0.000182851
COL6A2	COL6A2	COL6A2	turquoise	-0.502757	3.90787e-40	0.715616	3.38827e-96	-0.677995	8.71892e-83	0.457676	1.0465e-32	0.0324536	0.425176
CALML4	CALML4	CALML4	turquoise	0.502724	3.96149e-40	-0.631685	8.39676e-69	0.654799	1.79036e-75	-0.486792	2.238e-37	0.080363	0.0479947
TOR1AIP2	TOR1AIP2	TOR1AIP2	turquoise	0.502286	4.73503e-40	-0.750429	1.04147e-110	0.739424	7.18554e-106	-0.559674	3.00506e-51	-0.102843	0.0113031
DICER1	DICER1	DICER1	turquoise	0.502225	4.85578e-40	-0.690041	7.41958e-87	0.697419	1.89493e-89	-0.503738	2.61665e-40	0.0764156	0.0601088
PDGFC	PDGFC	PDGFC	turquoise	0.502095	5.11942e-40	-0.817074	1.36852e-146	0.84126	1.81057e-163	-0.64494	1.47615e-72	0.214468	9.77724e-08
FXYD3	FXYD3	FXYD3	turquoise	-0.501906	5.52837e-40	0.739393	7.41075e-106	-0.73769	3.94928e-105	0.474243	2.61632e-35	-0.129473	0.00140253
ANXA8	ANXA8	ANXA8	turquoise	0.501837	5.68696e-40	-0.850276	1.67903e-170	0.885892	1.19863e-203	-0.71374	1.77862e-95	0.210499	1.69615e-07
DENND4C	DENND4C	DENND4C	turquoise	0.501817	5.73324e-40	-0.662954	5.71076e-78	0.649627	6.25819e-74	-0.475797	1.46665e-35	0.146308	0.000301856
BCL2L1	BCL2L1	BCL2L1	turquoise	-0.501816	5.73568e-40	0.711381	1.40423e-94	-0.684222	7.26192e-85	0.414252	1.57894e-26	-0.0786926	0.0528452
NR0B1	NR0B1	NR0B1	turquoise	0.501733	5.93178e-40	-0.716699	1.29308e-96	0.71251	5.23503e-95	-0.489778	6.99765e-38	0.0385709	0.343183
SLC38A6	SLC38A6	SLC38A6	turquoise	0.501731	5.93823e-40	-0.835972	1.51911e-159	0.859629	2.63525e-178	-0.677829	9.88851e-83	0.177557	1.09817e-05
CBR4	CBR4	CBR4	turquoise	0.501475	6.58773e-40	-0.758533	1.9455e-114	0.759557	6.42213e-115	-0.560361	2.13876e-51	0.0491238	0.227233
UPF3A	UPF3A	UPF3A	turquoise	0.501435	6.69703e-40	-0.721963	1.12274e-98	0.725869	3.08723e-100	-0.557447	8.99151e-51	-0.0208371	0.60869
STXBP3	STXBP3	STXBP3	turquoise	0.501283	7.12402e-40	-0.873206	1.06377e-190	0.893233	7.30881e-212	-0.66385	3.00358e-78	0.218316	5.67268e-08
ALDH9A1	ALDH9A1	ALDH9A1	turquoise	0.5012	7.36874e-40	-0.829501	6.25716e-155	0.821309	2.32896e-149	-0.578942	1.60376e-55	0.136236	0.000772434
SOCS5	SOCS5	SOCS5	turquoise	0.500726	8.93099e-40	-0.68316	1.65724e-84	0.68417	7.56434e-85	-0.51584	1.66209e-42	-0.0152899	0.707187
TRPM2	TRPM2	TRPM2	turquoise	-0.500708	8.99584e-40	0.677258	1.52407e-82	-0.645607	9.44849e-73	0.440683	3.50394e-30	0.337895	1.19249e-17
NUDT9	NUDT9	NUDT9	turquoise	0.500534	9.65438e-40	-0.762742	1.968e-116	0.77586	6.30198e-123	-0.627431	1.23214e-67	0.0709924	0.0807728
SPAG4	SPAG4	SPAG4	turquoise	-0.500314	1.05553e-39	0.614649	3.08749e-64	-0.614803	2.81681e-64	0.4495	1.78767e-31	-0.20853	2.22076e-07
NOC3L	NOC3L	NOC3L	turquoise	0.500291	1.06555e-39	-0.804561	8.21956e-139	0.79474	4.31442e-133	-0.533627	6.71594e-46	0.0771227	0.0577697
RUFY1	RUFY1	RUFY1	turquoise	0.500178	1.11541e-39	-0.605386	7.19447e-62	0.609857	5.29841e-63	-0.517731	7.40254e-43	0.0524565	0.197208
SPATA5L1	SPATA5L1	SPATA5L1	turquoise	0.500083	1.15903e-39	-0.619228	1.95066e-65	0.582688	2.19281e-56	-0.384636	8.38385e-23	-0.0856514	0.0350304
NDUFA3	NDUFA3	NDUFA3	turquoise	-0.499864	1.26655e-39	0.607356	2.29134e-62	-0.630202	2.15165e-68	0.464763	8.39754e-34	-0.220358	4.23204e-08
MRPL15	MRPL15	MRPL15	turquoise	-0.499694	1.35632e-39	0.582904	1.95402e-56	-0.615298	2.09404e-64	0.563673	4.11239e-52	-0.0556476	0.171277
HMGA1	HMGA1	HMGA1	turquoise	-0.499037	1.76858e-39	0.859246	5.64198e-178	-0.886555	2.29558e-204	0.716761	1.2242e-96	-0.190943	2.19722e-06
PGM3	PGM3	PGM3	turquoise	0.498926	1.84933e-39	-0.797806	7.64573e-135	0.811767	3.21026e-143	-0.552024	1.25304e-49	0.0577767	0.155449
NAE1	NAE1	NAE1	turquoise	0.49862	2.09256e-39	-0.693211	5.83194e-88	0.648459	1.38223e-73	-0.371176	3.12777e-21	-0.0540975	0.183536
KLK8	KLK8	KLK8	turquoise	-0.498607	2.10294e-39	0.729151	1.43558e-101	-0.730932	2.66565e-102	0.507285	6.06643e-41	-0.0523784	0.197877
RNF128	RNF128	RNF128	turquoise	0.498574	2.13123e-39	-0.824278	2.40729e-151	0.83287	2.62086e-157	-0.616402	1.07831e-64	0.115709	0.00434279
DPYD	DPYD	DPYD	turquoise	0.498484	2.20967e-39	-0.886446	3.01696e-204	0.932195	9.32837e-269	-0.751321	4.11619e-111	0.421156	1.88314e-27
ATP2A2	ATP2A2	ATP2A2	turquoise	-0.498369	2.3143e-39	0.713793	1.69741e-95	-0.727678	5.72075e-101	0.580016	9.08778e-56	-0.0922468	0.0231469
P2RY6	P2RY6	P2RY6	turquoise	-0.498253	2.42551e-39	0.632184	6.10821e-69	-0.564748	2.39771e-52	0.327708	1.2287e-16	0.362302	3.10396e-20
UBA3	UBA3	UBA3	turquoise	0.498222	2.45594e-39	-0.863704	6.95743e-182	0.880125	1.40263e-197	-0.630188	2.1709e-68	0.17255	1.94612e-05
PRKCD	PRKCD	PRKCD	turquoise	-0.498174	2.50369e-39	0.821936	8.93188e-150	-0.832441	5.29692e-157	0.598181	4.41831e-60	-0.145585	0.000323578
SLC2A4RG	SLC2A4RG	SLC2A4RG	turquoise	-0.498164	2.5134e-39	0.849767	4.3068e-170	-0.88567	2.08402e-203	0.705589	2.05158e-92	-0.258731	1.00311e-10
PUF60	PUF60	PUF60	turquoise	-0.498163	2.51427e-39	0.795754	1.14516e-133	-0.812761	7.64161e-144	0.642538	7.30081e-72	-0.104138	0.0103098
RHOBTB1	RHOBTB1	RHOBTB1	turquoise	0.497922	2.77038e-39	-0.686285	1.44838e-85	0.676655	2.40543e-82	-0.498471	2.22183e-39	-0.0642477	0.114117
MAP4K3	MAP4K3	MAP4K3	turquoise	0.497825	2.88102e-39	-0.753334	4.98928e-112	0.737777	3.62812e-105	-0.504337	2.04651e-40	-0.0445638	0.273381
WASF3	WASF3	WASF3	turquoise	0.497752	2.96678e-39	-0.734169	1.20575e-103	0.717739	5.10553e-97	-0.57566	8.97458e-55	-0.0391043	0.336546
TNS3	TNS3	TNS3	turquoise	0.497506	3.27394e-39	-0.575214	1.13202e-54	0.576923	4.63495e-55	-0.470775	9.42403e-35	0.258639	1.01904e-10
FAM172A	FAM172A	FAM172A	turquoise	0.497475	3.31593e-39	-0.695517	8.98565e-89	0.662944	5.75524e-78	-0.513711	4.10869e-42	-0.0762204	0.0607683
CRIPT	CRIPT	CRIPT	turquoise	0.497458	3.33849e-39	-0.828194	5.07334e-154	0.811372	5.66201e-143	-0.552904	8.19835e-50	0.0505187	0.214293
ATG12	ATG12	ATG12	turquoise	0.497179	3.73259e-39	-0.756726	1.35948e-113	0.773598	8.92268e-122	-0.588637	8.81871e-58	0.11039	0.00652478
MED21	MED21	MED21	turquoise	0.496525	4.8504e-39	-0.750118	1.43808e-110	0.733806	1.70975e-103	-0.482315	1.25154e-36	-0.0181625	0.655438
UIMC1	UIMC1	UIMC1	turquoise	0.496336	5.23227e-39	-0.681095	8.16035e-84	0.69446	2.12236e-88	-0.520268	2.48068e-43	0.0567759	0.162745
PCDH1	PCDH1	PCDH1	turquoise	-0.496228	5.46188e-39	0.724794	8.35389e-100	-0.663894	2.9115e-78	0.387995	3.30852e-23	0.0803047	0.0481573
CD248	CD248	CD248	turquoise	-0.496212	5.49676e-39	0.567313	6.56843e-53	-0.524467	3.98044e-44	0.384872	7.85635e-23	0.0864792	0.0332992
PITPNC1	PITPNC1	PITPNC1	turquoise	0.496153	5.62986e-39	-0.741252	1.17378e-106	0.739212	8.85828e-106	-0.565107	2.00197e-52	-0.0016796	0.967087
SGMS1	SGMS1	SGMS1	turquoise	0.496127	5.68801e-39	-0.806652	4.51621e-140	0.837999	4.94483e-161	-0.65995	4.84471e-77	0.264321	3.80916e-11
WTAP	WTAP	WTAP	turquoise	0.496092	5.76796e-39	-0.807905	7.8012e-141	0.823273	1.14338e-150	-0.598711	3.27665e-60	0.19921	7.67431e-07
SLC25A1	SLC25A1	SLC25A1	turquoise	-0.496084	5.78539e-39	0.739991	4.10171e-106	-0.745147	2.35054e-108	0.563578	4.31147e-52	-0.12851	0.0015236
PBX3	PBX3	PBX3	turquoise	0.496065	5.82971e-39	-0.735911	2.23716e-104	0.753041	6.78617e-112	-0.553398	6.45653e-50	0.233622	5.88722e-09
FBXW7	FBXW7	FBXW7	turquoise	0.495989	6.00929e-39	-0.797449	1.22752e-134	0.823455	8.62423e-151	-0.617952	4.23006e-65	0.107726	0.00795058
AOX1	AOX1	AOX1	turquoise	0.495983	6.0248e-39	-0.876003	1.97471e-193	0.898917	1.19811e-218	-0.728755	2.08373e-101	0.234868	4.86094e-09
LGR4	LGR4	LGR4	turquoise	0.495952	6.09851e-39	-0.617241	6.50281e-65	0.572475	4.68419e-54	-0.327159	1.38992e-16	0.00623759	0.878212
CNN3	CNN3	CNN3	turquoise	-0.49565	6.88098e-39	0.623491	1.43031e-66	-0.617856	4.48269e-65	0.473176	3.8874e-35	-0.0194507	0.632738
ADAP1	ADAP1	ADAP1	turquoise	-0.495539	7.19114e-39	0.678476	6.05052e-83	-0.648891	1.03195e-73	0.405992	1.88486e-25	-0.076652	0.0593183
TRMT11	TRMT11	TRMT11	turquoise	0.495417	7.55e-39	-0.719441	1.10599e-97	0.705408	2.39399e-92	-0.484913	4.62309e-37	-0.0663806	0.102569
PRKD3	PRKD3	PRKD3	turquoise	0.495375	7.67631e-39	-0.801206	8.03659e-137	0.790113	1.66931e-130	-0.488052	1.37225e-37	0.0995802	0.0141903
HSD17B11	HSD17B11	HSD17B11	turquoise	0.495276	7.98707e-39	-0.807809	8.93466e-141	0.814323	7.88639e-145	-0.609437	6.78399e-63	0.21126	1.52744e-07
LSR	LSR	LSR	turquoise	-0.495233	8.12566e-39	0.795633	1.34232e-133	-0.811759	3.2461e-143	0.616667	9.19308e-65	-0.162488	5.85804e-05
PCSK5	PCSK5	PCSK5	turquoise	0.495066	8.68256e-39	-0.795463	1.67695e-133	0.820809	4.98737e-149	-0.610192	4.35113e-63	0.12632	0.00183513
PCGF3	PCGF3	PCGF3	turquoise	0.494935	9.14711e-39	-0.696702	3.41073e-89	0.709124	9.93299e-94	-0.526064	1.97124e-44	0.0395064	0.331597
ECHDC2	ECHDC2	ECHDC2	turquoise	0.494934	9.15282e-39	-0.501215	7.32193e-40	0.501647	6.14293e-40	-0.452829	5.68128e-32	-0.0248313	0.541792
SLC43A3	SLC43A3	SLC43A3	turquoise	-0.494766	9.78396e-39	0.669067	6.8156e-80	-0.618517	3.00316e-65	0.47512	1.88811e-35	0.185992	4.0382e-06
TRABD	TRABD	TRABD	turquoise	-0.494542	1.06956e-38	0.834444	1.94616e-158	-0.823821	4.89809e-151	0.570982	1.01017e-53	-0.0975196	0.0163318
TPP1	TPP1	TPP1	turquoise	0.494087	1.28145e-38	-0.763408	9.42612e-117	0.816752	2.20733e-146	-0.697122	2.4177e-89	0.416498	7.94892e-27
SPTLC1	SPTLC1	SPTLC1	turquoise	0.494086	1.28173e-38	-0.739925	4.37978e-106	0.746413	6.49387e-109	-0.524723	3.55734e-44	0.126454	0.00181448
ADRA2A	ADRA2A	ADRA2A	turquoise	0.494054	1.2985e-38	-0.638908	7.96053e-71	0.647905	2.01176e-73	-0.541304	1.99033e-47	0.115588	0.00438394
STK24	STK24	STK24	turquoise	0.494038	1.30673e-38	-0.739893	4.52078e-106	0.77044	3.42922e-120	-0.588533	9.33859e-58	0.188796	2.86654e-06
SCAMP4	SCAMP4	SCAMP4	turquoise	-0.493978	1.33805e-38	0.863654	7.7047e-182	-0.88717	4.90555e-205	0.649587	6.42919e-74	-0.185909	4.07937e-06
DMD	DMD	DMD	turquoise	0.493967	1.34371e-38	-0.855235	1.43088e-174	0.881306	8.51069e-199	-0.681795	4.76123e-84	0.163121	5.47608e-05
DEK	DEK	DEK	turquoise	0.493561	1.57849e-38	-0.709066	1.04486e-93	0.693086	6.4542e-88	-0.332004	4.64407e-17	0.0969205	0.0170053
RFXANK	RFXANK	RFXANK	turquoise	-0.49356	1.57923e-38	0.821865	9.9556e-150	-0.860788	2.59997e-179	0.646964	3.79599e-73	-0.237061	3.46046e-09
SKIL	SKIL	SKIL	turquoise	-0.493116	1.88226e-38	0.640424	2.94572e-71	-0.636933	2.88027e-70	0.543436	7.36963e-48	-0.161243	6.68458e-05
SDHB	SDHB	SDHB	turquoise	-0.492934	2.02327e-38	0.538711	6.59751e-47	-0.53844	7.47613e-47	0.476459	1.14499e-35	0.0953384	0.0189022
INHBB	INHBB	INHBB	turquoise	-0.492775	2.1542e-38	0.656118	7.15282e-76	-0.625201	4.95776e-67	0.459193	6.13001e-33	-0.0616456	0.129559
TP53I11	TP53I11	TP53I11	turquoise	-0.492635	2.27702e-38	0.672314	6.20799e-81	-0.62457	7.33492e-67	0.438241	7.86698e-30	0.00240226	0.95294
GRINA	GRINA	GRINA	turquoise	-0.492512	2.38949e-38	0.905867	1.63027e-227	-0.933	2.8729e-270	0.685377	2.94876e-85	-0.193694	1.55605e-06
ARFIP2	ARFIP2	ARFIP2	turquoise	-0.492316	2.58205e-38	0.770275	4.14314e-120	-0.797072	2.02046e-134	0.606108	4.73644e-62	-0.269844	1.43085e-11
DUSP10	DUSP10	DUSP10	turquoise	-0.492129	2.77966e-38	0.626831	1.79467e-67	-0.586649	2.6002e-57	0.418121	4.82507e-27	0.141942	0.000457063
RIOK2	RIOK2	RIOK2	turquoise	0.491661	3.34228e-38	-0.697181	2.30236e-89	0.678914	4.33242e-83	-0.488289	1.25143e-37	-0.00536248	0.895192
CSGALNACT2	CSGALNACT2	CSGALNACT2	turquoise	0.491125	4.12635e-38	-0.829292	8.75211e-155	0.890603	7.48019e-209	-0.719611	9.48693e-98	0.33229	4.35029e-17
QKI	QKI	QKI	turquoise	0.491022	4.29798e-38	-0.777306	1.13818e-123	0.792045	1.41249e-131	-0.587875	1.33613e-57	0.251197	3.56865e-10
RTN1	RTN1	RTN1	turquoise	0.491019	4.3024e-38	-0.855286	1.2975e-174	0.906382	3.36712e-228	-0.735134	4.74905e-104	0.403409	4.03537e-25
MAL	MAL	MAL	turquoise	-0.490265	5.78309e-38	0.611985	1.50847e-63	-0.569503	2.15537e-53	0.358616	7.88419e-20	-0.0582043	0.152409
TFEB	TFEB	TFEB	turquoise	-0.490163	6.01844e-38	0.719469	1.07817e-97	-0.653769	3.65391e-75	0.320602	5.94199e-16	0.114005	0.00495671
NDUFB11	NDUFB11	NDUFB11	turquoise	-0.490137	6.08178e-38	0.665862	7.03886e-79	-0.682648	2.46349e-84	0.564345	2.93606e-52	-0.164667	4.63946e-05
MACF1	MACF1	MACF1	turquoise	0.490062	6.26275e-38	-0.573783	2.38179e-54	0.614356	3.67918e-64	-0.543378	7.57241e-48	0.178958	9.32951e-06
CD24	CD24	CD24	turquoise	-0.489939	6.57117e-38	0.841737	7.88548e-164	-0.875882	2.59965e-193	0.6554	1.17959e-75	-0.235096	4.69241e-09
EIF4EBP1	EIF4EBP1	EIF4EBP1	turquoise	-0.489724	7.1483e-38	0.707585	3.73321e-93	-0.733733	1.83524e-103	0.651321	1.96884e-74	-0.194812	1.35051e-06
CD302	CD302	CD302	turquoise	0.489417	8.05979e-38	-0.849853	3.67669e-170	0.870943	1.54526e-188	-0.674958	8.6275e-82	0.33765	1.26245e-17
PRG4	PRG4	PRG4	turquoise	0.489338	8.31089e-38	-0.832866	2.64048e-157	0.873736	3.2668e-191	-0.688638	2.26309e-86	0.242458	1.47807e-09
CHORDC1	CHORDC1	CHORDC1	turquoise	0.489305	8.41969e-38	-0.778665	2.25365e-124	0.806689	4.28978e-140	-0.585658	4.44639e-57	0.0782449	0.0542126
HERC2P2	HERC2P2	HERC2P2	turquoise	0.489152	8.93842e-38	-0.615917	1.44366e-64	0.651229	2.09718e-74	-0.506498	8.40277e-41	0.0917605	0.0238847
MYL9	MYL9	MYL9	turquoise	-0.488829	1.01371e-37	0.574828	1.38393e-54	-0.518692	4.89808e-43	0.246242	8.04232e-10	0.025533	0.530429
MOSPD2	MOSPD2	MOSPD2	turquoise	0.488716	1.05929e-37	-0.794483	6.03534e-133	0.812205	1.70726e-143	-0.587869	1.34073e-57	0.192532	1.8013e-06
SYNJ1	SYNJ1	SYNJ1	turquoise	0.488603	1.10728e-37	-0.712968	3.50635e-95	0.746395	6.61232e-109	-0.571883	6.35811e-54	0.226977	1.60556e-08
SMAD2	SMAD2	SMAD2	turquoise	0.488591	1.11256e-37	-0.688306	2.94265e-86	0.682333	3.14465e-84	-0.509492	2.42176e-41	0.0525255	0.196618
YIPF2	YIPF2	YIPF2	turquoise	-0.488522	1.14275e-37	0.759271	8.76228e-115	-0.804082	1.58994e-138	0.579156	1.43194e-55	-0.242418	1.48756e-09
HSPB1	HSPB1	HSPB1	turquoise	-0.488493	1.15556e-37	0.668594	9.6355e-80	-0.631682	8.41063e-69	0.444398	1.01102e-30	-0.0825554	0.0421998
NT5DC2	NT5DC2	NT5DC2	turquoise	-0.488417	1.1906e-37	0.848693	3.11048e-169	-0.898727	2.05076e-218	0.733461	2.38201e-103	-0.332845	3.831e-17
BECN1	BECN1	BECN1	turquoise	0.488298	1.24696e-37	-0.718173	3.46074e-97	0.744898	3.02518e-108	-0.595613	1.86966e-59	0.299679	4.85086e-14
DTYMK	DTYMK	DTYMK	turquoise	-0.488177	1.30707e-37	0.770965	1.87708e-120	-0.821699	1.28459e-149	0.760104	3.54431e-115	-0.310998	4.68229e-15
MRFAP1L1	MRFAP1L1	MRFAP1L1	turquoise	0.48813	1.3313e-37	-0.666765	3.6558e-79	0.634912	1.06392e-69	-0.448085	2.89925e-31	0.0501337	0.21781
PDSS2	PDSS2	PDSS2	turquoise	0.487959	1.42272e-37	-0.726612	1.54739e-100	0.700329	1.70966e-90	-0.492734	2.18912e-38	0.0288096	0.479014
MIS12	MIS12	MIS12	turquoise	0.487908	1.45134e-37	-0.847531	2.59579e-168	0.855813	4.6916e-175	-0.60518	8.10468e-62	0.160146	7.50209e-05
PDCD5	PDCD5	PDCD5	turquoise	-0.487899	1.45638e-37	0.784505	1.87344e-127	-0.825119	6.49971e-152	0.694884	1.50412e-88	-0.264823	3.48798e-11
HECA	HECA	HECA	turquoise	0.487761	1.53628e-37	-0.730947	2.62796e-102	0.768318	3.85512e-119	-0.60587	5.43697e-62	0.222113	3.28279e-08
HEBP1	HEBP1	HEBP1	turquoise	0.4875	1.70055e-37	-0.785953	3.11858e-128	0.805466	2.35111e-139	-0.676747	2.24315e-82	0.10383	0.0105386
SLC27A3	SLC27A3	SLC27A3	turquoise	-0.487024	2.04501e-37	0.754693	1.18551e-112	-0.768696	2.50876e-119	0.585436	5.01057e-57	-0.157633	9.74526e-05
CTNNAL1	CTNNAL1	CTNNAL1	turquoise	0.486929	2.12233e-37	-0.673929	1.86455e-81	0.623765	1.20715e-66	-0.363283	2.41651e-20	-0.0528977	0.193461
ME1	ME1	ME1	turquoise	0.486847	2.19045e-37	-0.87665	4.50277e-194	0.897849	2.42045e-217	-0.64835	1.48896e-73	0.226761	1.65792e-08
SGCE	SGCE	SGCE	turquoise	0.486744	2.27945e-37	-0.789288	4.7578e-130	0.78396	3.66648e-127	-0.550025	3.26884e-49	0.137557	0.000685234
MAP2K4	MAP2K4	MAP2K4	turquoise	0.486518	2.48803e-37	-0.81523	2.0884e-145	0.827007	3.33895e-153	-0.604227	1.40564e-61	0.069269	0.0884324
TMEM123	TMEM123	TMEM123	turquoise	0.486353	2.65195e-37	-0.745067	2.55023e-108	0.745443	1.74169e-108	-0.541818	1.56706e-47	0.153325	0.00015122
ALAD	ALAD	ALAD	turquoise	0.48628	2.72844e-37	-0.730125	5.72215e-102	0.741354	1.0609e-106	-0.621254	5.66338e-66	0.138407	0.000634091
FCF1	FCF1	FCF1	turquoise	0.486001	3.0383e-37	-0.784469	1.95831e-127	0.767168	1.41434e-118	-0.54121	2.07911e-47	0.11693	0.00394634
LSM7	LSM7	LSM7	turquoise	-0.485957	3.09062e-37	0.738123	2.58352e-105	-0.784716	1.44292e-127	0.635772	6.10776e-70	-0.287581	5.28324e-13
FOSL2	FOSL2	FOSL2	turquoise	-0.485908	3.14934e-37	0.784937	1.09835e-127	-0.774098	4.97536e-122	0.523539	5.97544e-44	-0.0550538	0.175899
PRKAR2B	PRKAR2B	PRKAR2B	turquoise	0.485776	3.31507e-37	-0.817332	9.32487e-147	0.809343	1.02424e-141	-0.597054	8.33529e-60	0.0708975	0.0811798
LOXL2	LOXL2	LOXL2	turquoise	-0.485446	3.76402e-37	0.625279	4.72213e-67	-0.577788	2.94425e-55	0.408036	1.02712e-25	0.0202592	0.618665
SACM1L	SACM1L	SACM1L	turquoise	0.485445	3.76559e-37	-0.850574	9.64206e-171	0.865763	9.7594e-184	-0.627272	1.36191e-67	0.156009	0.000115172
CP	CP	CP	turquoise	-0.485078	4.33758e-37	0.735881	2.30348e-104	-0.725599	3.96551e-100	0.467607	3.0002e-34	-0.000536603	0.989482
ALG11	ALG11	ALG11	turquoise	0.485006	4.46072e-37	-0.687012	8.17834e-86	0.67393	1.86313e-81	-0.46215	2.14355e-33	0.0396618	0.329696
PRNP	PRNP	PRNP	turquoise	0.484526	5.3652e-37	-0.787303	5.78795e-129	0.802816	9.0063e-138	-0.675211	7.13955e-82	0.193185	1.65933e-06
PDAP1	PDAP1	PDAP1	turquoise	-0.484414	5.60143e-37	0.731788	1.18031e-102	-0.782795	1.52901e-126	0.635888	5.6653e-70	-0.230942	8.85566e-09
COPS2	COPS2	COPS2	turquoise	0.484171	6.14834e-37	-0.74511	2.43979e-108	0.7487	6.23057e-110	-0.588828	7.94847e-58	0.0805272	0.0475387
PRMT1	PRMT1	PRMT1	turquoise	-0.48416	6.17465e-37	0.867268	4.12952e-185	-0.922141	2.66202e-251	0.744879	3.08245e-108	-0.317486	1.17037e-15
RRBP1	RRBP1	RRBP1	turquoise	-0.483728	7.29005e-37	0.746506	5.90771e-109	-0.744544	4.32499e-108	0.50759	5.34472e-41	-0.15514	0.000125847
B3GAT3	B3GAT3	B3GAT3	turquoise	-0.483533	7.85309e-37	0.786935	9.17114e-129	-0.796815	2.83512e-134	0.586733	2.48532e-57	-0.189084	2.76666e-06
SERINC5	SERINC5	SERINC5	turquoise	0.483447	8.11798e-37	-0.659331	7.50846e-77	0.641446	1.50296e-71	-0.497696	3.03392e-39	-0.0738453	0.069281
TM2D3	TM2D3	TM2D3	turquoise	0.483361	8.38929e-37	-0.701732	5.30301e-91	0.70947	7.37151e-94	-0.546305	1.91399e-48	0.0798958	0.049312
GHR	GHR	GHR	turquoise	0.483326	8.50386e-37	-0.828961	1.48836e-154	0.875912	2.42618e-193	-0.709657	6.27089e-94	0.257098	1.32532e-10
MPG	MPG	MPG	turquoise	-0.48287	1.01223e-36	0.542785	9.99121e-48	-0.545943	2.27058e-48	0.307079	1.06417e-14	0.0412615	0.310548
MRPL4	MRPL4	MRPL4	turquoise	-0.482856	1.01786e-36	0.745399	1.82022e-108	-0.787433	4.91863e-129	0.649564	6.53282e-74	-0.239369	2.41134e-09
FBXW2	FBXW2	FBXW2	turquoise	0.482789	1.0441e-36	-0.815683	1.07239e-145	0.855482	8.88719e-175	-0.634446	1.43526e-69	0.214953	9.13385e-08
PCDHA3	PCDHA3	PCDHA3	turquoise	0.482642	1.10445e-36	-0.602344	4.1456e-61	0.573523	2.72549e-54	-0.431563	6.94922e-29	-0.0398946	0.326863
METTL7A	METTL7A	METTL7A	turquoise	0.482634	1.10812e-36	-0.842895	1.03758e-164	0.847057	6.1434e-168	-0.644124	2.54471e-72	0.220459	4.1707e-08
NPY1R	NPY1R	NPY1R	turquoise	0.482536	1.15003e-36	-0.877511	6.23832e-195	0.924468	4.00483e-255	-0.72083	3.14863e-98	0.220912	3.90688e-08
UNC93B1	UNC93B1	UNC93B1	turquoise	-0.482064	1.37717e-36	0.66489	1.42087e-78	-0.623256	1.65323e-66	0.37806	5.01748e-22	0.216847	6.99145e-08
BZW2	BZW2	BZW2	turquoise	-0.481385	1.78351e-36	0.587714	1.45847e-57	-0.632314	5.62342e-69	0.564233	3.10579e-52	-0.205056	3.54936e-07
PROS1	PROS1	PROS1	turquoise	0.481374	1.79144e-36	-0.865374	2.19914e-183	0.90523	1.1283e-226	-0.730259	5.04215e-102	0.268668	1.76582e-11
CMAS	CMAS	CMAS	turquoise	0.481213	1.90433e-36	-0.756235	2.29786e-113	0.735488	3.37151e-104	-0.520154	2.60605e-43	0.0251191	0.537117
TBC1D8B	TBC1D8B	TBC1D8B	turquoise	0.481185	1.92466e-36	-0.779512	8.16679e-125	0.801657	4.36462e-137	-0.637364	2.177e-70	0.0860705	0.0341445
ADAMTS3	ADAMTS3	ADAMTS3	turquoise	0.481128	1.96692e-36	-0.86681	1.08656e-184	0.893719	1.99049e-212	-0.683566	1.20924e-84	0.139479	0.000574642
TOM1L1	TOM1L1	TOM1L1	turquoise	0.481057	2.02071e-36	-0.761927	4.82379e-116	0.76023	3.09028e-115	-0.50988	2.05885e-41	0.0549785	0.176491
PSD4	PSD4	PSD4	turquoise	-0.480976	2.08415e-36	0.843948	1.61443e-165	-0.864108	3.02866e-182	0.615608	1.73831e-64	-0.150335	0.000203781
DIXDC1	DIXDC1	DIXDC1	turquoise	0.480904	2.14154e-36	-0.839474	3.97626e-162	0.8705	4.05213e-188	-0.727843	4.9014e-101	0.12574	0.00192689
EPB41L4B	EPB41L4B	EPB41L4B	turquoise	0.48085	2.18622e-36	-0.732752	4.70216e-103	0.726532	1.6662e-100	-0.513182	5.1388e-42	-0.0396395	0.32997
ITGB4	ITGB4	ITGB4	turquoise	-0.480662	2.34756e-36	0.6526	8.18551e-75	-0.581742	3.63323e-56	0.241325	1.77016e-09	0.0771716	0.0576107
KIAA0040	KIAA0040	KIAA0040	turquoise	-0.480469	2.52627e-36	0.641405	1.54378e-71	-0.607215	2.48773e-62	0.337888	1.19441e-17	0.0804616	0.0477203
PTENP1	PTENP1	PTENP1	turquoise	0.480186	2.81263e-36	-0.728366	3.00243e-101	0.743237	1.61502e-107	-0.558948	4.29951e-51	0.115897	0.00427952
LRBA	LRBA	LRBA	turquoise	0.480155	2.84512e-36	-0.590284	3.58209e-58	0.560529	1.96814e-51	-0.420916	2.02964e-27	-0.0393276	0.333792
GOLM1	GOLM1	GOLM1	turquoise	0.480086	2.92052e-36	-0.692905	7.46645e-88	0.692409	1.11376e-87	-0.430965	8.42719e-29	0.0186929	0.646052
STXBP1	STXBP1	STXBP1	turquoise	0.479969	3.05319e-36	-0.73624	1.62441e-104	0.793037	3.93386e-132	-0.673001	3.727e-81	0.109305	0.00707507
FLNA	FLNA	FLNA	turquoise	-0.479866	3.17446e-36	0.78389	3.99249e-127	-0.764294	3.53203e-117	0.548064	8.32383e-49	-0.00469277	0.90822
IGFBP2	IGFBP2	IGFBP2	turquoise	-0.479348	3.86173e-36	0.841952	5.4167e-164	-0.897473	6.92954e-217	0.736784	9.56895e-105	-0.311409	4.29254e-15
SIVA1	SIVA1	SIVA1	turquoise	-0.479168	4.13465e-36	0.59431	3.86811e-59	-0.628686	5.60524e-68	0.546436	1.79945e-48	-0.183537	5.42863e-06
TLN1	TLN1	TLN1	turquoise	-0.479147	4.16677e-36	0.776819	2.02744e-123	-0.770572	2.94861e-120	0.541182	2.10566e-47	0.0203132	0.617729
SMARCE1	SMARCE1	SMARCE1	turquoise	0.478881	4.60695e-36	-0.718065	3.81463e-97	0.690486	5.20199e-87	-0.460837	3.42207e-33	-0.0237087	0.56022
WDR44	WDR44	WDR44	turquoise	0.478779	4.78768e-36	-0.857758	1.06325e-176	0.902604	2.87409e-223	-0.699127	4.63461e-90	0.313994	2.47875e-15
OLFML1	OLFML1	OLFML1	turquoise	0.478697	4.93804e-36	-0.809788	5.44029e-142	0.851643	1.31296e-171	-0.695162	1.19989e-88	0.316025	1.60409e-15
DYNC2LI1	DYNC2LI1	DYNC2LI1	turquoise	0.478657	5.01277e-36	-0.687739	4.60904e-86	0.639539	5.26566e-71	-0.48445	5.52319e-37	-0.203119	4.59438e-07
FEZ2	FEZ2	FEZ2	turquoise	0.478496	5.32649e-36	-0.894931	7.55602e-214	0.929427	1.07514e-263	-0.717227	8.07249e-97	0.251356	3.47601e-10
TMPRSS4	TMPRSS4	TMPRSS4	turquoise	-0.478461	5.39699e-36	0.611554	1.94766e-63	-0.569463	2.19985e-53	0.387646	3.64569e-23	0.0113156	0.781019
CHUK	CHUK	CHUK	turquoise	0.478407	5.50842e-36	-0.856695	8.48974e-176	0.883469	4.65222e-201	-0.646701	4.53054e-73	0.217659	6.22992e-08
EPS15	EPS15	EPS15	turquoise	0.47816	6.04578e-36	-0.847361	3.53351e-168	0.874245	1.04694e-191	-0.668626	9.41654e-80	0.276429	4.32207e-12
NPAT	NPAT	NPAT	turquoise	0.478073	6.2463e-36	-0.694409	2.2126e-88	0.677738	1.05998e-82	-0.450635	1.2114e-31	0.0705957	0.0824866
TOMM40	TOMM40	TOMM40	turquoise	-0.477957	6.52574e-36	0.720864	3.05123e-98	-0.741408	1.00526e-106	0.672573	5.12466e-81	-0.25802	1.13283e-10
PLEKHA1	PLEKHA1	PLEKHA1	turquoise	0.477778	6.98097e-36	-0.654032	3.04681e-75	0.650091	4.56138e-74	-0.524576	3.79421e-44	-0.0928816	0.0222135
SH3BP5	SH3BP5	SH3BP5	turquoise	0.47768	7.24084e-36	-0.722973	4.4588e-99	0.743589	1.13375e-107	-0.595265	2.27103e-59	0.236077	4.03218e-09
PDIA5	PDIA5	PDIA5	turquoise	-0.477637	7.35952e-36	0.581717	3.68129e-56	-0.568965	2.83578e-53	0.415218	1.17619e-26	-0.101527	0.0123983
MFGE8	MFGE8	MFGE8	turquoise	-0.477479	7.80911e-36	0.725876	3.06729e-100	-0.701124	8.81746e-91	0.389443	2.20852e-23	-0.106538	0.00867245
TUBB3	TUBB3	TUBB3	turquoise	-0.477283	8.40596e-36	0.638565	9.95631e-71	-0.642145	9.4692e-72	0.496469	4.9618e-39	-0.172984	1.85319e-05
DGCR6L	DGCR6L	DGCR6L	turquoise	-0.477055	9.15746e-36	0.715522	3.68485e-96	-0.747731	1.68679e-109	0.55373	5.49739e-50	-0.131954	0.0011305
DNAJC16	DNAJC16	DNAJC16	turquoise	0.476846	9.90556e-36	-0.633068	3.47339e-69	0.631584	8.95143e-69	-0.455573	2.18827e-32	0.0219037	0.590469
SYT1	SYT1	SYT1	turquoise	0.476702	1.04531e-35	-0.643863	3.02935e-72	0.629216	4.01368e-68	-0.439639	4.95528e-30	-0.01478	0.716524
AMY2B	AMY2B	AMY2B	turquoise	0.476485	1.13382e-35	-0.595826	1.66028e-59	0.611953	1.53766e-63	-0.575238	1.11837e-54	0.0492887	0.225676
TTC27	TTC27	TTC27	turquoise	0.476336	1.199e-35	-0.652019	1.21975e-74	0.61228	1.2665e-63	-0.398218	1.82648e-24	0.0169109	0.6778
PCDHAC2	PCDHAC2	PCDHAC2	turquoise	0.47607	1.32424e-35	-0.757618	5.22043e-114	0.786386	1.81918e-128	-0.616847	8.24719e-65	0.158201	9.18907e-05
SLC30A9	SLC30A9	SLC30A9	turquoise	0.47594	1.39027e-35	-0.846942	7.56419e-168	0.850364	1.42459e-170	-0.613956	4.67101e-64	0.136786	0.000734938
B4GALT2	B4GALT2	B4GALT2	turquoise	-0.475644	1.55292e-35	0.630755	1.516e-68	-0.643893	2.96813e-72	0.515165	2.21655e-42	-0.135848	0.000799921
DDX60	DDX60	DDX60	turquoise	0.475502	1.63726e-35	-0.69179	1.8323e-87	0.686735	1.01661e-85	-0.436159	1.55991e-29	0.268751	1.74002e-11
DPY19L4	DPY19L4	DPY19L4	turquoise	0.475143	1.87182e-35	-0.649717	5.88354e-74	0.62538	4.43388e-67	-0.436343	1.46838e-29	-0.0127933	0.753296
ZFAND1	ZFAND1	ZFAND1	turquoise	0.474872	2.07059e-35	-0.77737	1.05497e-123	0.803455	3.75852e-138	-0.639622	4.98923e-71	0.109738	0.00685079
CASP7	CASP7	CASP7	turquoise	0.474835	2.09936e-35	-0.768718	2.4469e-119	0.820721	5.69941e-149	-0.630648	1.622e-68	0.296428	9.31846e-14
TRIM2	TRIM2	TRIM2	turquoise	0.474635	2.26187e-35	-0.724584	1.01376e-99	0.735208	4.42074e-104	-0.587676	1.48914e-57	-0.0185369	0.648807
CUL3	CUL3	CUL3	turquoise	0.474626	2.26942e-35	-0.605643	6.20138e-62	0.574514	1.6296e-54	-0.36076	4.59029e-20	-0.0533923	0.189323
FBXL6	FBXL6	FBXL6	turquoise	-0.47455	2.33419e-35	0.812382	1.32207e-143	-0.808007	6.76528e-141	0.592252	1.21154e-58	-0.163471	5.27507e-05
TMX4	TMX4	TMX4	turquoise	0.474537	2.3459e-35	-0.830675	9.40913e-156	0.840761	4.30944e-163	-0.643718	3.33639e-72	0.19829	8.64651e-07
RCN3	RCN3	RCN3	turquoise	-0.474239	2.62036e-35	0.661772	1.32864e-77	-0.615863	1.49164e-64	0.41112	4.07555e-26	0.00839513	0.836603
DNAJC10	DNAJC10	DNAJC10	turquoise	-0.473638	3.27626e-35	0.579167	1.42377e-55	-0.625913	3.18312e-67	0.529018	5.32015e-45	-0.300046	4.50443e-14
ECM2	ECM2	ECM2	turquoise	0.473589	3.33553e-35	-0.805956	1.1905e-139	0.849552	6.40966e-170	-0.697147	2.36777e-89	0.279638	2.38373e-12
DHX29	DHX29	DHX29	turquoise	0.473567	3.36253e-35	-0.851691	1.1993e-171	0.892708	2.95684e-211	-0.695558	8.68836e-89	0.204033	4.06914e-07
COL4A5	COL4A5	COL4A5	turquoise	0.473336	3.66442e-35	-0.774444	3.32245e-122	0.792356	9.47043e-132	-0.659495	6.68568e-77	0.00359467	0.929632
GPS1	GPS1	GPS1	turquoise	-0.472587	4.83435e-35	0.791677	2.26626e-131	-0.847074	5.9539e-168	0.704096	7.27194e-92	-0.270506	1.2704e-11
ZNF415	ZNF415	ZNF415	turquoise	0.472518	4.95927e-35	-0.628427	6.59637e-68	0.612795	9.32934e-64	-0.476138	1.29129e-35	-0.0681435	0.0937424
SLC39A8	SLC39A8	SLC39A8	turquoise	0.47249	5.01051e-35	-0.861102	1.38384e-179	0.900086	4.30513e-220	-0.675567	5.46091e-82	0.254626	2.01334e-10
AKT1	AKT1	AKT1	turquoise	-0.472344	5.28839e-35	0.736765	9.74373e-105	-0.734188	1.1836e-103	0.567228	6.85812e-53	-0.0814955	0.044923
CENPB	CENPB	CENPB	turquoise	-0.47225	5.47495e-35	0.755325	6.06329e-113	-0.78071	1.92708e-125	0.569709	1.93943e-53	-0.182628	6.05109e-06
WDR7	WDR7	WDR7	turquoise	0.472238	5.49863e-35	-0.755853	3.45462e-113	0.772859	2.10707e-121	-0.592716	9.3745e-59	0.251934	3.15794e-10
SSNA1	SSNA1	SSNA1	turquoise	-0.472062	5.86781e-35	0.627006	1.60831e-67	-0.642149	9.44515e-72	0.521126	1.7106e-43	-0.151042	0.000189999
CBWD2	CBWD2	CBWD2	turquoise	0.471795	6.47464e-35	-0.809613	6.9779e-142	0.81237	1.34517e-143	-0.563292	4.97428e-52	0.0102678	0.80085
ARHGEF10	ARHGEF10	ARHGEF10	turquoise	0.471279	7.82983e-35	-0.79324	3.02683e-132	0.837884	6.00994e-161	-0.683373	1.40474e-84	0.104605	0.00997114
ZNF268	ZNF268	ZNF268	turquoise	0.471096	8.37679e-35	-0.642207	9.09054e-72	0.569926	1.73554e-53	-0.342677	3.87044e-18	-0.190259	2.39221e-06
MCTP2	MCTP2	MCTP2	turquoise	0.470532	1.03033e-34	-0.787891	2.76801e-129	0.806083	9.97695e-140	-0.67552	5.65975e-82	0.126652	0.00178435
RNASEH2A	RNASEH2A	RNASEH2A	turquoise	-0.470119	1.19899e-34	0.705585	2.05896e-92	-0.755903	3.27697e-113	0.726189	2.29342e-100	-0.251757	3.25201e-10
KRT23	KRT23	KRT23	turquoise	-0.470099	1.20778e-34	0.617204	6.64864e-65	-0.59267	9.61168e-59	0.372897	1.9878e-21	0.00526984	0.896993
CBWD3	CBWD3	CBWD3	turquoise	0.46967	1.41325e-34	-0.734915	5.87296e-104	0.731967	9.95648e-103	-0.530461	2.79217e-45	-0.0793105	0.0510052
CRIM1	CRIM1	CRIM1	turquoise	0.469487	1.51154e-34	-0.828004	6.86558e-154	0.878273	1.07059e-195	-0.759803	4.91815e-115	0.255114	1.85428e-10
TFB1M	TFB1M	TFB1M	turquoise	0.469154	1.70701e-34	-0.678573	5.61762e-83	0.65201	1.22713e-74	-0.469711	1.39247e-34	0.0212763	0.601157
TSC22D2	TSC22D2	TSC22D2	turquoise	-0.468884	1.8838e-34	0.770135	4.86343e-120	-0.797288	1.51786e-134	0.624315	8.59125e-67	-0.307359	1.00402e-14
ZC3H3	ZC3H3	ZC3H3	turquoise	-0.468391	2.25505e-34	0.823147	1.38891e-150	-0.82421	2.67915e-151	0.616532	9.96985e-65	-0.139944	0.000550456
MED17	MED17	MED17	turquoise	0.468387	2.25856e-34	-0.591693	1.64959e-58	0.549727	3.77005e-49	-0.385009	7.56375e-23	-0.158732	8.69655e-05
DNAJC12	DNAJC12	DNAJC12	turquoise	0.468254	2.37065e-34	-0.657353	3.01777e-76	0.633187	3.21884e-69	-0.496744	4.44387e-39	-0.0624706	0.124497
ZBTB20	ZBTB20	ZBTB20	turquoise	0.467997	2.60377e-34	-0.64395	2.85745e-72	0.628184	7.68204e-68	-0.542284	1.26195e-47	-0.0860796	0.0341254
ACTN4	ACTN4	ACTN4	turquoise	-0.467793	2.80433e-34	0.827926	7.77231e-154	-0.833267	1.36364e-157	0.640995	2.02375e-71	-0.108847	0.00731964
PCDHA4	PCDHA4	PCDHA4	turquoise	0.467632	2.97346e-34	-0.694877	1.51318e-88	0.704977	3.45081e-92	-0.52627	1.7994e-44	0.0872024	0.0318471
CD164	CD164	CD164	turquoise	0.467579	3.03145e-34	-0.758322	2.44511e-114	0.745897	1.09826e-108	-0.500241	1.08729e-39	0.174153	1.62312e-05
C1RL	C1RL	C1RL	turquoise	0.467497	3.12309e-34	-0.806087	9.92361e-140	0.854834	3.09226e-174	-0.734791	6.62017e-104	0.306914	1.10131e-14
SERTAD3	SERTAD3	SERTAD3	turquoise	-0.46738	3.2582e-34	0.723748	2.18879e-99	-0.733054	3.52069e-103	0.529119	5.08426e-45	-0.148153	0.000252443
SSR3	SSR3	SSR3	turquoise	-0.467103	3.60285e-34	0.536545	1.78168e-46	-0.560034	2.51476e-51	0.49127	3.89807e-38	-0.0975958	0.0162478
DAB2	DAB2	DAB2	turquoise	0.467087	3.62405e-34	-0.786354	1.89408e-128	0.843807	2.07274e-165	-0.677435	1.33326e-82	0.453659	4.26126e-32
RGS14	RGS14	RGS14	turquoise	-0.466975	3.77377e-34	0.685927	1.91782e-85	-0.676122	3.59688e-82	0.443913	1.18994e-30	-0.0707611	0.0817682
REV3L	REV3L	REV3L	turquoise	0.466926	3.84202e-34	-0.737352	5.49509e-105	0.741997	5.58542e-107	-0.51002	1.9424e-41	0.0323853	0.426152
MNDA	MNDA	MNDA	turquoise	0.466676	4.20718e-34	-0.872992	1.70827e-190	0.931248	5.31402e-267	-0.751204	4.65107e-111	0.488023	1.38769e-37
BICD2	BICD2	BICD2	turquoise	0.46633	4.76824e-34	-0.654643	1.99501e-75	0.704104	7.22284e-92	-0.550689	2.37914e-49	0.129381	0.00141377
TOR1AIP1	TOR1AIP1	TOR1AIP1	turquoise	0.46632	4.78485e-34	-0.775627	8.29276e-123	0.767573	8.95141e-119	-0.609897	5.17504e-63	0.184933	4.59021e-06
RSRC1	RSRC1	RSRC1	turquoise	0.466032	5.31214e-34	-0.766446	3.18722e-118	0.770028	5.49745e-120	-0.480889	2.15385e-36	0.0574379	0.157891
KDSR	KDSR	KDSR	turquoise	0.465898	5.57562e-34	-0.759431	7.36204e-115	0.766957	1.7935e-118	-0.634925	1.05471e-69	0.164199	4.8792e-05
CALR	CALR	CALR	turquoise	-0.465581	6.25066e-34	0.790712	7.79044e-131	-0.828229	4.79555e-154	0.71723	8.05173e-97	-0.167237	3.51031e-05
ABCA5	ABCA5	ABCA5	turquoise	0.46558	6.25387e-34	-0.750318	1.16879e-110	0.778446	2.92965e-124	-0.580022	9.05791e-56	0.108842	0.00732264
ZNF267	ZNF267	ZNF267	turquoise	0.465554	6.3122e-34	-0.823344	1.02381e-150	0.835312	4.58358e-159	-0.596258	1.30293e-59	0.261223	6.53294e-11
GCDH	GCDH	GCDH	turquoise	-0.465464	6.52042e-34	0.7773	1.1461e-123	-0.834391	2.12443e-158	0.673873	1.94479e-81	-0.243153	1.32279e-09
TEAD4	TEAD4	TEAD4	turquoise	-0.465461	6.52857e-34	0.596589	1.08225e-59	-0.577543	3.34787e-55	0.427988	2.18669e-28	-0.0597743	0.141631
NFKBIB	NFKBIB	NFKBIB	turquoise	-0.465406	6.65956e-34	0.659713	5.72973e-77	-0.65788	2.08501e-76	0.565559	1.59391e-52	-0.0341779	0.400982
CAND2	CAND2	CAND2	turquoise	0.465053	7.56342e-34	-0.738178	2.44678e-105	0.764884	1.83181e-117	-0.530676	2.536e-45	0.134611	0.000893686
SH3BP4	SH3BP4	SH3BP4	turquoise	0.46499	7.73851e-34	-0.676486	2.73209e-82	0.671421	1.20399e-80	-0.568821	3.05092e-53	-0.0462116	0.256018
PAQR4	PAQR4	PAQR4	turquoise	-0.464838	8.17181e-34	0.642932	5.6244e-72	-0.660451	3.39904e-77	0.621699	4.31012e-66	-0.0755243	0.0631686
TPI1	TPI1	TPI1	turquoise	-0.46461	8.87359e-34	0.75129	4.2488e-111	-0.779782	5.9009e-125	0.693694	3.94868e-88	-0.22155	3.56207e-08
UBE2G1	UBE2G1	UBE2G1	turquoise	0.464528	9.13977e-34	-0.79993	4.48702e-136	0.813382	3.10637e-144	-0.574584	1.57118e-54	0.148209	0.000251056
GNB2	GNB2	GNB2	turquoise	-0.464507	9.20863e-34	0.737439	5.04726e-105	-0.757146	8.66317e-114	0.552937	8.06828e-50	-0.189871	2.51022e-06
SREBF1	SREBF1	SREBF1	turquoise	-0.464488	9.26984e-34	0.637143	2.51376e-70	-0.595787	1.69629e-59	0.355768	1.607e-19	0.0973047	0.0165706
PCDHA12	PCDHA12	PCDHA12	turquoise	0.464302	9.91102e-34	-0.660374	3.58984e-77	0.681775	4.83596e-84	-0.593411	6.37758e-59	0.0859307	0.0344379
ST14	ST14	ST14	turquoise	-0.464174	1.03808e-33	0.720356	4.83561e-98	-0.728682	2.23125e-101	0.5505	2.60412e-49	-0.0601952	0.138843
ATF7IP2	ATF7IP2	ATF7IP2	turquoise	0.463889	1.14989e-33	-0.680128	1.71369e-83	0.670873	1.80433e-80	-0.498284	2.3953e-39	-0.035691	0.380446
SCG5	SCG5	SCG5	turquoise	0.463622	1.26558e-33	-0.791824	1.87705e-131	0.787124	7.24111e-129	-0.580328	7.7009e-56	0.0594665	0.143697
NEK7	NEK7	NEK7	turquoise	0.463574	1.28766e-33	-0.842319	2.84996e-164	0.874724	3.56819e-192	-0.696497	4.03453e-89	0.230993	8.7875e-09
CCT5	CCT5	CCT5	turquoise	-0.463486	1.32894e-33	0.676871	2.04321e-82	-0.724077	1.61785e-99	0.707734	3.28488e-93	-0.141666	0.000469021
ECM1	ECM1	ECM1	turquoise	-0.463394	1.3732e-33	0.518445	5.44788e-43	-0.452217	7.0222e-32	0.24178	1.64672e-09	0.171836	2.10883e-05
WSB1	WSB1	WSB1	turquoise	0.462915	1.63026e-33	-0.700373	1.64774e-90	0.726152	2.37271e-100	-0.581725	3.66527e-56	0.128013	0.00158961
NCALD	NCALD	NCALD	turquoise	-0.462809	1.69377e-33	0.653496	4.41352e-75	-0.637402	2.12371e-70	0.45213	7.23493e-32	-0.016081	0.692788
LAMP3	LAMP3	LAMP3	turquoise	-0.462555	1.85459e-33	0.680983	8.89893e-84	-0.695872	6.724e-89	0.618325	3.37406e-65	0.0100374	0.805228
UBL3	UBL3	UBL3	turquoise	0.462526	1.87419e-33	-0.811674	3.66889e-143	0.840012	1.57489e-162	-0.725749	3.45068e-100	0.223018	2.87731e-08
TTC33	TTC33	TTC33	turquoise	0.462463	1.91638e-33	-0.738659	1.52703e-105	0.705072	3.18256e-92	-0.459804	4.93683e-33	-0.0320395	0.43111
ZNF232	ZNF232	ZNF232	turquoise	0.462241	2.0745e-33	-0.591031	2.37507e-58	0.5496	4.00428e-49	-0.339267	8.65197e-18	-0.163348	5.34509e-05
NXT1	NXT1	NXT1	turquoise	-0.461821	2.41031e-33	0.596825	9.48001e-60	-0.635111	9.35672e-70	0.519493	3.46797e-43	-0.288152	4.73233e-13
MORC4	MORC4	MORC4	turquoise	0.461715	2.50319e-33	-0.677328	1.4454e-82	0.704187	6.73566e-92	-0.484285	5.88516e-37	0.0439593	0.279948
EFEMP1	EFEMP1	EFEMP1	turquoise	0.461531	2.6734e-33	-0.787783	3.16953e-129	0.844027	1.40332e-165	-0.689813	8.89965e-87	0.369608	4.71664e-21
PDE8B	PDE8B	PDE8B	turquoise	0.461369	2.83136e-33	-0.845592	8.61775e-167	0.874987	1.97179e-192	-0.689895	8.33742e-87	0.115981	0.00425168
HSPG2	HSPG2	HSPG2	turquoise	-0.461363	2.83823e-33	0.799825	5.16739e-136	-0.782138	3.40873e-126	0.539195	5.28043e-47	-0.0534396	0.188931
TMED10	TMED10	TMED10	turquoise	0.461249	2.95565e-33	-0.811554	4.36113e-143	0.826139	1.31242e-152	-0.61064	3.34135e-63	0.18496	4.57504e-06
ZZEF1	ZZEF1	ZZEF1	turquoise	0.461234	2.97126e-33	-0.59409	4.37229e-59	0.625884	3.23983e-67	-0.531867	1.48555e-45	0.197564	9.49667e-07
ZMYM2	ZMYM2	ZMYM2	turquoise	0.461204	3.00306e-33	-0.734846	6.27538e-104	0.748652	6.54903e-110	-0.561508	1.21098e-51	-0.0257592	0.526792
SMU1	SMU1	SMU1	turquoise	-0.461069	3.15046e-33	0.663209	4.75755e-78	-0.721205	2.2381e-98	0.652266	1.0298e-74	-0.172109	2.04524e-05
MRS2	MRS2	MRS2	turquoise	0.460884	3.36493e-33	-0.641201	1.76665e-71	0.600169	1.43369e-60	-0.340896	5.89896e-18	-0.0667399	0.100719
LRP8	LRP8	LRP8	turquoise	-0.460771	3.50263e-33	0.641676	1.29148e-71	-0.642088	9.83207e-72	0.610149	4.46106e-63	0.00296778	0.94188
MRPL52	MRPL52	MRPL52	turquoise	-0.46064	3.66994e-33	0.571803	6.62565e-54	-0.605034	8.81873e-62	0.49922	1.64261e-39	-0.278064	3.19467e-12
PHKB	PHKB	PHKB	turquoise	0.460423	3.96463e-33	-0.814098	1.09477e-144	0.83637	7.77727e-160	-0.691935	1.63009e-87	0.209623	1.9129e-07
HMGCR	HMGCR	HMGCR	turquoise	0.4604	3.99605e-33	-0.778168	4.07913e-124	0.801321	6.88234e-137	-0.525666	2.34947e-44	0.0877741	0.0307377
COMMD4	COMMD4	COMMD4	turquoise	-0.46027	4.1858e-33	0.509824	2.10829e-41	-0.530837	2.35977e-45	0.488564	1.12398e-37	-0.101208	0.0126776
S100A1	S100A1	S100A1	turquoise	-0.460208	4.27886e-33	0.598325	4.07501e-60	-0.603266	2.44325e-61	0.4183	4.56604e-27	-0.0936714	0.0210979
NEK1	NEK1	NEK1	turquoise	0.459576	5.35331e-33	-0.613156	7.52679e-64	0.57712	4.18021e-55	-0.44501	8.22579e-31	-0.151495	0.000181635
DMXL2	DMXL2	DMXL2	turquoise	0.459541	5.4199e-33	-0.622325	2.9344e-66	0.60555	6.54224e-62	-0.40377	3.62909e-25	0.131232	0.00120414
GPI	GPI	GPI	turquoise	-0.458897	6.80641e-33	0.763622	7.44063e-117	-0.77148	1.03727e-120	0.631591	8.91286e-69	-0.153315	0.000151373
VAMP4	VAMP4	VAMP4	turquoise	0.458471	7.90905e-33	-0.83558	2.92705e-159	0.870066	1.03771e-187	-0.720431	4.52171e-98	0.157397	9.98602e-05
GTF2H2B	GTF2H2B	GTF2H2B	turquoise	0.458069	9.11345e-33	-0.601789	5.69475e-61	0.591588	1.74772e-58	-0.411255	3.9133e-26	0.0157241	0.69927
POLR2I	POLR2I	POLR2I	turquoise	-0.45804	9.20716e-33	0.744064	7.02507e-108	-0.804019	1.73402e-138	0.654369	2.41288e-75	-0.331725	4.9486e-17
ASL	ASL	ASL	turquoise	-0.457729	1.0273e-32	0.71821	3.34963e-97	-0.722994	4.37234e-99	0.520418	2.3245e-43	-0.0259856	0.523163
CCDC91	CCDC91	CCDC91	turquoise	0.457667	1.04993e-32	-0.786532	1.51653e-128	0.785364	6.47332e-128	-0.598295	4.14493e-60	0.0373488	0.358702
CHPF2	CHPF2	CHPF2	turquoise	-0.45738	1.16169e-32	0.59384	5.02548e-59	-0.572843	3.87499e-54	0.378112	4.94738e-22	-0.0143972	0.723561
GMFB	GMFB	GMFB	turquoise	0.457265	1.20929e-32	-0.830311	1.69773e-155	0.831789	1.53992e-156	-0.542136	1.35162e-47	0.17047	2.45675e-05
UTP14A	UTP14A	UTP14A	turquoise	0.457092	1.28511e-32	-0.688598	2.33591e-86	0.709067	1.0439e-93	-0.547862	9.16067e-49	0.172873	1.8766e-05
HYOU1	HYOU1	HYOU1	turquoise	-0.456837	1.40541e-32	0.756242	2.27993e-113	-0.780289	3.20515e-125	0.626856	1.7666e-67	-0.136049	0.000785513
MRPL34	MRPL34	MRPL34	turquoise	-0.456607	1.5236e-32	0.571365	8.30039e-54	-0.598584	3.51987e-60	0.476524	1.11755e-35	-0.178276	1.01015e-05
BCHE	BCHE	BCHE	turquoise	0.456583	1.53637e-32	-0.870599	3.2697e-188	0.923936	3.06566e-254	-0.739774	5.08606e-106	0.276672	4.13298e-12
SMAD3	SMAD3	SMAD3	turquoise	0.456544	1.55734e-32	-0.600153	1.44661e-60	0.626172	2.70831e-67	-0.508685	3.39076e-41	-0.00507055	0.900868
KDELR1	KDELR1	KDELR1	turquoise	-0.455817	2.00907e-32	0.877647	4.55632e-195	-0.921503	2.83443e-250	0.708187	2.22733e-93	-0.272694	8.55698e-12
AMY2A	AMY2A	AMY2A	turquoise	0.455692	2.09915e-32	-0.669367	5.46977e-80	0.684582	5.48882e-85	-0.54797	8.70265e-49	0.0413159	0.30991
TXNIP	TXNIP	TXNIP	turquoise	0.455494	2.24923e-32	-0.717481	6.43321e-97	0.75571	4.0224e-113	-0.686661	1.07784e-85	0.343134	3.47197e-18
CROT	CROT	CROT	turquoise	0.455417	2.31045e-32	-0.772801	2.25417e-121	0.740778	1.88037e-106	-0.56641	1.03761e-52	0.0301048	0.459464
CRYZL1	CRYZL1	CRYZL1	turquoise	0.455246	2.45266e-32	-0.69896	5.31908e-90	0.699701	2.87965e-90	-0.553017	7.76161e-50	0.0158667	0.696677
ACOT7	ACOT7	ACOT7	turquoise	-0.455201	2.49109e-32	0.67694	1.93912e-82	-0.695455	9.44903e-89	0.693334	5.2805e-88	-0.172051	2.05855e-05
TGFBR3	TGFBR3	TGFBR3	turquoise	0.455115	2.56725e-32	-0.721936	1.15088e-98	0.72796	4.39223e-101	-0.547988	8.62757e-49	0.166279	3.89689e-05
RCOR1	RCOR1	RCOR1	turquoise	0.455094	2.58653e-32	-0.586191	3.33213e-57	0.614758	2.89244e-64	-0.407652	1.15159e-25	0.0525466	0.196438
MEIS2	MEIS2	MEIS2	turquoise	0.454891	2.77547e-32	-0.813746	1.82903e-144	0.840127	1.28993e-162	-0.664949	1.36157e-78	0.186229	3.92397e-06
JAG2	JAG2	JAG2	turquoise	-0.454873	2.79341e-32	0.691279	2.76e-87	-0.645304	1.15692e-72	0.430576	9.54868e-29	-0.0561623	0.167345
PRICKLE3	PRICKLE3	PRICKLE3	turquoise	-0.454831	2.83488e-32	0.681431	6.30339e-84	-0.655472	1.12201e-75	0.459332	5.83595e-33	-0.0738538	0.069249
PTPN12	PTPN12	PTPN12	turquoise	0.454792	2.87377e-32	-0.684808	4.59924e-85	0.728509	2.62632e-101	-0.579276	1.34436e-55	0.142356	0.000439657
DNM2	DNM2	DNM2	turquoise	-0.454734	2.93232e-32	0.720019	6.56438e-98	-0.732076	8.97273e-103	0.550847	2.20519e-49	-0.115822	0.00430463
CASKIN2	CASKIN2	CASKIN2	turquoise	-0.454018	3.76185e-32	0.781153	1.12742e-125	-0.780806	1.71592e-125	0.540885	2.41716e-47	-0.187206	3.48344e-06
DCXR	DCXR	DCXR	turquoise	-0.453972	3.82287e-32	0.656889	4.17461e-76	-0.697441	1.86105e-89	0.570674	1.18312e-53	-0.181537	6.88864e-06
MMP11	MMP11	MMP11	turquoise	-0.453969	3.82625e-32	0.632053	6.64366e-69	-0.615853	1.50025e-64	0.426931	3.06131e-28	-0.00367378	0.928088
IFI6	IFI6	IFI6	turquoise	-0.453855	3.98113e-32	0.669679	4.34747e-80	-0.696415	4.3162e-89	0.639859	4.26878e-71	-0.0716733	0.0778984
BDH2	BDH2	BDH2	turquoise	0.453761	4.11276e-32	-0.790017	1.88614e-130	0.786651	1.30706e-128	-0.649261	8.0269e-74	0.070297	0.0837962
RAMP2	RAMP2	RAMP2	turquoise	-0.453698	4.20428e-32	0.570914	1.04631e-53	-0.580764	6.11187e-56	0.416694	7.48442e-27	-0.12376	0.00227282
STRN4	STRN4	STRN4	turquoise	-0.453403	4.65662e-32	0.829141	1.11522e-154	-0.848341	5.92865e-169	0.669607	4.58447e-80	-0.301106	3.63255e-14
TRIP4	TRIP4	TRIP4	turquoise	0.45336	4.7274e-32	-0.647988	1.90134e-73	0.677281	1.49837e-82	-0.533676	6.56929e-46	0.115766	0.00432363
FAS	FAS	FAS	turquoise	0.453329	4.77857e-32	-0.777357	1.07124e-123	0.834677	1.32143e-158	-0.70986	5.25749e-94	0.320129	6.58914e-16
L1CAM	L1CAM	L1CAM	turquoise	-0.453322	4.78974e-32	0.628552	6.09824e-68	-0.580297	7.82875e-56	0.384448	8.82863e-23	-0.0702404	0.0840464
GNE	GNE	GNE	turquoise	0.453107	5.16095e-32	-0.703932	8.35074e-92	0.716645	1.35747e-96	-0.551218	1.84551e-49	0.18781	3.23547e-06
VWF	VWF	VWF	turquoise	-0.453087	5.19713e-32	0.761192	1.08007e-115	-0.75358	3.84988e-112	0.523173	7.01255e-44	-0.00771672	0.849643
NDUFAF1	NDUFAF1	NDUFAF1	turquoise	0.452784	5.77191e-32	-0.701089	9.07858e-91	0.701232	8.0554e-91	-0.559605	3.10917e-51	0.0946512	0.0197819
LAGE3	LAGE3	LAGE3	turquoise	-0.452756	5.82778e-32	0.540053	3.55366e-47	-0.551936	1.30696e-49	0.45642	1.62657e-32	-0.0979612	0.0158503
HERC5	HERC5	HERC5	turquoise	0.452548	6.26273e-32	-0.559035	4.11792e-51	0.551177	1.88235e-49	-0.275505	5.12277e-12	0.188874	2.83896e-06
GOT1	GOT1	GOT1	turquoise	-0.452203	7.05469e-32	0.575527	9.61544e-55	-0.595977	1.52584e-59	0.533332	7.6753e-46	-0.125577	0.00195347
PCDHA7	PCDHA7	PCDHA7	turquoise	0.452189	7.09045e-32	-0.644988	1.42973e-72	0.626572	2.10917e-67	-0.469211	1.67191e-34	-0.0771277	0.0577533
PI4KA	PI4KA	PI4KA	turquoise	0.452092	7.33203e-32	-0.493392	1.68785e-38	0.544613	4.24566e-48	-0.465611	6.18433e-34	0.201939	5.36992e-07
NUBP1	NUBP1	NUBP1	turquoise	0.451926	7.76402e-32	-0.708797	1.31769e-93	0.71037	3.38163e-94	-0.541674	1.67621e-47	0.241566	1.70362e-09
CAT	CAT	CAT	turquoise	0.45187	7.91441e-32	-0.66024	3.94722e-77	0.664655	1.68369e-78	-0.507369	5.85807e-41	0.229448	1.10966e-08
PRKDC	PRKDC	PRKDC	turquoise	-0.451617	8.63649e-32	0.832448	5.24269e-157	-0.888548	1.49227e-206	0.783675	5.20209e-127	-0.271254	1.11028e-11
PPFIA3	PPFIA3	PPFIA3	turquoise	-0.451507	8.97282e-32	0.669406	5.31626e-80	-0.687693	4.78007e-86	0.585327	5.31379e-57	-0.207787	2.45678e-07
HS2ST1	HS2ST1	HS2ST1	turquoise	0.451376	9.38732e-32	-0.788823	8.5573e-130	0.790504	1.01563e-130	-0.547342	1.17201e-48	0.0777331	0.0558116
DAAM1	DAAM1	DAAM1	turquoise	0.451357	9.44894e-32	-0.823737	5.57351e-151	0.860963	1.82995e-179	-0.678911	4.34306e-83	0.139698	0.00056315
CBWD5	CBWD5	CBWD5	turquoise	0.45115	1.01448e-31	-0.79671	3.25777e-134	0.80377	2.441e-138	-0.565109	1.99976e-52	0.00213294	0.958211
SLC16A5	SLC16A5	SLC16A5	turquoise	0.450775	1.15436e-31	-0.555031	2.92446e-50	0.572664	4.24863e-54	-0.504511	1.90569e-40	0.121823	0.00266513
ARAP2	ARAP2	ARAP2	turquoise	0.450675	1.19469e-31	-0.846806	9.6738e-168	0.900438	1.56602e-220	-0.718644	2.26814e-97	0.293284	1.73853e-13
BCAR3	BCAR3	BCAR3	turquoise	0.450671	1.19623e-31	-0.652656	7.87142e-75	0.675524	5.64282e-82	-0.583638	1.3183e-56	0.208116	2.34926e-07
PAFAH1B1	PAFAH1B1	PAFAH1B1	turquoise	0.450246	1.38437e-31	-0.686642	1.09347e-85	0.725146	6.03234e-100	-0.569374	2.30206e-53	0.140056	0.000544799
ANG	ANG	ANG	turquoise	0.450215	1.39925e-31	-0.676507	2.69011e-82	0.674772	9.92479e-82	-0.552175	1.16521e-49	0.0465555	0.252494
LAD1	LAD1	LAD1	turquoise	-0.449515	1.77889e-31	0.69092	3.67799e-87	-0.703878	8.73804e-92	0.504045	2.30684e-40	-0.242373	1.49837e-09
TUBA1B	TUBA1B	TUBA1B	turquoise	-0.449305	1.91156e-31	0.700347	1.68352e-90	-0.743787	9.28881e-108	0.758283	2.54919e-114	-0.0945513	0.0199128
MAN2B2	MAN2B2	MAN2B2	turquoise	0.449217	1.96998e-31	-0.684359	6.52794e-85	0.716553	1.47362e-96	-0.62277	2.23115e-66	0.305365	1.51806e-14
PIP5K1B	PIP5K1B	PIP5K1B	turquoise	0.449193	1.98613e-31	-0.780803	1.72212e-125	0.815415	1.59054e-145	-0.657793	2.21641e-76	0.119771	0.00314744
UNC50	UNC50	UNC50	turquoise	0.448915	2.18372e-31	-0.794764	4.18335e-133	0.793772	1.51908e-132	-0.599737	1.83191e-60	0.15697	0.000104353
FZD1	FZD1	FZD1	turquoise	0.448798	2.27343e-31	-0.749472	2.80814e-110	0.818331	2.0976e-147	-0.691324	2.66159e-87	0.3265	1.61087e-16
KLK6	KLK6	KLK6	turquoise	-0.44875	2.31068e-31	0.728694	2.20735e-101	-0.729706	8.50268e-102	0.508051	4.41431e-41	-0.139211	0.000588963
ADO	ADO	ADO	turquoise	0.448611	2.4234e-31	-0.720291	5.13224e-98	0.726092	2.50917e-100	-0.548499	6.76833e-49	0.0719504	0.0767528
RRP9	RRP9	RRP9	turquoise	-0.448519	2.50048e-31	0.593212	7.11914e-59	-0.627355	1.29283e-67	0.510909	1.338e-41	-0.21236	1.31181e-07
ZFP36L1	ZFP36L1	ZFP36L1	turquoise	0.448006	2.97851e-31	-0.546373	1.85379e-48	0.571564	7.48939e-54	-0.51688	1.06616e-42	0.167709	3.33359e-05
YWHAE	YWHAE	YWHAE	turquoise	-0.447552	3.47599e-31	0.794007	1.12058e-132	-0.867902	1.07728e-185	0.761253	1.01121e-115	-0.339651	7.90598e-18
USP1	USP1	USP1	turquoise	0.44727	3.82576e-31	-0.636694	3.363e-70	0.61244	1.15169e-63	-0.241639	1.6841e-09	0.129657	0.00138044
RB1	RB1	RB1	turquoise	0.447046	4.12908e-31	-0.77929	1.06647e-124	0.833543	8.64933e-158	-0.686847	9.3076e-86	0.260227	7.75904e-11
SLITRK5	SLITRK5	SLITRK5	turquoise	0.446909	4.32543e-31	-0.70458	4.83065e-92	0.711669	1.09203e-94	-0.567861	4.97252e-53	-0.0130352	0.748786
RPS6KA2	RPS6KA2	RPS6KA2	turquoise	0.446681	4.67369e-31	-0.650796	2.81976e-74	0.674726	1.02696e-81	-0.616721	8.8968e-65	0.218206	5.76275e-08
GSDMD	GSDMD	GSDMD	turquoise	-0.446649	4.72419e-31	0.765017	1.57781e-117	-0.755474	5.17172e-113	0.525397	2.64439e-44	-0.0348849	0.391306
PCDHAC1	PCDHAC1	PCDHAC1	turquoise	0.446468	5.02318e-31	-0.71454	8.78464e-96	0.735328	3.93895e-104	-0.579772	1.03428e-55	0.103857	0.0105185
FAM89B	FAM89B	FAM89B	turquoise	-0.446308	5.3031e-31	0.619856	1.33037e-65	-0.62463	7.06421e-67	0.427183	2.8255e-28	-0.167888	3.26866e-05
ODC1	ODC1	ODC1	turquoise	0.446304	5.31002e-31	-0.653223	5.32641e-75	0.625698	3.63741e-67	-0.349888	6.83332e-19	-0.104822	0.0098174
INHBA	INHBA	INHBA	turquoise	-0.446192	5.51591e-31	0.560913	1.62746e-51	-0.525999	2.02838e-44	0.355852	1.57367e-19	0.0852008	0.0360045
LAMA2	LAMA2	LAMA2	turquoise	0.446156	5.58343e-31	-0.600937	9.26026e-61	0.570719	1.15605e-53	-0.483911	6.79459e-37	-0.0329952	0.417487
EIF4G1	EIF4G1	EIF4G1	turquoise	-0.446119	5.65478e-31	0.819761	2.44369e-148	-0.843011	8.4538e-165	0.687741	4.60257e-86	-0.132744	0.00105462
DPP3	DPP3	DPP3	turquoise	-0.445838	6.21889e-31	0.600787	1.00868e-60	-0.596809	9.56835e-60	0.558189	6.2474e-51	-0.0219644	0.589439
TJP1	TJP1	TJP1	turquoise	0.445792	6.31492e-31	-0.715477	3.83275e-96	0.73072	3.25769e-102	-0.544587	4.29824e-48	0.146238	0.000303898
SNAP23	SNAP23	SNAP23	turquoise	0.445791	6.31811e-31	-0.780388	2.84428e-125	0.792634	6.62093e-132	-0.6308	1.47368e-68	0.242636	1.43664e-09
SPRED2	SPRED2	SPRED2	turquoise	0.445603	6.73192e-31	-0.565483	1.65604e-52	0.583198	1.66917e-56	-0.497336	3.50529e-39	-0.0412621	0.310542
MEGF9	MEGF9	MEGF9	turquoise	0.445096	7.99037e-31	-0.724271	1.35262e-99	0.736968	7.99391e-105	-0.593502	6.06143e-59	0.180632	7.66589e-06
ARFIP1	ARFIP1	ARFIP1	turquoise	0.444844	8.69794e-31	-0.808455	3.59773e-141	0.830181	2.09169e-155	-0.635539	7.10227e-70	0.255089	1.8622e-10
ANXA8L1	ANXA8L1	ANXA8L1	turquoise	0.444725	9.05408e-31	-0.764377	3.22069e-117	0.804882	5.28103e-139	-0.6689	7.70478e-80	0.230431	9.568e-09
GGNBP2	GGNBP2	GGNBP2	turquoise	0.44467	9.2226e-31	-0.682451	2.86958e-84	0.692873	7.66461e-88	-0.510066	1.90505e-41	0.071461	0.0787855
LEPR	LEPR	LEPR	turquoise	0.444658	9.26245e-31	-0.726238	2.19056e-100	0.719207	1.36628e-97	-0.588773	8.19211e-58	0.127184	0.00170585
THG1L	THG1L	THG1L	turquoise	0.444293	1.04719e-30	-0.618443	3.14192e-65	0.590676	2.88687e-58	-0.491527	3.52322e-38	0.0326561	0.422292
MRPS16	MRPS16	MRPS16	turquoise	-0.443922	1.18634e-30	0.618877	2.41412e-65	-0.669617	4.55107e-80	0.595602	1.88201e-59	-0.136955	0.000723754
AMMECR1	AMMECR1	AMMECR1	turquoise	0.443801	1.23579e-30	-0.789733	2.7053e-130	0.800068	3.72591e-136	-0.49119	4.02206e-38	0.0550108	0.176237
ZMAT5	ZMAT5	ZMAT5	turquoise	-0.443668	1.29199e-30	0.635952	5.43652e-70	-0.667427	2.25884e-79	0.512793	6.05531e-42	-0.0788544	0.0523581
PSME2	PSME2	PSME2	turquoise	-0.443628	1.30952e-30	0.647429	2.77497e-73	-0.665131	1.19396e-78	0.553022	7.74277e-50	0.0149183	0.713987
MAOB	MAOB	MAOB	turquoise	0.443594	1.32469e-30	-0.637078	2.62207e-70	0.59498	2.66307e-59	-0.405028	2.50587e-25	0.00628066	0.877378
KCNJ2	KCNJ2	KCNJ2	turquoise	0.443584	1.32898e-30	-0.719445	1.10183e-97	0.763863	5.69994e-117	-0.612016	1.48119e-63	0.216685	7.15367e-08
GDE1	GDE1	GDE1	turquoise	-0.443288	1.4678e-30	0.538772	6.41632e-47	-0.580001	9.16178e-56	0.49678	4.37979e-39	-0.0821474	0.0432311
NES	NES	NES	turquoise	-0.443131	1.54724e-30	0.687902	4.05341e-86	-0.660323	3.72103e-77	0.494691	1.00806e-38	-0.151684	0.000178242
CAPN2	CAPN2	CAPN2	turquoise	0.443017	1.60767e-30	-0.687183	7.14484e-86	0.725055	6.5578e-100	-0.69992	2.40177e-90	0.190944	2.19704e-06
CAST	CAST	CAST	turquoise	0.442904	1.66972e-30	-0.810982	9.90697e-143	0.870849	1.89706e-188	-0.751128	5.0322e-111	0.28997	3.32642e-13
HSPBAP1	HSPBAP1	HSPBAP1	turquoise	0.442824	1.71479e-30	-0.747955	1.34017e-109	0.773722	7.72184e-122	-0.548326	7.34902e-49	0.11499	0.00459293
ING2	ING2	ING2	turquoise	0.442588	1.85607e-30	-0.739289	8.20517e-106	0.726788	1.31357e-100	-0.480953	2.10252e-36	-0.00516031	0.899122
POLR2J	POLR2J	POLR2J	turquoise	-0.442288	2.05218e-30	0.633382	2.84173e-69	-0.692514	1.02313e-87	0.568448	3.68939e-53	-0.349777	7.02135e-19
DYNC1LI1	DYNC1LI1	DYNC1LI1	turquoise	0.442274	2.06135e-30	-0.824407	1.97119e-151	0.849323	9.76745e-170	-0.572544	4.52001e-54	0.201599	5.61506e-07
MCOLN3	MCOLN3	MCOLN3	turquoise	0.442203	2.1107e-30	-0.587881	1.33173e-57	0.561018	1.54446e-51	-0.355569	1.68848e-19	-0.0824555	0.0424504
CD46	CD46	CD46	turquoise	0.442059	2.21537e-30	-0.706598	8.68641e-93	0.721618	1.53711e-98	-0.577387	3.63478e-55	0.200785	6.24865e-07
GALNT12	GALNT12	GALNT12	turquoise	0.441966	2.28511e-30	-0.835542	3.12266e-159	0.868824	1.50703e-186	-0.664371	2.06571e-78	0.180788	7.52606e-06
RRAS2	RRAS2	RRAS2	turquoise	0.441914	2.32495e-30	-0.784417	2.08851e-127	0.791893	1.71684e-131	-0.566475	1.0039e-52	0.0774712	0.0566447
CDK7	CDK7	CDK7	turquoise	0.441805	2.4112e-30	-0.71024	3.78367e-94	0.700528	1.44871e-90	-0.523916	5.06654e-44	-0.00198757	0.961057
NXN	NXN	NXN	turquoise	-0.441719	2.48145e-30	0.605126	8.3637e-62	-0.57506	1.2268e-54	0.410051	5.62144e-26	-0.129566	0.00139139
SEL1L3	SEL1L3	SEL1L3	turquoise	0.441593	2.58826e-30	-0.783051	1.11834e-126	0.826823	4.4671e-153	-0.654828	1.75539e-75	0.28874	4.22363e-13
CA11	CA11	CA11	turquoise	0.441454	2.71073e-30	-0.563404	4.70392e-52	0.545377	2.96521e-48	-0.485836	3.23908e-37	-0.0761923	0.0608636
CDC14B	CDC14B	CDC14B	turquoise	0.441439	2.72449e-30	-0.692121	1.4034e-87	0.710802	2.32388e-94	-0.59195	1.43127e-58	0.0096143	0.813283
CLDN10	CLDN10	CLDN10	turquoise	-0.441292	2.86118e-30	0.60676	3.24264e-62	-0.599214	2.46408e-60	0.449245	1.95103e-31	-0.00684601	0.86644
AGA	AGA	AGA	turquoise	0.441209	2.94095e-30	-0.786293	2.04324e-128	0.795428	1.75597e-133	-0.596324	1.25621e-59	0.21921	4.99151e-08
NLGN4X	NLGN4X	NLGN4X	turquoise	0.441158	2.99222e-30	-0.702975	1.87093e-91	0.710536	2.92756e-94	-0.553112	7.4157e-50	0.09566	0.0185022
PSPC1	PSPC1	PSPC1	turquoise	0.441125	3.02521e-30	-0.769999	5.68393e-120	0.771147	1.52281e-120	-0.495188	8.27258e-39	0.0648916	0.110528
ITSN2	ITSN2	ITSN2	turquoise	0.440776	3.39707e-30	-0.613748	5.29061e-64	0.662637	7.16432e-78	-0.554357	4.05762e-50	0.16556	4.21309e-05
CABIN1	CABIN1	CABIN1	turquoise	-0.440759	3.41628e-30	0.784756	1.37437e-127	-0.779019	1.47631e-124	0.542881	9.55305e-48	-0.0956312	0.0185377
HPR	HPR	HPR	turquoise	0.440366	3.89302e-30	-0.741896	6.17802e-107	0.775755	7.12684e-123	-0.641195	1.77381e-71	0.228506	1.27811e-08
CMTM6	CMTM6	CMTM6	turquoise	-0.440357	3.90467e-30	0.518892	4.49483e-43	-0.5335	7.11407e-46	0.427855	2.2817e-28	-0.0250811	0.537733
DHODH	DHODH	DHODH	turquoise	0.440212	4.09802e-30	-0.591057	2.3422e-58	0.581493	4.14854e-56	-0.434488	2.69278e-29	0.0238892	0.557236
ETFDH	ETFDH	ETFDH	turquoise	0.440005	4.3892e-30	-0.750172	1.35925e-110	0.774021	5.44929e-122	-0.607564	2.02967e-62	0.188829	2.85503e-06
PAK1IP1	PAK1IP1	PAK1IP1	turquoise	-0.439942	4.4825e-30	0.505927	1.0636e-40	-0.549001	5.33e-49	0.537443	1.18137e-46	-0.126146	0.00186224
NTAN1	NTAN1	NTAN1	turquoise	0.439837	4.64022e-30	-0.722063	1.02496e-98	0.760262	2.98369e-115	-0.573779	2.38679e-54	0.28941	3.70928e-13
UBE2D1	UBE2D1	UBE2D1	turquoise	0.439761	4.75845e-30	-0.85075	6.96099e-171	0.88227	8.44936e-200	-0.652412	9.31354e-75	0.227532	1.47829e-08
CDC42EP3	CDC42EP3	CDC42EP3	turquoise	0.439615	4.99573e-30	-0.79873	2.23552e-135	0.836594	5.33578e-160	-0.704624	4.65131e-92	0.177673	1.08348e-05
COX8A	COX8A	COX8A	turquoise	-0.439448	5.27887e-30	0.640709	2.44243e-71	-0.673341	2.89301e-81	0.580805	5.98147e-56	-0.164873	4.53746e-05
MFSD10	MFSD10	MFSD10	turquoise	-0.439445	5.28374e-30	0.856112	2.62991e-175	-0.890793	4.56359e-209	0.644326	2.2246e-72	-0.2461	8.22997e-10
SH3BP1	SH3BP1	SH3BP1	turquoise	-0.439414	5.33959e-30	0.624543	7.45622e-67	-0.628162	7.7891e-68	0.525021	3.12029e-44	-0.000756655	0.98517
FBXL7	FBXL7	FBXL7	turquoise	0.439099	5.92486e-30	-0.628658	5.70198e-68	0.63778	1.66151e-70	-0.520175	2.58306e-43	0.109631	0.00690543
ZNHIT2	ZNHIT2	ZNHIT2	turquoise	-0.439084	5.95516e-30	0.557347	9.44177e-51	-0.594489	3.50087e-59	0.458534	7.73688e-33	-0.178156	1.02441e-05
SGCG	SGCG	SGCG	turquoise	0.438658	6.85545e-30	-0.773819	6.89679e-122	0.813163	4.27243e-144	-0.630711	1.55913e-68	0.173398	1.76833e-05
PSEN1	PSEN1	PSEN1	turquoise	0.438579	7.03682e-30	-0.703988	7.9676e-92	0.71532	4.40818e-96	-0.538628	6.85564e-47	0.192222	1.87272e-06
HIBCH	HIBCH	HIBCH	turquoise	0.438386	7.49901e-30	-0.677771	1.03357e-82	0.679646	2.47839e-83	-0.512183	7.83199e-42	-0.0725082	0.0744885
CBWD1	CBWD1	CBWD1	turquoise	0.438386	7.50075e-30	-0.763876	5.61589e-117	0.761982	4.54512e-116	-0.517121	9.6152e-43	0.0077777	0.848469
ASNSD1	ASNSD1	ASNSD1	turquoise	0.438254	7.8351e-30	-0.707221	5.10157e-93	0.680024	1.85582e-83	-0.453386	4.68494e-32	-0.0198373	0.625992
NOC2L	NOC2L	NOC2L	turquoise	-0.438242	7.86423e-30	0.808485	3.44817e-141	-0.84511	2.04257e-166	0.689207	1.44057e-86	-0.220711	4.02202e-08
MCAM	MCAM	MCAM	turquoise	-0.438241	7.86827e-30	0.568736	3.18662e-53	-0.539118	5.47039e-47	0.442474	1.92805e-30	-0.0500507	0.218574
PLCB1	PLCB1	PLCB1	turquoise	0.437802	9.09311e-30	-0.686942	8.6386e-86	0.708905	1.20052e-93	-0.58365	1.31001e-56	-0.0168064	0.67968
PROCR	PROCR	PROCR	turquoise	0.437794	9.11765e-30	-0.869145	7.56299e-187	0.927422	3.7163e-260	-0.7391	9.88785e-106	0.305734	1.40658e-14
SNRPF	SNRPF	SNRPF	turquoise	-0.437432	1.0271e-29	0.567816	5.08912e-53	-0.635541	7.09222e-70	0.621833	3.96913e-66	-0.344708	2.38591e-18
RCE1	RCE1	RCE1	turquoise	-0.437262	1.08604e-29	0.798909	1.76112e-135	-0.813461	2.76992e-144	0.620841	7.28967e-66	-0.204242	3.95711e-07
ARGLU1	ARGLU1	ARGLU1	turquoise	0.437249	1.09061e-29	-0.481726	1.5666e-36	0.487497	1.70249e-37	-0.378808	4.10171e-22	-0.0663981	0.102479
RABGAP1	RABGAP1	RABGAP1	turquoise	0.437197	1.10953e-29	-0.697097	2.46803e-89	0.723374	3.08728e-99	-0.521956	1.19221e-43	0.139714	0.000562306
MICA	MICA	MICA	turquoise	0.437171	1.11906e-29	-0.651012	2.43151e-74	0.690798	4.05567e-87	-0.583693	1.28006e-56	0.200885	6.16711e-07
UTP18	UTP18	UTP18	turquoise	0.437038	1.16902e-29	-0.686094	1.6827e-85	0.67188	8.56924e-81	-0.384379	8.99823e-23	0.119714	0.00316188
ZNF467	ZNF467	ZNF467	turquoise	-0.436898	1.22392e-29	0.716656	1.34364e-96	-0.721495	1.72049e-98	0.471049	8.52348e-35	-0.205814	3.20633e-07
BUD31	BUD31	BUD31	turquoise	-0.436551	1.3718e-29	0.560958	1.59098e-51	-0.606521	3.7255e-62	0.512926	5.72609e-42	-0.221759	3.45592e-08
CDC42EP1	CDC42EP1	CDC42EP1	turquoise	-0.436405	1.43904e-29	0.629944	2.53344e-68	-0.583427	1.47661e-56	0.282777	1.32169e-12	-0.0142572	0.726142
LGALS2	LGALS2	LGALS2	turquoise	0.436392	1.44533e-29	-0.8248	1.06935e-151	0.879371	8.2541e-197	-0.710272	3.6807e-94	0.33197	4.67983e-17
CAB39	CAB39	CAB39	turquoise	0.436345	1.46772e-29	-0.782996	1.19641e-126	0.808347	4.18882e-141	-0.631659	8.53453e-69	0.234858	4.86794e-09
PLXDC2	PLXDC2	PLXDC2	turquoise	0.436331	1.47439e-29	-0.701339	7.36623e-91	0.732271	7.44506e-103	-0.633395	2.81829e-69	0.323241	3.32527e-16
SEMA3C	SEMA3C	SEMA3C	turquoise	0.436236	1.52112e-29	-0.767457	1.02057e-118	0.795394	1.83648e-133	-0.656672	4.86022e-76	0.20672	2.83806e-07
BCL7C	BCL7C	BCL7C	turquoise	-0.436212	1.53287e-29	0.694044	2.97391e-88	-0.747221	2.84345e-109	0.538803	6.32488e-47	-0.306681	1.15586e-14
GALNT11	GALNT11	GALNT11	turquoise	0.436066	1.6083e-29	-0.75433	1.74138e-112	0.770383	3.65999e-120	-0.617892	4.38751e-65	0.100886	0.012965
WWP2	WWP2	WWP2	turquoise	0.435938	1.67689e-29	-0.570928	1.03883e-53	0.594925	2.74581e-59	-0.55562	2.19578e-50	0.163471	5.27499e-05
LRRN2	LRRN2	LRRN2	turquoise	-0.435701	1.81199e-29	0.725394	4.7957e-100	-0.747341	2.51623e-109	0.54571	2.53425e-48	-0.216787	7.05048e-08
AIDA	AIDA	AIDA	turquoise	0.43567	1.83029e-29	-0.653553	4.24269e-75	0.671342	1.27584e-80	-0.49414	1.25486e-38	0.16427	4.84183e-05
BMI1	BMI1	BMI1	turquoise	0.43553	1.91657e-29	-0.758009	3.42768e-114	0.773773	7.27735e-122	-0.562281	8.24233e-52	0.154845	0.000129681
CDKN2A	CDKN2A	CDKN2A	turquoise	-0.435335	2.04222e-29	0.579203	1.39713e-55	-0.596753	9.87051e-60	0.582801	2.06429e-56	-0.0593145	0.144726
WWC2	WWC2	WWC2	turquoise	0.43531	2.05933e-29	-0.635842	5.83632e-70	0.659648	5.99881e-77	-0.539001	5.77367e-47	0.0724765	0.0746154
UBR7	UBR7	UBR7	turquoise	0.434755	2.46801e-29	-0.71048	3.07366e-94	0.710602	2.76388e-94	-0.414601	1.41983e-26	0.243857	1.18158e-09
CCDC90B	CCDC90B	CCDC90B	turquoise	0.434726	2.49152e-29	-0.692234	1.28173e-87	0.690315	5.96413e-87	-0.524648	3.67562e-44	0.0619333	0.127776
SEC11A	SEC11A	SEC11A	turquoise	0.434639	2.56295e-29	-0.68405	8.30487e-85	0.681048	8.46373e-84	-0.520284	2.46396e-43	0.0578971	0.154589
KLHL20	KLHL20	KLHL20	turquoise	0.434571	2.6206e-29	-0.740448	2.60921e-106	0.734712	7.14295e-104	-0.547612	1.03119e-48	0.0885677	0.0292529
TIAM1	TIAM1	TIAM1	turquoise	0.434556	2.63362e-29	-0.686363	1.36178e-85	0.733384	2.566e-103	-0.514312	3.18373e-42	0.231963	7.58474e-09
FJX1	FJX1	FJX1	turquoise	-0.434356	2.81091e-29	0.571922	6.22957e-54	-0.593718	5.37793e-59	0.440687	3.49969e-30	-0.120384	0.00299575
NDUFA2	NDUFA2	NDUFA2	turquoise	-0.434304	2.85892e-29	0.53955	4.4816e-47	-0.574573	1.58085e-54	0.442618	1.83721e-30	-0.167168	3.53688e-05
FGF9	FGF9	FGF9	turquoise	0.433976	3.18113e-29	-0.724811	8.21668e-100	0.732812	4.43814e-103	-0.569206	2.50782e-53	-0.0343195	0.399033
EED	EED	EED	turquoise	0.433863	3.29971e-29	-0.595711	1.77018e-59	0.5807	6.32464e-56	-0.344598	2.44943e-18	-0.047159	0.24639
MBP	MBP	MBP	turquoise	0.433827	3.33797e-29	-0.756952	1.06657e-113	0.797288	1.5174e-134	-0.678201	7.45448e-83	0.264112	3.9515e-11
DSE	DSE	DSE	turquoise	0.433645	3.54208e-29	-0.831418	2.81843e-156	0.889991	3.6647e-208	-0.681682	5.19559e-84	0.370524	3.7113e-21
GLS	GLS	GLS	turquoise	0.433621	3.56911e-29	-0.833746	6.18234e-158	0.880236	1.07797e-197	-0.67159	1.06197e-80	0.194953	1.32658e-06
ZBTB38	ZBTB38	ZBTB38	turquoise	0.433325	3.92958e-29	-0.725933	2.90872e-100	0.768544	2.98099e-119	-0.654674	1.95264e-75	0.324836	2.33497e-16
TRAPPC6A	TRAPPC6A	TRAPPC6A	turquoise	-0.433254	4.0217e-29	0.637912	1.52444e-70	-0.680081	1.77691e-83	0.50493	1.60376e-40	-0.167602	3.37264e-05
ENG	ENG	ENG	turquoise	-0.433066	4.27356e-29	0.665794	7.39234e-79	-0.638017	1.42371e-70	0.3502	6.33408e-19	0.146036	0.000309862
PPP2R5C	PPP2R5C	PPP2R5C	turquoise	0.432877	4.54407e-29	-0.833317	1.25617e-157	0.860623	3.62064e-179	-0.639588	5.09887e-71	0.220097	4.39428e-08
ARMCX3	ARMCX3	ARMCX3	turquoise	0.432845	4.5913e-29	-0.750128	1.42343e-110	0.786829	1.04644e-128	-0.611891	1.5947e-63	0.149587	0.000219371
PID1	PID1	PID1	turquoise	0.432842	4.59575e-29	-0.682613	2.53105e-84	0.709538	6.94708e-94	-0.658346	1.50257e-76	0.183263	5.60986e-06
GCA	GCA	GCA	turquoise	0.432729	4.76678e-29	-0.87364	4.04767e-191	0.903964	5.09089e-225	-0.684305	6.8093e-85	0.223408	2.71772e-08
GLDC	GLDC	GLDC	turquoise	-0.432676	4.84933e-29	0.666734	3.73902e-79	-0.674367	1.34407e-81	0.494679	1.01293e-38	-0.109969	0.00673359
CKB	CKB	CKB	turquoise	-0.432659	4.87627e-29	0.627816	9.68028e-68	-0.655968	7.94422e-76	0.53738	1.21618e-46	-0.279656	2.37554e-12
S100A14	S100A14	S100A14	turquoise	-0.432626	4.92855e-29	0.642599	7.01083e-72	-0.638781	8.64907e-71	0.414598	1.42093e-26	-0.100169	0.0136254
RAB11FIP2	RAB11FIP2	RAB11FIP2	turquoise	0.432615	4.94724e-29	-0.756902	1.12606e-113	0.763681	6.96967e-117	-0.618539	2.96397e-65	0.0115871	0.775904
EPS8	EPS8	EPS8	turquoise	0.432005	6.02609e-29	-0.777405	1.01183e-123	0.823212	1.25574e-150	-0.629176	4.11617e-68	0.305379	1.51353e-14
IL6ST	IL6ST	IL6ST	turquoise	0.431924	6.18464e-29	-0.839669	2.84165e-162	0.891703	4.20781e-210	-0.748005	1.2732e-109	0.335178	2.24046e-17
APIP	APIP	APIP	turquoise	0.431892	6.25008e-29	-0.751599	3.07856e-111	0.768104	4.91344e-119	-0.522505	9.38686e-44	0.0922171	0.0231914
KLC1	KLC1	KLC1	turquoise	0.431862	6.30989e-29	-0.698786	6.14024e-90	0.752495	1.20445e-111	-0.60191	5.3144e-61	0.0807855	0.0468286
CRY1	CRY1	CRY1	turquoise	0.431384	7.36191e-29	-0.766196	4.2225e-118	0.791836	1.84839e-131	-0.539887	3.83684e-47	0.0472079	0.245899
SLC46A3	SLC46A3	SLC46A3	turquoise	0.431194	7.82611e-29	-0.806407	6.36122e-140	0.869972	1.27219e-187	-0.727329	7.93018e-101	0.38374	1.07243e-22
RANGAP1	RANGAP1	RANGAP1	turquoise	-0.431072	8.1405e-29	0.770738	2.43599e-120	-0.781212	1.04975e-125	0.668702	8.90546e-80	-0.164767	4.58979e-05
BCL2L13	BCL2L13	BCL2L13	turquoise	0.430913	8.568e-29	-0.807796	9.09651e-141	0.847702	1.90176e-168	-0.681424	6.33808e-84	0.254711	1.98458e-10
JUND	JUND	JUND	turquoise	-0.430647	9.33547e-29	0.724199	1.44571e-99	-0.745379	1.85882e-108	0.546865	1.46945e-48	-0.319344	7.81903e-16
ZCCHC10	ZCCHC10	ZCCHC10	turquoise	0.43047	9.88254e-29	-0.835767	2.14192e-159	0.853632	3.07435e-173	-0.592004	1.38935e-58	0.198974	7.91307e-07
CYLD	CYLD	CYLD	turquoise	0.429836	1.21136e-28	-0.696352	4.54299e-89	0.733942	1.50045e-103	-0.646899	3.96702e-73	0.358906	7.32946e-20
ABHD14A	ABHD14A	ABHD14A	turquoise	-0.429737	1.25031e-28	0.54701	1.37171e-48	-0.590528	3.13148e-58	0.408789	8.20304e-26	-0.292255	2.12849e-13
FKBP8	FKBP8	FKBP8	turquoise	-0.429626	1.29554e-28	0.868169	6.10039e-186	-0.914201	4.19301e-239	0.67468	1.06333e-81	-0.314351	2.29684e-15
GNG11	GNG11	GNG11	turquoise	0.429489	1.35378e-28	-0.794229	8.38967e-133	0.815122	2.44498e-145	-0.6429	5.74215e-72	0.185896	4.08567e-06
PYROXD1	PYROXD1	PYROXD1	turquoise	0.42944	1.37508e-28	-0.745547	1.56653e-108	0.742836	2.41463e-107	-0.554683	3.46327e-50	0.0626167	0.123617
MMP14	MMP14	MMP14	turquoise	-0.428723	1.72984e-28	0.691821	1.7867e-87	-0.676439	2.83057e-82	0.47772	7.13385e-36	0.0639955	0.115547
ACYP1	ACYP1	ACYP1	turquoise	0.428633	1.7801e-28	-0.69208	1.45062e-87	0.691754	1.88476e-87	-0.422609	1.1965e-27	-0.0204478	0.615401
ITGAV	ITGAV	ITGAV	turquoise	0.428619	1.78793e-28	-0.715974	2.46662e-96	0.74371	1.00348e-107	-0.531881	1.47626e-45	0.292241	2.13432e-13
CYFIP1	CYFIP1	CYFIP1	turquoise	0.428595	1.80186e-28	-0.743505	1.23284e-107	0.784554	1.76312e-127	-0.629268	3.88333e-68	0.372467	2.22647e-21
FUT8	FUT8	FUT8	turquoise	-0.428594	1.80243e-28	0.637499	1.99485e-70	-0.684037	8.39154e-85	0.621239	5.71524e-66	-0.148085	0.000254115
MYH9	MYH9	MYH9	turquoise	-0.42845	1.88722e-28	0.705028	3.30314e-92	-0.671109	1.51579e-80	0.454416	3.27578e-32	0.0814322	0.0450903
HBD	HBD	HBD	turquoise	0.428367	1.93787e-28	-0.762068	4.13391e-116	0.805138	3.70246e-139	-0.646211	6.30113e-73	0.228777	1.22723e-08
MID1IP1	MID1IP1	MID1IP1	turquoise	-0.428349	1.9488e-28	0.69118	2.98706e-87	-0.74255	3.21497e-107	0.618787	2.54901e-65	-0.155171	0.000125454
FAM120A	FAM120A	FAM120A	turquoise	0.428225	2.02749e-28	-0.786041	2.79531e-128	0.837817	6.73509e-161	-0.644994	1.42438e-72	0.294403	1.39373e-13
BANF1	BANF1	BANF1	turquoise	-0.427842	2.29134e-28	0.820226	1.20817e-148	-0.873944	2.04993e-191	0.739317	7.98097e-106	-0.299356	5.17843e-14
PKN1	PKN1	PKN1	turquoise	-0.427782	2.33561e-28	0.822046	7.54683e-150	-0.845965	4.40774e-167	0.607195	2.51723e-62	-0.222366	3.1643e-08
ITPKB	ITPKB	ITPKB	turquoise	-0.427773	2.34198e-28	0.775756	7.12404e-123	-0.758285	2.54543e-114	0.467135	3.56188e-34	-0.0520282	0.200895
HSDL2	HSDL2	HSDL2	turquoise	0.427655	2.43186e-28	-0.69632	4.66344e-89	0.662616	7.27753e-78	-0.371408	2.94268e-21	0.0438148	0.281533
PLXND1	PLXND1	PLXND1	turquoise	-0.427626	2.45445e-28	0.691249	2.82712e-87	-0.626687	1.96291e-67	0.411451	3.68868e-26	0.176639	1.22106e-05
SBNO2	SBNO2	SBNO2	turquoise	-0.427371	2.66148e-28	0.625398	4.38573e-67	-0.543859	6.04613e-48	0.283011	1.2644e-12	0.217793	6.11161e-08
CYBRD1	CYBRD1	CYBRD1	turquoise	0.42677	3.22188e-28	-0.668679	9.05233e-80	0.691153	3.05278e-87	-0.666792	3.58638e-79	0.273783	7.01904e-12
CACNA1A	CACNA1A	CACNA1A	turquoise	-0.426739	3.25426e-28	0.571468	7.86927e-54	-0.580279	7.90554e-56	0.432691	4.82698e-29	-0.233662	5.85086e-09
SIGIRR	SIGIRR	SIGIRR	turquoise	-0.426492	3.51922e-28	0.659448	6.90966e-77	-0.641337	1.61522e-71	0.400757	8.75686e-25	-0.086499	0.0332586
ATR	ATR	ATR	turquoise	0.426322	3.71429e-28	-0.649641	6.19929e-74	0.653542	4.27551e-75	-0.422146	1.38295e-27	0.0334869	0.410578
NEU1	NEU1	NEU1	turquoise	-0.426205	3.85463e-28	0.659267	7.85498e-77	-0.671323	1.29403e-80	0.489102	9.11517e-38	-0.08669	0.0328703
FPGT	FPGT	FPGT	turquoise	0.425871	4.28416e-28	-0.652063	1.18331e-74	0.613465	6.26173e-64	-0.434533	2.65323e-29	0.0681257	0.0938284
RORA	RORA	RORA	turquoise	0.425572	4.70959e-28	-0.612963	8.4419e-64	0.619807	1.37093e-65	-0.517576	7.91125e-43	0.0799088	0.049275
ASRGL1	ASRGL1	ASRGL1	turquoise	-0.425353	5.04671e-28	0.582356	2.61765e-56	-0.586654	2.59336e-57	0.481185	1.92502e-36	-0.140323	0.000531474
IMPA1	IMPA1	IMPA1	turquoise	0.425307	5.1202e-28	-0.762171	3.69091e-116	0.787352	5.44087e-129	-0.570336	1.40737e-53	0.195917	1.17315e-06
GSN	GSN	GSN	turquoise	-0.425216	5.27047e-28	0.604398	1.27316e-61	-0.577534	3.36494e-55	0.310986	4.69349e-15	0.102309	0.0117368
KIFAP3	KIFAP3	KIFAP3	turquoise	0.424727	6.15024e-28	-0.628082	8.19502e-68	0.609108	8.22525e-63	-0.500162	1.12265e-39	0.0281047	0.48984
RUVBL1	RUVBL1	RUVBL1	turquoise	-0.42464	6.32026e-28	0.652913	6.59424e-75	-0.712409	5.71943e-95	0.682932	1.97759e-84	-0.20477	3.68762e-07
NRSN2	NRSN2	NRSN2	turquoise	-0.424327	6.97627e-28	0.656589	5.15113e-76	-0.701337	7.38036e-91	0.55229	1.10209e-49	-0.271168	1.12758e-11
GALE	GALE	GALE	turquoise	-0.424022	7.67824e-28	0.682345	3.11408e-84	-0.691557	2.20886e-87	0.551373	1.71364e-49	-0.17001	2.58575e-05
PIN1	PIN1	PIN1	turquoise	-0.423957	7.83783e-28	0.588343	1.03555e-57	-0.615565	1.78357e-64	0.507557	5.41871e-41	-0.250447	4.04075e-10
BNC2	BNC2	BNC2	turquoise	0.42363	8.685e-28	-0.584155	9.98755e-57	0.568486	3.61943e-53	-0.472082	5.82544e-35	0.0209307	0.607081
FRG1	FRG1	FRG1	turquoise	0.423531	8.95977e-28	-0.803502	3.52558e-138	0.81632	4.18361e-146	-0.588791	8.1078e-58	0.216813	7.02494e-08
SLC35A1	SLC35A1	SLC35A1	turquoise	0.423396	9.34674e-28	-0.802905	7.98242e-138	0.81321	3.98945e-144	-0.622731	2.28455e-66	0.163088	5.49546e-05
DNAJC24	DNAJC24	DNAJC24	turquoise	0.422845	1.11095e-27	-0.718813	1.94738e-97	0.708785	1.33078e-93	-0.490394	5.49727e-38	0.0379664	0.350806
VEGFB	VEGFB	VEGFB	turquoise	-0.42272	1.15561e-27	0.717201	8.26166e-97	-0.717739	5.1069e-97	0.454033	3.74215e-32	-0.143686	0.000387804
PCCB	PCCB	PCCB	turquoise	-0.422714	1.15751e-27	0.544952	3.62e-48	-0.584476	8.40699e-57	0.59207	1.33997e-58	-0.143792	0.000383903
TRIM5	TRIM5	TRIM5	turquoise	0.422664	1.17605e-27	-0.661018	2.27236e-77	0.673147	3.34249e-81	-0.477879	6.72044e-36	0.164831	4.55797e-05
HGS	HGS	HGS	turquoise	-0.422512	1.23313e-27	0.873987	1.86365e-191	-0.907735	5.1305e-230	0.691953	1.60676e-87	-0.244594	1.04962e-09
YIPF5	YIPF5	YIPF5	turquoise	-0.422261	1.33396e-27	0.521147	1.69484e-43	-0.54285	9.69249e-48	0.431565	6.94397e-29	0.0749585	0.0651769
ALDH1A2	ALDH1A2	ALDH1A2	turquoise	0.422168	1.37347e-27	-0.680404	1.38761e-83	0.699204	4.34686e-90	-0.522701	8.61883e-44	0.0896001	0.0274138
CRYZ	CRYZ	CRYZ	turquoise	0.422154	1.37917e-27	-0.642662	6.72508e-72	0.644925	1.49143e-72	-0.530005	3.42416e-45	0.100336	0.0134689
SOS2	SOS2	SOS2	turquoise	0.42208	1.41145e-27	-0.750227	1.28451e-110	0.771211	1.41407e-120	-0.589109	6.81717e-58	0.194287	1.4435e-06
BTN3A3	BTN3A3	BTN3A3	turquoise	0.421791	1.54508e-27	-0.59362	5.67758e-59	0.615516	1.83713e-64	-0.540814	2.49862e-47	0.30357	2.19658e-14
GYS1	GYS1	GYS1	turquoise	-0.421489	1.69776e-27	0.770713	2.50631e-120	-0.775253	1.28609e-122	0.566659	9.14923e-53	-0.147781	0.000261747
PDPN	PDPN	PDPN	turquoise	0.421224	1.84405e-27	-0.783839	4.25542e-127	0.835357	4.25194e-159	-0.633494	2.64526e-69	0.259684	8.51874e-11
GATA6	GATA6	GATA6	turquoise	0.421145	1.88959e-27	-0.767456	1.02189e-118	0.791414	3.17676e-131	-0.631814	7.73532e-69	0.244618	1.04556e-09
MMP7	MMP7	MMP7	turquoise	-0.421039	1.95339e-27	0.599867	1.7017e-60	-0.582651	2.23705e-56	0.362799	2.73459e-20	0.017312	0.670601
DGKZ	DGKZ	DGKZ	turquoise	-0.421007	1.97255e-27	0.80006	3.77016e-136	-0.792	1.49799e-131	0.597441	6.70457e-60	-0.0984663	0.015315
RCBTB1	RCBTB1	RCBTB1	turquoise	0.420944	2.01187e-27	-0.804479	9.20251e-139	0.824199	2.72203e-151	-0.579566	1.15327e-55	0.141524	0.000475287
TNFRSF10B	TNFRSF10B	TNFRSF10B	turquoise	0.420407	2.37791e-27	-0.727562	6.37531e-101	0.773903	6.25275e-122	-0.621872	3.87459e-66	0.188302	3.04619e-06
MMP23B	MMP23B	MMP23B	turquoise	-0.420136	2.58663e-27	0.633646	2.39998e-69	-0.643179	4.77224e-72	0.398309	1.77927e-24	-0.193788	1.53775e-06
ZNF7	ZNF7	ZNF7	turquoise	0.420055	2.65211e-27	-0.646649	4.69355e-73	0.672126	7.14079e-81	-0.525974	2.05033e-44	0.0878643	0.0305659
RANBP6	RANBP6	RANBP6	turquoise	0.419945	2.74468e-27	-0.72397	1.78543e-99	0.720475	4.34404e-98	-0.462537	1.86671e-33	0.11896	0.00335903
LSM2	LSM2	LSM2	turquoise	-0.419096	3.57013e-27	0.755101	7.69411e-113	-0.81798	3.54935e-147	0.703304	1.41833e-91	-0.259582	8.66885e-11
DBN1	DBN1	DBN1	turquoise	-0.417809	5.31163e-27	0.777645	7.6138e-124	-0.805717	1.66041e-139	0.609475	6.63059e-63	-0.270729	1.22046e-11
AUH	AUH	AUH	turquoise	0.417656	5.56816e-27	-0.714086	1.31179e-95	0.735845	2.38508e-104	-0.57679	4.96969e-55	0.1596	7.94376e-05
PYGL	PYGL	PYGL	turquoise	0.417365	6.09019e-27	-0.755963	3.07097e-113	0.796886	2.58377e-134	-0.625846	3.31743e-67	0.20681	2.80402e-07
FBXO9	FBXO9	FBXO9	turquoise	0.417279	6.25279e-27	-0.684505	5.82554e-85	0.70632	1.10157e-92	-0.535461	2.92075e-46	0.171961	2.07943e-05
NKX3.1	NKX3.1	NKX3.1	turquoise	0.41727	6.2714e-27	-0.816935	1.68277e-146	0.854043	1.40358e-173	-0.634977	1.01989e-69	0.222138	3.27071e-08
OAT	OAT	OAT	turquoise	0.417203	6.40037e-27	-0.791113	4.66465e-131	0.830966	5.87403e-156	-0.636734	3.27813e-70	0.236106	4.01402e-09
ARL8B	ARL8B	ARL8B	turquoise	0.417203	6.40099e-27	-0.754078	2.2745e-112	0.784019	3.40972e-127	-0.627544	1.14807e-67	0.27479	5.84019e-12
FPGS	FPGS	FPGS	turquoise	-0.416512	7.91362e-27	0.690661	4.52279e-87	-0.709027	1.0803e-93	0.51729	8.94616e-43	-0.119578	0.00319668
MEF2A	MEF2A	MEF2A	turquoise	0.416019	9.206e-27	-0.701494	6.47261e-91	0.743514	1.22218e-107	-0.609295	7.37152e-63	0.305679	1.42266e-14
PSAT1	PSAT1	PSAT1	turquoise	-0.415974	9.33375e-27	0.640319	3.15683e-71	-0.691353	2.6003e-87	0.624753	6.54757e-67	-0.326871	1.48273e-16
ROCK1	ROCK1	ROCK1	turquoise	0.415951	9.39925e-27	-0.804146	1.45627e-138	0.853198	7.00909e-173	-0.66284	6.19784e-78	0.227529	1.47896e-08
TRAK2	TRAK2	TRAK2	turquoise	0.41585	9.69345e-27	-0.738867	1.244e-105	0.789068	6.27841e-130	-0.644109	2.57141e-72	0.264762	3.52551e-11
ITGAM	ITGAM	ITGAM	turquoise	0.415818	9.79094e-27	-0.77791	5.55173e-124	0.851913	7.90807e-172	-0.70871	1.41986e-93	0.619044	2.18135e-65
CFH	CFH	CFH	turquoise	0.415797	9.85349e-27	-0.736681	1.05741e-104	0.794607	5.13022e-133	-0.689916	8.19882e-87	0.379692	3.23076e-22
STK11	STK11	STK11	turquoise	-0.415417	1.1066e-26	0.738655	1.53235e-105	-0.746496	5.968e-109	0.537262	1.28328e-46	-0.186894	3.61865e-06
NDN	NDN	NDN	turquoise	0.415069	1.23066e-26	-0.655258	1.3017e-75	0.653766	3.66134e-75	-0.523173	7.01237e-44	0.118195	0.00357024
BNIP3	BNIP3	BNIP3	turquoise	0.41502	1.24944e-26	-0.573483	2.78173e-54	0.565472	1.66596e-52	-0.369383	5.00138e-21	-0.0904183	0.0260277
MTRR	MTRR	MTRR	turquoise	0.414963	1.27127e-26	-0.676513	2.67878e-82	0.670777	1.93761e-80	-0.440641	3.55285e-30	0.106059	0.00897942
GRB10	GRB10	GRB10	turquoise	0.414869	1.30816e-26	-0.720834	3.13679e-98	0.771513	9.99358e-121	-0.595006	2.62552e-59	0.143935	0.000378749
GALNT6	GALNT6	GALNT6	turquoise	-0.414844	1.31817e-26	0.657203	3.35149e-76	-0.701279	7.74306e-91	0.568946	2.863e-53	-0.179592	8.66297e-06
LRRC1	LRRC1	LRRC1	turquoise	0.414821	1.32754e-26	-0.81096	1.02268e-142	0.839161	6.80039e-162	-0.600533	1.16558e-60	0.120295	0.00301733
TCEAL4	TCEAL4	TCEAL4	turquoise	0.414771	1.34781e-26	-0.767817	6.79571e-119	0.792287	1.0354e-131	-0.635847	5.81878e-70	0.187242	3.46848e-06
HSD17B4	HSD17B4	HSD17B4	turquoise	0.41458	1.42862e-26	-0.801639	4.47045e-137	0.836686	4.57026e-160	-0.617789	4.67032e-65	0.280609	1.9877e-12
DPM3	DPM3	DPM3	turquoise	-0.414567	1.43459e-26	0.488519	1.14411e-37	-0.5248	3.43809e-44	0.396822	2.72924e-24	-0.231081	8.6718e-09
RAB8A	RAB8A	RAB8A	turquoise	-0.414267	1.57164e-26	0.663705	3.33449e-78	-0.707069	5.8097e-93	0.611103	2.54237e-63	-0.109882	0.00677747
EID1	EID1	EID1	turquoise	0.413769	1.82871e-26	-0.652842	6.92584e-75	0.64406	2.65621e-72	-0.534716	4.09889e-46	0.112801	0.00543622
OR7E37P	OR7E37P	OR7E37P	turquoise	-0.41373	1.8506e-26	0.647368	2.89082e-73	-0.679231	3.40384e-83	0.513226	5.04399e-42	-0.226051	1.84218e-08
CGRRF1	CGRRF1	CGRRF1	turquoise	0.413467	2.00442e-26	-0.717474	6.47597e-97	0.713213	2.82657e-95	-0.536477	1.83769e-46	0.0248972	0.54072
ZNF580	ZNF580	ZNF580	turquoise	-0.413425	2.03016e-26	0.60443	1.25018e-61	-0.636636	3.49179e-70	0.447969	3.01604e-31	-0.21861	5.43901e-08
SLC44A4	SLC44A4	SLC44A4	turquoise	-0.413303	2.1065e-26	0.704936	3.5716e-92	-0.737503	4.74325e-105	0.547255	1.22121e-48	-0.21305	1.19191e-07
TMEM14A	TMEM14A	TMEM14A	turquoise	0.412539	2.65528e-26	-0.731028	2.43318e-102	0.715975	2.46515e-96	-0.469463	1.52496e-34	0.0954887	0.0187143
DEAF1	DEAF1	DEAF1	turquoise	-0.412326	2.8319e-26	0.662779	6.47431e-78	-0.688632	2.27483e-86	0.475335	1.74226e-35	-0.216323	7.52967e-08
GAA	GAA	GAA	turquoise	-0.412137	2.9985e-26	0.658396	1.45051e-76	-0.642604	6.98875e-72	0.397433	2.28996e-24	0.0837238	0.0393605
PANK3	PANK3	PANK3	turquoise	0.41211	3.02355e-26	-0.664321	2.14186e-78	0.688522	2.48196e-86	-0.450616	1.21936e-31	0.0943702	0.0201519
PPP1R15A	PPP1R15A	PPP1R15A	turquoise	-0.411566	3.5635e-26	0.645233	1.21361e-72	-0.619922	1.27791e-65	0.358637	7.84255e-20	-0.141956	0.000456464
BTBD2	BTBD2	BTBD2	turquoise	-0.411538	3.59372e-26	0.847553	2.49567e-168	-0.902571	3.16647e-223	0.679945	1.97221e-83	-0.258185	1.10127e-10
FERMT1	FERMT1	FERMT1	turquoise	0.411482	3.6541e-26	-0.631858	7.52084e-69	0.612579	1.06044e-63	-0.470725	9.60153e-35	-0.00528942	0.896612
ATP6V0E2	ATP6V0E2	ATP6V0E2	turquoise	-0.411259	3.90837e-26	0.605453	6.92052e-62	-0.64023	3.34639e-71	0.484013	6.534e-37	-0.24935	4.84138e-10
DUS1L	DUS1L	DUS1L	turquoise	-0.411191	3.98996e-26	0.538273	8.07274e-47	-0.537449	1.17827e-46	0.412931	2.3586e-26	-0.128771	0.0014898
PPP2CB	PPP2CB	PPP2CB	turquoise	0.410968	4.26725e-26	-0.6696	4.61052e-80	0.651805	1.41304e-74	-0.479427	3.74813e-36	-0.0453521	0.264977
RAP2C	RAP2C	RAP2C	turquoise	0.410772	4.52619e-26	-0.826596	6.38765e-153	0.876463	6.90632e-194	-0.651932	1.29523e-74	0.297251	7.90602e-14
MBIP	MBIP	MBIP	turquoise	0.410574	4.80432e-26	-0.689401	1.23474e-86	0.667682	1.87663e-79	-0.462978	1.59411e-33	-0.0206334	0.612197
DGKQ	DGKQ	DGKQ	turquoise	-0.410139	5.4739e-26	0.651179	2.1704e-74	-0.635145	9.15563e-70	0.390795	1.51178e-23	-0.0961531	0.0179035
BCAM	BCAM	BCAM	turquoise	-0.410088	5.55837e-26	0.762023	4.34354e-116	-0.748	1.28021e-109	0.50157	6.33892e-40	-0.151994	0.000172814
PDZRN3	PDZRN3	PDZRN3	turquoise	0.409558	6.51613e-26	-0.550345	2.8051e-49	0.555936	1.88204e-50	-0.466138	5.11154e-34	0.0490306	0.228117
RRP15	RRP15	RRP15	turquoise	0.409422	6.78732e-26	-0.738707	1.45522e-105	0.727618	6.04798e-101	-0.511755	9.37939e-42	-0.00367779	0.928009
UBA1	UBA1	UBA1	turquoise	-0.409371	6.89187e-26	0.768607	2.77557e-119	-0.796504	4.27583e-134	0.657674	2.40875e-76	-0.164552	4.69701e-05
SH3BGRL	SH3BGRL	SH3BGRL	turquoise	0.40891	7.912e-26	-0.748307	9.33662e-110	0.780049	4.28325e-125	-0.669774	4.05705e-80	0.28523	8.29414e-13
EFNB1	EFNB1	EFNB1	turquoise	-0.408772	8.24378e-26	0.66522	1.12009e-78	-0.673961	1.82043e-81	0.590035	4.10673e-58	-0.162177	6.05507e-05
ACAA2	ACAA2	ACAA2	turquoise	0.408379	9.27231e-26	-0.738411	1.94675e-105	0.715757	2.98937e-96	-0.443316	1.45427e-30	0.0977168	0.0161152
PCOLCE2	PCOLCE2	PCOLCE2	turquoise	0.408148	9.93245e-26	-0.781818	5.02934e-126	0.808495	3.4018e-141	-0.58147	4.19936e-56	0.144033	0.000375254
NEK3	NEK3	NEK3	turquoise	0.408069	1.01706e-25	-0.635153	9.1055e-70	0.638497	1.04123e-70	-0.42275	1.14455e-27	0.0144523	0.722547
NDUFA4L2	NDUFA4L2	NDUFA4L2	turquoise	-0.407597	1.1704e-25	0.591184	2.18304e-58	-0.566786	8.5766e-53	0.415753	9.98547e-27	-0.174839	1.50117e-05
TTC13	TTC13	TTC13	turquoise	0.407468	1.21609e-25	-0.703366	1.34657e-91	0.741533	8.87814e-107	-0.502941	3.62433e-40	0.122331	0.00255677
SAV1	SAV1	SAV1	turquoise	0.407414	1.23594e-25	-0.616681	9.1147e-65	0.611184	2.42278e-63	-0.477009	9.3158e-36	0.0916915	0.023991
SCN3B	SCN3B	SCN3B	turquoise	0.407237	1.30268e-25	-0.670905	1.76245e-80	0.691495	2.32128e-87	-0.577622	3.21209e-55	0.0585977	0.149651
SERPINH1	SERPINH1	SERPINH1	turquoise	-0.407154	1.33544e-25	0.691825	1.7812e-87	-0.684254	7.08234e-85	0.551944	1.30219e-49	-0.158183	9.20591e-05
SEC14L1	SEC14L1	SEC14L1	turquoise	0.407037	1.38243e-25	-0.57897	1.57951e-55	0.625086	5.32328e-67	-0.500458	9.95622e-40	0.178716	9.59645e-06
PIK3R1	PIK3R1	PIK3R1	turquoise	0.40688	1.4487e-25	-0.732893	4.10677e-103	0.740748	1.93761e-106	-0.584009	1.08045e-56	0.160755	7.03704e-05
RALGDS	RALGDS	RALGDS	turquoise	-0.406778	1.49321e-25	0.765763	6.85741e-118	-0.798619	2.59228e-135	0.583709	1.26939e-56	-0.273482	7.41535e-12
RALY	RALY	RALY	turquoise	-0.406742	1.50905e-25	0.772398	3.59556e-121	-0.810848	1.19934e-142	0.674408	1.30361e-81	-0.289305	3.78578e-13
AIFM1	AIFM1	AIFM1	turquoise	-0.406688	1.53328e-25	0.554814	3.25044e-50	-0.567926	4.81114e-53	0.486906	2.14076e-37	-0.0700548	0.0848703
ERAL1	ERAL1	ERAL1	turquoise	-0.406341	1.69965e-25	0.765556	8.6467e-118	-0.836308	8.64168e-160	0.715318	4.4128e-96	-0.310841	4.83944e-15
GMIP	GMIP	GMIP	turquoise	-0.406306	1.71723e-25	0.646323	5.84312e-73	-0.623103	1.81706e-66	0.427953	2.21182e-28	0.168858	2.93761e-05
BNIP2	BNIP2	BNIP2	turquoise	0.405528	2.16193e-25	-0.747138	3.09585e-109	0.779173	1.22642e-124	-0.610934	2.80838e-63	0.252499	2.87461e-10
RGL1	RGL1	RGL1	turquoise	0.404905	2.59898e-25	-0.738286	2.20155e-105	0.771375	1.17165e-120	-0.673252	3.09023e-81	0.311543	4.17251e-15
STAR	STAR	STAR	turquoise	0.404901	2.60171e-25	-0.608355	1.27898e-62	0.582869	1.99047e-56	-0.451716	8.34869e-32	-0.0730387	0.0723853
GPATCH4	GPATCH4	GPATCH4	turquoise	-0.404725	2.74015e-25	0.529694	3.93366e-45	-0.561801	1.04699e-51	0.458877	6.85428e-33	-0.211708	1.43577e-07
TTC19	TTC19	TTC19	turquoise	0.404588	2.85304e-25	-0.701377	7.13704e-91	0.696045	5.8413e-89	-0.574097	2.02356e-54	-0.0359153	0.377459
CPVL	CPVL	CPVL	turquoise	0.404291	3.11406e-25	-0.766734	2.30694e-118	0.802289	1.84727e-137	-0.655806	8.88967e-76	0.369723	4.57617e-21
STIP1	STIP1	STIP1	turquoise	-0.403575	3.84365e-25	0.826035	1.54633e-152	-0.864958	5.22308e-183	0.726797	1.30179e-100	-0.25098	3.69956e-10
INTS6	INTS6	INTS6	turquoise	0.403411	4.0328e-25	-0.631021	1.2809e-68	0.620856	7.22421e-66	-0.420873	2.05684e-27	-0.14449	0.000359297
ZNF747	ZNF747	ZNF747	turquoise	-0.403127	4.38325e-25	0.594826	2.90175e-59	-0.644422	2.08584e-72	0.478841	4.6771e-36	-0.240343	2.06795e-09
HS3ST1	HS3ST1	HS3ST1	turquoise	0.403112	4.40261e-25	-0.64813	1.72788e-73	0.629886	2.62874e-68	-0.439109	5.90676e-30	0.208522	2.22321e-07
ADH1C	ADH1C	ADH1C	turquoise	0.40311	4.4052e-25	-0.712772	4.16251e-95	0.739427	7.16216e-106	-0.594604	3.28375e-59	0.190437	2.34008e-06
HOXA1	HOXA1	HOXA1	turquoise	0.402831	4.78113e-25	-0.644634	1.81056e-72	0.657461	2.79761e-76	-0.509491	2.42221e-41	0.135101	0.000855408
PIGG	PIGG	PIGG	turquoise	0.402484	5.29214e-25	-0.55696	1.14145e-50	0.53725	1.29057e-46	-0.400478	9.49728e-25	0.000666932	0.986928
RIN2	RIN2	RIN2	turquoise	0.402339	5.52148e-25	-0.590043	4.08675e-58	0.63319	3.21435e-69	-0.603522	2.10866e-61	0.232006	7.53556e-09
GCNT1	GCNT1	GCNT1	turquoise	0.402202	5.74619e-25	-0.726374	1.93146e-100	0.769765	7.42785e-120	-0.572435	4.78324e-54	0.225946	1.87103e-08
CHODL	CHODL	CHODL	turquoise	-0.402027	6.04715e-25	0.564204	3.15162e-52	-0.605622	6.27786e-62	0.575097	1.20345e-54	-0.0727264	0.0736176
MAZ	MAZ	MAZ	turquoise	-0.401917	6.24518e-25	0.836717	4.33508e-160	-0.893107	1.02197e-211	0.703115	1.66213e-91	-0.256027	1.5894e-10
YTHDF3	YTHDF3	YTHDF3	turquoise	0.401593	6.86425e-25	-0.712799	4.06674e-95	0.73479	6.62528e-104	-0.532564	1.08535e-45	0.184174	5.02938e-06
AP1M2	AP1M2	AP1M2	turquoise	-0.401478	7.0982e-25	0.549481	4.23992e-49	-0.568169	4.25278e-53	0.413934	1.73902e-26	-0.174792	1.50924e-05
MMP15	MMP15	MMP15	turquoise	-0.401026	8.09743e-25	0.608269	1.34486e-62	-0.604829	9.92883e-62	0.494056	1.2972e-38	-0.1386	0.000622962
GIPC2	GIPC2	GIPC2	turquoise	0.400871	8.47158e-25	-0.670855	1.82907e-80	0.661298	1.86222e-77	-0.419669	2.98998e-27	0.0500925	0.218189
ANKRD12	ANKRD12	ANKRD12	turquoise	0.400633	9.07889e-25	-0.651922	1.30406e-74	0.676581	2.54435e-82	-0.534422	4.68427e-46	0.0775487	0.0563972
AMY1A	AMY1A	AMY1A	turquoise	0.400621	9.11152e-25	-0.684957	4.09448e-85	0.718637	2.28285e-97	-0.553328	6.68032e-50	0.14988	0.000213123
SLC30A1	SLC30A1	SLC30A1	turquoise	0.400568	9.25115e-25	-0.684954	4.10519e-85	0.711641	1.11905e-94	-0.595742	1.73997e-59	0.190021	2.46384e-06
SHMT2	SHMT2	SHMT2	turquoise	-0.400443	9.59394e-25	0.699382	3.75147e-90	-0.742503	3.3679e-107	0.650259	4.06754e-74	-0.290235	3.15959e-13
NBN	NBN	NBN	turquoise	0.400339	9.88765e-25	-0.596486	1.14716e-59	0.604322	1.33072e-61	-0.377295	6.16336e-22	0.19252	1.80394e-06
DSC3	DSC3	DSC3	turquoise	0.400314	9.95922e-25	-0.794391	6.79638e-133	0.842401	2.46771e-164	-0.637262	2.32638e-70	0.264755	3.52991e-11
RWDD2A	RWDD2A	RWDD2A	turquoise	0.400203	1.02848e-24	-0.69983	2.58838e-90	0.695331	1.0454e-88	-0.505061	1.51964e-40	0.0142535	0.726209
KLC2	KLC2	KLC2	turquoise	-0.400154	1.04322e-24	0.798633	2.54463e-135	-0.805106	3.87217e-139	0.589419	5.75276e-58	-0.290942	2.75248e-13
EPHX1	EPHX1	EPHX1	turquoise	-0.399721	1.18283e-24	0.747884	1.44261e-109	-0.796136	6.93344e-134	0.599403	2.21394e-60	-0.221968	3.3526e-08
ADAM9	ADAM9	ADAM9	turquoise	0.399249	1.35611e-24	-0.808391	3.93683e-141	0.87213	1.14849e-189	-0.690402	5.56269e-87	0.369349	5.046e-21
SDCBP	SDCBP	SDCBP	turquoise	0.399207	1.37296e-24	-0.767276	1.25188e-118	0.825159	6.1024e-152	-0.645964	7.43445e-73	0.39734	2.35209e-24
NDFIP1	NDFIP1	NDFIP1	turquoise	-0.398617	1.62797e-24	0.48978	6.99301e-38	-0.53638	1.92092e-46	0.427497	2.55732e-28	-0.131624	0.00116363
CYP3A5	CYP3A5	CYP3A5	turquoise	0.397843	2.03531e-24	-0.679922	2.00667e-83	0.692484	1.04835e-87	-0.569992	1.67807e-53	0.0862349	0.0338023
FEM1C	FEM1C	FEM1C	turquoise	0.397767	2.08016e-24	-0.696937	2.81347e-89	0.75234	1.41737e-111	-0.596731	9.99478e-60	0.239148	2.49648e-09
SEMA5A	SEMA5A	SEMA5A	turquoise	0.396995	2.59666e-24	-0.684559	5.58439e-85	0.725411	4.72107e-100	-0.546788	1.5234e-48	0.171902	2.09333e-05
DIAPH2	DIAPH2	DIAPH2	turquoise	0.396865	2.6959e-24	-0.719138	1.45439e-97	0.750373	1.10337e-110	-0.583444	1.46296e-56	0.1573	0.000100867
TASP1	TASP1	TASP1	turquoise	0.396255	3.21068e-24	-0.743808	9.09047e-108	0.759535	6.57587e-115	-0.59109	2.29972e-58	0.0980935	0.0157086
PALMD	PALMD	PALMD	turquoise	0.396192	3.26925e-24	-0.706725	7.7943e-93	0.731142	2.18223e-102	-0.611916	1.57159e-63	0.177817	1.06545e-05
CLN6	CLN6	CLN6	turquoise	-0.396134	3.32361e-24	0.665673	8.0737e-79	-0.687031	8.05645e-86	0.59941	2.20565e-60	-0.102036	0.011964
CHRDL1	CHRDL1	CHRDL1	turquoise	0.395495	3.99018e-24	-0.780212	3.51612e-125	0.8311	4.72896e-156	-0.696072	5.71283e-89	0.252547	2.85132e-10
EPCAM	EPCAM	EPCAM	turquoise	-0.395408	4.0913e-24	0.693011	6.8537e-88	-0.745568	1.53383e-108	0.63135	1.0388e-68	-0.326618	1.5689e-16
MIIP	MIIP	MIIP	turquoise	-0.395372	4.13315e-24	0.740235	3.22204e-106	-0.760927	1.44411e-115	0.584485	8.36658e-57	-0.1988	8.09345e-07
SCML1	SCML1	SCML1	turquoise	0.395078	4.49501e-24	-0.627975	8.76199e-68	0.624893	6.00107e-67	-0.390399	1.68942e-23	0.0442373	0.276914
PDIA4	PDIA4	PDIA4	turquoise	-0.394701	5.00484e-24	0.62314	1.77538e-66	-0.661731	1.36867e-77	0.605243	7.81806e-62	-0.157691	9.68735e-05
PNN	PNN	PNN	turquoise	-0.394469	5.34639e-24	0.773145	1.51116e-121	-0.829767	4.07928e-155	0.68633	1.39789e-85	-0.322972	3.52855e-16
CDC42BPB	CDC42BPB	CDC42BPB	turquoise	-0.394391	5.46696e-24	0.786326	1.96021e-128	-0.810695	1.49415e-142	0.596612	1.0687e-59	-0.141884	0.000459535
LXN	LXN	LXN	turquoise	0.39437	5.50006e-24	-0.775997	5.3576e-123	0.82962	5.16833e-155	-0.710654	2.64273e-94	0.354811	2.03821e-19
WDR41	WDR41	WDR41	turquoise	0.394325	5.56959e-24	-0.728556	2.5118e-101	0.760948	1.41065e-115	-0.573013	3.54787e-54	0.0592365	0.145255
GLUL	GLUL	GLUL	turquoise	0.394289	5.62829e-24	-0.71033	3.50046e-94	0.736278	1.56542e-104	-0.584141	1.00633e-56	0.359135	6.92027e-20
CALB2	CALB2	CALB2	turquoise	0.394142	5.86803e-24	-0.78012	3.92961e-125	0.827516	1.49033e-153	-0.644497	1.98495e-72	0.244546	1.05774e-09
PRCC	PRCC	PRCC	turquoise	-0.394127	5.89386e-24	0.666086	5.985e-79	-0.717705	5.26462e-97	0.608427	1.22579e-62	-0.316745	1.37362e-15
MED4	MED4	MED4	turquoise	0.394046	6.03045e-24	-0.823736	5.58191e-151	0.851994	6.78637e-172	-0.620693	7.97967e-66	0.149476	0.000221777
PRPS1	PRPS1	PRPS1	turquoise	0.394029	6.05875e-24	-0.633251	3.09103e-69	0.614304	3.79643e-64	-0.321351	5.04155e-16	0.0858629	0.0345809
YPEL5	YPEL5	YPEL5	turquoise	0.394025	6.06639e-24	-0.7375	4.75788e-105	0.760309	2.83286e-115	-0.644566	1.89497e-72	0.138993	0.000600884
PIGF	PIGF	PIGF	turquoise	0.393696	6.66025e-24	-0.606905	2.97959e-62	0.568219	4.1469e-53	-0.339807	7.62174e-18	-0.0635032	0.118379
PLA2G4A	PLA2G4A	PLA2G4A	turquoise	0.393467	7.10794e-24	-0.698048	1.12877e-89	0.705852	1.64069e-92	-0.565347	1.77386e-52	0.113984	0.00496466
NAT1	NAT1	NAT1	turquoise	0.393358	7.33037e-24	-0.757286	7.45657e-114	0.769442	1.07333e-119	-0.546855	1.47579e-48	0.17208	2.05186e-05
ERF	ERF	ERF	turquoise	-0.393227	7.60822e-24	0.738359	2.04984e-105	-0.769095	1.59321e-119	0.604696	1.07247e-61	-0.282488	1.39584e-12
UBXN8	UBXN8	UBXN8	turquoise	0.392959	8.20837e-24	-0.563652	4.15463e-52	0.515957	1.58144e-42	-0.352313	3.77531e-19	-0.163731	5.13044e-05
PTGDR	PTGDR	PTGDR	turquoise	0.392563	9.18296e-24	-0.721512	1.69293e-98	0.791462	2.98424e-131	-0.676809	2.14069e-82	0.466612	4.30592e-34
HDHD3	HDHD3	HDHD3	turquoise	-0.392484	9.39017e-24	0.643486	3.89276e-72	-0.671484	1.14915e-80	0.522907	7.87662e-44	-0.196286	1.11909e-06
SCGB1D2	SCGB1D2	SCGB1D2	turquoise	-0.392388	9.64784e-24	0.55632	1.56081e-50	-0.593513	6.0253e-59	0.424776	6.05592e-28	-0.246109	8.21738e-10
POMGNT1	POMGNT1	POMGNT1	turquoise	-0.392218	1.01218e-23	0.745344	1.92507e-108	-0.776224	4.1013e-123	0.548264	7.56651e-49	-0.211775	1.42248e-07
SLC34A2	SLC34A2	SLC34A2	turquoise	-0.392185	1.02187e-23	0.615669	1.67592e-64	-0.593892	4.88123e-59	0.322422	3.98366e-16	0.0412109	0.311142
CBS	CBS	CBS	turquoise	-0.392173	1.02511e-23	0.732974	3.80154e-103	-0.768857	2.08985e-119	0.594538	3.40721e-59	-0.176948	1.17826e-05
ZFP36L2	ZFP36L2	ZFP36L2	turquoise	0.392046	1.06276e-23	-0.500781	8.73296e-40	0.516037	1.5287e-42	-0.436658	1.32447e-29	0.241733	1.65895e-09
HERPUD1	HERPUD1	HERPUD1	turquoise	0.39181	1.13569e-23	-0.627372	1.27881e-67	0.650171	4.32076e-74	-0.576397	6.1048e-55	0.330345	6.77369e-17
ZDHHC13	ZDHHC13	ZDHHC13	turquoise	-0.391669	1.18202e-23	0.580519	6.95997e-56	-0.631488	9.51922e-69	0.579605	1.12984e-55	-0.199151	7.73347e-07
SIAH1	SIAH1	SIAH1	turquoise	0.391659	1.18529e-23	-0.708487	1.72048e-93	0.716516	1.52317e-96	-0.547509	1.08316e-48	0.0359914	0.376448
HPSE	HPSE	HPSE	turquoise	0.391307	1.3089e-23	-0.707182	5.27134e-93	0.748533	7.39869e-110	-0.566364	1.0618e-52	0.439683	4.88362e-30
STX2	STX2	STX2	turquoise	0.391256	1.32772e-23	-0.644287	2.28383e-72	0.684839	4.49096e-85	-0.53139	1.84053e-45	0.151398	0.000183387
CAV1	CAV1	CAV1	turquoise	0.39112	1.3795e-23	-0.783151	9.89381e-127	0.836536	5.88591e-160	-0.697389	1.94176e-89	0.305376	1.51446e-14
HSPBP1	HSPBP1	HSPBP1	turquoise	-0.391074	1.39758e-23	0.668193	1.29192e-79	-0.723736	2.21412e-99	0.582997	1.85882e-56	-0.29843	6.24024e-14
NT5E	NT5E	NT5E	turquoise	0.391064	1.40153e-23	-0.723324	3.23233e-99	0.780764	1.80678e-125	-0.680896	9.50964e-84	0.317084	1.27665e-15
AKAP13	AKAP13	AKAP13	turquoise	0.390763	1.5253e-23	-0.637056	2.65851e-70	0.693041	6.69122e-88	-0.62676	1.87591e-67	0.266759	2.47944e-11
DNAJB14	DNAJB14	DNAJB14	turquoise	0.39053	1.62849e-23	-0.762462	2.68093e-116	0.770702	2.538e-120	-0.597683	5.85367e-60	0.186205	3.93539e-06
NDUFA5	NDUFA5	NDUFA5	turquoise	0.390394	1.69196e-23	-0.838365	2.65321e-161	0.846357	2.17747e-167	-0.62945	3.46301e-68	0.0905818	0.025758
WT1	WT1	WT1	turquoise	0.390265	1.75409e-23	-0.62104	6.45401e-66	0.62469	6.8071e-67	-0.464278	9.99762e-34	0.143197	0.000406169
ZNF432	ZNF432	ZNF432	turquoise	0.390107	1.83358e-23	-0.707156	5.38937e-93	0.695227	1.13813e-88	-0.476121	1.29939e-35	-0.101572	0.0123594
ATG3	ATG3	ATG3	turquoise	0.390089	1.84314e-23	-0.730104	5.84142e-102	0.755245	6.6017e-113	-0.537023	1.43171e-46	0.224653	2.2644e-08
SFRP1	SFRP1	SFRP1	turquoise	0.389727	2.0398e-23	-0.715076	5.468e-96	0.754534	1.40357e-112	-0.575169	1.15924e-54	0.249146	5.00601e-10
NPTN	NPTN	NPTN	turquoise	0.389449	2.20484e-23	-0.767439	1.04174e-118	0.824866	9.646e-152	-0.663188	4.8312e-78	0.341357	5.29e-18
DHRS7	DHRS7	DHRS7	turquoise	0.389339	2.2739e-23	-0.747924	1.38413e-109	0.7768	2.07431e-123	-0.658452	1.39478e-76	0.252583	2.83452e-10
ATF5	ATF5	ATF5	turquoise	-0.389304	2.29584e-23	0.645999	7.26231e-73	-0.682399	2.98633e-84	0.530677	2.53506e-45	-0.142757	0.000423355
AMY1B	AMY1B	AMY1B	turquoise	0.389296	2.30107e-23	-0.574577	1.57718e-54	0.607942	1.6274e-62	-0.498117	2.56152e-39	0.132857	0.00104416
GABARAPL1	GABARAPL1	GABARAPL1	turquoise	0.389266	2.32083e-23	-0.73611	1.84405e-104	0.77388	6.42052e-122	-0.688667	2.21261e-86	0.194448	1.41437e-06
CARM1	CARM1	CARM1	turquoise	-0.38902	2.48583e-23	0.783613	5.61737e-127	-0.823345	1.02329e-150	0.645859	7.97762e-73	-0.272587	8.72388e-12
RFNG	RFNG	RFNG	turquoise	-0.388922	2.55456e-23	0.769334	1.21406e-119	-0.806738	4.00798e-140	0.583125	1.73522e-56	-0.289361	3.74448e-13
LAMB1	LAMB1	LAMB1	turquoise	0.388589	2.80325e-23	-0.764308	3.47652e-117	0.819406	4.17433e-148	-0.657958	1.97442e-76	0.243597	1.23201e-09
CYB561	CYB561	CYB561	turquoise	-0.388511	2.86492e-23	0.655501	1.09978e-75	-0.672394	5.85131e-81	0.421084	1.92587e-27	-0.183362	5.54339e-06
DPP8	DPP8	DPP8	turquoise	0.38844	2.92292e-23	-0.742596	3.06915e-107	0.766413	3.3077e-118	-0.588959	7.39839e-58	0.136562	0.000749998
VAV2	VAV2	VAV2	turquoise	-0.38835	2.99668e-23	0.641921	1.09867e-71	-0.607302	2.36486e-62	0.415031	1.24528e-26	-0.0860116	0.0342678
MMADHC	MMADHC	MMADHC	turquoise	0.387897	3.40009e-23	-0.747345	2.506e-109	0.750724	7.66543e-111	-0.532697	1.02235e-45	0.172854	1.88057e-05
PDGFRA	PDGFRA	PDGFRA	turquoise	0.387411	3.89143e-23	-0.663808	3.09683e-78	0.693078	6.49687e-88	-0.564676	2.48616e-52	0.301193	3.56927e-14
RBM42	RBM42	RBM42	turquoise	-0.386972	4.39644e-23	0.677188	1.60713e-82	-0.715482	3.8178e-96	0.621775	4.11357e-66	-0.16089	6.93803e-05
RRP7A	RRP7A	RRP7A	turquoise	-0.38697	4.39921e-23	0.592566	1.0183e-58	-0.608001	1.57256e-62	0.47085	9.16949e-35	-0.129699	0.00137546
SMC1A	SMC1A	SMC1A	turquoise	0.386782	4.63368e-23	-0.587351	1.77668e-57	0.595871	1.61831e-59	-0.285721	7.55017e-13	0.202719	4.84411e-07
EXOSC8	EXOSC8	EXOSC8	turquoise	0.386676	4.77247e-23	-0.601573	6.44272e-61	0.586417	2.94845e-57	-0.348255	1.01599e-18	-0.0373579	0.358585
CYC1	CYC1	CYC1	turquoise	-0.386495	5.0183e-23	0.553181	7.17211e-50	-0.555488	2.34185e-50	0.456305	1.69335e-32	-0.0192715	0.635876
FTO	FTO	FTO	turquoise	0.386199	5.4462e-23	-0.591369	1.97217e-58	0.58611	3.48157e-57	-0.50272	3.96769e-40	0.0486758	0.231505
PGD	PGD	PGD	turquoise	-0.386127	5.55509e-23	0.627134	1.48446e-67	-0.674306	1.40627e-81	0.655007	1.54998e-75	-0.164404	4.77247e-05
ALDH3A2	ALDH3A2	ALDH3A2	turquoise	0.385714	6.22711e-23	-0.754499	1.45648e-112	0.762397	2.87855e-116	-0.611129	2.5035e-63	0.145146	0.000337471
BNIP3L	BNIP3L	BNIP3L	turquoise	0.385219	7.13963e-23	-0.61326	7.07593e-64	0.615855	1.49838e-64	-0.483133	9.15403e-37	0.0782614	0.0541614
PSMC6	PSMC6	PSMC6	turquoise	0.38517	7.23716e-23	-0.757299	7.35319e-114	0.767341	1.16364e-118	-0.515802	1.68924e-42	0.10252	0.0115635
MRPS34	MRPS34	MRPS34	turquoise	-0.385109	7.35863e-23	0.596571	1.09363e-59	-0.647128	3.39806e-73	0.514339	3.14829e-42	-0.209829	1.85958e-07
RAB21	RAB21	RAB21	turquoise	0.384698	8.24209e-23	-0.76949	1.01634e-119	0.812505	1.1073e-143	-0.629343	3.70283e-68	0.143019	0.000413057
PIGK	PIGK	PIGK	turquoise	0.384683	8.27533e-23	-0.826134	1.32271e-152	0.845466	1.0794e-166	-0.593638	5.62301e-59	0.23712	3.42874e-09
ADCY9	ADCY9	ADCY9	turquoise	0.384677	8.2891e-23	-0.593236	7.02674e-59	0.66596	6.55886e-79	-0.621923	3.75686e-66	0.342658	3.8874e-18
CPE	CPE	CPE	turquoise	0.384605	8.45405e-23	-0.708722	1.40502e-93	0.757003	1.01056e-113	-0.595229	2.31769e-59	0.217544	6.33204e-08
PFDN4	PFDN4	PFDN4	turquoise	-0.384386	8.97968e-23	0.574868	1.35597e-54	-0.623848	1.1466e-66	0.536058	2.22499e-46	-0.257425	1.2537e-10
SEH1L	SEH1L	SEH1L	turquoise	0.384385	8.98189e-23	-0.807292	1.84662e-140	0.834067	3.63923e-158	-0.563754	3.94815e-52	0.155637	0.000119636
SERPINB9	SERPINB9	SERPINB9	turquoise	0.384035	9.88819e-23	-0.782144	3.38474e-126	0.843927	1.67504e-165	-0.693469	4.735e-88	0.351701	4.38768e-19
SLC25A13	SLC25A13	SLC25A13	turquoise	0.383759	1.06686e-22	-0.635908	5.59509e-70	0.649211	8.30378e-74	-0.428957	1.60478e-28	-0.00392924	0.923102
SRP54	SRP54	SRP54	turquoise	0.383509	1.1424e-22	-0.82566	2.78444e-152	0.8491	1.47412e-169	-0.571251	8.79825e-54	0.226549	1.711e-08
RDH11	RDH11	RDH11	turquoise	0.383448	1.16171e-22	-0.791934	1.62932e-131	0.81862	1.36192e-147	-0.559144	3.90323e-51	0.197462	9.62191e-07
FASTKD3	FASTKD3	FASTKD3	turquoise	0.383389	1.18066e-22	-0.67577	4.68874e-82	0.642557	7.21235e-72	-0.327178	1.3841e-16	0.0268354	0.509662
DCAF15	DCAF15	DCAF15	turquoise	-0.383362	1.18953e-22	0.754698	1.18011e-112	-0.795966	8.67588e-134	0.662967	5.66124e-78	-0.300437	4.16105e-14
TNNT1	TNNT1	TNNT1	turquoise	-0.383042	1.29848e-22	0.666418	4.70529e-79	-0.687319	6.41728e-86	0.548539	6.63944e-49	-0.185693	4.18724e-06
NR3C1	NR3C1	NR3C1	turquoise	0.38233	1.57742e-22	-0.664131	2.45571e-78	0.720533	4.12158e-98	-0.601336	7.37797e-61	0.439429	5.31226e-30
ANP32E	ANP32E	ANP32E	turquoise	0.382249	1.61279e-22	-0.631846	7.57711e-69	0.620105	1.14322e-65	-0.265632	3.02521e-11	-0.0367874	0.365977
UTP3	UTP3	UTP3	turquoise	0.38198	1.73549e-22	-0.740488	2.50864e-106	0.773501	9.98491e-122	-0.584411	8.7063e-57	0.255079	1.86525e-10
ZNF266	ZNF266	ZNF266	turquoise	0.381908	1.76989e-22	-0.567469	6.06996e-53	0.565747	1.44976e-52	-0.415949	9.40518e-27	-0.00596728	0.883452
ARHGEF12	ARHGEF12	ARHGEF12	turquoise	0.381873	1.78686e-22	-0.610316	4.04358e-63	0.659588	6.26189e-77	-0.587912	1.30984e-57	0.161486	6.51506e-05
CADPS2	CADPS2	CADPS2	turquoise	0.381853	1.7963e-22	-0.775384	1.1034e-122	0.826185	1.22091e-152	-0.631692	8.36029e-69	0.301032	3.68822e-14
ROR1	ROR1	ROR1	turquoise	0.381655	1.89601e-22	-0.677273	1.50739e-82	0.654776	1.82002e-75	-0.504599	1.83798e-40	-0.0117902	0.772084
KLK7	KLK7	KLK7	turquoise	-0.381178	2.15919e-22	0.556434	1.47631e-50	-0.543202	8.22028e-48	0.326172	1.73344e-16	0.0224116	0.581882
DDX47	DDX47	DDX47	turquoise	0.38108	2.21753e-22	-0.63855	1.00535e-70	0.647354	2.91784e-73	-0.474779	2.14343e-35	0.0581443	0.152833
LPGAT1	LPGAT1	LPGAT1	turquoise	0.380817	2.38175e-22	-0.740773	1.89022e-106	0.77801	4.92579e-124	-0.565722	1.46808e-52	0.222791	2.97409e-08
FARSA	FARSA	FARSA	turquoise	-0.380625	2.50884e-22	0.613671	5.539e-64	-0.661592	1.51089e-77	0.570635	1.20747e-53	-0.202048	5.29278e-07
ARNTL	ARNTL	ARNTL	turquoise	0.380457	2.62594e-22	-0.560189	2.32968e-51	0.594789	2.96293e-59	-0.572117	5.6358e-54	0.255137	1.84714e-10
REEP1	REEP1	REEP1	turquoise	0.380394	2.67112e-22	-0.780782	1.76735e-125	0.813961	1.33718e-144	-0.629766	2.8361e-68	0.133087	0.00102316
KRT8	KRT8	KRT8	turquoise	-0.379867	3.08145e-22	0.59124	2.11787e-58	-0.610396	3.85899e-63	0.52278	8.32556e-44	-0.217417	6.44784e-08
MRPL42	MRPL42	MRPL42	turquoise	-0.379811	3.12818e-22	0.639952	4.01816e-71	-0.724842	7.99118e-100	0.66824	1.24846e-79	-0.394874	4.76423e-24
SDC2	SDC2	SDC2	turquoise	0.379693	3.22966e-22	-0.699246	4.19831e-90	0.705502	2.21019e-92	-0.554442	3.89358e-50	0.0896431	0.0273394
HNMT	HNMT	HNMT	turquoise	0.379653	3.2648e-22	-0.701673	5.57476e-91	0.724149	1.51348e-99	-0.601114	8.3733e-61	0.407832	1.09132e-25
SMARCB1	SMARCB1	SMARCB1	turquoise	-0.379645	3.27212e-22	0.743943	7.93364e-108	-0.811519	4.58319e-143	0.686467	1.25532e-85	-0.30655	1.1877e-14
DCTN1	DCTN1	DCTN1	turquoise	-0.379505	3.39843e-22	0.810161	3.20019e-142	-0.856357	1.63681e-175	0.680287	1.51755e-83	-0.20645	2.94347e-07
LYPD1	LYPD1	LYPD1	turquoise	-0.378351	4.63998e-22	0.58141	4.33586e-56	-0.606625	3.50643e-62	0.433174	4.12702e-29	-0.129007	0.00145999
PPP2R5E	PPP2R5E	PPP2R5E	turquoise	0.378026	5.06365e-22	-0.735609	2.99769e-104	0.753696	3.40325e-112	-0.521433	1.49684e-43	0.121547	0.00272582
NR2F6	NR2F6	NR2F6	turquoise	-0.375469	1.00425e-21	0.729475	1.05721e-101	-0.758609	1.79246e-114	0.565901	1.34156e-52	-0.357518	1.03837e-19
OGN	OGN	OGN	turquoise	0.375237	1.06842e-21	-0.660586	3.08779e-77	0.695337	1.04065e-88	-0.549089	5.11077e-49	0.198361	8.567e-07
PLIN2	PLIN2	PLIN2	turquoise	0.375051	1.12263e-21	-0.680349	1.44691e-83	0.72682	1.27454e-100	-0.518516	5.28341e-43	0.289256	3.82177e-13
KIAA0232	KIAA0232	KIAA0232	turquoise	0.374786	1.20446e-21	-0.619758	1.41247e-65	0.637106	2.57456e-70	-0.501946	5.43892e-40	0.0943271	0.0202091
AMIGO2	AMIGO2	AMIGO2	turquoise	0.374259	1.38564e-21	-0.783747	4.76236e-127	0.838345	2.74281e-161	-0.682461	2.84707e-84	0.311749	3.99488e-15
ADAM10	ADAM10	ADAM10	turquoise	0.374165	1.42057e-21	-0.675524	5.64108e-82	0.715569	3.53313e-96	-0.548651	6.29489e-49	0.236873	3.56298e-09
COBLL1	COBLL1	COBLL1	turquoise	0.374159	1.42313e-21	-0.644343	2.19937e-72	0.676357	3.01327e-82	-0.576677	5.27429e-55	0.168848	2.94086e-05
FNBP1	FNBP1	FNBP1	turquoise	0.374087	1.45039e-21	-0.526181	1.87176e-44	0.580247	8.04276e-56	-0.486908	2.13953e-37	0.265014	3.37281e-11
PDGFRB	PDGFRB	PDGFRB	turquoise	-0.373938	1.50896e-21	0.591123	2.25871e-58	-0.542177	1.32637e-47	0.312402	3.47828e-15	0.13895	0.000603277
IFI16	IFI16	IFI16	turquoise	0.373882	1.53135e-21	-0.648797	1.09959e-73	0.692933	7.29957e-88	-0.568162	4.2673e-53	0.4232	9.94093e-28
TPD52L1	TPD52L1	TPD52L1	turquoise	0.373653	1.62724e-21	-0.695135	1.22614e-88	0.717045	9.49717e-97	-0.546982	1.38984e-48	0.123215	0.00237747
DKK3	DKK3	DKK3	turquoise	0.373569	1.66403e-21	-0.599805	1.76257e-60	0.613812	5.09176e-64	-0.55446	3.8603e-50	0.0765218	0.0597528
NRXN3	NRXN3	NRXN3	turquoise	0.373536	1.67864e-21	-0.685903	1.95318e-85	0.720462	4.39635e-98	-0.577544	3.34671e-55	0.0814626	0.0450098
THAP7	THAP7	THAP7	turquoise	-0.373428	1.72697e-21	0.539594	4.39219e-47	-0.567637	5.57143e-53	0.400083	1.06514e-24	-0.131282	0.00119892
ARMCX5	ARMCX5	ARMCX5	turquoise	0.373281	1.79547e-21	-0.586708	2.51903e-57	0.549353	4.50601e-49	-0.389107	2.42597e-23	-0.104203	0.010262
RNF6	RNF6	RNF6	turquoise	0.37288	1.99652e-21	-0.745331	1.95033e-108	0.788509	1.27186e-129	-0.580454	7.20677e-56	0.264453	3.72199e-11
CHD8	CHD8	CHD8	turquoise	-0.372836	2.01998e-21	0.805163	3.5775e-139	-0.871402	5.67156e-189	0.704862	3.80263e-92	-0.273076	7.9835e-12
PTGER4	PTGER4	PTGER4	turquoise	0.372752	2.06543e-21	-0.745341	1.93052e-108	0.821271	2.46937e-149	-0.679038	3.94227e-83	0.468023	2.57906e-34
USP18	USP18	USP18	turquoise	-0.372595	2.15261e-21	0.565476	1.66236e-52	-0.586107	3.48717e-57	0.574724	1.46079e-54	0.0146354	0.719179
ARMC6	ARMC6	ARMC6	turquoise	-0.372165	2.41132e-21	0.584107	1.02528e-56	-0.62584	3.33031e-67	0.60068	1.07226e-60	-0.266747	2.48442e-11
RALA	RALA	RALA	turquoise	-0.372063	2.47686e-21	0.648048	1.82641e-73	-0.709854	5.28623e-94	0.672375	5.93431e-81	-0.221261	3.71451e-08
MOSPD1	MOSPD1	MOSPD1	turquoise	0.371759	2.68332e-21	-0.649849	5.37789e-74	0.637224	2.38417e-70	-0.441134	3.01582e-30	0.0377863	0.353097
TXNDC15	TXNDC15	TXNDC15	turquoise	0.371556	2.83057e-21	-0.785597	4.85039e-128	0.829377	7.64454e-155	-0.683697	1.09251e-84	0.297181	8.01733e-14
RABGGTB	RABGGTB	RABGGTB	turquoise	0.371051	3.23246e-21	-0.76994	6.07713e-120	0.800927	1.1721e-136	-0.611302	2.25966e-63	0.167749	3.31896e-05
TAOK3	TAOK3	TAOK3	turquoise	0.370724	3.52167e-21	-0.655842	8.66865e-76	0.687027	8.08257e-86	-0.566205	1.15091e-52	0.248464	5.59882e-10
CCDC47	CCDC47	CCDC47	turquoise	0.370666	3.57571e-21	-0.721301	2.05129e-98	0.763731	6.59165e-117	-0.577578	3.28723e-55	0.314852	2.06315e-15
UPK3B	UPK3B	UPK3B	turquoise	0.370478	3.75655e-21	-0.54987	3.52035e-49	0.56873	3.19671e-53	-0.528621	6.34683e-45	0.108854	0.00731584
SORD	SORD	SORD	turquoise	-0.37042	3.8139e-21	0.703436	1.26898e-91	-0.774309	3.8922e-122	0.655793	8.96927e-76	-0.30906	7.03719e-15
AGTR1	AGTR1	AGTR1	turquoise	0.369926	4.34013e-21	-0.785243	7.52721e-128	0.854585	4.98357e-174	-0.70098	9.94091e-91	0.342832	3.73052e-18
C4BPA	C4BPA	C4BPA	turquoise	0.369857	4.41933e-21	-0.601867	5.44657e-61	0.594926	2.74428e-59	-0.432266	5.53841e-29	0.0627925	0.122564
PLCG2	PLCG2	PLCG2	turquoise	0.369518	4.82783e-21	-0.641777	1.20762e-71	0.717268	7.78334e-97	-0.659004	9.45147e-77	0.383002	1.31262e-22
WNT4	WNT4	WNT4	turquoise	0.369317	5.08862e-21	-0.551607	1.53125e-49	0.54699	1.38485e-48	-0.459174	6.17193e-33	0.00851237	0.834354
PLOD1	PLOD1	PLOD1	turquoise	-0.368903	5.66797e-21	0.693779	3.685e-88	-0.700049	2.15653e-90	0.55531	2.5536e-50	-0.163536	5.23841e-05
KCTD20	KCTD20	KCTD20	turquoise	-0.368788	5.8414e-21	0.551247	1.82019e-49	-0.568638	3.35013e-53	0.463487	1.32852e-33	0.0370347	0.362762
PRKACB	PRKACB	PRKACB	turquoise	0.36871	5.96021e-21	-0.72746	7.01408e-101	0.736439	1.33858e-104	-0.508461	3.72174e-41	0.247677	6.36719e-10
TBL3	TBL3	TBL3	turquoise	-0.368497	6.30069e-21	0.607419	2.20842e-62	-0.645171	1.26472e-72	0.478566	5.18833e-36	-0.123128	0.00239463
CPT2	CPT2	CPT2	turquoise	-0.368433	6.40718e-21	0.601454	6.89514e-61	-0.657809	2.19184e-76	0.581548	4.02893e-56	-0.106476	0.00871165
CXCR4	CXCR4	CXCR4	turquoise	-0.368321	6.59564e-21	0.568354	3.87141e-53	-0.561085	1.49414e-51	0.419477	3.1726e-27	0.0847302	0.0370464
SAC3D1	SAC3D1	SAC3D1	turquoise	-0.368237	6.74167e-21	0.648889	1.03274e-73	-0.689405	1.23145e-86	0.671813	9.00644e-81	-0.194009	1.49537e-06
MRPL11	MRPL11	MRPL11	turquoise	-0.367937	7.28694e-21	0.58257	2.33545e-56	-0.652428	9.21024e-75	0.596341	1.24377e-59	-0.241765	1.65067e-09
PACS2	PACS2	PACS2	turquoise	-0.367812	7.52752e-21	0.746458	6.20078e-109	-0.768428	3.40305e-119	0.547923	8.90045e-49	-0.248287	5.76305e-10
COL9A2	COL9A2	COL9A2	turquoise	-0.367482	8.2001e-21	0.590271	3.60797e-58	-0.612579	1.06031e-63	0.493496	1.6195e-38	-0.244661	1.03845e-09
ENOSF1	ENOSF1	ENOSF1	turquoise	0.366898	9.54086e-21	-0.537152	1.34962e-46	0.533887	5.96985e-46	-0.395272	4.25313e-24	0.00373138	0.926963
GPBP1L1	GPBP1L1	GPBP1L1	turquoise	-0.366701	1.00381e-20	0.777306	1.13792e-123	-0.821084	3.2844e-149	0.629954	2.51844e-68	-0.209593	1.92072e-07
ADH1B	ADH1B	ADH1B	turquoise	0.366687	1.00748e-20	-0.729264	1.2908e-101	0.804954	4.77859e-139	-0.677534	1.23711e-82	0.387564	3.73013e-23
AMOTL2	AMOTL2	AMOTL2	turquoise	0.366608	1.02842e-20	-0.540548	2.82541e-47	0.589433	5.71048e-58	-0.524553	3.83318e-44	0.166772	3.69287e-05
CNOT3	CNOT3	CNOT3	turquoise	-0.366523	1.05115e-20	0.830194	2.05042e-155	-0.867379	3.26231e-185	0.66964	4.47529e-80	-0.307429	9.89427e-15
COL18A1	COL18A1	COL18A1	turquoise	-0.36625	1.12805e-20	0.716045	2.31443e-96	-0.746626	5.22488e-109	0.518907	4.46577e-43	-0.287175	5.71265e-13
SNX7	SNX7	SNX7	turquoise	0.365952	1.2182e-20	-0.78772	3.43242e-129	0.838715	1.45899e-161	-0.643223	4.63444e-72	0.308769	7.47938e-15
C1D	C1D	C1D	turquoise	0.365951	1.21842e-20	-0.742837	2.41243e-107	0.732809	4.45062e-103	-0.513156	5.19463e-42	0.121836	0.00266241
BTN3A2	BTN3A2	BTN3A2	turquoise	0.365839	1.25419e-20	-0.51871	4.85925e-43	0.535411	2.98907e-46	-0.47798	6.46958e-36	0.315623	1.74875e-15
CHD1	CHD1	CHD1	turquoise	0.365772	1.27587e-20	-0.627992	8.66694e-68	0.639917	4.10942e-71	-0.460398	3.99986e-33	-0.00275073	0.946124
SBF1	SBF1	SBF1	turquoise	-0.365506	1.36633e-20	0.755886	3.33535e-113	-0.745817	1.1915e-108	0.508099	4.32669e-41	-0.126235	0.00184828
PXN	PXN	PXN	turquoise	-0.365457	1.38394e-20	0.7491	4.12585e-110	-0.729591	9.48095e-102	0.430418	1.00482e-28	-0.106429	0.00874152
FBXL5	FBXL5	FBXL5	turquoise	0.365412	1.4e-20	-0.801698	4.12495e-137	0.831286	3.49285e-156	-0.635002	1.00371e-69	0.310402	5.30899e-15
ALG13	ALG13	ALG13	turquoise	0.365365	1.4171e-20	-0.707567	3.79226e-93	0.739006	1.08482e-105	-0.562675	6.77174e-52	0.166566	3.77698e-05
ALKBH4	ALKBH4	ALKBH4	turquoise	-0.365324	1.43217e-20	0.715078	5.45981e-96	-0.777818	6.19127e-124	0.589376	5.88885e-58	-0.292223	2.14204e-13
ID2	ID2	ID2	turquoise	0.365263	1.45472e-20	-0.721245	2.15947e-98	0.761362	8.97154e-116	-0.652849	6.89385e-75	0.282152	1.48731e-12
PGLS	PGLS	PGLS	turquoise	-0.365229	1.46751e-20	0.637332	2.22353e-70	-0.680683	1.12036e-83	0.485857	3.21297e-37	-0.290557	2.96753e-13
AGRN	AGRN	AGRN	turquoise	-0.365136	1.50282e-20	0.754982	8.73243e-113	-0.761585	7.02423e-116	0.547326	1.18104e-48	-0.17819	1.02028e-05
PLAC1	PLAC1	PLAC1	turquoise	-0.365113	1.51171e-20	0.587914	1.30786e-57	-0.652445	9.10149e-75	0.636256	4.46702e-70	-0.281312	1.74216e-12
PRKD1	PRKD1	PRKD1	turquoise	0.36491	1.59281e-20	-0.657348	3.0286e-76	0.682801	2.18869e-84	-0.540055	3.55004e-47	0.215696	8.22686e-08
STT3A	STT3A	STT3A	turquoise	-0.364502	1.76855e-20	0.657194	3.3728e-76	-0.714836	6.7632e-96	0.586717	2.50681e-57	-0.191083	2.15916e-06
TGFBR2	TGFBR2	TGFBR2	turquoise	0.364168	1.92702e-20	-0.687371	6.16168e-86	0.7838	4.46316e-127	-0.714335	1.05256e-95	0.48492	4.61125e-37
TARBP2	TARBP2	TARBP2	turquoise	-0.363773	2.1319e-20	0.69547	9.33559e-89	-0.760122	3.47484e-115	0.645558	9.76194e-73	-0.359179	6.84327e-20
GANAB	GANAB	GANAB	turquoise	-0.363683	2.18176e-20	0.80261	1.1941e-137	-0.860482	4.80207e-179	0.731615	1.39195e-102	-0.230673	9.22456e-09
CARHSP1	CARHSP1	CARHSP1	turquoise	-0.363303	2.40428e-20	0.717929	4.3069e-97	-0.768199	4.4122e-119	0.583269	1.60694e-56	-0.207826	2.44355e-07
JMJD4	JMJD4	JMJD4	turquoise	-0.363022	2.5834e-20	0.505473	1.28249e-40	-0.558827	4.56363e-51	0.425329	5.08566e-28	-0.260792	7.03843e-11
TOB1	TOB1	TOB1	turquoise	0.362679	2.81909e-20	-0.758646	1.722e-114	0.80412	1.50801e-138	-0.64314	4.89777e-72	0.263469	4.42135e-11
NFYB	NFYB	NFYB	turquoise	0.362421	3.0111e-20	-0.713745	1.77041e-95	0.732434	6.37229e-103	-0.525586	2.43313e-44	0.138272	0.000641976
DDX5	DDX5	DDX5	turquoise	0.362046	3.31225e-20	-0.679406	2.97669e-83	0.733197	3.06816e-103	-0.525426	2.61058e-44	0.245211	9.50192e-10
MAP3K11	MAP3K11	MAP3K11	turquoise	-0.361389	3.91436e-20	0.648427	1.41271e-73	-0.616294	1.15065e-64	0.40537	2.26535e-25	0.018591	0.64785
CREB3L2	CREB3L2	CREB3L2	turquoise	0.361359	3.94448e-20	-0.630736	1.53425e-68	0.668665	9.15053e-80	-0.588042	1.21978e-57	0.176437	1.24982e-05
PRMT3	PRMT3	PRMT3	turquoise	0.361089	4.22333e-20	-0.630571	1.70335e-68	0.597834	5.37413e-60	-0.341431	5.19828e-18	0.0120795	0.766651
BET1	BET1	BET1	turquoise	0.361015	4.30417e-20	-0.672265	6.44021e-81	0.669663	4.39969e-80	-0.504533	1.88803e-40	0.0457778	0.260514
TRAF5	TRAF5	TRAF5	turquoise	0.360817	4.52462e-20	-0.699236	4.23404e-90	0.754318	1.76355e-112	-0.648139	1.71716e-73	0.177302	1.13099e-05
DCLK1	DCLK1	DCLK1	turquoise	0.360797	4.54786e-20	-0.6755	5.74366e-82	0.710458	3.13327e-94	-0.543038	8.87603e-48	0.167144	3.54597e-05
SLC29A2	SLC29A2	SLC29A2	turquoise	-0.360545	4.84716e-20	0.681349	6.71543e-84	-0.686012	1.79326e-85	0.548542	6.63206e-49	-0.244931	9.94158e-10
POLRMT	POLRMT	POLRMT	turquoise	-0.360314	5.13978e-20	0.7771	1.45366e-123	-0.813738	1.85123e-144	0.603987	1.61414e-61	-0.264285	3.83354e-11
HNRNPH2	HNRNPH2	HNRNPH2	turquoise	0.360179	5.31781e-20	-0.714465	9.38726e-96	0.746661	5.04053e-109	-0.531716	1.58978e-45	0.262039	5.67134e-11
LGALS3BP	LGALS3BP	LGALS3BP	turquoise	-0.36003	5.52091e-20	0.584077	1.04191e-56	-0.591848	1.51398e-58	0.480521	2.47692e-36	-0.0483301	0.23484
TCOF1	TCOF1	TCOF1	turquoise	-0.359969	5.60697e-20	0.726652	1.49106e-100	-0.75491	9.42402e-113	0.627987	8.69431e-68	-0.250423	4.0564e-10
LRP5	LRP5	LRP5	turquoise	-0.358956	7.23922e-20	0.767944	5.88907e-119	-0.799511	7.86739e-136	0.595992	1.51254e-59	-0.221391	3.64545e-08
POMZP3	POMZP3	POMZP3	turquoise	-0.35883	7.47194e-20	0.565261	1.85216e-52	-0.598139	4.52497e-60	0.425151	5.37916e-28	-0.281691	1.62204e-12
BTN3A1	BTN3A1	BTN3A1	turquoise	0.358494	8.13072e-20	-0.32368	3.01762e-16	0.307694	9.36325e-15	-0.330301	6.84252e-17	0.225689	1.94347e-08
PIN4	PIN4	PIN4	turquoise	0.358453	8.21442e-20	-0.591043	2.35967e-58	0.576071	7.24091e-55	-0.360356	5.08438e-20	-0.0497424	0.221427
FGF1	FGF1	FGF1	turquoise	0.357802	9.67108e-20	-0.712588	4.89052e-95	0.779969	4.71239e-125	-0.677597	1.17945e-82	0.283628	1.12499e-12
BICC1	BICC1	BICC1	turquoise	0.357646	1.0057e-19	-0.706183	1.23727e-92	0.772266	4.18761e-121	-0.651419	1.84141e-74	0.352314	3.77508e-19
MDFIC	MDFIC	MDFIC	turquoise	0.357598	1.01787e-19	-0.729245	1.3138e-101	0.774617	2.71254e-122	-0.601842	5.52688e-61	0.399838	1.14356e-24
INTS5	INTS5	INTS5	turquoise	-0.357582	1.02199e-19	0.693828	3.54146e-88	-0.734568	8.20748e-104	0.557479	8.85128e-51	-0.124095	0.00221053
CLN5	CLN5	CLN5	turquoise	0.35722	1.11869e-19	-0.539494	4.60068e-47	0.528829	5.78569e-45	-0.450026	1.49281e-31	-0.0949169	0.0194376
HEY2	HEY2	HEY2	turquoise	-0.356765	1.25361e-19	0.605987	5.07815e-62	-0.631015	1.28556e-68	0.508043	4.42843e-41	-0.208753	2.15416e-07
UBE3C	UBE3C	UBE3C	turquoise	0.35675	1.25828e-19	-0.717955	4.21067e-97	0.75234	1.41754e-111	-0.521906	1.21887e-43	0.298568	6.06888e-14
SPIN2B	SPIN2B	SPIN2B	turquoise	0.356391	1.37599e-19	-0.519902	2.90594e-43	0.518402	5.54801e-43	-0.398703	1.58803e-24	0.0495292	0.223417
ANXA3	ANXA3	ANXA3	turquoise	0.35633	1.3972e-19	-0.79498	3.15346e-133	0.835168	5.83493e-159	-0.65945	6.90137e-77	0.166389	3.85038e-05
CLIP1	CLIP1	CLIP1	turquoise	0.35623	1.43226e-19	-0.730612	3.60975e-102	0.801578	4.8542e-137	-0.672388	5.87732e-81	0.261529	6.19574e-11
DFFA	DFFA	DFFA	turquoise	-0.355889	1.55946e-19	0.732095	8.80673e-103	-0.802987	7.13782e-138	0.674291	1.42247e-81	-0.326933	1.46208e-16
MBD2	MBD2	MBD2	turquoise	0.355872	1.56577e-19	-0.704528	5.04463e-92	0.755013	8.44516e-113	-0.618681	2.71882e-65	0.273803	6.99314e-12
KBTBD11	KBTBD11	KBTBD11	turquoise	0.355742	1.61748e-19	-0.610264	4.1707e-63	0.650369	3.77426e-74	-0.533592	6.82291e-46	0.0645809	0.112248
TSPAN14	TSPAN14	TSPAN14	turquoise	-0.355562	1.69161e-19	0.652046	1.19725e-74	-0.668614	9.49574e-80	0.521155	1.68938e-43	-0.0640307	0.115346
DLAT	DLAT	DLAT	turquoise	-0.355455	1.73726e-19	0.515057	2.32069e-42	-0.555996	1.82764e-50	0.509967	1.98558e-41	-0.0558841	0.169461
MAPRE2	MAPRE2	MAPRE2	turquoise	0.35509	1.90201e-19	-0.636409	4.04672e-70	0.658926	9.98764e-77	-0.55778	7.63435e-51	0.221543	3.56576e-08
GRHL2	GRHL2	GRHL2	turquoise	-0.355062	1.91534e-19	0.64774	2.24958e-73	-0.674009	1.75594e-81	0.531929	1.44477e-45	-0.252681	2.78833e-10
CASP4	CASP4	CASP4	turquoise	0.35496	1.96435e-19	-0.650498	3.457e-74	0.700259	1.81206e-90	-0.645775	8.4419e-73	0.387453	3.84673e-23
RNF11	RNF11	RNF11	turquoise	0.354667	2.11206e-19	-0.71085	2.2287e-94	0.712676	4.52746e-95	-0.551772	1.41428e-49	0.140704	0.000513043
ANAPC2	ANAPC2	ANAPC2	turquoise	-0.35426	2.33618e-19	0.676955	1.91795e-82	-0.694961	1.41248e-88	0.528172	7.7506e-45	-0.194398	1.42331e-06
SPOCK1	SPOCK1	SPOCK1	turquoise	0.354247	2.34341e-19	-0.744756	3.49219e-108	0.806107	9.65041e-140	-0.680123	1.7202e-83	0.231228	8.48007e-09
UBE2Z	UBE2Z	UBE2Z	turquoise	-0.354219	2.35991e-19	0.767522	9.48939e-119	-0.793383	2.51596e-132	0.604661	1.094e-61	-0.139478	0.000574658
PHLDB1	PHLDB1	PHLDB1	turquoise	-0.353991	2.49671e-19	0.596324	1.25605e-59	-0.589312	6.09928e-58	0.371634	2.77289e-21	-0.101156	0.0127237
ITGB3BP	ITGB3BP	ITGB3BP	turquoise	0.353802	2.61616e-19	-0.666452	4.59069e-79	0.62496	5.75622e-67	-0.309883	5.92195e-15	-0.0174986	0.667263
ARID5B	ARID5B	ARID5B	turquoise	0.353619	2.73695e-19	-0.54294	9.29361e-48	0.619674	1.48675e-65	-0.604253	1.38421e-61	0.285586	7.7482e-13
FAAH	FAAH	FAAH	turquoise	-0.353368	2.91233e-19	0.587792	1.39826e-57	-0.582106	2.99233e-56	0.364247	1.88846e-20	-0.113259	0.00524906
SMNDC1	SMNDC1	SMNDC1	turquoise	0.353316	2.94958e-19	-0.664282	2.20176e-78	0.659621	6.1179e-77	-0.402228	5.70366e-25	-0.0257658	0.526686
PTMS	PTMS	PTMS	turquoise	-0.353255	2.99465e-19	0.648839	1.06899e-73	-0.702816	2.13757e-91	0.643018	5.30927e-72	-0.367674	7.80353e-21
RETSAT	RETSAT	RETSAT	turquoise	0.353188	3.04428e-19	-0.580839	5.8722e-56	0.62636	2.40796e-67	-0.590003	4.1775e-58	0.319549	7.47752e-16
NACC2	NACC2	NACC2	turquoise	0.353179	3.051e-19	-0.687277	6.63552e-86	0.770547	3.03295e-120	-0.701021	9.60751e-91	0.269538	1.51138e-11
PRKCB	PRKCB	PRKCB	turquoise	0.353011	3.1799e-19	-0.708887	1.21893e-93	0.77407	5.14541e-122	-0.64251	7.43738e-72	0.477476	7.81898e-36
DPP4	DPP4	DPP4	turquoise	0.352694	3.4382e-19	-0.576518	5.73039e-55	0.587295	1.83182e-57	-0.493734	1.47365e-38	0.129743	0.00137031
RBBP4	RBBP4	RBBP4	turquoise	-0.352685	3.44537e-19	0.727219	8.78531e-101	-0.814081	1.12328e-144	0.7616	6.90992e-116	-0.283312	1.19433e-12
DDX46	DDX46	DDX46	turquoise	0.352297	3.79079e-19	-0.607504	2.10234e-62	0.599917	1.65411e-60	-0.339927	7.41048e-18	0.0676707	0.0960477
AQP9	AQP9	AQP9	turquoise	0.351943	4.13535e-19	-0.719519	1.03135e-97	0.764744	2.13888e-117	-0.653638	4.00028e-75	0.355045	1.92343e-19
NPM3	NPM3	NPM3	turquoise	-0.351686	4.40435e-19	0.490409	5.46638e-38	-0.549835	3.57978e-49	0.466458	4.5524e-34	-0.1706	2.42152e-05
NTHL1	NTHL1	NTHL1	turquoise	-0.351495	4.61442e-19	0.644678	1.75922e-72	-0.7113	1.50685e-94	0.546531	1.72053e-48	-0.28306	1.25282e-12
LEPROTL1	LEPROTL1	LEPROTL1	turquoise	0.351238	4.91442e-19	-0.670492	2.39004e-80	0.681028	8.59122e-84	-0.519762	3.08751e-43	0.0532438	0.190558
XAB2	XAB2	XAB2	turquoise	-0.351174	4.99227e-19	0.803752	2.50305e-138	-0.861231	1.06617e-179	0.645113	1.31462e-72	-0.308272	8.29896e-15
RASAL1	RASAL1	RASAL1	turquoise	-0.350985	5.22815e-19	0.634103	1.79001e-69	-0.629224	3.99231e-68	0.355234	1.83531e-19	-0.197827	9.17985e-07
BCAS2	BCAS2	BCAS2	turquoise	0.350782	5.49459e-19	-0.723605	2.49655e-99	0.720358	4.82935e-98	-0.459278	5.94891e-33	0.133488	0.000987514
HSF1	HSF1	HSF1	turquoise	-0.350498	5.88858e-19	0.791291	3.71722e-131	-0.803511	3.48466e-138	0.557006	1.1161e-50	-0.226801	1.64819e-08
PKP3	PKP3	PKP3	turquoise	-0.35025	6.25674e-19	0.635111	9.35857e-70	-0.631681	8.41801e-69	0.391019	1.4195e-23	-0.120343	0.00300558
CENPT	CENPT	CENPT	turquoise	-0.350072	6.53435e-19	0.71029	3.62247e-94	-0.749367	3.13e-110	0.568652	3.32682e-53	-0.308078	8.64221e-15
RWDD1	RWDD1	RWDD1	turquoise	0.349288	7.90758e-19	-0.739554	6.32231e-106	0.765433	9.91593e-118	-0.59109	2.30003e-58	0.133655	0.000973007
CFI	CFI	CFI	turquoise	0.349231	8.01819e-19	-0.749965	1.68604e-110	0.781273	9.74885e-126	-0.623271	1.63786e-66	0.221044	3.83279e-08
SH3GLB2	SH3GLB2	SH3GLB2	turquoise	-0.349167	8.14404e-19	0.68804	3.63291e-86	-0.698086	1.09408e-89	0.460451	3.92529e-33	-0.211968	1.38504e-07
RAB5B	RAB5B	RAB5B	turquoise	-0.348696	9.13063e-19	0.753285	5.2512e-112	-0.796514	4.21665e-134	0.572109	5.65826e-54	-0.213714	1.08639e-07
RGS4	RGS4	RGS4	turquoise	0.348297	1.00571e-18	-0.735112	4.85384e-104	0.806029	1.07655e-139	-0.647249	3.13346e-73	0.361062	4.25249e-20
TNXA	TNXA	TNXA	turquoise	0.34822	1.02466e-18	-0.630097	2.29966e-68	0.663302	4.45128e-78	-0.524923	3.25723e-44	0.216365	7.48547e-08
ZNF787	ZNF787	ZNF787	turquoise	-0.347955	1.09269e-18	0.631976	6.97584e-69	-0.652294	1.00985e-74	0.456522	1.56988e-32	-0.241061	1.84571e-09
ASCC3	ASCC3	ASCC3	turquoise	0.347874	1.1143e-18	-0.609205	7.76953e-63	0.616766	8.66185e-65	-0.37369	1.61131e-21	0.14932	0.000225206
WBP2	WBP2	WBP2	turquoise	-0.347314	1.2755e-18	0.718575	2.41277e-97	-0.728087	3.90057e-101	0.485266	4.03448e-37	-0.112581	0.0055283
PCBD1	PCBD1	PCBD1	turquoise	-0.346897	1.4107e-18	0.644476	2.01325e-72	-0.682761	2.25715e-84	0.470303	1.12078e-34	-0.287268	5.61109e-13
LPCAT1	LPCAT1	LPCAT1	turquoise	-0.346787	1.44856e-18	0.563028	5.67765e-52	-0.569761	1.8884e-53	0.534911	3.75166e-46	-0.166412	3.84082e-05
CCNC	CCNC	CCNC	turquoise	0.346782	1.45039e-18	-0.672567	5.14433e-81	0.669286	5.805e-80	-0.437576	9.79478e-30	0.0335584	0.409578
SPATS2L	SPATS2L	SPATS2L	turquoise	0.346762	1.45712e-18	-0.667818	1.69911e-79	0.701264	7.84592e-91	-0.60207	4.85154e-61	0.195055	1.30946e-06
DDTL	DDTL	DDTL	turquoise	-0.346702	1.47851e-18	0.705962	1.49441e-92	-0.748494	7.70066e-110	0.569978	1.69026e-53	-0.253914	2.26906e-10
CD2AP	CD2AP	CD2AP	turquoise	0.346518	1.54534e-18	-0.593448	6.2483e-59	0.613448	6.32705e-64	-0.444001	1.15527e-30	0.111435	0.00603113
SYPL1	SYPL1	SYPL1	turquoise	0.346463	1.56615e-18	-0.728863	1.88279e-101	0.739046	1.04302e-105	-0.578736	1.78751e-55	0.202933	4.70892e-07
CRYBG3	CRYBG3	CRYBG3	turquoise	0.346283	1.63532e-18	-0.539012	5.74458e-47	0.564625	2.55093e-52	-0.393148	7.7817e-24	0.307068	1.06649e-14
MMP23A	MMP23A	MMP23A	turquoise	-0.34619	1.67209e-18	0.607085	2.68364e-62	-0.643633	3.52965e-72	0.50602	1.02361e-40	-0.299772	4.76125e-14
MEX3D	MEX3D	MEX3D	turquoise	-0.345771	1.84949e-18	0.700536	1.43909e-90	-0.739776	5.07724e-106	0.585809	4.09733e-57	-0.224899	2.18387e-08
MEA1	MEA1	MEA1	turquoise	-0.34553	1.95931e-18	0.60102	8.83349e-61	-0.662085	1.06288e-77	0.549614	3.97877e-49	-0.257186	1.30563e-10
ATP2B1	ATP2B1	ATP2B1	turquoise	0.345432	2.00585e-18	-0.659111	8.76826e-77	0.672184	6.83891e-81	-0.49815	2.52807e-39	0.0891799	0.0281499
ARHGAP8	ARHGAP8	ARHGAP8	turquoise	-0.345117	2.16323e-18	0.65485	1.72884e-75	-0.676113	3.62118e-82	0.470281	1.12992e-34	-0.228694	1.24258e-08
ISCA1	ISCA1	ISCA1	turquoise	0.345052	2.19693e-18	-0.755627	4.39613e-113	0.771003	1.797e-120	-0.527411	1.08663e-44	0.198243	8.69917e-07
PARVA	PARVA	PARVA	turquoise	0.344728	2.37406e-18	-0.65894	9.89177e-77	0.709408	7.77806e-94	-0.611666	1.82235e-63	0.276107	4.58571e-12
RPP25	RPP25	RPP25	turquoise	-0.344502	2.50628e-18	0.538573	7.03148e-47	-0.555978	1.84403e-50	0.493473	1.63424e-38	-0.0821209	0.0432987
SNRK	SNRK	SNRK	turquoise	0.344485	2.5161e-18	-0.713798	1.69054e-95	0.753877	2.81225e-112	-0.556763	1.25668e-50	0.255941	1.61262e-10
HAT1	HAT1	HAT1	turquoise	0.344236	2.67075e-18	-0.753918	2.69199e-112	0.762785	1.87742e-116	-0.428006	2.17468e-28	0.18918	2.73395e-06
PRPF38B	PRPF38B	PRPF38B	turquoise	0.344216	2.68298e-18	-0.648722	1.15687e-73	0.658059	1.83858e-76	-0.449018	2.10877e-31	0.163215	5.42124e-05
SET	SET	SET	turquoise	-0.344212	2.68567e-18	0.711236	1.59331e-94	-0.776665	2.43497e-123	0.693253	5.64128e-88	-0.321862	4.5065e-16
PNPLA6	PNPLA6	PNPLA6	turquoise	-0.343943	2.86349e-18	0.723573	2.5708e-99	-0.722876	4.87444e-99	0.465359	6.77375e-34	-0.180404	7.87507e-06
FAT1	FAT1	FAT1	turquoise	0.343913	2.88405e-18	-0.60673	3.29881e-62	0.642696	6.57466e-72	-0.475365	1.72293e-35	0.185097	4.50016e-06
HDAC7	HDAC7	HDAC7	turquoise	-0.343839	2.93585e-18	0.74445	4.75711e-108	-0.726391	1.90067e-100	0.444831	8.73778e-31	-0.110685	0.00638182
PLA2G12A	PLA2G12A	PLA2G12A	turquoise	0.343537	3.15471e-18	-0.638087	1.3604e-70	0.620702	7.9393e-66	-0.43548	1.94792e-29	-0.0505122	0.214352
ZFAND6	ZFAND6	ZFAND6	turquoise	0.343341	3.3056e-18	-0.771162	1.49742e-120	0.796645	3.54756e-134	-0.587146	1.98585e-57	0.248795	5.30281e-10
THSD1	THSD1	THSD1	turquoise	0.343235	3.38935e-18	-0.652461	9.00471e-75	0.70844	1.7908e-93	-0.564051	3.4015e-52	0.21583	8.07239e-08
TM9SF2	TM9SF2	TM9SF2	turquoise	0.343131	3.47438e-18	-0.602048	4.91265e-61	0.604408	1.26584e-61	-0.419631	3.02516e-27	0.142776	0.000422608
TFPI	TFPI	TFPI	turquoise	0.342677	3.86986e-18	-0.773857	6.59851e-122	0.832543	4.48548e-157	-0.674486	1.22955e-81	0.352266	3.81998e-19
PRR7	PRR7	PRR7	turquoise	-0.342441	4.09351e-18	0.56703	7.58249e-53	-0.572633	4.31747e-54	0.394465	5.35318e-24	-0.345613	1.92076e-18
BMP2	BMP2	BMP2	turquoise	0.342308	4.22434e-18	-0.73162	1.38599e-102	0.776582	2.68629e-123	-0.651411	1.85124e-74	0.223371	2.73266e-08
LGALS3	LGALS3	LGALS3	turquoise	0.342155	4.3806e-18	-0.640004	3.88185e-71	0.669833	3.88366e-80	-0.607297	2.37103e-62	0.250784	3.82158e-10
IL18	IL18	IL18	turquoise	0.341967	4.57923e-18	-0.758574	1.86255e-114	0.821506	1.72446e-149	-0.724493	1.10284e-99	0.487173	1.9307e-37
TFPI2	TFPI2	TFPI2	turquoise	0.341863	4.69335e-18	-0.731749	1.22551e-102	0.764679	2.30171e-117	-0.592395	1.11948e-58	0.275409	5.21402e-12
CBLC	CBLC	CBLC	turquoise	-0.341314	5.34458e-18	0.582462	2.47388e-56	-0.566466	1.00866e-52	0.340132	7.06127e-18	-0.0959612	0.0181344
SLC27A5	SLC27A5	SLC27A5	turquoise	-0.341279	5.38839e-18	0.526604	1.55248e-44	-0.578055	2.55808e-55	0.432876	4.54569e-29	-0.315522	1.78729e-15
ABTB2	ABTB2	ABTB2	turquoise	-0.341112	5.60512e-18	0.550736	2.32571e-49	-0.555937	1.88136e-50	0.402265	5.64198e-25	-0.288622	4.32099e-13
MAOA	MAOA	MAOA	turquoise	0.340703	6.17243e-18	-0.639078	7.12168e-71	0.634265	1.6126e-69	-0.466023	5.32819e-34	0.0562844	0.166422
ARHGEF3	ARHGEF3	ARHGEF3	turquoise	0.33981	7.61723e-18	-0.564995	2.11813e-52	0.585418	5.06014e-57	-0.449315	1.90456e-31	0.168402	3.0892e-05
LAMP2	LAMP2	LAMP2	turquoise	0.339549	8.09769e-18	-0.663377	4.22002e-78	0.675845	4.4313e-82	-0.512902	5.78353e-42	0.273755	7.05517e-12
SF3A2	SF3A2	SF3A2	turquoise	-0.339407	8.37126e-18	0.78255	2.06251e-126	-0.831383	2.98111e-156	0.642506	7.45898e-72	-0.294001	1.50921e-13
SULT1C2	SULT1C2	SULT1C2	turquoise	-0.339393	8.40034e-18	0.600034	1.54818e-60	-0.633648	2.39627e-69	0.511821	9.12301e-42	-0.256278	1.5233e-10
PRSS21	PRSS21	PRSS21	turquoise	-0.339261	8.66269e-18	0.551605	1.53274e-49	-0.567152	7.12862e-53	0.442455	1.94076e-30	-0.131527	0.00117357
CYB5R1	CYB5R1	CYB5R1	turquoise	-0.338986	9.24052e-18	0.611781	1.70269e-63	-0.632126	6.33932e-69	0.351567	4.53411e-19	-0.0523218	0.198362
TMEM9B	TMEM9B	TMEM9B	turquoise	0.338927	9.36976e-18	-0.749941	1.72755e-110	0.806395	6.46682e-140	-0.68462	5.32889e-85	0.391855	1.12162e-23
NGLY1	NGLY1	NGLY1	turquoise	0.338077	1.14287e-17	-0.712888	3.75933e-95	0.737676	4.00291e-105	-0.520902	1.88504e-43	0.181185	7.18152e-06
VPS4B	VPS4B	VPS4B	turquoise	0.338067	1.14565e-17	-0.680403	1.38853e-83	0.698423	8.2892e-90	-0.51821	6.02657e-43	0.320889	5.57998e-16
GBF1	GBF1	GBF1	turquoise	-0.337397	1.33928e-17	0.711964	8.43773e-95	-0.725152	5.99606e-100	0.510584	1.53387e-41	-0.158771	8.66092e-05
TMEM50A	TMEM50A	TMEM50A	turquoise	0.337372	1.34699e-17	-0.767742	7.39895e-119	0.827226	2.35974e-153	-0.629067	4.4077e-68	0.385311	6.96101e-23
SLC4A5	SLC4A5	SLC4A5	turquoise	-0.336545	1.63265e-17	0.743625	1.09343e-107	-0.813241	3.8137e-144	0.614486	3.4042e-64	-0.354477	2.21405e-19
HSD17B6	HSD17B6	HSD17B6	turquoise	0.336274	1.73856e-17	-0.697554	1.696e-89	0.738871	1.23939e-105	-0.51986	2.95945e-43	0.234085	5.48275e-09
FERMT2	FERMT2	FERMT2	turquoise	0.336163	1.78399e-17	-0.729911	7.00649e-102	0.779234	1.14046e-124	-0.579892	9.70298e-56	0.289602	3.57331e-13
LEPROT	LEPROT	LEPROT	turquoise	0.335889	1.90054e-17	-0.716794	1.18852e-96	0.750887	6.46645e-111	-0.654122	2.86173e-75	0.393499	7.04435e-24
SEC23A	SEC23A	SEC23A	turquoise	0.335487	2.08614e-17	-0.783579	5.85223e-127	0.833769	5.9556e-158	-0.586019	3.65758e-57	0.302388	2.79774e-14
FCGR3B	FCGR3B	FCGR3B	turquoise	0.335214	2.22183e-17	-0.581336	4.51032e-56	0.642821	6.05338e-72	-0.568432	3.72094e-53	0.410901	4.35357e-26
DNAJB4	DNAJB4	DNAJB4	turquoise	0.335206	2.22617e-17	-0.617775	4.70908e-65	0.661016	2.27586e-77	-0.574265	1.85503e-54	0.129809	0.00136254
VPS13A	VPS13A	VPS13A	turquoise	0.335003	2.33256e-17	-0.725364	4.92765e-100	0.763731	6.59301e-117	-0.539577	4.42765e-47	0.0821142	0.043316
VTCN1	VTCN1	VTCN1	turquoise	-0.334896	2.39119e-17	0.53606	2.22384e-46	-0.544186	5.18786e-48	0.422992	1.06107e-27	0.0172889	0.671015
ISL1	ISL1	ISL1	turquoise	0.334713	2.49445e-17	-0.568554	3.49715e-53	0.601551	6.52373e-61	-0.489817	6.89292e-38	0.115266	0.00449541
MLST8	MLST8	MLST8	turquoise	-0.334705	2.49867e-17	0.660907	2.45896e-77	-0.732049	9.20089e-103	0.554906	3.10741e-50	-0.260701	7.14989e-11
SCP2	SCP2	SCP2	turquoise	0.334615	2.55133e-17	-0.774324	3.82485e-122	0.787831	2.98428e-129	-0.607217	2.485e-62	0.222705	3.01188e-08
NFKB2	NFKB2	NFKB2	turquoise	-0.334595	2.5628e-17	0.617702	4.92016e-65	-0.577148	4.12109e-55	0.35409	2.43673e-19	0.00437694	0.914372
EBAG9	EBAG9	EBAG9	turquoise	0.334346	2.71419e-17	-0.545709	2.53549e-48	0.575679	8.88441e-55	-0.503775	2.57646e-40	0.11633	0.0041369
GAS1	GAS1	GAS1	turquoise	0.334125	2.85623e-17	-0.671646	1.01903e-80	0.727906	4.62017e-101	-0.585523	4.78177e-57	0.374746	1.21746e-21
PPP4R1	PPP4R1	PPP4R1	turquoise	0.333936	2.98292e-17	-0.649343	7.59207e-74	0.675593	5.35633e-82	-0.438258	7.82399e-30	0.161413	6.56559e-05
MAN1A1	MAN1A1	MAN1A1	turquoise	0.333716	3.13769e-17	-0.713554	2.09492e-95	0.779835	5.53999e-125	-0.635812	5.95264e-70	0.484243	5.98216e-37
CDC34	CDC34	CDC34	turquoise	-0.333424	3.35476e-17	0.693475	4.71451e-88	-0.734186	1.18675e-103	0.553864	5.15335e-50	-0.319047	8.34187e-16
MYBBP1A	MYBBP1A	MYBBP1A	turquoise	-0.333016	3.68392e-17	0.631824	7.68729e-69	-0.665599	8.51454e-79	0.489666	7.31117e-38	-0.246367	7.8811e-10
UGP2	UGP2	UGP2	turquoise	0.33274	3.92495e-17	-0.762376	2.9461e-116	0.816368	3.90036e-146	-0.621804	4.0404e-66	0.30668	1.1561e-14
MBD3	MBD3	MBD3	turquoise	-0.332599	4.05354e-17	0.5795	1.1944e-55	-0.60801	1.56415e-62	0.511716	9.53337e-42	-0.271951	9.79001e-12
SLC4A4	SLC4A4	SLC4A4	turquoise	0.332484	4.16107e-17	-0.576452	5.933e-55	0.562482	7.45645e-52	-0.427989	2.18608e-28	0.0145147	0.721399
OGFR	OGFR	OGFR	turquoise	-0.332301	4.33928e-17	0.724967	7.11841e-100	-0.732147	8.37989e-103	0.468763	1.96946e-34	-0.200392	6.57853e-07
PAX8	PAX8	PAX8	turquoise	-0.332171	4.4698e-17	0.629324	3.74738e-68	-0.639764	4.54528e-71	0.411294	3.86748e-26	-0.233251	6.23119e-09
TJP3	TJP3	TJP3	turquoise	-0.331881	4.77643e-17	0.570043	1.63494e-53	-0.554727	3.39082e-50	0.359547	6.23738e-20	-0.0976037	0.0162391
SCHIP1	SCHIP1	SCHIP1	turquoise	0.331747	4.92414e-17	-0.541087	2.20087e-47	0.593766	5.23646e-59	-0.463626	1.26352e-33	0.165155	4.40149e-05
ZNF768	ZNF768	ZNF768	turquoise	-0.331308	5.44247e-17	0.801959	2.89521e-137	-0.856202	2.21103e-175	0.641226	1.73834e-71	-0.328356	1.06202e-16
EFNA4	EFNA4	EFNA4	turquoise	-0.331205	5.57206e-17	0.544862	3.77703e-48	-0.607585	2.00493e-62	0.529176	4.95662e-45	-0.395407	4.09252e-24
IFT57	IFT57	IFT57	turquoise	0.331142	5.65213e-17	-0.640029	3.81925e-71	0.624561	7.37649e-67	-0.39571	3.75221e-24	-0.0304486	0.454351
RECQL4	RECQL4	RECQL4	turquoise	-0.330543	6.47687e-17	0.684485	5.91958e-85	-0.699436	3.58762e-90	0.695917	6.4825e-89	-0.250739	3.84987e-10
TNFAIP8	TNFAIP8	TNFAIP8	turquoise	0.330433	6.6402e-17	-0.720039	6.44686e-98	0.78471	1.45402e-127	-0.595513	1.97726e-59	0.46708	3.63391e-34
SRCAP	SRCAP	SRCAP	turquoise	-0.330377	6.72574e-17	0.752462	1.24699e-111	-0.808765	2.32041e-141	0.627636	1.08405e-67	-0.244799	1.01557e-09
CDK9	CDK9	CDK9	turquoise	-0.330128	7.11542e-17	0.713237	2.76892e-95	-0.747061	3.34997e-109	0.509329	2.59254e-41	-0.232865	6.61034e-09
SFTPD	SFTPD	SFTPD	turquoise	0.329883	7.52223e-17	-0.570859	1.07627e-53	0.603805	1.79186e-61	-0.555492	2.3368e-50	0.146025	0.000310187
CAV2	CAV2	CAV2	turquoise	0.329568	8.07753e-17	-0.772635	2.73147e-121	0.843877	1.83217e-165	-0.733475	2.35178e-103	0.301076	3.65543e-14
GJA1	GJA1	GJA1	turquoise	0.329303	8.57799e-17	-0.633539	2.57056e-69	0.685418	2.85578e-85	-0.494132	1.25871e-38	0.323139	3.40091e-16
DTX2	DTX2	DTX2	turquoise	-0.329069	9.04303e-17	0.684166	7.58481e-85	-0.681844	4.58491e-84	0.411435	3.70728e-26	-0.173085	1.83211e-05
SUCLG2	SUCLG2	SUCLG2	turquoise	0.328845	9.51147e-17	-0.675372	6.32338e-82	0.687047	7.9558e-86	-0.523394	6.36834e-44	0.271605	1.04212e-11
PAPSS2	PAPSS2	PAPSS2	turquoise	0.328746	9.72775e-17	-0.662761	6.55669e-78	0.729102	1.50381e-101	-0.566059	1.2385e-52	0.399936	1.11146e-24
MAN2A1	MAN2A1	MAN2A1	turquoise	0.328615	1.00186e-16	-0.646656	4.67133e-73	0.710925	2.08759e-94	-0.594058	4.45088e-59	0.388378	2.9739e-23
PLTP	PLTP	PLTP	turquoise	-0.327263	1.35774e-16	0.607895	1.67316e-62	-0.645216	1.22724e-72	0.471285	7.81394e-35	-0.155405	0.000122494
PTK7	PTK7	PTK7	turquoise	-0.326905	1.47141e-16	0.753351	4.89752e-112	-0.821252	2.54293e-149	0.630619	1.65283e-68	-0.308876	7.31443e-15
NOTCH1	NOTCH1	NOTCH1	turquoise	-0.326838	1.49347e-16	0.595297	2.23182e-59	-0.539253	5.1409e-47	0.363791	2.12232e-20	0.0158053	0.697793
PPP1R12A	PPP1R12A	PPP1R12A	turquoise	0.326668	1.55153e-16	-0.683063	1.78748e-84	0.718658	2.23881e-97	-0.530516	2.72425e-45	0.194186	1.46213e-06
MAP3K8	MAP3K8	MAP3K8	turquoise	0.326562	1.58896e-16	-0.740186	3.38299e-106	0.817481	7.46584e-147	-0.67781	1.00373e-82	0.328938	9.31363e-17
RNF138	RNF138	RNF138	turquoise	0.326228	1.71188e-16	-0.638644	9.4595e-71	0.615011	2.48584e-64	-0.323046	3.47158e-16	0.0334292	0.411384
UBA6	UBA6	UBA6	turquoise	-0.325463	2.03094e-16	0.556028	1.79971e-50	-0.59287	8.60789e-59	0.540632	2.71786e-47	-0.236216	3.94581e-09
INTS12	INTS12	INTS12	turquoise	0.325218	2.14481e-16	-0.687609	5.10697e-86	0.707405	4.35531e-93	-0.504158	2.20246e-40	0.159576	7.9635e-05
DNAJB9	DNAJB9	DNAJB9	turquoise	0.324526	2.50146e-16	-0.768729	2.41686e-119	0.802809	9.09724e-138	-0.656949	4.00326e-76	0.253898	2.27502e-10
CYHR1	CYHR1	CYHR1	turquoise	-0.324403	2.57086e-16	0.680191	1.63368e-83	-0.677324	1.45002e-82	0.431245	7.69965e-29	-0.196761	1.05291e-06
SMPDL3A	SMPDL3A	SMPDL3A	turquoise	0.324351	2.6007e-16	-0.627325	1.31712e-67	0.668577	9.75479e-80	-0.547904	8.97902e-49	0.44991	1.55375e-31
APOC2	APOC2	APOC2	turquoise	-0.32398	2.82361e-16	0.59951	2.08376e-60	-0.616191	1.22416e-64	0.451799	8.11126e-32	0.0253318	0.533674
ATP6V1B1	ATP6V1B1	ATP6V1B1	turquoise	-0.323951	2.84186e-16	0.620335	9.93448e-66	-0.641522	1.42988e-71	0.382272	1.60247e-22	-0.161614	6.42747e-05
TP53	TP53	TP53	turquoise	-0.323268	3.30555e-16	0.510366	1.68007e-41	-0.555377	2.47186e-50	0.449076	2.0673e-31	-0.0939311	0.020742
JUN	JUN	JUN	turquoise	-0.322607	3.82448e-16	0.621248	5.68308e-66	-0.638696	9.14264e-71	0.430182	1.08379e-28	-0.179697	8.55629e-06
RABGEF1	RABGEF1	RABGEF1	turquoise	0.322347	4.0504e-16	-0.704523	5.06838e-92	0.722942	4.58798e-99	-0.551078	1.97366e-49	0.0127572	0.753969
GOLIM4	GOLIM4	GOLIM4	turquoise	0.321619	4.75381e-16	-0.616534	9.95992e-65	0.624515	7.58633e-67	-0.394847	4.8013e-24	0.105308	0.00948009
DOCK9	DOCK9	DOCK9	turquoise	0.321343	5.05122e-16	-0.48837	1.2126e-37	0.544134	5.31594e-48	-0.530225	3.10342e-45	0.192613	1.78309e-06
SNRPD2	SNRPD2	SNRPD2	turquoise	-0.320811	5.6751e-16	0.636027	5.17926e-70	-0.717534	6.13461e-97	0.619004	2.23417e-65	-0.401625	6.80136e-25
SNTB2	SNTB2	SNTB2	turquoise	0.320106	6.6219e-16	-0.643425	4.05298e-72	0.699331	3.91455e-90	-0.553937	4.97357e-50	0.281339	1.73318e-12
STBD1	STBD1	STBD1	turquoise	0.319882	6.95354e-16	-0.650525	3.39343e-74	0.690771	4.1421e-87	-0.560963	1.58723e-51	0.174312	1.59407e-05
POLR2J4	POLR2J4	POLR2J4	turquoise	-0.319441	7.65509e-16	0.63684	3.05915e-70	-0.660694	2.86117e-77	0.526931	1.34352e-44	-0.26656	2.56818e-11
ARL6IP5	ARL6IP5	ARL6IP5	turquoise	0.319378	7.76197e-16	-0.711318	1.48344e-94	0.759691	5.54948e-115	-0.673598	2.38698e-81	0.361006	4.31366e-20
CLIC5	CLIC5	CLIC5	turquoise	0.319114	8.2208e-16	-0.559279	3.65175e-51	0.612171	1.35078e-63	-0.566898	8.10391e-53	0.193379	1.61924e-06
AGPAT1	AGPAT1	AGPAT1	turquoise	-0.318459	9.47819e-16	0.690011	7.5985e-87	-0.745869	1.12974e-108	0.525129	2.97507e-44	-0.269356	1.5614e-11
COPS5	COPS5	COPS5	turquoise	0.31831	9.78958e-16	-0.577587	3.27158e-55	0.587722	1.45229e-57	-0.374482	1.30609e-21	0.158611	8.8067e-05
OSTM1	OSTM1	OSTM1	turquoise	0.318205	1.00151e-15	-0.783265	8.59784e-127	0.845502	1.01276e-166	-0.660885	2.49822e-77	0.419457	3.19248e-27
TMEM168	TMEM168	TMEM168	turquoise	0.318019	1.04282e-15	-0.684468	5.99716e-85	0.671696	9.82046e-81	-0.532611	1.06243e-45	0.0119383	0.769301
RNF208	RNF208	RNF208	turquoise	-0.317622	1.13645e-15	0.572651	4.27741e-54	-0.575262	1.10417e-54	0.318196	1.0035e-15	-0.289727	3.4878e-13
BDKRB1	BDKRB1	BDKRB1	turquoise	0.317559	1.15207e-15	-0.720335	4.92852e-98	0.800924	1.17614e-136	-0.652624	8.04834e-75	0.317697	1.11815e-15
LSM8	LSM8	LSM8	turquoise	-0.317456	1.17807e-15	0.587668	1.49577e-57	-0.642979	5.45168e-72	0.541353	1.94498e-47	-0.372978	1.94546e-21
LRIG1	LRIG1	LRIG1	turquoise	-0.31739	1.19482e-15	0.634567	1.32801e-69	-0.652947	6.44375e-75	0.51697	1.02582e-42	-0.140999	0.000499151
SNAI2	SNAI2	SNAI2	turquoise	0.317223	1.23884e-15	-0.60338	2.28786e-61	0.662177	9.95443e-78	-0.527556	1.01869e-44	0.341227	5.45545e-18
HEXIM1	HEXIM1	HEXIM1	turquoise	0.316994	1.3016e-15	-0.593287	6.82958e-59	0.64759	2.48834e-73	-0.554352	4.06758e-50	0.229513	1.09885e-08
ERBB2	ERBB2	ERBB2	turquoise	-0.316868	1.33772e-15	0.716821	1.15982e-96	-0.762173	3.6824e-116	0.551129	1.92641e-49	-0.260403	7.52661e-11
COX16	COX16	COX16	turquoise	0.316497	1.44887e-15	-0.624507	7.62638e-67	0.63454	1.35123e-69	-0.493953	1.35134e-38	0.0282941	0.486918
ARMC7	ARMC7	ARMC7	turquoise	-0.316094	1.58032e-15	0.576189	6.80836e-55	-0.59537	2.14168e-59	0.453919	3.89283e-32	-0.134388	0.000911625
ARAP3	ARAP3	ARAP3	turquoise	-0.315783	1.68965e-15	0.7029	1.99216e-91	-0.689257	1.38463e-86	0.441348	2.80866e-30	-0.244063	1.1433e-09
AHDC1	AHDC1	AHDC1	turquoise	-0.315361	1.85016e-15	0.744277	5.66813e-108	-0.780357	2.95339e-125	0.561703	1.09925e-51	-0.230276	9.79432e-09
CC2D1A	CC2D1A	CC2D1A	turquoise	-0.315077	1.966e-15	0.704441	5.43188e-92	-0.720842	3.1121e-98	0.523842	5.23336e-44	-0.276155	4.54594e-12
CLPTM1	CLPTM1	CLPTM1	turquoise	-0.315076	1.96647e-15	0.751528	3.31369e-111	-0.78292	1.31201e-126	0.6132	7.33056e-64	-0.18193	6.57497e-06
MTMR6	MTMR6	MTMR6	turquoise	0.314246	2.3486e-15	-0.752226	1.59724e-111	0.792898	4.70939e-132	-0.601258	7.71481e-61	0.316587	1.42109e-15
SLC7A6	SLC7A6	SLC7A6	turquoise	0.314176	2.38421e-15	-0.571738	6.84905e-54	0.635489	7.33408e-70	-0.519377	3.64544e-43	0.1973	9.82442e-07
MARCKSL1	MARCKSL1	MARCKSL1	turquoise	-0.314047	2.4506e-15	0.633143	3.31072e-69	-0.721726	1.39313e-98	0.658104	1.78179e-76	-0.377651	5.6007e-22
RNF14	RNF14	RNF14	turquoise	0.313966	2.49362e-15	-0.560128	2.40104e-51	0.581712	3.69232e-56	-0.435326	2.04864e-29	0.186397	3.8443e-06
NOTCH3	NOTCH3	NOTCH3	turquoise	-0.313855	2.55355e-15	0.563873	3.71978e-52	-0.546753	1.54896e-48	0.433103	4.22322e-29	-0.147482	0.000269453
KLF4	KLF4	KLF4	turquoise	0.313854	2.55385e-15	-0.685579	2.51842e-85	0.745852	1.149e-108	-0.5918	1.55497e-58	0.245084	9.69944e-10
RNF123	RNF123	RNF123	turquoise	-0.31379	2.589e-15	0.658489	1.35901e-76	-0.684286	6.90871e-85	0.500385	1.02548e-39	-0.191327	2.09451e-06
FAP	FAP	FAP	turquoise	-0.313716	2.63018e-15	0.358367	8.39401e-20	-0.301865	3.11269e-14	0.128492	0.00152588	0.214154	1.02158e-07
PTPRU	PTPRU	PTPRU	turquoise	-0.313136	2.97585e-15	0.729828	7.58206e-102	-0.741772	6.9927e-107	0.436027	1.62885e-29	-0.232981	6.49398e-09
JUP	JUP	JUP	turquoise	-0.313108	2.99371e-15	0.746258	7.60113e-109	-0.774994	1.74442e-122	0.564965	2.14994e-52	-0.155752	0.000118228
ADI1	ADI1	ADI1	turquoise	0.31298	3.07657e-15	-0.663188	4.83215e-78	0.655352	1.21942e-75	-0.427529	2.53122e-28	0.0987809	0.0149897
C1GALT1C1	C1GALT1C1	C1GALT1C1	turquoise	0.312726	3.24739e-15	-0.74478	3.40707e-108	0.78431	2.38225e-127	-0.597147	7.91174e-60	0.345561	1.9447e-18
BCL10	BCL10	BCL10	turquoise	0.312423	3.46283e-15	-0.596703	1.01527e-59	0.636572	3.64087e-70	-0.457305	1.19271e-32	0.18691	3.61165e-06
FHL1	FHL1	FHL1	turquoise	0.311928	3.84636e-15	-0.600048	1.53577e-60	0.639095	7.04066e-71	-0.535336	3.09284e-46	0.189883	2.50646e-06
ATAD3B	ATAD3B	ATAD3B	turquoise	-0.311838	3.92026e-15	0.67076	1.96122e-80	-0.692589	9.63628e-88	0.548716	6.1042e-49	-0.307987	8.80798e-15
KLHDC3	KLHDC3	KLHDC3	turquoise	-0.311622	4.10377e-15	0.710063	4.4126e-94	-0.794524	5.71946e-133	0.685436	2.81648e-85	-0.317096	1.27334e-15
SPINT1	SPINT1	SPINT1	turquoise	-0.311471	4.23634e-15	0.626089	2.85084e-67	-0.642932	5.62267e-72	0.432844	4.5925e-29	-0.163864	5.05771e-05
CDC42EP4	CDC42EP4	CDC42EP4	turquoise	-0.310891	4.78884e-15	0.679955	1.95736e-83	-0.704227	6.50734e-92	0.54042	2.99808e-47	-0.0864086	0.0334438
CSTA	CSTA	CSTA	turquoise	0.31029	5.43563e-15	-0.643601	3.60475e-72	0.677247	1.53696e-82	-0.51216	7.9088e-42	0.315197	1.91625e-15
PML	PML	PML	turquoise	-0.310184	5.55786e-15	0.627652	1.07287e-67	-0.593287	6.82897e-59	0.30862	7.71637e-15	0.0694801	0.0874636
SPCS2	SPCS2	SPCS2	turquoise	0.310138	5.61248e-15	-0.680558	1.23304e-83	0.708883	1.22316e-93	-0.520103	2.66472e-43	0.217473	6.39632e-08
EBNA1BP2	EBNA1BP2	EBNA1BP2	turquoise	0.310136	5.6143e-15	-0.669737	4.16685e-80	0.668065	1.41851e-79	-0.431301	7.56252e-29	0.158021	9.36214e-05
CAP2	CAP2	CAP2	turquoise	0.309901	5.89891e-15	-0.56865	3.33009e-53	0.58671	2.51567e-57	-0.465581	6.25255e-34	0.00383158	0.925008
ATP6V1D	ATP6V1D	ATP6V1D	turquoise	0.30987	5.93781e-15	-0.661968	1.15591e-77	0.680327	1.47207e-83	-0.526372	1.72063e-44	0.137184	0.000708865
TACC1	TACC1	TACC1	turquoise	0.309228	6.79451e-15	-0.746916	3.8861e-109	0.822716	2.69758e-150	-0.697906	1.26877e-89	0.435942	1.67464e-29
COPS4	COPS4	COPS4	turquoise	0.308825	7.3927e-15	-0.561841	1.02631e-51	0.550059	3.21657e-49	-0.380334	2.71487e-22	0.110534	0.0064542
KCTD9	KCTD9	KCTD9	turquoise	0.307401	9.95203e-15	-0.670466	2.43728e-80	0.712699	4.43841e-95	-0.507359	5.88331e-41	0.169735	2.6661e-05
MYO10	MYO10	MYO10	turquoise	-0.307322	1.01174e-14	0.580188	8.29477e-56	-0.632034	6.72433e-69	0.517381	8.60252e-43	-0.307302	1.01599e-14
PLD3	PLD3	PLD3	turquoise	-0.306503	1.19943e-14	0.701029	9.54316e-91	-0.756633	1.50176e-113	0.594014	4.56104e-59	-0.212485	1.28926e-07
VPS28	VPS28	VPS28	turquoise	-0.30625	1.26403e-14	0.60903	8.61022e-63	-0.624777	6.45053e-67	0.377528	5.78856e-22	-0.164739	4.60375e-05
PIK3C2A	PIK3C2A	PIK3C2A	turquoise	0.306219	1.2722e-14	-0.608812	9.78443e-63	0.639227	6.46183e-71	-0.504814	1.68201e-40	0.0303302	0.456108
SKP1	SKP1	SKP1	turquoise	0.305825	1.38044e-14	-0.597827	5.39626e-60	0.592802	8.93779e-59	-0.457362	1.1689e-32	0.0183902	0.651402
CDK8	CDK8	CDK8	turquoise	0.305624	1.43878e-14	-0.554596	3.61249e-50	0.568255	4.07169e-53	-0.333968	2.9608e-17	-0.0356774	0.380629
G3BP2	G3BP2	G3BP2	turquoise	0.305447	1.49246e-14	-0.656851	4.28676e-76	0.674304	1.40877e-81	-0.464613	8.86169e-34	0.223176	2.81176e-08
COLEC12	COLEC12	COLEC12	turquoise	0.305185	1.57559e-14	-0.680611	1.18334e-83	0.758204	2.77555e-114	-0.635458	7.48028e-70	0.439269	5.60146e-30
RBM38	RBM38	RBM38	turquoise	-0.304909	1.66797e-14	0.586475	2.85835e-57	-0.620087	1.1557e-65	0.529032	5.28637e-45	-0.203748	4.22622e-07
LAMA4	LAMA4	LAMA4	turquoise	0.304732	1.72998e-14	-0.707166	5.3462e-93	0.7962	6.37476e-134	-0.617803	4.62971e-65	0.42219	1.36372e-27
RAB9A	RAB9A	RAB9A	turquoise	0.304141	1.95371e-14	-0.648543	1.30659e-73	0.683569	1.20685e-84	-0.526601	1.55511e-44	0.27546	5.16487e-12
TSPAN13	TSPAN13	TSPAN13	turquoise	0.304031	1.99829e-14	-0.726592	1.57549e-100	0.76781	6.85322e-119	-0.557778	7.6415e-51	0.0958101	0.0183182
ALDH2	ALDH2	ALDH2	turquoise	0.303861	2.06931e-14	-0.594273	3.95044e-59	0.625267	4.75646e-67	-0.535229	3.24659e-46	0.279427	2.47944e-12
POLD2	POLD2	POLD2	turquoise	-0.303397	2.27611e-14	0.561158	1.44082e-51	-0.625538	4.01873e-67	0.534871	3.82097e-46	-0.37381	1.56088e-21
THOP1	THOP1	THOP1	turquoise	-0.303381	2.28335e-14	0.579657	1.09912e-55	-0.612185	1.34031e-63	0.574132	1.98681e-54	-0.239082	2.52239e-09
NUAK2	NUAK2	NUAK2	turquoise	-0.303083	2.42743e-14	0.593123	7.48183e-59	-0.607268	2.41181e-62	0.439092	5.93874e-30	-0.146606	0.000293299
MEOX2	MEOX2	MEOX2	turquoise	0.302819	2.56186e-14	-0.607702	1.87262e-62	0.673946	1.84151e-81	-0.530411	2.85521e-45	0.317224	1.23863e-15
VAMP7	VAMP7	VAMP7	turquoise	0.302774	2.58555e-14	-0.72361	2.48612e-99	0.758861	1.36494e-114	-0.518766	4.74493e-43	0.285844	7.37537e-13
MET	MET	MET	turquoise	0.302239	2.88437e-14	-0.654392	2.37505e-75	0.706764	7.54042e-93	-0.615891	1.46611e-64	0.226364	1.75878e-08
HBA1	HBA1	HBA1	turquoise	0.301523	3.33726e-14	-0.647981	1.91066e-73	0.704743	4.20585e-92	-0.598468	3.75928e-60	0.15613	0.000113746
PAFAH1B3	PAFAH1B3	PAFAH1B3	turquoise	-0.301027	3.69144e-14	0.566545	9.69282e-53	-0.627181	1.44108e-67	0.601669	6.10042e-61	-0.389947	1.91801e-23
PRKCI	PRKCI	PRKCI	turquoise	-0.29983	4.70518e-14	0.648043	1.83177e-73	-0.682442	2.88885e-84	0.5455	2.79853e-48	-0.167286	3.49146e-05
IRF9	IRF9	IRF9	turquoise	-0.299786	4.74777e-14	0.595583	1.90205e-59	-0.618458	3.11292e-65	0.530079	3.31292e-45	-0.0598298	0.141261
IFRD1	IFRD1	IFRD1	turquoise	0.299633	4.89624e-14	-0.705904	1.56892e-92	0.738928	1.17184e-105	-0.546334	1.88819e-48	0.0622869	0.125611
PTPRE	PTPRE	PTPRE	turquoise	0.299576	4.95308e-14	-0.722832	5.07593e-99	0.818719	1.17307e-147	-0.724849	7.93862e-100	0.510766	1.42107e-41
UGDH	UGDH	UGDH	turquoise	0.299548	4.98171e-14	-0.676467	2.77218e-82	0.692271	1.24394e-87	-0.47942	3.75827e-36	0.10021	0.0135872
DECR1	DECR1	DECR1	turquoise	0.298854	5.72988e-14	-0.619765	1.40624e-65	0.64015	3.52671e-71	-0.461555	2.64974e-33	0.208593	2.20167e-07
GLUD2	GLUD2	GLUD2	turquoise	-0.298686	5.92721e-14	0.590018	4.14299e-58	-0.646849	4.10055e-73	0.539473	4.64555e-47	-0.226619	1.69346e-08
TRIM28	TRIM28	TRIM28	turquoise	-0.298633	5.99053e-14	0.779814	5.67839e-125	-0.84455	5.53755e-166	0.719437	1.1102e-97	-0.353379	2.90426e-19
DPM1	DPM1	DPM1	turquoise	0.298464	6.19781e-14	-0.582528	2.3881e-56	0.574138	1.98072e-54	-0.315325	1.86411e-15	0.00254029	0.95024
FUZ	FUZ	FUZ	turquoise	-0.298346	6.34688e-14	0.684636	5.25901e-85	-0.766816	2.10424e-118	0.601283	7.60505e-61	-0.331146	5.64643e-17
ZNF430	ZNF430	ZNF430	turquoise	-0.298219	6.51073e-14	0.657832	2.15566e-76	-0.738439	1.89442e-105	0.628895	4.91385e-68	-0.331211	5.56412e-17
SAMD4A	SAMD4A	SAMD4A	turquoise	0.298055	6.72914e-14	-0.629384	3.6093e-68	0.707613	3.64434e-93	-0.63959	5.09459e-71	0.230784	9.07012e-09
NFIB	NFIB	NFIB	turquoise	0.297991	6.81535e-14	-0.599974	1.6015e-60	0.621761	4.14798e-66	-0.489778	6.99708e-38	0.149592	0.000219252
SLC2A1	SLC2A1	SLC2A1	turquoise	-0.297929	6.90073e-14	0.605524	6.64474e-62	-0.615321	2.06442e-64	0.474347	2.51736e-35	-0.206842	2.79182e-07
UPK1B	UPK1B	UPK1B	turquoise	0.29785	7.01196e-14	-0.589865	4.50579e-58	0.631632	8.68196e-69	-0.544284	4.95352e-48	0.128408	0.00153696
ASAH1	ASAH1	ASAH1	turquoise	0.297052	8.22668e-14	-0.694115	2.80667e-88	0.732599	5.44359e-103	-0.656399	5.87885e-76	0.323672	3.02255e-16
VANGL1	VANGL1	VANGL1	turquoise	-0.296824	8.61032e-14	0.522125	1.10809e-43	-0.54164	1.70275e-47	0.483587	7.6941e-37	-0.033599	0.409011
INTS3	INTS3	INTS3	turquoise	-0.296766	8.71151e-14	0.785367	6.45168e-128	-0.838427	2.38626e-161	0.6197	1.46297e-65	-0.337697	1.24883e-17
CHST1	CHST1	CHST1	turquoise	-0.296079	9.99058e-14	0.583743	1.24652e-56	-0.58087	5.77866e-56	0.376983	6.70022e-22	-0.168546	3.04057e-05
ANXA5	ANXA5	ANXA5	turquoise	0.295723	1.07245e-13	-0.682363	3.0706e-84	0.72859	2.43387e-101	-0.55288	8.29181e-50	0.265543	3.07346e-11
CALD1	CALD1	CALD1	turquoise	0.294993	1.23985e-13	-0.668278	1.2144e-79	0.73608	1.89878e-104	-0.638095	1.35339e-70	0.322109	4.2683e-16
TBRG4	TBRG4	TBRG4	turquoise	-0.294992	1.24016e-13	0.529157	5.00064e-45	-0.571613	7.30411e-54	0.507354	5.89554e-41	-0.198515	8.39793e-07
KLHL2	KLHL2	KLHL2	turquoise	0.294991	1.2404e-13	-0.731176	2.11418e-102	0.780401	2.799e-125	-0.60529	7.60825e-62	0.285301	8.18179e-13
CKAP4	CKAP4	CKAP4	turquoise	0.294644	1.32864e-13	-0.589958	4.28155e-58	0.628848	5.06158e-68	-0.447146	3.99053e-31	0.121134	0.00281893
PIGQ	PIGQ	PIGQ	turquoise	-0.294346	1.40939e-13	0.612058	1.44482e-63	-0.660367	3.60609e-77	0.480382	2.61139e-36	-0.329623	7.97793e-17
HOMER2	HOMER2	HOMER2	turquoise	-0.293469	1.67614e-13	0.596421	1.18932e-59	-0.654354	2.43735e-75	0.514483	2.96099e-42	-0.346693	1.4815e-18
ATP13A2	ATP13A2	ATP13A2	turquoise	-0.293409	1.69612e-13	0.633715	2.29569e-69	-0.635441	7.56339e-70	0.463478	1.33247e-33	-0.184296	4.95614e-06
FKBP11	FKBP11	FKBP11	turquoise	0.293104	1.80142e-13	-0.684501	5.84567e-85	0.738816	1.30807e-105	-0.563506	4.47117e-52	0.205832	3.19882e-07
ACSL1	ACSL1	ACSL1	turquoise	0.293027	1.82865e-13	-0.734812	6.48317e-104	0.833376	1.14055e-157	-0.703752	9.72095e-92	0.454939	2.73011e-32
SMG7	SMG7	SMG7	turquoise	-0.292623	1.98001e-13	0.783655	5.33309e-127	-0.845396	1.22458e-166	0.66261	7.30642e-78	-0.311276	4.4152e-15
SERPINI1	SERPINI1	SERPINI1	turquoise	0.292236	2.13637e-13	-0.541327	1.96948e-47	0.5598	2.82321e-51	-0.462395	1.96406e-33	0.0681658	0.093635
PTPN11	PTPN11	PTPN11	turquoise	0.291771	2.34056e-13	-0.54693	1.42463e-48	0.562322	8.07473e-52	-0.360572	4.81487e-20	0.103321	0.0109272
STX12	STX12	STX12	turquoise	0.291689	2.37841e-13	-0.739502	6.65017e-106	0.806662	4.45438e-140	-0.669012	7.0947e-80	0.451967	7.65458e-32
ZNF652	ZNF652	ZNF652	turquoise	-0.291618	2.41187e-13	0.624567	7.34925e-67	-0.669743	4.1494e-80	0.506885	7.15831e-41	-0.308684	7.61338e-15
LSAMP	LSAMP	LSAMP	turquoise	0.290564	2.96337e-13	-0.552946	8.03219e-50	0.60348	2.1605e-61	-0.524582	3.78457e-44	0.167964	3.24157e-05
CTBS	CTBS	CTBS	turquoise	0.290415	3.05073e-13	-0.644258	2.32837e-72	0.669698	4.28805e-80	-0.524311	4.26251e-44	0.261159	6.60588e-11
NCK1	NCK1	NCK1	turquoise	0.289721	3.49143e-13	-0.568389	3.80332e-53	0.603543	2.08431e-61	-0.478352	5.625e-36	0.348709	9.10255e-19
SIRPA	SIRPA	SIRPA	turquoise	0.289653	3.53835e-13	-0.606579	3.60238e-62	0.690086	7.15797e-87	-0.643026	5.28203e-72	0.521652	1.36113e-43
TMEM33	TMEM33	TMEM33	turquoise	0.28954	3.61648e-13	-0.660458	3.38123e-77	0.663747	3.23516e-78	-0.437487	1.00868e-29	0.153771	0.000144578
LYPLA2	LYPLA2	LYPLA2	turquoise	-0.289322	3.77291e-13	0.610617	3.38701e-63	-0.620803	7.46289e-66	0.429984	1.15488e-28	-0.26282	4.95187e-11
RPP14	RPP14	RPP14	turquoise	-0.287686	5.17738e-13	0.659851	5.19757e-77	-0.725738	3.48467e-100	0.581901	3.33701e-56	-0.395499	3.98648e-24
USP16	USP16	USP16	turquoise	0.286806	6.13297e-13	-0.607495	2.11309e-62	0.614996	2.50866e-64	-0.410777	4.51895e-26	0.146399	0.000299227
TOLLIP	TOLLIP	TOLLIP	turquoise	-0.286591	6.39163e-13	0.628234	7.44737e-68	-0.637591	1.87827e-70	0.379313	3.57916e-22	-0.1751	1.45713e-05
ABCD3	ABCD3	ABCD3	turquoise	0.285884	7.31886e-13	-0.745276	2.06284e-108	0.760609	2.04396e-115	-0.486233	2.77807e-37	0.144073	0.00037381
ACVR1	ACVR1	ACVR1	turquoise	0.285688	7.59889e-13	-0.651338	1.94639e-74	0.688431	2.66722e-86	-0.538328	7.87074e-47	0.289845	3.40861e-13
IL13RA1	IL13RA1	IL13RA1	turquoise	0.285515	7.8546e-13	-0.589842	4.56449e-58	0.64942	7.20421e-74	-0.539225	5.20805e-47	0.398826	1.53259e-24
NOP56	NOP56	NOP56	turquoise	-0.285461	7.93604e-13	0.609482	6.60513e-63	-0.674078	1.66803e-81	0.631027	1.27583e-68	-0.336827	1.52912e-17
PPM1B	PPM1B	PPM1B	turquoise	0.285416	8.00362e-13	-0.676403	2.91023e-82	0.684708	4.97541e-85	-0.437743	9.27147e-30	0.0162529	0.689674
CTSO	CTSO	CTSO	turquoise	0.285277	8.21915e-13	-0.641015	1.99655e-71	0.687825	4.30665e-86	-0.607266	2.41498e-62	0.44685	4.41217e-31
ATRIP	ATRIP	ATRIP	turquoise	-0.284949	8.75029e-13	0.615214	2.20161e-64	-0.675951	4.09218e-82	0.59442	3.63904e-59	-0.260791	7.03982e-11
GLB1L2	GLB1L2	GLB1L2	turquoise	-0.284707	9.16319e-13	0.506647	7.8984e-41	-0.557015	1.1111e-50	0.466138	5.11149e-34	-0.29923	5.31128e-14
PTGIS	PTGIS	PTGIS	turquoise	0.283534	1.1452e-12	-0.609857	5.29906e-63	0.696756	3.26476e-89	-0.625165	5.06972e-67	0.36638	1.09087e-20
MREG	MREG	MREG	turquoise	-0.28323	1.21321e-12	0.515177	2.20481e-42	-0.559892	2.69843e-51	0.462855	1.66613e-33	-0.250146	4.24642e-10
SUCLA2	SUCLA2	SUCLA2	turquoise	0.282284	1.45078e-12	-0.62782	9.65816e-68	0.632146	6.2614e-69	-0.431349	7.44543e-29	0.0696162	0.086844
NME4	NME4	NME4	turquoise	-0.281682	1.62508e-12	0.541851	1.54329e-47	-0.594582	3.32479e-59	0.418594	4.16968e-27	-0.344274	2.64643e-18
P4HA2	P4HA2	P4HA2	turquoise	0.281563	1.66157e-12	-0.586954	2.20471e-57	0.667846	1.66407e-79	-0.560153	2.37133e-51	0.201405	5.76055e-07
FKBPL	FKBPL	FKBPL	turquoise	-0.280911	1.87833e-12	0.526413	1.68977e-44	-0.59951	2.08446e-60	0.574641	1.52551e-54	-0.248882	5.22824e-10
PACSIN3	PACSIN3	PACSIN3	turquoise	-0.280628	1.98081e-12	0.547887	9.04987e-49	-0.577537	3.35875e-55	0.383902	1.02572e-22	-0.311984	3.8005e-15
ABR	ABR	ABR	turquoise	0.28031	2.10236e-12	-0.441932	2.31077e-30	0.521754	1.30201e-43	-0.503335	3.08616e-40	0.350103	6.4851e-19
S100A10	S100A10	S100A10	turquoise	0.279608	2.39703e-12	-0.570411	1.354e-53	0.629856	2.67896e-68	-0.547822	9.33536e-49	0.181072	7.27858e-06
MAP1S	MAP1S	MAP1S	turquoise	-0.279381	2.50069e-12	0.628629	5.80715e-68	-0.655321	1.2464e-75	0.503464	2.92663e-40	-0.151565	0.000180362
RAB22A	RAB22A	RAB22A	turquoise	0.279234	2.57018e-12	-0.604545	1.16984e-61	0.624936	5.84289e-67	-0.474644	2.2546e-35	0.0551954	0.174789
SLIT2	SLIT2	SLIT2	turquoise	0.276857	3.99402e-12	-0.55319	7.14144e-50	0.593689	5.46495e-59	-0.492107	2.80379e-38	0.0931092	0.021887
ENTPD4	ENTPD4	ENTPD4	turquoise	0.27573	4.91544e-12	-0.496035	5.90127e-39	0.564236	3.10121e-52	-0.50853	3.61656e-41	0.0692146	0.0886834
FAM114A1	FAM114A1	FAM114A1	turquoise	0.27563	5.00604e-12	-0.53593	2.35894e-46	0.577237	3.93315e-55	-0.533279	7.86149e-46	0.179279	8.98589e-06
HIRA	HIRA	HIRA	turquoise	0.275459	5.16567e-12	-0.535575	2.77386e-46	0.557945	7.04266e-51	-0.395786	3.67224e-24	0.0048554	0.905054
TCEAL1	TCEAL1	TCEAL1	turquoise	0.274884	5.74008e-12	-0.585882	3.93972e-57	0.594199	4.11548e-59	-0.481125	1.9695e-36	0.131954	0.00113047
DDAH2	DDAH2	DDAH2	turquoise	-0.274472	6.18973e-12	0.592578	1.01142e-58	-0.618718	2.65866e-65	0.437866	8.90295e-30	-0.326068	1.77437e-16
PAQR3	PAQR3	PAQR3	turquoise	0.273037	8.03915e-12	-0.574142	1.97723e-54	0.553602	5.84883e-50	-0.331328	5.41773e-17	-0.056888	0.161916
MFAP2	MFAP2	MFAP2	turquoise	-0.273017	8.06836e-12	0.531462	1.78212e-45	-0.55194	1.30435e-49	0.439656	4.92812e-30	-0.267214	2.28733e-11
EIF3J	EIF3J	EIF3J	turquoise	0.272203	9.35234e-12	-0.629483	3.39088e-68	0.657321	3.08581e-76	-0.461272	2.93177e-33	0.127817	0.00161638
AADAC	AADAC	AADAC	turquoise	0.2706	1.24912e-11	-0.611762	1.72129e-63	0.640353	3.08617e-71	-0.449568	1.74667e-31	0.188404	3.00795e-06
STAG3L3	STAG3L3	STAG3L3	turquoise	-0.27031	1.3159e-11	0.576612	5.45719e-55	-0.63209	6.48587e-69	0.525553	2.46893e-44	-0.330233	6.94925e-17
FAM193B	FAM193B	FAM193B	turquoise	-0.269886	1.42016e-11	0.740309	2.99355e-106	-0.772745	2.40542e-121	0.536522	1.80023e-46	-0.289145	3.90508e-13
ACSL5	ACSL5	ACSL5	turquoise	0.269706	1.4666e-11	-0.530236	3.08783e-45	0.554861	3.17721e-50	-0.492364	2.53384e-38	0.353457	2.84854e-19
KLF10	KLF10	KLF10	turquoise	0.268928	1.6858e-11	-0.636439	3.96679e-70	0.715882	2.67531e-96	-0.560252	2.25798e-51	0.35108	5.10875e-19
RBPMS	RBPMS	RBPMS	turquoise	0.268855	1.70796e-11	-0.531617	1.66225e-45	0.579135	1.44782e-55	-0.523738	5.47871e-44	0.153058	0.000155337
TRIM17	TRIM17	TRIM17	turquoise	-0.268584	1.79249e-11	0.556793	1.23839e-50	-0.577462	3.49401e-55	0.406295	1.7231e-25	-0.139168	0.000591305
PDGFRL	PDGFRL	PDGFRL	turquoise	0.268559	1.80041e-11	-0.578452	2.07579e-55	0.632994	3.64206e-69	-0.585011	6.30285e-57	0.214624	9.56561e-08
ACOT9	ACOT9	ACOT9	turquoise	0.268091	1.95724e-11	-0.728689	2.21667e-101	0.786104	2.58488e-128	-0.570379	1.37658e-53	0.301448	3.38888e-14
PHTF2	PHTF2	PHTF2	turquoise	0.268089	1.95771e-11	-0.602991	2.86071e-61	0.606194	4.50379e-62	-0.3152	1.91498e-15	0.0547002	0.178694
C1orf159	C1orf159	C1orf159	turquoise	-0.268043	1.97407e-11	0.522978	7.63677e-44	-0.541747	1.61962e-47	0.480266	2.72816e-36	-0.261899	5.81155e-11
GOLGA2	GOLGA2	GOLGA2	turquoise	-0.268034	1.97704e-11	0.556924	1.16139e-50	-0.542192	1.31668e-47	0.310987	4.69238e-15	-0.193347	1.62579e-06
NFKBIL1	NFKBIL1	NFKBIL1	turquoise	-0.266967	2.38948e-11	0.641799	1.19067e-71	-0.701443	6.7518e-91	0.483113	9.22408e-37	-0.307137	1.05146e-14
ENPP4	ENPP4	ENPP4	turquoise	0.266261	2.70751e-11	-0.637396	2.13264e-70	0.667252	2.56685e-79	-0.508958	3.0256e-41	0.161373	6.59344e-05
PPP1R3C	PPP1R3C	PPP1R3C	turquoise	0.265974	2.84837e-11	-0.53792	9.49012e-47	0.586487	2.83875e-57	-0.54906	5.18198e-49	0.15306	0.000155308
SLC29A1	SLC29A1	SLC29A1	turquoise	-0.26555	3.06932e-11	0.542369	1.21286e-47	-0.552741	8.87054e-50	0.444059	1.133e-30	-0.129977	0.00134281
HBB	HBB	HBB	turquoise	0.265504	3.09429e-11	-0.572006	5.96703e-54	0.627086	1.52939e-67	-0.545475	2.83103e-48	0.172213	2.02135e-05
MSL2	MSL2	MSL2	turquoise	-0.265307	3.20384e-11	0.743716	9.96945e-108	-0.810961	1.02019e-142	0.674256	1.46027e-81	-0.252411	2.91679e-10
HSPB3	HSPB3	HSPB3	turquoise	0.264638	3.6035e-11	-0.669103	6.6361e-80	0.731595	1.41932e-102	-0.595713	1.76795e-59	0.255628	1.70036e-10
EGOT	EGOT	EGOT	turquoise	0.263322	4.53681e-11	-0.528802	5.85607e-45	0.574673	1.50026e-54	-0.460342	4.08028e-33	0.182664	6.02525e-06
SPTBN2	SPTBN2	SPTBN2	turquoise	-0.263225	4.61395e-11	0.584556	8.04997e-57	-0.593891	4.88561e-59	0.382875	1.35894e-22	-0.230574	9.36238e-09
IL1R1	IL1R1	IL1R1	turquoise	0.262492	5.24259e-11	-0.607401	2.23181e-62	0.668396	1.11419e-79	-0.576733	5.12029e-55	0.333292	3.45824e-17
ELOVL5	ELOVL5	ELOVL5	turquoise	0.262303	5.41724e-11	-0.681658	5.29182e-84	0.728408	2.88506e-101	-0.49422	1.21549e-38	0.235744	4.24543e-09
SNX24	SNX24	SNX24	turquoise	0.261785	5.92713e-11	-0.589358	5.94777e-58	0.632474	5.0773e-69	-0.488127	1.3328e-37	0.151804	0.00017612
MPHOSPH6	MPHOSPH6	MPHOSPH6	turquoise	0.261771	5.94178e-11	-0.668878	7.82615e-80	0.665638	8.28012e-79	-0.422516	1.23151e-27	0.0448763	0.270028
ANXA4	ANXA4	ANXA4	turquoise	0.261507	6.22029e-11	-0.649426	7.17319e-74	0.673141	3.35634e-81	-0.549214	4.81471e-49	0.27375	7.06082e-12
PTGER3	PTGER3	PTGER3	turquoise	0.261385	6.35241e-11	-0.641513	1.43803e-71	0.728726	2.14009e-101	-0.635967	5.38415e-70	0.386003	5.74896e-23
MOGS	MOGS	MOGS	turquoise	-0.261365	6.37515e-11	0.639473	5.49853e-71	-0.673499	2.57104e-81	0.512029	8.35972e-42	-0.252146	3.04834e-10
MARK4	MARK4	MARK4	turquoise	-0.261243	6.51032e-11	0.63296	3.7235e-69	-0.667386	2.32716e-79	0.478304	5.7264e-36	-0.368512	6.27566e-21
PDE1A	PDE1A	PDE1A	turquoise	0.26061	7.26272e-11	-0.579646	1.10525e-55	0.642171	9.30931e-72	-0.58899	7.2741e-58	0.300947	3.75187e-14
CDR2	CDR2	CDR2	turquoise	0.260598	7.27805e-11	-0.655228	1.32941e-75	0.729069	1.55037e-101	-0.59367	5.52117e-59	0.214395	9.87717e-08
PRAME	PRAME	PRAME	turquoise	-0.260343	7.60498e-11	0.588197	1.12161e-57	-0.626677	1.97528e-67	0.556411	1.4926e-50	-0.28901	4.00827e-13
NPTX1	NPTX1	NPTX1	turquoise	0.260278	7.6914e-11	-0.598798	3.11962e-60	0.635436	7.5876e-70	-0.46599	5.39229e-34	0.136504	0.000753949
FAM171A1	FAM171A1	FAM171A1	turquoise	-0.260091	7.94257e-11	0.652521	8.64258e-75	-0.701891	4.64243e-91	0.536391	1.91159e-46	-0.292487	2.03371e-13
SYMPK	SYMPK	SYMPK	turquoise	-0.259642	8.5808e-11	0.721731	1.387e-98	-0.755772	3.76799e-113	0.542227	1.29571e-47	-0.313963	2.49513e-15
TBC1D10B	TBC1D10B	TBC1D10B	turquoise	-0.259606	8.63432e-11	0.615292	2.1014e-64	-0.636114	4.89752e-70	0.452623	6.10172e-32	-0.201423	5.74709e-07
MRPS2	MRPS2	MRPS2	turquoise	-0.259513	8.77296e-11	0.547363	1.16031e-48	-0.584787	7.11127e-57	0.448522	2.49773e-31	-0.247438	6.62088e-10
HBA2	HBA2	HBA2	turquoise	0.25892	9.71168e-11	-0.590152	3.84965e-58	0.649345	7.57995e-74	-0.560749	1.76532e-51	0.120501	0.00296737
GTF2B	GTF2B	GTF2B	turquoise	0.258318	1.07655e-10	-0.576029	7.40014e-55	0.57437	1.75639e-54	-0.430826	8.81108e-29	0.22521	2.08605e-08
GAR1	GAR1	GAR1	turquoise	0.257838	1.16844e-10	-0.62033	9.96417e-66	0.620152	1.11068e-65	-0.396101	3.35562e-24	0.0891779	0.0281534
CNKSR1	CNKSR1	CNKSR1	turquoise	-0.257768	1.18247e-10	0.549349	4.51353e-49	-0.553179	7.1785e-50	0.351498	4.611e-19	-0.252856	2.70844e-10
WIPI1	WIPI1	WIPI1	turquoise	0.25683	1.38718e-10	-0.644023	2.72174e-72	0.722943	4.58311e-99	-0.598304	4.12317e-60	0.341518	5.09232e-18
EXOSC5	EXOSC5	EXOSC5	turquoise	-0.256355	1.50353e-10	0.508935	3.05462e-41	-0.572246	5.27097e-54	0.496881	4.20602e-39	-0.232887	6.58767e-09
EDNRA	EDNRA	EDNRA	turquoise	0.255845	1.63919e-10	-0.577447	3.52149e-55	0.629469	3.42073e-68	-0.542133	1.35348e-47	0.352354	3.73788e-19
SCRIB	SCRIB	SCRIB	turquoise	-0.255433	1.75713e-10	0.709749	5.79014e-94	-0.724742	8.75752e-100	0.536362	1.93723e-46	-0.249399	4.8024e-10
PPP1R10	PPP1R10	PPP1R10	turquoise	-0.254363	2.10434e-10	0.525608	2.40971e-44	-0.567538	5.85913e-53	0.441961	2.2888e-30	-0.228558	1.26824e-08
TMEM45A	TMEM45A	TMEM45A	turquoise	0.254276	2.13519e-10	-0.538494	7.29145e-47	0.587184	1.94576e-57	-0.481051	2.02517e-36	0.0958721	0.0182426
SFXN1	SFXN1	SFXN1	turquoise	-0.253277	2.52424e-10	0.495781	6.53081e-39	-0.548503	6.75603e-49	0.521808	1.27157e-43	-0.28833	4.5723e-13
ASPA	ASPA	ASPA	turquoise	0.252229	3.00665e-10	-0.570456	1.32308e-53	0.630991	1.30504e-68	-0.532902	9.32087e-46	0.261813	5.89802e-11
PHACTR4	PHACTR4	PHACTR4	turquoise	-0.251738	3.26249e-10	0.612321	1.23577e-63	-0.67243	5.69637e-81	0.574581	1.57385e-54	-0.237061	3.46016e-09
PCDH17	PCDH17	PCDH17	turquoise	0.251528	3.3783e-10	-0.602198	4.50681e-61	0.666707	3.81565e-79	-0.489687	7.25154e-38	0.240771	1.93272e-09
CLEC2B	CLEC2B	CLEC2B	turquoise	0.250368	4.09369e-10	-0.511853	9.00152e-42	0.568939	2.8734e-53	-0.551474	1.63193e-49	0.409929	5.83122e-26
LLGL2	LLGL2	LLGL2	turquoise	-0.249611	4.63806e-10	0.570313	1.42381e-53	-0.56453	2.67528e-52	0.365381	1.41119e-20	-0.223192	2.80489e-08
HP	HP	HP	turquoise	0.248238	5.80974e-10	-0.523857	5.20016e-44	0.58708	2.05868e-57	-0.541666	1.68191e-47	0.347067	1.3541e-18
BST1	BST1	BST1	turquoise	0.24731	6.76068e-10	-0.550609	2.47126e-49	0.590807	2.68757e-58	-0.452162	7.15668e-32	0.315784	1.68917e-15
FBRS	FBRS	FBRS	turquoise	-0.246744	7.41258e-10	0.736887	8.65499e-105	-0.767538	9.31502e-119	0.492566	2.33957e-38	-0.287296	5.58088e-13
VPS26A	VPS26A	VPS26A	turquoise	0.246497	7.7166e-10	-0.624001	1.04317e-66	0.634441	1.43998e-69	-0.421643	1.61825e-27	0.166978	3.61082e-05
MDK	MDK	MDK	turquoise	-0.246213	8.0806e-10	0.647701	2.30849e-73	-0.723113	3.92229e-99	0.636348	4.20881e-70	-0.353521	2.80431e-19
UAP1	UAP1	UAP1	turquoise	0.246154	8.15795e-10	-0.64853	1.31764e-73	0.674509	1.20868e-81	-0.505425	1.30801e-40	0.126586	0.00179443
ALAS2	ALAS2	ALAS2	turquoise	0.244832	1.01023e-09	-0.380595	2.52913e-22	0.414653	1.39716e-26	-0.3658	1.26691e-20	0.00766374	0.850663
TMX1	TMX1	TMX1	turquoise	0.244366	1.08883e-09	-0.627202	1.42245e-67	0.642116	9.65451e-72	-0.355252	1.82692e-19	0.280161	2.16169e-12
SARS2	SARS2	SARS2	turquoise	-0.244284	1.10341e-09	0.599356	2.2746e-60	-0.680268	1.53994e-83	0.644232	2.36781e-72	-0.375864	9.0385e-22
GNL2	GNL2	GNL2	turquoise	0.243844	1.18414e-09	-0.577796	2.93237e-55	0.594368	3.74629e-59	-0.372773	2.05389e-21	0.0848469	0.0367857
PDLIM5	PDLIM5	PDLIM5	turquoise	0.242735	1.41423e-09	-0.676094	3.6731e-82	0.76704	1.63427e-118	-0.707306	4.74153e-93	0.389148	2.39815e-23
NUCB2	NUCB2	NUCB2	turquoise	0.24227	1.52311e-09	-0.574328	1.79521e-54	0.58935	5.97444e-58	-0.398292	1.78787e-24	0.0439678	0.279855
EML1	EML1	EML1	turquoise	0.241388	1.75259e-09	-0.561863	1.01497e-51	0.599322	2.31807e-60	-0.429411	1.38813e-28	0.0707077	0.0819995
FILIP1L	FILIP1L	FILIP1L	turquoise	0.240559	1.99865e-09	-0.483697	7.37725e-37	0.551682	1.47706e-49	-0.490986	4.3587e-38	0.330893	5.98174e-17
GFPT2	GFPT2	GFPT2	turquoise	0.240205	2.11339e-09	-0.606533	3.70011e-62	0.700907	1.05641e-90	-0.646111	6.73667e-73	0.34875	9.01249e-19
AHCY	AHCY	AHCY	turquoise	-0.23923	2.4645e-09	0.602189	4.53217e-61	-0.691706	1.95999e-87	0.584184	9.83415e-57	-0.363682	2.18248e-20
SUPV3L1	SUPV3L1	SUPV3L1	turquoise	-0.238854	2.61449e-09	0.559198	3.80013e-51	-0.626854	1.76851e-67	0.546825	1.49747e-48	-0.381404	2.03e-22
CXCL6	CXCL6	CXCL6	turquoise	0.238742	2.66093e-09	-0.539514	4.55768e-47	0.590366	3.42365e-58	-0.458725	7.23047e-33	0.290922	2.76341e-13
PLA2G4C	PLA2G4C	PLA2G4C	turquoise	0.23792	3.02633e-09	-0.49596	6.08018e-39	0.573978	2.15221e-54	-0.488001	1.39944e-37	0.437769	9.19213e-30
PLK2	PLK2	PLK2	turquoise	0.237338	3.3144e-09	-0.541531	1.79134e-47	0.625758	3.50583e-67	-0.601645	6.1855e-61	0.28644	6.57954e-13
CCDC22	CCDC22	CCDC22	turquoise	-0.236943	3.52465e-09	0.565999	1.27712e-52	-0.579952	9.40167e-56	0.411225	3.94926e-26	-0.130458	0.00128806
ABCF3	ABCF3	ABCF3	turquoise	-0.235792	4.21395e-09	0.646922	3.90401e-73	-0.678567	5.64461e-83	0.531826	1.51296e-45	-0.206068	3.0986e-07
TMED5	TMED5	TMED5	turquoise	0.235413	4.46811e-09	-0.61999	1.22627e-65	0.649767	5.68879e-74	-0.435654	1.84016e-29	0.252876	2.69926e-10
FOXRED2	FOXRED2	FOXRED2	turquoise	-0.233104	6.37261e-09	0.603326	2.3603e-61	-0.67768	1.10737e-82	0.617943	4.25455e-65	-0.242294	1.51731e-09
TSC22D4	TSC22D4	TSC22D4	turquoise	-0.231766	7.81468e-09	0.592947	8.24685e-59	-0.601131	8.29338e-61	0.333006	3.6926e-17	-0.0867145	0.0328206
MTSS1	MTSS1	MTSS1	turquoise	0.231102	8.64371e-09	-0.571163	9.20601e-54	0.609657	5.95923e-63	-0.515505	1.91791e-42	0.24722	6.86038e-10
LAMP1	LAMP1	LAMP1	turquoise	0.229298	1.13483e-08	-0.503147	3.33232e-40	0.550808	2.24718e-49	-0.453224	4.9563e-32	0.286359	6.6824e-13
STK3	STK3	STK3	turquoise	0.229225	1.14749e-08	-0.535315	3.12151e-46	0.589054	7.02571e-58	-0.442886	1.67986e-30	0.166734	3.7082e-05
WDTC1	WDTC1	WDTC1	turquoise	-0.228893	1.20602e-08	0.679954	1.95828e-83	-0.715527	3.66758e-96	0.479777	3.28328e-36	-0.195288	1.27119e-06
HAS1	HAS1	HAS1	turquoise	0.227361	1.5164e-08	-0.603495	2.14253e-61	0.682766	2.24849e-84	-0.595308	2.21752e-59	0.318054	1.03483e-15
ZNF212	ZNF212	ZNF212	turquoise	-0.226835	1.64e-08	0.667715	1.83193e-79	-0.742543	3.23767e-107	0.612661	1.0102e-63	-0.37508	1.11404e-21
CLIC4	CLIC4	CLIC4	turquoise	0.226715	1.6694e-08	-0.598588	3.5116e-60	0.678954	4.20322e-83	-0.484904	4.63899e-37	0.403165	4.33455e-25
COQ2	COQ2	COQ2	turquoise	0.226377	1.7552e-08	-0.538701	6.62939e-47	0.55234	1.07599e-49	-0.340722	6.14491e-18	0.285716	7.55815e-13
CELSR2	CELSR2	CELSR2	turquoise	-0.225915	1.87968e-08	0.574728	1.45779e-54	-0.581843	3.44229e-56	0.366507	1.0556e-20	-0.172173	2.03062e-05
PTPMT1	PTPMT1	PTPMT1	turquoise	0.225512	1.99509e-08	-0.598489	3.71464e-60	0.610492	3.64504e-63	-0.390781	1.51767e-23	0.13764	0.000680094
ZNF93	ZNF93	ZNF93	turquoise	-0.224746	2.23333e-08	0.537046	1.4166e-46	-0.626633	2.03008e-67	0.660518	3.24176e-77	-0.424743	6.11915e-28
QTRT1	QTRT1	QTRT1	turquoise	-0.224735	2.23695e-08	0.536195	2.09007e-46	-0.59415	4.22936e-59	0.464989	7.74095e-34	-0.359908	5.6944e-20
IGFBP6	IGFBP6	IGFBP6	turquoise	0.223803	2.56509e-08	-0.607216	2.48557e-62	0.67287	4.10617e-81	-0.595598	1.88576e-59	0.259153	9.33111e-11
MAP1LC3B	MAP1LC3B	MAP1LC3B	turquoise	0.223527	2.67099e-08	-0.660044	4.53432e-77	0.70165	5.68206e-91	-0.603985	1.61541e-61	0.255237	1.81642e-10
UBE2W	UBE2W	UBE2W	turquoise	0.223453	2.70013e-08	-0.632411	5.28682e-69	0.673156	3.32093e-81	-0.512944	5.68217e-42	0.16344	5.2923e-05
HEXB	HEXB	HEXB	turquoise	0.223308	2.75797e-08	-0.611081	2.57504e-63	0.681191	7.57892e-84	-0.575984	7.57565e-55	0.525298	2.76217e-44
TM2D1	TM2D1	TM2D1	turquoise	0.223038	2.86874e-08	-0.628931	4.80253e-68	0.636448	3.94365e-70	-0.480054	2.95613e-36	0.167743	3.32105e-05
AKAP8L	AKAP8L	AKAP8L	turquoise	-0.222306	3.19188e-08	0.687496	5.58279e-86	-0.74072	1.99246e-106	0.555111	2.81277e-50	-0.392443	9.49939e-24
TNIP1	TNIP1	TNIP1	turquoise	-0.221716	3.47758e-08	0.579078	1.49224e-55	-0.563617	4.22761e-52	0.338046	1.15127e-17	0.0543749	0.181295
GBE1	GBE1	GBE1	turquoise	0.22158	3.54694e-08	-0.530014	3.41041e-45	0.569333	2.3498e-53	-0.392992	8.13328e-24	0.208462	2.2414e-07
QPRT	QPRT	QPRT	turquoise	-0.220975	3.87132e-08	0.504198	2.16697e-40	-0.577766	2.97909e-55	0.442801	1.72807e-30	-0.321215	5.19477e-16
IER5	IER5	IER5	turquoise	0.22071	4.02278e-08	-0.610246	4.21502e-63	0.703262	1.46866e-91	-0.565775	1.42997e-52	0.331901	4.75405e-17
RFK	RFK	RFK	turquoise	0.219253	4.96107e-08	-0.596517	1.12738e-59	0.621766	4.13591e-66	-0.443115	1.55559e-30	0.133362	0.00099859
TPBG	TPBG	TPBG	turquoise	0.219011	5.13566e-08	-0.584138	1.00823e-56	0.665942	6.64499e-79	-0.600522	1.17302e-60	0.33152	5.18535e-17
ISYNA1	ISYNA1	ISYNA1	turquoise	-0.217937	5.98817e-08	0.582212	2.82806e-56	-0.62674	1.89938e-67	0.506426	8.65666e-41	-0.334839	2.42251e-17
HSPA2	HSPA2	HSPA2	turquoise	0.217265	6.58843e-08	-0.631341	1.04497e-68	0.696056	5.78806e-89	-0.529117	5.08931e-45	0.22832	1.31421e-08
DYNLT3	DYNLT3	DYNLT3	turquoise	0.216283	7.57196e-08	-0.657811	2.18834e-76	0.721112	2.43581e-98	-0.573877	2.26843e-54	0.30374	2.12154e-14
HDGF	HDGF	HDGF	turquoise	-0.214419	9.84416e-08	0.539736	4.11452e-47	-0.580741	6.18748e-56	0.583066	1.79088e-56	-0.342423	4.1102e-18
FZD2	FZD2	FZD2	turquoise	-0.214084	1.03176e-07	0.494356	1.15176e-38	-0.546542	1.71156e-48	0.487681	1.58476e-37	-0.291814	2.3206e-13
ETS2	ETS2	ETS2	turquoise	0.213441	1.12857e-07	-0.609567	6.2837e-63	0.68153	5.83919e-84	-0.591167	2.20369e-58	0.327891	1.17936e-16
KDM6B	KDM6B	KDM6B	turquoise	-0.21279	1.23581e-07	0.56021	2.30505e-51	-0.587047	2.09518e-57	0.379203	3.68771e-22	-0.276073	4.61481e-12
RARRES1	RARRES1	RARRES1	turquoise	0.211786	1.42028e-07	-0.571504	7.72619e-54	0.63948	5.47503e-71	-0.567985	4.66944e-53	0.448142	2.84317e-31
ALG5	ALG5	ALG5	turquoise	0.209748	1.88024e-07	-0.629157	4.1645e-68	0.652886	6.7222e-75	-0.490765	4.75432e-38	0.210923	1.60004e-07
PRR3	PRR3	PRR3	turquoise	-0.209602	1.91843e-07	0.636601	3.57306e-70	-0.733753	1.79916e-103	0.59787	5.26787e-60	-0.442521	1.89794e-30
PELO	PELO	PELO	turquoise	0.209505	1.94405e-07	-0.578912	1.62928e-55	0.658218	1.6444e-76	-0.579358	1.28688e-55	0.302871	2.53499e-14
SPINT2	SPINT2	SPINT2	turquoise	-0.209287	2.00265e-07	0.530387	2.88666e-45	-0.57611	7.09305e-55	0.502447	4.43483e-40	-0.167533	3.39846e-05
TSC2	TSC2	TSC2	turquoise	-0.209232	2.018e-07	0.714346	1.04295e-95	-0.77258	2.91206e-121	0.55219	1.15668e-49	-0.342739	3.81336e-18
PMP22	PMP22	PMP22	turquoise	0.209229	2.01884e-07	-0.590503	3.17529e-58	0.67817	7.63115e-83	-0.584715	7.39289e-57	0.418313	4.54721e-27
ZEB1	ZEB1	ZEB1	turquoise	0.208074	2.36263e-07	-0.605009	8.95019e-62	0.694754	1.67213e-88	-0.614513	3.35032e-64	0.400355	9.84276e-25
SVIL	SVIL	SVIL	turquoise	-0.207609	2.51666e-07	0.501095	7.68769e-40	-0.541154	2.13409e-47	0.350803	5.46667e-19	-0.0751169	0.0646093
BSCL2	BSCL2	BSCL2	turquoise	-0.207557	2.53441e-07	0.621132	6.10134e-66	-0.691227	2.87646e-87	0.521182	1.66951e-43	-0.315268	1.88718e-15
SORBS2	SORBS2	SORBS2	turquoise	0.206727	2.83566e-07	-0.545518	2.77402e-48	0.580849	5.84202e-56	-0.567783	5.17517e-53	0.0474277	0.243705
DCTN6	DCTN6	DCTN6	turquoise	0.206255	3.02167e-07	-0.596862	9.28703e-60	0.60947	6.65065e-63	-0.475218	1.82011e-35	0.034279	0.39959
GTF2H4	GTF2H4	GTF2H4	turquoise	-0.205447	3.36849e-07	0.575759	8.52285e-55	-0.63795	1.48725e-70	0.514373	3.10301e-42	-0.280916	1.87668e-12
MGAT4B	MGAT4B	MGAT4B	turquoise	-0.203879	4.15309e-07	0.563307	4.93731e-52	-0.584431	8.6144e-57	0.369502	4.84866e-21	-0.152488	0.000164483
VGLL3	VGLL3	VGLL3	turquoise	0.203845	4.17196e-07	-0.514686	2.71712e-42	0.596686	1.02523e-59	-0.520807	1.96459e-43	0.375549	9.82979e-22
TRIB2	TRIB2	TRIB2	turquoise	-0.203176	4.55974e-07	0.52828	7.38769e-45	-0.546726	1.56911e-48	0.345248	2.09667e-18	-0.11705	0.00390909
TCEA2	TCEA2	TCEA2	turquoise	-0.201043	6.0407e-07	0.528154	7.81289e-45	-0.570788	1.11587e-53	0.402952	4.61431e-25	-0.394683	5.0311e-24
GTF2IRD1	GTF2IRD1	GTF2IRD1	turquoise	-0.20016	6.78097e-07	0.561756	1.07041e-51	-0.573938	2.19719e-54	0.394623	5.11786e-24	-0.345889	1.79749e-18
TUT1	TUT1	TUT1	turquoise	-0.200096	6.8375e-07	0.511159	1.2048e-41	-0.57115	9.26606e-54	0.448146	2.83912e-31	-0.34917	8.13767e-19
BDH1	BDH1	BDH1	turquoise	-0.199986	6.93715e-07	0.523618	5.7733e-44	-0.584903	6.6814e-57	0.471151	8.20751e-35	-0.253453	2.45123e-10
CRYL1	CRYL1	CRYL1	turquoise	0.199013	7.87331e-07	-0.585169	5.78877e-57	0.609355	7.11617e-63	-0.538455	7.42507e-47	0.2567	1.41811e-10
RBM3	RBM3	RBM3	turquoise	0.196318	1.11452e-06	-0.596079	1.44091e-59	0.640623	2.5851e-71	-0.511734	9.46341e-42	0.301389	3.42999e-14
CPT1B	CPT1B	CPT1B	turquoise	-0.195698	1.20646e-06	0.559402	3.43629e-51	-0.559384	3.46775e-51	0.371491	2.87957e-21	-0.14355	0.00039281
PRPS2	PRPS2	PRPS2	turquoise	0.195372	1.25771e-06	-0.608206	1.39481e-62	0.618245	3.54144e-65	-0.347804	1.13314e-18	0.155605	0.000120025
C15orf39	C15orf39	C15orf39	turquoise	-0.191426	2.06887e-06	0.573525	2.72236e-54	-0.571323	8.48021e-54	0.334357	2.70724e-17	-0.0270123	0.506875
LY75	LY75	LY75	turquoise	0.191316	2.09756e-06	-0.558113	6.48233e-51	0.594507	3.46655e-59	-0.500502	9.78143e-40	0.295668	1.08418e-13
MAP3K9	MAP3K9	MAP3K9	turquoise	-0.189752	2.54738e-06	0.582163	2.90246e-56	-0.621898	3.81354e-66	0.499966	1.21511e-39	-0.374452	1.31647e-21
SEC24C	SEC24C	SEC24C	turquoise	-0.187984	3.16707e-06	0.585213	5.65226e-57	-0.616229	1.19672e-64	0.467085	3.62664e-34	-0.0449361	0.26939
YPEL1	YPEL1	YPEL1	turquoise	-0.18486	4.63054e-06	0.58479	7.09939e-57	-0.657716	2.33998e-76	0.582284	2.72079e-56	-0.279567	2.41521e-12
CHMP2A	CHMP2A	CHMP2A	turquoise	0.184808	4.65986e-06	-0.507791	4.91624e-41	0.542755	1.01312e-47	-0.45136	9.4373e-32	0.17889	9.40445e-06
DDX11	DDX11	DDX11	turquoise	-0.182915	5.84793e-06	0.534925	3.72813e-46	-0.589496	5.51464e-58	0.569417	2.25214e-53	-0.382484	1.51235e-22
TECR	TECR	TECR	turquoise	-0.18271	5.99215e-06	0.511668	9.73006e-42	-0.556513	1.42027e-50	0.453076	5.21659e-32	-0.327115	1.40381e-16
ZER1	ZER1	ZER1	turquoise	-0.182453	6.17882e-06	0.580284	7.88322e-56	-0.615532	1.81971e-64	0.383072	1.28773e-22	-0.216554	7.28749e-08
PEX6	PEX6	PEX6	turquoise	-0.182193	6.37289e-06	0.56445	2.78489e-52	-0.613286	6.96622e-64	0.402258	5.65296e-25	-0.261052	6.72947e-11
CIC	CIC	CIC	turquoise	-0.181597	6.83954e-06	0.641161	1.81338e-71	-0.680162	1.67004e-83	0.496518	4.86506e-39	-0.253291	2.51837e-10
CIZ1	CIZ1	CIZ1	turquoise	-0.181381	7.01683e-06	0.695398	9.89892e-89	-0.743115	1.82509e-107	0.534531	4.45848e-46	-0.274509	6.14754e-12
SYNC	SYNC	SYNC	turquoise	0.179511	8.74482e-06	-0.474457	2.41615e-35	0.538407	7.58777e-47	-0.470003	1.25107e-34	0.240815	1.9192e-09
DERA	DERA	DERA	turquoise	0.177997	1.04344e-05	-0.62849	6.34036e-68	0.656929	4.0587e-76	-0.400116	1.05482e-24	0.264977	3.39498e-11
SOCS2	SOCS2	SOCS2	turquoise	0.177675	1.08317e-05	-0.596843	9.38611e-60	0.653602	4.1018e-75	-0.534793	3.95832e-46	0.273118	7.92225e-12
OMD	OMD	OMD	turquoise	0.177043	1.16545e-05	-0.497035	3.95497e-39	0.552858	8.3797e-50	-0.479817	3.23419e-36	0.358458	8.20423e-20
TELO2	TELO2	TELO2	turquoise	-0.174916	1.48797e-05	0.61584	1.5123e-64	-0.656207	6.72239e-76	0.474229	2.6308e-35	-0.291512	2.46245e-13
TMEM165	TMEM165	TMEM165	turquoise	0.173551	1.73803e-05	-0.672131	7.1146e-81	0.750339	1.14402e-110	-0.544633	4.20612e-48	0.361049	4.26654e-20
SLC33A1	SLC33A1	SLC33A1	turquoise	0.172957	1.85879e-05	-0.559619	3.08794e-51	0.572247	5.27075e-54	-0.391599	1.20537e-23	0.0222711	0.584251
CDKAL1	CDKAL1	CDKAL1	turquoise	-0.169206	2.827e-05	0.470533	1.0301e-34	-0.557275	9.78161e-51	0.53822	8.27026e-47	-0.275734	4.91202e-12
RAP1B	RAP1B	RAP1B	turquoise	0.168592	3.02527e-05	-0.57018	1.5239e-53	0.602331	4.1773e-61	-0.412864	2.40661e-26	0.24813	5.91316e-10
INPPL1	INPPL1	INPPL1	turquoise	-0.167079	3.57153e-05	0.64926	8.02835e-74	-0.672437	5.66853e-81	0.466651	4.2442e-34	-0.258419	1.05823e-10
TUBB	TUBB	TUBB	turquoise	-0.167052	3.5821e-05	0.54896	5.43467e-49	-0.636573	3.63738e-70	0.685004	3.94916e-85	-0.308528	7.86609e-15
UGCG	UGCG	UGCG	turquoise	0.163847	5.06673e-05	-0.512448	7.00666e-42	0.589247	6.32238e-58	-0.429464	1.36457e-28	0.327856	1.18861e-16
INPP1	INPP1	INPP1	turquoise	0.162436	5.89062e-05	-0.560113	2.4181e-51	0.646998	3.70929e-73	-0.521276	1.6027e-43	0.300327	4.25469e-14
CDCP1	CDCP1	CDCP1	turquoise	0.161846	6.27156e-05	-0.503483	2.90414e-40	0.580519	6.95893e-56	-0.487053	2.02265e-37	0.429194	1.48803e-28
DDR1	DDR1	DDR1	turquoise	-0.160686	7.08871e-05	0.562349	7.96797e-52	-0.617958	4.21589e-65	0.449033	2.09799e-31	-0.265962	2.85417e-11
ALDH1A3	ALDH1A3	ALDH1A3	turquoise	0.160634	7.12757e-05	-0.580479	7.11137e-56	0.687031	8.05452e-86	-0.623851	1.14433e-66	0.395204	4.33655e-24
FAM3C	FAM3C	FAM3C	turquoise	0.158505	8.90382e-05	-0.580243	8.05636e-56	0.638739	8.8873e-71	-0.571029	9.86128e-54	0.27119	1.12321e-11
CLIP2	CLIP2	CLIP2	turquoise	-0.15607	0.000114454	0.569272	2.42447e-53	-0.583746	1.24423e-56	0.388488	2.88389e-23	-0.255694	1.68139e-10
PLS3	PLS3	PLS3	turquoise	0.15553	0.000120947	-0.469158	1.70438e-34	0.524647	3.67785e-44	-0.432337	5.41278e-29	0.356464	1.35139e-19
TPM1	TPM1	TPM1	turquoise	0.154704	0.000131544	-0.56064	1.86273e-51	0.635681	6.47966e-70	-0.537015	1.43711e-46	0.350955	5.26737e-19
MED25	MED25	MED25	turquoise	-0.154459	0.000134855	0.548579	6.51603e-49	-0.609824	5.40382e-63	0.49942	1.51536e-39	-0.339934	7.39696e-18
MICAL2	MICAL2	MICAL2	turquoise	0.152248	0.000168485	-0.50365	2.71254e-40	0.610312	4.05473e-63	-0.519175	3.97782e-43	0.397707	2.11644e-24
TMCO6	TMCO6	TMCO6	turquoise	-0.151602	0.000179694	0.545231	3.17618e-48	-0.599756	1.81323e-60	0.417091	6.62463e-27	-0.261017	6.76976e-11
EPN2	EPN2	EPN2	turquoise	-0.150164	0.000207247	0.53257	1.08264e-45	-0.557995	6.86976e-51	0.325452	2.03568e-16	-0.161855	6.26554e-05
[truncated: 39 more rows]
