# Supplementary material for: Integrated analysis of single-cell and bulk transcriptomics reveals the prognostic value and underlying mechanisms of crotonylation in ovarian cancer
Source: Front Immunol. 2025 Sep 10;16:1596080. doi: 10.3389/fimmu.2025.1596080 (PMC12457283; doi:10.3389/fimmu.2025.1596080)
Supplement: Supplementary file 9 [file Table5.csv]

	x
1	CREBBP
2	BPTF
3	PHF3
4	HNRNPH3
5	ARPC4
6	COQ10B
7	COX7B
8	S100A11
9	SIRT1
10	S100A6
11	EP300
12	COPE
13	RFC1
14	SSR4
15	ZNF302
16	KCTD7
17	RSBN1
18	NBR1
19	PFN1
20	NEK4
21	PTCH1
22	PSD3
23	TNFRSF12A
24	TAGLN
25	NDUFS8
26	RBM5
27	UQCRQ
28	YWHAH
29	OGT
30	CBX1
31	ATOX1
32	SH3BGRL3
33	MTO1
34	ADRM1
35	CLK1
36	EIF5A
37	FKBP1A
38	MYCBP2
39	UBE2S
40	SYNE2
41	IDH2
42	ARF5
43	PNRC2
44	SOBP
45	AKAP9
46	CCNT2
47	BCLAF1
48	MORC3
49	IL32
50	DRAP1
51	CIRBP
52	HERC2
53	ELOVL1
54	ATXN1
55	EXOSC4
56	RHOB
57	TXN
58	CALU
59	JMJD1C
60	NUTF2
61	KAT2B
62	NME1
63	RABGAP1L
64	CDKN1B
65	MPDZ
66	SMC3
67	WFDC2
68	CYBA
69	CDK2AP2
70	N4BP2L2
71	PLEKHA5
72	BLOC1S1
73	NOP10
74	S100A13
75	BACE2
76	S100A4
77	VPS13C
78	SEC61G
79	ATP6V0B
80	LCN2
81	PDCD4
82	HTATSF1
83	LMNA
84	IVNS1ABP
85	PAF1
86	TLE4
87	SMARCA2
88	COL4A2
89	LOXL1
90	FNBP4
91	SPAG16
92	CFDP1
93	RBM6
94	PPP1R14B
95	TUBA1C
96	HIPK1
97	JUNB
98	TGFB1
99	TMEM160
100	TBC1D9
101	CKS2
102	ANKRD11
103	DDA1
104	AFF1
105	SRM
106	PDE9A
107	GOSR1
108	CLDN3
109	UQCRC2
110	UBE2M
111	NDUFV2
112	SMTN
113	GSTP1
114	RPN1
115	CST3
116	CORO1B
117	TSPYL1
118	CAPG
119	NPEPPS
120	PPP1CA
121	ATP2C1
122	ZNHIT1
123	ATP10D
124	DPYSL2
125	ATRX
126	ISOC2
127	COX6A1
128	COX6C
129	RGS1
130	ADD3
131	CCNG2
132	ISG15
133	LTBR
134	SPTBN1
135	ERH
136	KRR1
137	OGDH
138	COL1A1
139	SCAND1
140	CLDN7
141	THY1
142	CHD9
143	USO1
144	RNPEPL1
145	LRRC32
146	AASDHPPT
147	B3GNT2
148	ARID4B
149	ABI1
150	BTG3
151	ASB8
152	MLXIP
153	SMAD4
154	CHMP1B
155	MTIF2
156	NDUFB7
157	NFE2L2
158	DENR
159	ERI3
160	IFI27
161	GNS
162	ROBO1
163	GLTP
164	PCMT1
165	PGRMC2
166	PNMA1
167	ANKRD10
168	DDT
169	FRY
170	TNPO1
171	CAPN1
172	NCOA4
173	RPL18A
174	CD74
175	COL6A2
176	DICER1
177	STXBP3
178	NDUFA3
179	HMGA1
180	ATP2A2
181	MED21
182	WTAP
183	SLC43A3
184	TPP1
185	DEK
186	NDUFB11
187	MACF1
188	CD24
189	EIF4EBP1
190	MYL9
191	YIPF2
192	BECN1
193	PDCD5
194	HEBP1
195	FOSL2
196	LOXL2
197	PDAP1
198	PRMT1
199	MRPL4
200	FBXW2
201	FLNA
202	IGFBP2
203	SIVA1
204	TLN1
205	FEZ2
206	EPS15
207	MFGE8
208	RCN3
209	DNAJC10
210	AKT1
211	CENPB
212	RNASEH2A
213	CD164
214	SSR3
215	KDSR
216	CALR
217	TPI1
218	GNB2
219	CCT5
220	WSB1
221	UBL3
222	TMED10
223	POLR2I
224	KDELR1
225	TXNIP
226	TGFBR3
227	PTPN12
228	DNM2
229	MMP11
230	IFI6
231	TRIP4
232	FAS
233	VWF
234	PI4KA
235	ARAP2
236	TUBA1B
237	UNC50
238	ODC1
239	EIF4G1
240	SNAP23
241	PSME2
242	KCNJ2
243	GDE1
244	CAPN2
245	CAST
246	POLR2J
247	DYNC1LI1
248	ITSN2
249	CDC42EP3
250	COX8A
251	NOC2L
252	SNRPF
253	ZNF467
254	LGALS2
255	AIDA
256	CCDC90B
257	SEC11A
258	FJX1
259	EED
260	MBP
261	ENG
262	EPS8
263	IL6ST
264	JUND
265	FKBP8
266	GNG11
267	ITGAV
268	MYH9
269	BANF1
270	PKN1
271	PLXND1
272	NEU1
273	RORA
274	RUVBL1
275	NRSN2
276	SLC35A1
277	VEGFB
278	TRIM5
279	HGS
280	YIPF5
281	PDPN
282	GATA6
283	LSM2
284	MEF2A
285	TRAK2
286	CFH
287	BNIP3
288	TCEAL4
289	DPM3
290	RAB8A
291	EID1
292	PANK3
293	PPP1R15A
294	MBIP
295	SH3BGRL
296	ACAA2
297	NEK3
298	NDUFA4L2
299	SERPINH1
300	PIK3R1
301	RALY
302	CPVL
303	STIP1
304	EPHX1
305	PALMD
306	EPCAM
307	CDC42BPB
308	LXN
309	GLUL
310	MED4
311	YPEL5
312	HERPUD1
313	AKAP13
314	NDUFA5
315	WT1
316	SFRP1
317	DHRS7
318	RBM42
319	SMC1A
320	MRPS34
321	CPE
322	SLC25A13
323	TNNT1
324	ANP32E
325	UTP3
326	ARHGEF12
327	CADPS2
328	FARSA
329	SDC2
330	SMARCB1
331	PLIN2
332	FNBP1
333	IFI16
334	NRXN3
335	RALA
336	CCDC47
337	PLOD1
338	CXCR4
339	MRPL11
340	AMOTL2
341	COL18A1
342	C1D
343	BTN3A2
344	FBXL5
345	PGLS
346	AGRN
347	TGFBR2
348	GANAB
349	CARHSP1
350	DDX5
351	BET1
352	TRAF5
353	HNRNPH2
354	TCOF1
355	MDFIC
356	RNF11
357	PTMS
358	XAB2
359	BCAS2
360	HSF1
361	RWDD1
362	CFI
363	WBP2
364	PCBD1
365	CCNC
366	SPATS2L
367	CD2AP
368	SYPL1
369	SNRK
370	HAT1
371	HDAC7
372	PLA2G12A
373	LGALS3
374	ARHGEF3
375	LAMP2
376	GBF1
377	TMEM50A
378	DNAJB4
379	SCP2
380	IFT57
381	CDK9
382	CAV2
383	GJA1
384	MAN2A1
385	PLTP
386	UBA6
387	DNAJB9
388	CYHR1
389	JUN
390	SNRPD2
391	ARL6IP5
392	OSTM1
393	LRIG1
394	SNAI2
395	MARCKSL1
396	KLF4
397	FAP
398	ADI1
399	CSTA
400	SPCS2
401	PIK3C2A
402	G3BP2
403	POLD2
404	IFRD1
405	DECR1
406	TRIM28
407	ASAH1
408	ANXA5
409	FKBP11
410	PTPN11
411	NCK1
412	ACVR1
413	CTSO
414	S100A10
415	RAB22A
416	FAM114A1
417	PDGFRL
418	IL1R1
419	ANXA4
420	PPP1R10
421	PHACTR4
422	CLEC2B
423	MDK
424	TMX1
425	NUCB2
426	FILIP1L
427	PLK2
428	TMED5
429	CLIC4
430	IGFBP6
431	MAP1LC3B
432	TM2D1
433	AKAP8L
434	IER5
435	KDM6B
436	RARRES1
437	ALG5
438	PELO
439	SPINT2
440	PMP22
441	ZEB1
442	TECR
443	DERA
444	SOCS2
445	INPPL1
446	TUBB
447	FAM3C
448	ANXA1
449	ATN1
450	RAP1A
451	MTA1
