# Supplementary material for: Integrated analysis of single-cell and bulk transcriptomics reveals the prognostic value and underlying mechanisms of crotonylation in ovarian cancer
Source: Front Immunol. 2025 Sep 10;16:1596080. doi: 10.3389/fimmu.2025.1596080 (PMC12457283; doi:10.3389/fimmu.2025.1596080)
Supplement: Supplementary file 10 [file Table6.csv]

	ONTOLOGY	ID	Description	GeneRatio	BgRatio	pvalue	p.adjust	qvalue	geneID	Count
GO:0010665	BP	GO:0010665	regulation of cardiac muscle cell apoptotic process	16/490	62/21261	5.12631305406638e-13	1.25784402891402e-09	1.04456995897224e-09	SMAD4/NFE2L2/ATP2A2/CAPN2/GATA6/BNIP3/HSF1/HSF1/PPP1R10/PPP1R10/PPP1R10/PPP1R10/PPP1R10/PPP1R10/PPP1R10/MDK	16
GO:0019646	BP	GO:0019646	aerobic electron transport chain	20/490	109/21261	6.57925485660942e-13	1.25784402891402e-09	1.04456995897224e-09	COX7B/NDUFS8/UQCRQ/UQCRC2/NDUFV2/COX6A1/COX6C/NDUFB7/NDUFA3/NDUFA3/NDUFA3/NDUFA3/NDUFA3/NDUFA3/NDUFA3/NDUFA3/NDUFA3/NDUFA3/COX8A/NDUFA5	20
GO:0010662	BP	GO:0010662	regulation of striated muscle cell apoptotic process	16/490	64/21261	8.78178284091705e-13	1.25784402891402e-09	1.04456995897224e-09	SMAD4/NFE2L2/ATP2A2/CAPN2/GATA6/BNIP3/HSF1/HSF1/PPP1R10/PPP1R10/PPP1R10/PPP1R10/PPP1R10/PPP1R10/PPP1R10/MDK	16
GO:0010659	BP	GO:0010659	cardiac muscle cell apoptotic process	16/490	66/21261	1.47391177142609e-12	1.58334972045447e-09	1.31488444871959e-09	SMAD4/NFE2L2/ATP2A2/CAPN2/GATA6/BNIP3/HSF1/HSF1/PPP1R10/PPP1R10/PPP1R10/PPP1R10/PPP1R10/PPP1R10/PPP1R10/MDK	16
GO:0010658	BP	GO:0010658	striated muscle cell apoptotic process	16/490	68/21261	2.42706120705305e-12	1.60736909197601e-09	1.33483120948488e-09	SMAD4/NFE2L2/ATP2A2/CAPN2/GATA6/BNIP3/HSF1/HSF1/PPP1R10/PPP1R10/PPP1R10/PPP1R10/PPP1R10/PPP1R10/PPP1R10/MDK	16
GO:0042773	BP	GO:0042773	ATP synthesis coupled electron transport	20/490	117/21261	2.61847420149688e-12	1.60736909197601e-09	1.33483120948488e-09	COX7B/NDUFS8/UQCRQ/UQCRC2/NDUFV2/COX6A1/COX6C/NDUFB7/NDUFA3/NDUFA3/NDUFA3/NDUFA3/NDUFA3/NDUFA3/NDUFA3/NDUFA3/NDUFA3/NDUFA3/COX8A/NDUFA5	20
GO:0042775	BP	GO:0042775	mitochondrial ATP synthesis coupled electron transport	20/490	117/21261	2.61847420149688e-12	1.60736909197601e-09	1.33483120948488e-09	COX7B/NDUFS8/UQCRQ/UQCRC2/NDUFV2/COX6A1/COX6C/NDUFB7/NDUFA3/NDUFA3/NDUFA3/NDUFA3/NDUFA3/NDUFA3/NDUFA3/NDUFA3/NDUFA3/NDUFA3/COX8A/NDUFA5	20
GO:0010660	BP	GO:0010660	regulation of muscle cell apoptotic process	18/490	97/21261	7.73904470642092e-12	4.15683438793634e-09	3.45202125720617e-09	SIRT1/PDCD4/SMAD4/NFE2L2/ATP2A2/CAPN2/GATA6/BNIP3/HSF1/HSF1/PPP1R10/PPP1R10/PPP1R10/PPP1R10/PPP1R10/PPP1R10/PPP1R10/MDK	18
GO:0022904	BP	GO:0022904	respiratory electron transport chain	21/490	141/21261	1.16140428962484e-11	5.54506025835326e-09	4.60486613079322e-09	COX7B/NDUFS8/UQCRQ/UQCRC2/NDUFV2/COX6A1/COX6C/NDUFB7/NDUFA3/NDUFA3/NDUFA3/NDUFA3/NDUFA3/NDUFA3/NDUFA3/NDUFA3/NDUFA3/NDUFA3/COX8A/NDUFA5/SLC25A13	21
GO:0010657	BP	GO:0010657	muscle cell apoptotic process	18/490	103/21261	2.22740997010495e-11	9.57118064154097e-09	7.94833663016398e-09	SIRT1/PDCD4/SMAD4/NFE2L2/ATP2A2/CAPN2/GATA6/BNIP3/HSF1/HSF1/PPP1R10/PPP1R10/PPP1R10/PPP1R10/PPP1R10/PPP1R10/PPP1R10/MDK	18
GO:0009060	BP	GO:0009060	aerobic respiration	25/490	222/21261	6.8722871475443e-11	2.68456526118162e-08	2.22938310336605e-08	COX7B/NDUFS8/UQCRQ/IDH2/BLOC1S1/UQCRC2/NDUFV2/COX6A1/COX6C/OGDH/NDUFB7/NDUFA3/NDUFA3/NDUFA3/NDUFA3/NDUFA3/NDUFA3/NDUFA3/NDUFA3/NDUFA3/NDUFA3/NDUFB11/COX8A/BNIP3/NDUFA5	25
GO:0045333	BP	GO:0045333	cellular respiration	27/490	272/21261	2.15101563075365e-10	7.70242847112369e-08	6.39644121776743e-08	COQ10B/COX7B/NDUFS8/UQCRQ/IDH2/BLOC1S1/UQCRC2/NDUFV2/COX6A1/COX6C/OGDH/NDUFB7/NDUFA3/NDUFA3/NDUFA3/NDUFA3/NDUFA3/NDUFA3/NDUFA3/NDUFA3/NDUFA3/NDUFA3/NDUFB11/COX8A/BNIP3/NDUFA5/SLC25A13	27
GO:0006120	BP	GO:0006120	mitochondrial electron transport, NADH to ubiquinone	14/490	66/21261	2.56632425469958e-10	8.48268870957237e-08	7.04440422949924e-08	NDUFS8/NDUFV2/NDUFB7/NDUFA3/NDUFA3/NDUFA3/NDUFA3/NDUFA3/NDUFA3/NDUFA3/NDUFA3/NDUFA3/NDUFA3/NDUFA5	14
GO:0071895	BP	GO:0071895	odontoblast differentiation	9/490	21/21261	3.91962310202182e-10	1.20303563380159e-07	9.99054615481395e-08	TGFB1/TUBB/TUBB/TUBB/TUBB/TUBB/TUBB/TUBB/TUBB	9
GO:0006689	BP	GO:0006689	ganglioside catabolic process	8/490	15/21261	4.19956586153684e-10	1.20303563380159e-07	9.99054615481395e-08	NEU1/NEU1/NEU1/NEU1/NEU1/NEU1/NEU1/NEU1	8
GO:0006119	BP	GO:0006119	oxidative phosphorylation	21/490	171/21261	4.69470423175729e-10	1.26082150524132e-07	1.04704258853008e-07	COX7B/NDUFS8/UQCRQ/UQCRC2/NDUFV2/COX6A1/COX6C/NDUFB7/NDUFA3/NDUFA3/NDUFA3/NDUFA3/NDUFA3/NDUFA3/NDUFA3/NDUFA3/NDUFA3/NDUFA3/NDUFB11/COX8A/NDUFA5	21
GO:0042776	BP	GO:0042776	proton motive force-driven mitochondrial ATP synthesis	15/490	82/21261	5.37601443556486e-10	1.35886670762484e-07	1.12846371124241e-07	NDUFS8/NDUFV2/NDUFB7/NDUFA3/NDUFA3/NDUFA3/NDUFA3/NDUFA3/NDUFA3/NDUFA3/NDUFA3/NDUFA3/NDUFA3/NDUFB11/NDUFA5	15
GO:0022900	BP	GO:0022900	electron transport chain	22/490	195/21261	9.32073732700356e-10	2.22506712745191e-07	1.84779529465158e-07	COX7B/NDUFS8/UQCRQ/CYBA/UQCRC2/NDUFV2/COX6A1/COX6C/NDUFB7/NDUFA3/NDUFA3/NDUFA3/NDUFA3/NDUFA3/NDUFA3/NDUFA3/NDUFA3/NDUFA3/NDUFA3/COX8A/NDUFA5/SLC25A13	22
GO:0009206	BP	GO:0009206	purine ribonucleoside triphosphate biosynthetic process	18/490	129/21261	1.02954090666538e-09	2.32838803996902e-07	1.93359760310007e-07	NDUFS8/NME1/TGFB1/NDUFV2/NDUFB7/NDUFA3/NDUFA3/NDUFA3/NDUFA3/NDUFA3/NDUFA3/NDUFA3/NDUFA3/NDUFA3/NDUFA3/NDUFB11/NDUFA5/SLC25A13	18
GO:0009145	BP	GO:0009145	purine nucleoside triphosphate biosynthetic process	18/490	130/21261	1.1699121472818e-09	2.51355624843495e-07	2.0873695680449e-07	NDUFS8/NME1/TGFB1/NDUFV2/NDUFB7/NDUFA3/NDUFA3/NDUFA3/NDUFA3/NDUFA3/NDUFA3/NDUFA3/NDUFA3/NDUFA3/NDUFA3/NDUFB11/NDUFA5/SLC25A13	18
GO:0010257	BP	GO:0010257	NADH dehydrogenase complex assembly	14/490	76/21261	1.8456473460647e-09	3.6048848391091e-07	2.99365765701404e-07	NDUFS8/NDUFB7/NDUFA3/NDUFA3/NDUFA3/NDUFA3/NDUFA3/NDUFA3/NDUFA3/NDUFA3/NDUFA3/NDUFA3/NDUFB11/NDUFA5	14
GO:0032981	BP	GO:0032981	mitochondrial respiratory chain complex I assembly	14/490	76/21261	1.8456473460647e-09	3.6048848391091e-07	2.99365765701404e-07	NDUFS8/NDUFB7/NDUFA3/NDUFA3/NDUFA3/NDUFA3/NDUFA3/NDUFA3/NDUFA3/NDUFA3/NDUFA3/NDUFA3/NDUFB11/NDUFA5	14
GO:0006754	BP	GO:0006754	ATP biosynthetic process	17/490	119/21261	2.07664903207233e-09	3.87972212644122e-07	3.22189483694517e-07	NDUFS8/TGFB1/NDUFV2/NDUFB7/NDUFA3/NDUFA3/NDUFA3/NDUFA3/NDUFA3/NDUFA3/NDUFA3/NDUFA3/NDUFA3/NDUFA3/NDUFB11/NDUFA5/SLC25A13	17
GO:0009201	BP	GO:0009201	ribonucleoside triphosphate biosynthetic process	18/490	135/21261	2.17715688966693e-09	3.89801798120784e-07	3.23708853332057e-07	NDUFS8/NME1/TGFB1/NDUFV2/NDUFB7/NDUFA3/NDUFA3/NDUFA3/NDUFA3/NDUFA3/NDUFA3/NDUFA3/NDUFA3/NDUFA3/NDUFA3/NDUFB11/NDUFA5/SLC25A13	18
GO:0015986	BP	GO:0015986	proton motive force-driven ATP synthesis	15/490	91/21261	2.44579953244198e-09	4.20384023636127e-07	3.49105701683297e-07	NDUFS8/NDUFV2/NDUFB7/NDUFA3/NDUFA3/NDUFA3/NDUFA3/NDUFA3/NDUFA3/NDUFA3/NDUFA3/NDUFA3/NDUFA3/NDUFB11/NDUFA5	15
GO:0010667	BP	GO:0010667	negative regulation of cardiac muscle cell apoptotic process	11/490	43/21261	2.57576671822613e-09	4.23114441027378e-07	3.51373162446948e-07	NFE2L2/HSF1/HSF1/PPP1R10/PPP1R10/PPP1R10/PPP1R10/PPP1R10/PPP1R10/PPP1R10/MDK	11
GO:0015980	BP	GO:0015980	energy derivation by oxidation of organic compounds	30/490	369/21261	2.65861994594815e-09	4.23114441027378e-07	3.51373162446948e-07	COQ10B/COX7B/NDUFS8/UQCRQ/IDH2/BLOC1S1/UQCRC2/NDUFV2/PPP1CA/COX6A1/COX6C/OGDH/NDUFB7/NDUFA3/NDUFA3/NDUFA3/NDUFA3/NDUFA3/NDUFA3/NDUFA3/NDUFA3/NDUFA3/NDUFA3/NDUFB11/AKT1/COX8A/IL6ST/BNIP3/NDUFA5/SLC25A13	30
GO:0070482	BP	GO:0070482	response to oxygen levels	30/490	375/21261	3.87186886488875e-09	5.94193589729534e-07	4.93444941803491e-07	CREBBP/SIRT1/EP300/CDKN1B/LMNA/TGFB1/CLDN3/NPEPPS/COL1A1/SMAD4/NFE2L2/CD24/BECN1/FOSL2/LOXL2/AKT1/TGFBR3/FAS/CAPN2/RORA/VEGFB/PDPN/GATA6/BNIP3/ACAA2/SFRP1/PLOD1/CXCR4/HSF1/HSF1	30
GO:0010664	BP	GO:0010664	negative regulation of striated muscle cell apoptotic process	11/490	45/21261	4.36023305552672e-09	6.46066256537873e-07	5.36522325162816e-07	NFE2L2/HSF1/HSF1/PPP1R10/PPP1R10/PPP1R10/PPP1R10/PPP1R10/PPP1R10/PPP1R10/MDK	11
GO:0009142	BP	GO:0009142	nucleoside triphosphate biosynthetic process	18/490	143/21261	5.55034393891144e-09	7.94994263516748e-07	6.60198805365255e-07	NDUFS8/NME1/TGFB1/NDUFV2/NDUFB7/NDUFA3/NDUFA3/NDUFA3/NDUFA3/NDUFA3/NDUFA3/NDUFA3/NDUFA3/NDUFA3/NDUFA3/NDUFB11/NDUFA5/SLC25A13	18
GO:0046514	BP	GO:0046514	ceramide catabolic process	9/490	31/21261	2.18963505859897e-08	3.03511672477413e-06	2.52049672280154e-06	NEU1/NEU1/NEU1/NEU1/NEU1/NEU1/NEU1/NEU1/ASAH1	9
GO:0034504	BP	GO:0034504	protein localization to nucleus	27/490	339/21261	2.58327267603076e-08	3.46885084028256e-06	2.88068893807378e-06	CREBBP/EP300/MORC3/TXN/NUTF2/LMNA/PAF1/TGFB1/COL1A1/TNPO1/FLNA/AKT1/CALR/CCT5/TXNIP/PIK3R1/GLUL/MDFIC/CD2AP/TRIM28/PPP1R10/PPP1R10/PPP1R10/PPP1R10/PPP1R10/PPP1R10/PPP1R10	27
GO:0046479	BP	GO:0046479	glycosphingolipid catabolic process	8/490	24/21261	3.99774666172488e-08	5.20555072891873e-06	4.32292222751111e-06	NEU1/NEU1/NEU1/NEU1/NEU1/NEU1/NEU1/NEU1	8
GO:0036293	BP	GO:0036293	response to decreased oxygen levels	27/490	347/21261	4.19324760045831e-08	5.29952498210863e-06	4.4009626518742e-06	CREBBP/SIRT1/EP300/CDKN1B/LMNA/TGFB1/CLDN3/NPEPPS/SMAD4/NFE2L2/CD24/BECN1/FOSL2/LOXL2/AKT1/TGFBR3/CAPN2/RORA/VEGFB/GATA6/BNIP3/ACAA2/SFRP1/PLOD1/CXCR4/HSF1/HSF1	27
GO:0001666	BP	GO:0001666	response to hypoxia	26/490	328/21261	5.16405845101114e-08	6.28989072707181e-06	5.22340667657323e-06	CREBBP/SIRT1/EP300/CDKN1B/LMNA/TGFB1/CLDN3/NPEPPS/SMAD4/NFE2L2/CD24/BECN1/FOSL2/LOXL2/TGFBR3/CAPN2/RORA/VEGFB/GATA6/BNIP3/ACAA2/SFRP1/PLOD1/CXCR4/HSF1/HSF1	26
GO:2000002	BP	GO:2000002	negative regulation of DNA damage checkpoint	7/490	17/21261	5.26963151441902e-08	6.28989072707181e-06	5.22340667657323e-06	PPP1R10/PPP1R10/PPP1R10/PPP1R10/PPP1R10/PPP1R10/PPP1R10	7
GO:0006606	BP	GO:0006606	protein import into nucleus	18/490	169/21261	7.73065730264236e-08	8.97800930525789e-06	7.4557406133592e-06	EP300/NUTF2/LMNA/TGFB1/TNPO1/FLNA/AKT1/TXNIP/PIK3R1/MDFIC/TRIM28/PPP1R10/PPP1R10/PPP1R10/PPP1R10/PPP1R10/PPP1R10/PPP1R10	18
GO:0051170	BP	GO:0051170	import into nucleus	18/490	174/21261	1.20854844714484e-07	1.36661386246879e-05	1.13489729524128e-05	EP300/NUTF2/LMNA/TGFB1/TNPO1/FLNA/AKT1/TXNIP/PIK3R1/MDFIC/TRIM28/PPP1R10/PPP1R10/PPP1R10/PPP1R10/PPP1R10/PPP1R10/PPP1R10	18
GO:1901977	BP	GO:1901977	negative regulation of cell cycle checkpoint	7/490	19/21261	1.31171615614788e-07	1.44524213409422e-05	1.20019372991669e-05	PPP1R10/PPP1R10/PPP1R10/PPP1R10/PPP1R10/PPP1R10/PPP1R10	7
GO:0009313	BP	GO:0009313	oligosaccharide catabolic process	8/490	28/21261	1.55778155817406e-07	1.63263106231072e-05	1.35580987989989e-05	NEU1/NEU1/NEU1/NEU1/NEU1/NEU1/NEU1/NEU1	8
GO:0019377	BP	GO:0019377	glycolipid catabolic process	8/490	28/21261	1.55778155817406e-07	1.63263106231072e-05	1.35580987989989e-05	NEU1/NEU1/NEU1/NEU1/NEU1/NEU1/NEU1/NEU1	8
GO:0072594	BP	GO:0072594	establishment of protein localization to organelle	32/490	494/21261	1.71720016319032e-07	1.75685930981638e-05	1.45897457474065e-05	EP300/NUTF2/VPS13C/SEC61G/LMNA/TGFB1/NPEPPS/TNPO1/NCOA4/BECN1/PDCD5/FLNA/AKT1/SSR3/CCT5/TXNIP/HGS/PIK3R1/HERPUD1/RALA/MDFIC/WBP2/LAMP2/SPCS2/TRIM28/PPP1R10/PPP1R10/PPP1R10/PPP1R10/PPP1R10/PPP1R10/PPP1R10	32
GO:0010656	BP	GO:0010656	negative regulation of muscle cell apoptotic process	11/490	63/21261	1.81982600461794e-07	1.81855635856821e-05	1.51021056441978e-05	NFE2L2/HSF1/HSF1/PPP1R10/PPP1R10/PPP1R10/PPP1R10/PPP1R10/PPP1R10/PPP1R10/MDK	11
GO:0009152	BP	GO:0009152	purine ribonucleotide biosynthetic process	21/490	240/21261	1.9522175292873e-07	1.9065178916699e-05	1.58325775700573e-05	NDUFS8/ELOVL1/NME1/TGFB1/NDUFV2/NDUFB7/NDUFA3/NDUFA3/NDUFA3/NDUFA3/NDUFA3/NDUFA3/NDUFA3/NDUFA3/NDUFA3/NDUFA3/NDUFB11/PANK3/NDUFA5/SLC25A13/TECR	21
GO:0046034	BP	GO:0046034	ATP metabolic process	17/490	164/21261	2.62962294368782e-07	2.5109977308948e-05	2.08524486060859e-05	NDUFS8/TGFB1/NDUFV2/NDUFB7/NDUFA3/NDUFA3/NDUFA3/NDUFA3/NDUFA3/NDUFA3/NDUFA3/NDUFA3/NDUFA3/NDUFA3/NDUFB11/NDUFA5/SLC25A13	17
GO:0009205	BP	GO:0009205	purine ribonucleoside triphosphate metabolic process	18/490	187/21261	3.58383762078804e-07	3.20993062786168e-05	2.66567000929684e-05	NDUFS8/NME1/TGFB1/NDUFV2/NDUFB7/NDUFA3/NDUFA3/NDUFA3/NDUFA3/NDUFA3/NDUFA3/NDUFA3/NDUFA3/NDUFA3/NDUFA3/NDUFB11/NDUFA5/SLC25A13	18
GO:0006913	BP	GO:0006913	nucleocytoplasmic transport	26/490	362/21261	3.58568001250549e-07	3.20993062786168e-05	2.66567000929684e-05	EP300/ATXN1/TXN/NUTF2/CDKN1B/LMNA/TGFB1/IFI27/IFI27/TNPO1/FLNA/AKT1/CALR/TXNIP/PIK3R1/MDFIC/TRIM28/PTPN11/PPP1R10/PPP1R10/PPP1R10/PPP1R10/PPP1R10/PPP1R10/PPP1R10/AKAP8L	26
GO:0051169	BP	GO:0051169	nuclear transport	26/490	362/21261	3.58568001250549e-07	3.20993062786168e-05	2.66567000929684e-05	EP300/ATXN1/TXN/NUTF2/CDKN1B/LMNA/TGFB1/IFI27/IFI27/TNPO1/FLNA/AKT1/CALR/TXNIP/PIK3R1/MDFIC/TRIM28/PTPN11/PPP1R10/PPP1R10/PPP1R10/PPP1R10/PPP1R10/PPP1R10/PPP1R10/AKAP8L	26
GO:0030149	BP	GO:0030149	sphingolipid catabolic process	9/490	43/21261	4.79039963919616e-07	4.20088719380121e-05	3.48860467816864e-05	NEU1/NEU1/NEU1/NEU1/NEU1/NEU1/NEU1/NEU1/ASAH1	9
GO:0009260	BP	GO:0009260	ribonucleotide biosynthetic process	21/490	255/21261	5.35411672839823e-07	4.60132791638544e-05	3.82114857037263e-05	NDUFS8/ELOVL1/NME1/TGFB1/NDUFV2/NDUFB7/NDUFA3/NDUFA3/NDUFA3/NDUFA3/NDUFA3/NDUFA3/NDUFA3/NDUFA3/NDUFA3/NDUFA3/NDUFB11/PANK3/NDUFA5/SLC25A13/TECR	21
GO:0009144	BP	GO:0009144	purine nucleoside triphosphate metabolic process	18/490	193/21261	5.72582777341747e-07	4.78863911826369e-05	3.97670017292699e-05	NDUFS8/NME1/TGFB1/NDUFV2/NDUFB7/NDUFA3/NDUFA3/NDUFA3/NDUFA3/NDUFA3/NDUFA3/NDUFA3/NDUFA3/NDUFA3/NDUFA3/NDUFB11/NDUFA5/SLC25A13	18
GO:0033108	BP	GO:0033108	mitochondrial respiratory chain complex assembly	14/490	118/21261	5.79495541423579e-07	4.78863911826369e-05	3.97670017292699e-05	NDUFS8/NDUFB7/NDUFA3/NDUFA3/NDUFA3/NDUFA3/NDUFA3/NDUFA3/NDUFA3/NDUFA3/NDUFA3/NDUFA3/NDUFB11/NDUFA5	14
GO:0009199	BP	GO:0009199	ribonucleoside triphosphate metabolic process	18/490	194/21261	6.17922540932327e-07	5.00983614789851e-05	4.16039208294059e-05	NDUFS8/NME1/TGFB1/NDUFV2/NDUFB7/NDUFA3/NDUFA3/NDUFA3/NDUFA3/NDUFA3/NDUFA3/NDUFA3/NDUFA3/NDUFA3/NDUFA3/NDUFB11/NDUFA5/SLC25A13	18
GO:0046390	BP	GO:0046390	ribose phosphate biosynthetic process	21/490	262/21261	8.34041031411863e-07	6.63680428143847e-05	5.51149921342342e-05	NDUFS8/ELOVL1/NME1/TGFB1/NDUFV2/NDUFB7/NDUFA3/NDUFA3/NDUFA3/NDUFA3/NDUFA3/NDUFA3/NDUFA3/NDUFA3/NDUFA3/NDUFA3/NDUFB11/PANK3/NDUFA5/SLC25A13/TECR	21
GO:0001837	BP	GO:0001837	epithelial to mesenchymal transition	18/490	200/21261	9.65648976602555e-07	7.54435209538396e-05	6.26516752283763e-05	S100A4/PDCD4/TGFB1/COL1A1/SMAD4/LOXL2/FLNA/TGFBR3/ENG/PDPN/SFRP1/TGFBR2/DDX5/TCOF1/SNAI2/TRIM28/ACVR1/MDK	18
GO:0042542	BP	GO:0042542	response to hydrogen peroxide	13/490	106/21261	9.99326247726561e-07	7.6680444401447e-05	6.36788718006211e-05	SIRT1/RHOB/TXN/COL1A1/NFE2L2/BECN1/TXNIP/CAPN2/BNIP3/HSF1/HSF1/KDM6B/ANXA1	13
GO:0046466	BP	GO:0046466	membrane lipid catabolic process	9/490	50/21261	1.84455903322043e-06	0.000136656382168072	0.000113485573913199	NEU1/NEU1/NEU1/NEU1/NEU1/NEU1/NEU1/NEU1/ASAH1	9
GO:0060563	BP	GO:0060563	neuroepithelial cell differentiation	9/490	50/21261	1.84455903322043e-06	0.000136656382168072	0.000113485573913199	TGFB1/TUBB/TUBB/TUBB/TUBB/TUBB/TUBB/TUBB/TUBB	9
GO:0009141	BP	GO:0009141	nucleoside triphosphate metabolic process	18/490	210/21261	1.95490458889576e-06	0.000142376695228561	0.000118235977811893	NDUFS8/NME1/TGFB1/NDUFV2/NDUFB7/NDUFA3/NDUFA3/NDUFA3/NDUFA3/NDUFA3/NDUFA3/NDUFA3/NDUFA3/NDUFA3/NDUFA3/NDUFB11/NDUFA5/SLC25A13	18
GO:0001573	BP	GO:0001573	ganglioside metabolic process	8/490	40/21261	3.02307439110371e-06	0.000216502510976211	0.000179793371681431	NEU1/NEU1/NEU1/NEU1/NEU1/NEU1/NEU1/NEU1	8
GO:0006164	BP	GO:0006164	purine nucleotide biosynthetic process	21/490	287/21261	3.57916285843425e-06	0.000252125619716262	0.000209376394997275	NDUFS8/ELOVL1/NME1/TGFB1/NDUFV2/NDUFB7/NDUFA3/NDUFA3/NDUFA3/NDUFA3/NDUFA3/NDUFA3/NDUFA3/NDUFA3/NDUFA3/NDUFA3/NDUFB11/PANK3/NDUFA5/SLC25A13/TECR	21
GO:1900034	BP	GO:1900034	regulation of cellular response to heat	6/490	20/21261	4.28028865333304e-06	0.000296651618441485	0.000246352776482156	CREBBP/SIRT1/EP300/HSF1/HSF1/IER5	6
GO:0097193	BP	GO:0097193	intrinsic apoptotic signaling pathway	24/490	365/21261	4.69874312000521e-06	0.000320484114074006	0.000266144347148165	SIRT1/EP300/EIF5A/EIF5A/BCLAF1/IVNS1ABP/HIPK1/NFE2L2/CD74/CD24/BECN1/DNAJC10/AKT1/IFI6/NOC2L/BNIP3/PPP1R15A/PIK3R1/HERPUD1/IFI16/DDX5/ARL6IP5/SNAI2/NCK1	24
GO:0045931	BP	GO:0045931	positive regulation of mitotic cell cycle	14/490	141/21261	4.95594827626932e-06	0.000332745464736395	0.000276326721324885	EIF4EBP1/AKT1/EIF4G1/HSF1/HSF1/PTPN11/PPP1R10/PPP1R10/PPP1R10/PPP1R10/PPP1R10/PPP1R10/PPP1R10/ANXA1	14
GO:0070301	BP	GO:0070301	cellular response to hydrogen peroxide	10/490	71/21261	5.05863122149622e-06	0.000334414436288758	0.000277712709973638	SIRT1/RHOB/TXN/NFE2L2/BECN1/BNIP3/HSF1/HSF1/KDM6B/ANXA1	10
GO:0072522	BP	GO:0072522	purine-containing compound biosynthetic process	21/490	298/21261	6.42301515943505e-06	0.000418177214243824	0.000347273068428785	NDUFS8/ELOVL1/NME1/TGFB1/NDUFV2/NDUFB7/NDUFA3/NDUFA3/NDUFA3/NDUFA3/NDUFA3/NDUFA3/NDUFA3/NDUFA3/NDUFA3/NDUFA3/NDUFB11/PANK3/NDUFA5/SLC25A13/TECR	21
GO:0010631	BP	GO:0010631	epithelial cell migration	25/490	399/21261	6.94108160488532e-06	0.000445161606808839	0.000369682115326964	SIRT1/PFN1/RHOB/TGFB1/CORO1B/SMAD4/NFE2L2/ROBO1/MACF1/LOXL2/AKT1/CALR/MYH9/PKN1/PLXND1/GLUL/TGFBR2/HDAC7/SNAI2/KLF4/FAP/PIK3C2A/PTPN11/PLK2/ANXA1	25
GO:0090132	BP	GO:0090132	epithelium migration	25/490	402/21261	7.89898281880745e-06	0.000499146017241406	0.000414513185073642	SIRT1/PFN1/RHOB/TGFB1/CORO1B/SMAD4/NFE2L2/ROBO1/MACF1/LOXL2/AKT1/CALR/MYH9/PKN1/PLXND1/GLUL/TGFBR2/HDAC7/SNAI2/KLF4/FAP/PIK3C2A/PTPN11/PLK2/ANXA1	25
GO:0090130	BP	GO:0090130	tissue migration	25/490	407/21261	9.76615573617641e-06	0.000608190886932609	0.000505068923655805	SIRT1/PFN1/RHOB/TGFB1/CORO1B/SMAD4/NFE2L2/ROBO1/MACF1/LOXL2/AKT1/CALR/MYH9/PKN1/PLXND1/GLUL/TGFBR2/HDAC7/SNAI2/KLF4/FAP/PIK3C2A/PTPN11/PLK2/ANXA1	25
GO:0060317	BP	GO:0060317	cardiac epithelial to mesenchymal transition	7/490	34/21261	1.03790064958201e-05	0.000637122727321984	0.000529095218358347	PDCD4/SMAD4/TGFBR3/ENG/TGFBR2/SNAI2/ACVR1	7
GO:0006476	BP	GO:0006476	protein deacetylation	9/490	63/21261	1.33656555985565e-05	0.000808904536718269	0.000671750518593127	SIRT1/EP300/KAT2B/FRY/FLNA/MBIP/NEK3/HDAC7/MTA1	9
GO:0097191	BP	GO:0097191	extrinsic apoptotic signaling pathway	19/490	266/21261	1.45645137678225e-05	0.000869218273060187	0.000721837743756117	TNFRSF12A/LMNA/HIPK1/TGFB1/GSTP1/PPP1CA/LTBR/IFI27/IFI27/SIVA1/AKT1/IFI6/FAS/ITGAV/PIK3R1/SFRP1/LGALS3/SNAI2/ACVR1	19
GO:0032355	BP	GO:0032355	response to estradiol	12/490	116/21261	1.54232411516064e-05	0.000907858455184282	0.000753926279797341	PTCH1/CDKN1B/TGFB1/COL1A1/IGFBP2/CALR/TXNIP/SFRP1/HSF1/HSF1/SOCS2/ANXA1	12
GO:0002065	BP	GO:0002065	columnar/cuboidal epithelial cell differentiation	13/490	137/21261	1.75728927334164e-05	0.00102041513615528	0.000847398383588644	TGFB1/AKT1/IL6ST/GATA6/KLF4/TUBB/TUBB/TUBB/TUBB/TUBB/TUBB/TUBB/TUBB	13
GO:2000001	BP	GO:2000001	regulation of DNA damage checkpoint	7/490	37/21261	1.87112271035415e-05	0.00107202857151891	0.000890260489557975	PPP1R10/PPP1R10/PPP1R10/PPP1R10/PPP1R10/PPP1R10/PPP1R10	7
GO:0010718	BP	GO:0010718	positive regulation of epithelial to mesenchymal transition	9/490	67/21261	2.22573398997884e-05	0.00125841828354462	0.00104504684571029	TGFB1/COL1A1/SMAD4/LOXL2/ENG/PDPN/TGFBR2/ACVR1/MDK	9
GO:0009165	BP	GO:0009165	nucleotide biosynthetic process	21/490	327/21261	2.60631167494544e-05	0.00145445730743384	0.00120784642215517	NDUFS8/ELOVL1/NME1/TGFB1/NDUFV2/NDUFB7/NDUFA3/NDUFA3/NDUFA3/NDUFA3/NDUFA3/NDUFA3/NDUFA3/NDUFA3/NDUFA3/NDUFA3/NDUFB11/PANK3/NDUFA5/SLC25A13/TECR	21
GO:0016052	BP	GO:0016052	carbohydrate catabolic process	15/490	185/21261	2.68134211123432e-05	0.00147714449384281	0.00122668687679951	EP300/OGT/KAT2B/PPP1CA/OGDH/TPI1/NEU1/NEU1/NEU1/NEU1/NEU1/NEU1/NEU1/NEU1/DERA	15
GO:0090042	BP	GO:0090042	tubulin deacetylation	6/490	27/21261	2.85017079769059e-05	0.00153135117458504	0.00127170252975596	EP300/KAT2B/FRY/FLNA/MBIP/NEK3	6
GO:1901293	BP	GO:1901293	nucleoside phosphate biosynthetic process	21/490	329/21261	2.85101452098682e-05	0.00153135117458504	0.00127170252975596	NDUFS8/ELOVL1/NME1/TGFB1/NDUFV2/NDUFB7/NDUFA3/NDUFA3/NDUFA3/NDUFA3/NDUFA3/NDUFA3/NDUFA3/NDUFA3/NDUFA3/NDUFA3/NDUFB11/PANK3/NDUFA5/SLC25A13/TECR	21
GO:0009150	BP	GO:0009150	purine ribonucleotide metabolic process	24/490	412/21261	3.46392821863291e-05	0.0018375925377118	0.00152601905928078	NDUFS8/ELOVL1/NME1/TGFB1/PDE9A/NDUFV2/OGDH/NDUFB7/NDUFA3/NDUFA3/NDUFA3/NDUFA3/NDUFA3/NDUFA3/NDUFA3/NDUFA3/NDUFA3/NDUFA3/NDUFB11/RORA/PANK3/NDUFA5/SLC25A13/TECR	24
GO:0003272	BP	GO:0003272	endocardial cushion formation	6/490	28/21261	3.55726853973525e-05	0.00186409547746858	0.00154802828622625	SMAD4/ROBO1/ENG/TGFBR2/SNAI2/ACVR1	6
GO:0071560	BP	GO:0071560	cellular response to transforming growth factor beta stimulus	20/490	310/21261	3.78587892181299e-05	0.00195999056952174	0.00162766386112188	CREBBP/SIRT1/EP300/OGT/FKBP1A/COL4A2/TGFB1/COL1A1/LRRC32/ARID4B/SMAD4/PDCD5/TGFBR3/ENG/SFRP1/TGFBR2/CAV2/JUN/ACVR1/ZEB1	20
GO:0051054	BP	GO:0051054	positive regulation of DNA metabolic process	21/490	336/21261	3.87810687212497e-05	0.00198383633684774	0.00164746645319594	SIRT1/SMARCA2/TGFB1/ATRX/AKT1/CCT5/RUVBL1/WT1/SMARCB1/SMARCB1/HSF1/HSF1/KLF4/TRIM28/PPP1R10/PPP1R10/PPP1R10/PPP1R10/PPP1R10/PPP1R10/PPP1R10	21
GO:0048762	BP	GO:0048762	mesenchymal cell differentiation	19/490	286/21261	3.96579901709532e-05	0.00199960992189062	0.00166056554394356	S100A4/PDCD4/TGFB1/COL1A1/SMAD4/LOXL2/FLNA/TGFBR3/ENG/PDPN/SFRP1/TGFBR2/DDX5/TCOF1/SNAI2/TRIM28/ACVR1/PHACTR4/MDK	19
GO:0035601	BP	GO:0035601	protein deacylation	9/490	72/21261	4.00201194513832e-05	0.00199960992189062	0.00166056554394356	SIRT1/EP300/KAT2B/FRY/FLNA/MBIP/NEK3/HDAC7/MTA1	9
GO:0042692	BP	GO:0042692	muscle cell differentiation	25/490	447/21261	4.65443035139808e-05	0.00229886059999512	0.00190907669585475	SIRT1/PDCD4/LMNA/TGFB1/ZNHIT1/SMAD4/ATP2A2/MYL9/AKT1/CALR/CAPN2/ENG/MYH9/RORA/GATA6/MEF2A/AKAP13/WT1/TNNT1/CDK9/CAV2/IFRD1/ACVR1/KDM6B/ZEB1	25
GO:0071559	BP	GO:0071559	response to transforming growth factor beta	20/490	316/21261	4.95244404033456e-05	0.00241825591378609	0.00200822790630791	CREBBP/SIRT1/EP300/OGT/FKBP1A/COL4A2/TGFB1/COL1A1/LRRC32/ARID4B/SMAD4/PDCD5/TGFBR3/ENG/SFRP1/TGFBR2/CAV2/JUN/ACVR1/ZEB1	20
GO:0032206	BP	GO:0032206	positive regulation of telomere maintenance	10/490	92/21261	5.13407923485165e-05	0.00247877960361321	0.00205848948623857	ATRX/CCT5/RUVBL1/PPP1R10/PPP1R10/PPP1R10/PPP1R10/PPP1R10/PPP1R10/PPP1R10	10
GO:0010663	BP	GO:0010663	positive regulation of striated muscle cell apoptotic process	5/490	19/21261	5.66968719739609e-05	0.0026481136833925	0.00219911208228521	SMAD4/ATP2A2/CAPN2/GATA6/BNIP3	5
GO:0010666	BP	GO:0010666	positive regulation of cardiac muscle cell apoptotic process	5/490	19/21261	5.66968719739609e-05	0.0026481136833925	0.00219911208228521	SMAD4/ATP2A2/CAPN2/GATA6/BNIP3	5
GO:0043923	BP	GO:0043923	positive regulation by host of viral transcription	5/490	19/21261	5.66968719739609e-05	0.0026481136833925	0.00219911208228521	EP300/SMARCB1/SMARCB1/CDK9/JUN	5
GO:0000302	BP	GO:0000302	response to reactive oxygen species	16/490	221/21261	5.80733923696854e-05	0.00268324050551116	0.00222828296698623	SIRT1/RHOB/TXN/GSTP1/COL1A1/NFE2L2/BECN1/AKT1/TXNIP/CAPN2/BNIP3/HSF1/HSF1/JUN/KDM6B/ANXA1	16
GO:1901976	BP	GO:1901976	regulation of cell cycle checkpoint	8/490	59/21261	5.94207543669927e-05	0.00270431366920956	0.00224578306495852	DYNC1LI1/PPP1R10/PPP1R10/PPP1R10/PPP1R10/PPP1R10/PPP1R10/PPP1R10	8
GO:2001233	BP	GO:2001233	regulation of apoptotic signaling pathway	25/490	454/21261	5.9788177466816e-05	0.00270431366920956	0.00224578306495852	SIRT1/TNFRSF12A/EIF5A/EIF5A/BCLAF1/LMNA/IVNS1ABP/GSTP1/PPP1CA/LTBR/NFE2L2/CD74/BECN1/AKT1/IFI6/FAS/NOC2L/ITGAV/ACAA2/HERPUD1/SFRP1/LGALS3/SNAI2/NCK1/ACVR1	25
GO:0042770	BP	GO:0042770	signal transduction in response to DNA damage	16/490	224/21261	6.81760355571078e-05	0.00303559191078081	0.00252089133852185	SIRT1/CDKN1B/ZNHIT1/ATRX/CD74/DDX5/SNAI2/PTPN11/PPP1R10/PPP1R10/PPP1R10/PPP1R10/PPP1R10/PPP1R10/PPP1R10/PLK2	16
GO:0006687	BP	GO:0006687	glycosphingolipid metabolic process	9/490	77/21261	6.85251141135068e-05	0.00303559191078081	0.00252089133852185	GLTP/NEU1/NEU1/NEU1/NEU1/NEU1/NEU1/NEU1/NEU1	9
GO:0009259	BP	GO:0009259	ribonucleotide metabolic process	24/490	432/21261	7.29676466258185e-05	0.00319940793419533	0.0026569314936791	NDUFS8/ELOVL1/NME1/TGFB1/PDE9A/NDUFV2/OGDH/NDUFB7/NDUFA3/NDUFA3/NDUFA3/NDUFA3/NDUFA3/NDUFA3/NDUFA3/NDUFA3/NDUFA3/NDUFA3/NDUFB11/RORA/PANK3/NDUFA5/SLC25A13/TECR	24
GO:0060485	BP	GO:0060485	mesenchyme development	21/490	356/21261	8.86927618350597e-05	0.00384962421823486	0.00319690018735622	S100A4/PDCD4/TGFB1/COL1A1/SMAD4/ROBO1/LOXL2/FLNA/TGFBR3/ENG/PDPN/WT1/SFRP1/TGFBR2/DDX5/TCOF1/SNAI2/TRIM28/ACVR1/PHACTR4/MDK	21
GO:0046822	BP	GO:0046822	regulation of nucleocytoplasmic transport	11/490	118/21261	9.07055842527986e-05	0.00389761895534276	0.00323675716438934	EP300/TXN/TGFB1/IFI27/IFI27/FLNA/PIK3R1/MDFIC/TRIM28/PTPN11/AKAP8L	11
GO:0019693	BP	GO:0019693	ribose phosphate metabolic process	24/490	440/21261	9.67936208743134e-05	0.00411804147422698	0.00341980588602316	NDUFS8/ELOVL1/NME1/TGFB1/PDE9A/NDUFV2/OGDH/NDUFB7/NDUFA3/NDUFA3/NDUFA3/NDUFA3/NDUFA3/NDUFA3/NDUFA3/NDUFA3/NDUFA3/NDUFA3/NDUFB11/RORA/PANK3/NDUFA5/SLC25A13/TECR	24
GO:0043542	BP	GO:0043542	endothelial cell migration	19/490	307/21261	0.000102085135243851	0.00430058653081205	0.00357139946828334	SIRT1/RHOB/TGFB1/CORO1B/NFE2L2/ROBO1/LOXL2/AKT1/CALR/MYH9/PLXND1/GLUL/HDAC7/SNAI2/KLF4/FAP/PIK3C2A/PLK2/ANXA1	19
GO:0098732	BP	GO:0098732	macromolecule deacylation	9/490	82/21261	0.000112466017453994	0.00465656382107786	0.00386701893694596	SIRT1/EP300/KAT2B/FRY/FLNA/MBIP/NEK3/HDAC7/MTA1	9
GO:0010661	BP	GO:0010661	positive regulation of muscle cell apoptotic process	6/490	34/21261	0.000112954470662839	0.00465656382107786	0.00386701893694596	PDCD4/SMAD4/ATP2A2/CAPN2/GATA6/BNIP3	6
GO:0090100	BP	GO:0090100	positive regulation of transmembrane receptor protein serine/threonine kinase signaling pathway	11/490	121/21261	0.000113786176684472	0.00465656382107786	0.00386701893694596	CREBBP/EP300/TGFB1/SMAD4/TGFBR3/ENG/FKBP8/GATA6/TGFBR2/ACVR1/PELO	11
GO:0001570	BP	GO:0001570	vasculogenesis	9/490	83/21261	0.000123611278680524	0.00501092136311521	0.0041612932942103	JUNB/TGFB1/TGFBR3/ENG/ITGAV/WT1/TGFBR2/HDAC7/RAP1A	9
GO:0007178	BP	GO:0007178	transmembrane receptor protein serine/threonine kinase signaling pathway	24/490	448/21261	0.000127334318521717	0.00511360342698896	0.00424656507416253	CREBBP/SIRT1/EP300/OGT/FKBP1A/PDCD4/TGFB1/SPTBN1/LRRC32/ARID4B/SMAD4/PRMT1/TGFBR3/ENG/FKBP8/GATA6/SFRP1/TGFBR2/DDX5/CAV2/JUN/ACVR1/PELO/ZEB1	24
GO:0071496	BP	GO:0071496	cellular response to external stimulus	21/490	369/21261	0.000146185111031901	0.00581627242688963	0.00483009284988446	CREBBP/SIRT1/EP300/OGT/KAT2B/LTBR/COL1A1/NFE2L2/BECN1/FAS/EIF4G1/KCNJ2/ENG/BNIP3/GLUL/SFRP1/PLIN2/IFI16/LAMP2/SNAI2/MAP1LC3B	21
GO:0072331	BP	GO:0072331	signal transduction by p53 class mediator	14/490	192/21261	0.000154294786920391	0.00608261192107266	0.00505127308218373	SIRT1/EP300/EIF5A/EIF5A/CDKN1B/HIPK1/ZNHIT1/ATRX/CD74/AKT1/IFI16/DDX5/SNAI2/PLK2	14
GO:0032790	BP	GO:0032790	ribosome disassembly	4/490	13/21261	0.000168893020101268	0.00659757552159227	0.00547892189610813	MTIF2/DENR/TRIP4/PELO	4
GO:0032200	BP	GO:0032200	telomere organization	15/490	218/21261	0.000172522700857805	0.00667864905933322	0.00554624898916983	RFC1/NOP10/NOP10/ATRX/CCT5/RUVBL1/HAT1/HAT1/PPP1R10/PPP1R10/PPP1R10/PPP1R10/PPP1R10/PPP1R10/PPP1R10	15
GO:0000387	BP	GO:0000387	spliceosomal snRNP assembly	8/490	69/21261	0.000183278975958773	0.00703169428298973	0.00583943353853611	SNRPF/LSM2/LSM2/LSM2/LSM2/LSM2/LSM2/SNRPD2	8
GO:0003148	BP	GO:0003148	outflow tract septum morphogenesis	5/490	24/21261	0.000188432105490227	0.00710256804641673	0.00589829028265809	SMAD4/ROBO1/ENG/GATA6/TGFBR2	5
GO:0090043	BP	GO:0090043	regulation of tubulin deacetylation	5/490	24/21261	0.000188432105490227	0.00710256804641673	0.00589829028265809	EP300/KAT2B/FRY/MBIP/NEK3	5
GO:0031669	BP	GO:0031669	cellular response to nutrient levels	17/490	270/21261	0.000190496847095569	0.00711795610408398	0.00591106921422405	CREBBP/SIRT1/EP300/OGT/KAT2B/COL1A1/NFE2L2/BECN1/FAS/EIF4G1/GLUL/SFRP1/PLIN2/IFI16/LAMP2/SNAI2/MAP1LC3B	17
GO:1903008	BP	GO:1903008	organelle disassembly	12/490	152/21261	0.00021638963891272	0.00801574377937895	0.00665663226782324	OGT/VPS13C/MTIF2/DENR/BECN1/TRIP4/FKBP8/BNIP3/PLIN2/GBF1/MAP1LC3B/PELO	12
GO:0036302	BP	GO:0036302	atrioventricular canal development	4/490	14/21261	0.000232154651442311	0.00852622681408213	0.0070805602194281	SMAD4/ENG/GATA6/PTPN11	4
GO:0014706	BP	GO:0014706	striated muscle tissue development	17/490	276/21261	0.00024683128713871	0.00890178345709106	0.00739243925861095	FKBP1A/LMNA/TGFB1/NDUFV2/SMAD4/PRMT1/CALR/TGFBR3/ENG/GATA6/MEF2A/AKAP13/WT1/GJA1/IFRD1/ACVR1/KDM6B	17
GO:0090092	BP	GO:0090092	regulation of transmembrane receptor protein serine/threonine kinase signaling pathway	19/490	329/21261	0.00024853765617808	0.00890178345709106	0.00739243925861095	CREBBP/SIRT1/EP300/OGT/FKBP1A/TGFB1/ARID4B/SMAD4/PRMT1/TGFBR3/ENG/FKBP8/GATA6/SFRP1/TGFBR2/CAV2/ACVR1/PELO/ZEB1	19
GO:0090311	BP	GO:0090311	regulation of protein deacetylation	6/490	39/21261	0.000248595302501961	0.00890178345709106	0.00739243925861095	SIRT1/EP300/KAT2B/FRY/MBIP/NEK3	6
GO:0007179	BP	GO:0007179	transforming growth factor beta receptor signaling pathway	16/490	251/21261	0.000253966572023353	0.0090189616527632	0.00748974927498187	CREBBP/SIRT1/EP300/OGT/FKBP1A/TGFB1/LRRC32/ARID4B/SMAD4/TGFBR3/ENG/TGFBR2/CAV2/JUN/ACVR1/ZEB1	16
GO:0043401	BP	GO:0043401	steroid hormone mediated signaling pathway	12/490	155/21261	0.000259437951666524	0.00913774490418897	0.00758839220146261	SIRT1/EP300/YWHAH/PGRMC2/NCOA4/CALR/TRIP4/PKN1/SFRP1/DDX5/RWDD1/WBP2	12
GO:2001252	BP	GO:2001252	positive regulation of chromosome organization	11/490	133/21261	0.000262756485848132	0.00917938715194652	0.00762297378712166	ATRX/CCT5/RUVBL1/TRIM28/PPP1R10/PPP1R10/PPP1R10/PPP1R10/PPP1R10/PPP1R10/PPP1R10	11
GO:0030518	BP	GO:0030518	intracellular steroid hormone receptor signaling pathway	11/490	134/21261	0.000280437430257893	0.0097180615953078	0.00807031314579167	SIRT1/EP300/YWHAH/NCOA4/CALR/TRIP4/PKN1/SFRP1/DDX5/RWDD1/WBP2	11
GO:0045815	BP	GO:0045815	transcription initiation-coupled chromatin remodeling	6/490	40/21261	0.000286832139089141	0.00986014161332833	0.00818830274957633	EP300/KAT2B/NOC2L/SMARCB1/SMARCB1/WBP2	6
GO:0040029	BP	GO:0040029	epigenetic regulation of gene expression	16/490	254/21261	0.000290144510255031	0.00987907466241995	0.00820402560062801	SIRT1/EP300/OGT/KAT2B/LMNA/ATRX/ARID4B/NOC2L/SMARCB1/SMARCB1/IFI16/WBP2/HAT1/HAT1/TRIM28/MTA1	16
GO:0033044	BP	GO:0033044	regulation of chromosome organization	17/490	280/21261	0.000291981029119696	0.00987907466241995	0.00820402560062801	KAT2B/SMARCA2/ATRX/BECN1/CCT5/DYNC1LI1/RUVBL1/SMARCB1/SMARCB1/TRIM28/PPP1R10/PPP1R10/PPP1R10/PPP1R10/PPP1R10/PPP1R10/PPP1R10	17
GO:0006665	BP	GO:0006665	sphingolipid metabolic process	13/490	181/21261	0.000304527768657161	0.0101438435807738	0.00842390155648941	ELOVL1/GLTP/KDSR/NEU1/NEU1/NEU1/NEU1/NEU1/NEU1/NEU1/NEU1/ASAH1/TECR	13
GO:0071453	BP	GO:0071453	cellular response to oxygen levels	13/490	181/21261	0.000304527768657161	0.0101438435807738	0.00842390155648941	SIRT1/CDKN1B/LMNA/TGFB1/NPEPPS/NFE2L2/AKT1/FAS/RORA/GATA6/BNIP3/ACAA2/SFRP1	13
GO:0003198	BP	GO:0003198	epithelial to mesenchymal transition involved in endocardial cushion formation	4/490	15/21261	0.000310827774046995	0.0102740534236918	0.00853203363578392	SMAD4/ENG/TGFBR2/SNAI2	4
GO:0030330	BP	GO:0030330	DNA damage response, signal transduction by p53 class mediator	8/490	75/21261	0.00032789955752016	0.0106842252427726	0.0088726586658989	SIRT1/CDKN1B/ZNHIT1/ATRX/CD74/DDX5/SNAI2/PLK2	8
GO:0000244	BP	GO:0000244	spliceosomal tri-snRNP complex assembly	6/490	41/21261	0.000329534706239383	0.0106842252427726	0.0088726586658989	LSM2/LSM2/LSM2/LSM2/LSM2/LSM2	6
GO:0048738	BP	GO:0048738	cardiac muscle tissue development	16/490	257/21261	0.000330696289804226	0.0106842252427726	0.0088726586658989	FKBP1A/LMNA/TGFB1/NDUFV2/SMAD4/PRMT1/CALR/TGFBR3/ENG/GATA6/MEF2A/AKAP13/WT1/GJA1/ACVR1/KDM6B	16
GO:0006979	BP	GO:0006979	response to oxidative stress	23/490	450/21261	0.000342717203352625	0.0109899688269122	0.00912656181748153	SIRT1/NDUFS8/ATOX1/RHOB/TXN/KAT2B/GSTP1/COL1A1/NFE2L2/ATP2A2/BECN1/AKT1/TXNIP/CAPN2/BANF1/BNIP3/HSF1/HSF1/RWDD1/JUN/ARL6IP5/KDM6B/ANXA1	23
GO:1900180	BP	GO:1900180	regulation of protein localization to nucleus	12/490	161/21261	0.000367653990614487	0.0117022903531144	0.00971810548290923	CREBBP/EP300/LMNA/TGFB1/FLNA/AKT1/CCT5/PIK3R1/GLUL/MDFIC/CD2AP/TRIM28	12
GO:0000723	BP	GO:0000723	telomere maintenance	13/490	185/21261	0.000376079524272887	0.0117407404436847	0.00975003615841924	RFC1/NOP10/NOP10/ATRX/CCT5/RUVBL1/PPP1R10/PPP1R10/PPP1R10/PPP1R10/PPP1R10/PPP1R10/PPP1R10	13
GO:0003203	BP	GO:0003203	endocardial cushion morphogenesis	6/490	42/21261	0.000377058920462762	0.0117407404436847	0.00975003615841924	SMAD4/ROBO1/ENG/TGFBR2/SNAI2/ACVR1	6
GO:0071364	BP	GO:0071364	cellular response to epidermal growth factor stimulus	6/490	42/21261	0.000377058920462762	0.0117407404436847	0.00975003615841924	COL1A1/BECN1/AKT1/PTPN12/SNAI2/PTPN11	6
GO:1901989	BP	GO:1901989	positive regulation of cell cycle phase transition	11/490	139/21261	0.000384631600314874	0.0118903740039785	0.00987429856166167	PAF1/AKT1/EIF4G1/PPP1R10/PPP1R10/PPP1R10/PPP1R10/PPP1R10/PPP1R10/PPP1R10/ANXA1	11
GO:0045787	BP	GO:0045787	positive regulation of cell cycle	20/490	370/21261	0.000406774253125221	0.0124850640405648	0.0103681557751466	KAT2B/PAF1/ATRX/EIF4EBP1/BECN1/AKT1/CALR/EIF4G1/DYNC1LI1/HSF1/HSF1/PTPN11/PPP1R10/PPP1R10/PPP1R10/PPP1R10/PPP1R10/PPP1R10/PPP1R10/ANXA1	20
GO:0060537	BP	GO:0060537	muscle tissue development	23/490	457/21261	0.000425218188816797	0.0129585996974878	0.0107614009711754	EP300/PTCH1/FKBP1A/CCNT2/LMNA/TGFB1/NDUFV2/SMAD4/FOSL2/PRMT1/CALR/TGFBR3/ENG/GATA6/MEF2A/AKAP13/WT1/DDX5/CAV2/GJA1/IFRD1/ACVR1/KDM6B	23
GO:0032963	BP	GO:0032963	collagen metabolic process	10/490	119/21261	0.000436393099367685	0.0132055010421334	0.010966438894414	TGFB1/CST3/COL1A1/FOSL2/RCN3/MMP11/MMP11/ENG/SERPINH1/FAP	10
GO:0007051	BP	GO:0007051	spindle organization	15/490	238/21261	0.00044225221112749	0.0132727257209935	0.0110222652754475	SMC3/ATRX/CHMP1B/FLNA/MYH9/SMC1A/PLK2/TUBB/TUBB/TUBB/TUBB/TUBB/TUBB/TUBB/TUBB	15
GO:0032984	BP	GO:0032984	protein-containing complex disassembly	16/490	264/21261	0.000444792297841068	0.0132727257209935	0.0110222652754475	EIF5A/EIF5A/CAPG/PPP1CA/ADD3/SPTBN1/CHMP1B/HMGA1/ATP2A2/BECN1/EPS8/BNIP3/SMARCB1/SMARCB1/LAMP2/MAP1LC3B	16
GO:0036294	BP	GO:0036294	cellular response to decreased oxygen levels	12/490	165/21261	0.000459248313692581	0.0136095862340484	0.011302009317008	SIRT1/CDKN1B/LMNA/TGFB1/NPEPPS/NFE2L2/AKT1/RORA/GATA6/BNIP3/ACAA2/SFRP1	12
GO:0043500	BP	GO:0043500	muscle adaptation	10/490	120/21261	0.000466465866595864	0.0136711193344348	0.0113531091566292	CYBA/LMNA/PDE9A/SMAD4/ATP2A2/BECN1/IL6ST/GATA6/MEF2A/TNNT1	10
GO:0051851	BP	GO:0051851	modulation by host of symbiont process	9/490	99/21261	0.000470869365021259	0.0136711193344348	0.0113531091566292	EP300/IFI27/IFI27/PI4KA/SMARCB1/SMARCB1/CDK9/CAV2/JUN	9
GO:1900182	BP	GO:1900182	positive regulation of protein localization to nucleus	9/490	99/21261	0.000470869365021259	0.0136711193344348	0.0113531091566292	CREBBP/EP300/TGFB1/FLNA/AKT1/CCT5/PIK3R1/CD2AP/TRIM28	9
GO:0060765	BP	GO:0060765	regulation of androgen receptor signaling pathway	5/490	29/21261	0.000478811822318659	0.013808418795324	0.0114671287718845	SIRT1/EP300/PKN1/SFRP1/DDX5	5
GO:0045446	BP	GO:0045446	endothelial cell differentiation	11/490	143/21261	0.000489798063064555	0.0140310818465893	0.0116520381318515	CLDN3/SMAD4/PDPN/CXCR4/COL18A1/COL18A1/ACVR1/CLIC4/KDM6B/ZEB1/RAP1A	11
GO:0043536	BP	GO:0043536	positive regulation of blood vessel endothelial cell migration	8/490	80/21261	0.00050974411597065	0.0144690647762335	0.0120157587524789	SIRT1/TGFB1/NFE2L2/AKT1/HDAC7/PIK3C2A/PLK2/ANXA1	8
GO:0051225	BP	GO:0051225	spindle assembly	12/490	167/21261	0.000511821700253083	0.0144690647762335	0.0120157587524789	SMC3/CHMP1B/FLNA/SMC1A/TUBB/TUBB/TUBB/TUBB/TUBB/TUBB/TUBB/TUBB	12
GO:1904874	BP	GO:1904874	positive regulation of telomerase RNA localization to Cajal body	4/490	17/21261	0.000522481055344431	0.014673863364804	0.0121858326633479	NOP10/NOP10/CCT5/RUVBL1	4
GO:0034614	BP	GO:0034614	cellular response to reactive oxygen species	12/490	168/21261	0.000539951806784148	0.0150660578815031	0.0125115285372403	SIRT1/RHOB/TXN/NFE2L2/BECN1/AKT1/BNIP3/HSF1/HSF1/JUN/KDM6B/ANXA1	12
GO:0019079	BP	GO:0019079	viral genome replication	11/490	145/21261	0.00055079530540612	0.0152694672730974	0.0126804487967861	HTATSF1/ISG15/IFI27/IFI27/DEK/BANF1/SMARCB1/SMARCB1/IFI16/DDX5/TRIM28	11
GO:2000045	BP	GO:2000045	regulation of G1/S transition of mitotic cell cycle	13/490	193/21261	0.000562723991141708	0.0154847202515877	0.0128592045007857	CDKN1B/CDK2AP2/SMARCA2/AKT1/EIF4G1/PSME2/PSME2/SMARCB1/SMARCB1/KLF4/ACVR1/PLK2/ANXA1	13
GO:0019080	BP	GO:0019080	viral gene expression	10/490	123/21261	0.00056718171874896	0.0154847202515877	0.0128592045007857	EP300/CCNT2/DENR/PRMT1/SMARCB1/SMARCB1/MDFIC/CDK9/MAN2A1/JUN	10
GO:0003158	BP	GO:0003158	endothelium development	12/490	169/21261	0.000569370677158682	0.0154847202515877	0.0128592045007857	RHOB/CLDN3/SMAD4/PDPN/CXCR4/COL18A1/COL18A1/ACVR1/CLIC4/KDM6B/ZEB1/RAP1A	12
GO:0006664	BP	GO:0006664	glycolipid metabolic process	10/490	124/21261	0.000604505104812146	0.0162347402211112	0.0134820546402183	GLTP/NEU1/NEU1/NEU1/NEU1/NEU1/NEU1/NEU1/NEU1/DPM3	10
GO:0010717	BP	GO:0010717	regulation of epithelial to mesenchymal transition	10/490	124/21261	0.000604505104812146	0.0162347402211112	0.0134820546402183	TGFB1/COL1A1/SMAD4/LOXL2/ENG/PDPN/SFRP1/TGFBR2/ACVR1/MDK	10
GO:0048193	BP	GO:0048193	Golgi vesicle transport	18/490	326/21261	0.000609621183707395	0.0162704486111222	0.0135117084849171	COPE/ARF5/VPS13C/GOSR1/ATP2C1/SPTBN1/USO1/MACF1/EPS15/TMED10/KDELR1/DNM2/SNAP23/YIPF5/RAB8A/BET1/GBF1/TMED5	18
GO:1901136	BP	GO:1901136	carbohydrate derivative catabolic process	13/490	195/21261	0.000620025506504513	0.0164229528879003	0.0136383548595671	TGFB1/PDE9A/CST3/GNS/NEU1/NEU1/NEU1/NEU1/NEU1/NEU1/NEU1/NEU1/DERA	13
GO:0070849	BP	GO:0070849	response to epidermal growth factor	6/490	46/21261	0.00062297912979468	0.0164229528879003	0.0136383548595671	COL1A1/BECN1/AKT1/PTPN12/SNAI2/PTPN11	6
GO:0032970	BP	GO:0032970	regulation of actin filament-based process	21/490	412/21261	0.000634340673645044	0.016566235496249	0.0137573431481656	PFN1/AKAP9/CORO1B/CAPG/ADD3/SPTBN1/SMAD4/ATP2A2/FLNA/KCNJ2/CDC42EP3/EPS8/MYH9/PDPN/PIK3R1/AKAP13/SFRP1/RALA/CD2AP/NCK1/S100A10	21
GO:0003007	BP	GO:0003007	heart morphogenesis	16/490	273/21261	0.000639958290837579	0.016566235496249	0.0137573431481656	PTCH1/FKBP1A/PDCD4/TGFB1/SMAD4/ROBO1/FLNA/TGFBR3/ENG/PLXND1/GATA6/CPE/TGFBR2/IFT57/SNAI2/ACVR1	16
GO:0006672	BP	GO:0006672	ceramide metabolic process	10/490	125/21261	0.000643835542907514	0.016566235496249	0.0137573431481656	ELOVL1/NEU1/NEU1/NEU1/NEU1/NEU1/NEU1/NEU1/NEU1/ASAH1	10
GO:1903509	BP	GO:1903509	liposaccharide metabolic process	10/490	125/21261	0.000643835542907514	0.016566235496249	0.0137573431481656	GLTP/NEU1/NEU1/NEU1/NEU1/NEU1/NEU1/NEU1/NEU1/DPM3	10
GO:0034620	BP	GO:0034620	cellular response to unfolded protein	9/490	104/21261	0.000675587005643945	0.0172797462098335	0.0143498743680011	NFE2L2/DNAJC10/PPP1R15A/PIK3R1/HERPUD1/HSF1/HSF1/DNAJB9/NCK1	9
GO:0031668	BP	GO:0031668	cellular response to extracellular stimulus	17/490	302/21261	0.000690943042752605	0.01756794233555	0.0145892053250161	CREBBP/SIRT1/EP300/OGT/KAT2B/COL1A1/NFE2L2/BECN1/FAS/EIF4G1/GLUL/SFRP1/PLIN2/IFI16/LAMP2/SNAI2/MAP1LC3B	17
GO:0009410	BP	GO:0009410	response to xenobiotic stimulus	23/490	476/21261	0.000742646320152282	0.0187714778687903	0.0155886750793575	PTCH1/CDKN1B/GSTP1/ADD3/COL1A1/NFE2L2/BECN1/FOSL2/IGFBP2/CALR/TXNIP/ENG/RORA/GATA6/EPHX1/SFRP1/PLIN2/CXCR4/COL18A1/COL18A1/TGFBR2/HSF1/HSF1	23
GO:0030199	BP	GO:0030199	collagen fibril organization	8/490	85/21261	0.000765797151154638	0.0191120068568483	0.0158714655866923	LOXL1/COL1A1/LOXL2/MMP11/MMP11/SERPINH1/COL18A1/COL18A1	8
GO:0070972	BP	GO:0070972	protein localization to endoplasmic reticulum	8/490	85/21261	0.000765797151154638	0.0191120068568483	0.0158714655866923	SEC61G/AKT1/SSR3/KDELR1/PPP1R15A/HERPUD1/GBF1/SPCS2	8
GO:1902806	BP	GO:1902806	regulation of cell cycle G1/S phase transition	14/490	225/21261	0.000769461760817957	0.0191120068568483	0.0158714655866923	CDKN1B/CDK2AP2/PAF1/SMARCA2/AKT1/EIF4G1/PSME2/PSME2/SMARCB1/SMARCB1/KLF4/ACVR1/PLK2/ANXA1	14
GO:0003206	BP	GO:0003206	cardiac chamber morphogenesis	10/490	128/21261	0.000774699256285303	0.0191315097945859	0.015887661698773	FKBP1A/TGFB1/SMAD4/ROBO1/TGFBR3/ENG/GATA6/CPE/TGFBR2/ACVR1	10
GO:0033574	BP	GO:0033574	response to testosterone	6/490	48/21261	0.000785133688630449	0.0192783969145431	0.016009643335081	SIRT1/NCOA4/CALR/HSF1/HSF1/RWDD1	6
GO:0017015	BP	GO:0017015	regulation of transforming growth factor beta receptor signaling pathway	12/490	176/21261	0.000815417111827125	0.0197957476244133	0.0164392745114122	CREBBP/SIRT1/EP300/OGT/FKBP1A/TGFB1/ARID4B/SMAD4/TGFBR3/ENG/CAV2/ZEB1	12
GO:0035051	BP	GO:0035051	cardiocyte differentiation	12/490	176/21261	0.000815417111827125	0.0197957476244133	0.0164392745114122	PDCD4/LMNA/TGFB1/SMAD4/CALR/TGFBR3/GATA6/MEF2A/AKAP13/WT1/ACVR1/KDM6B	12
GO:0009311	BP	GO:0009311	oligosaccharide metabolic process	8/490	86/21261	0.000827649999442665	0.0199798429640738	0.0165921555180996	NEU1/NEU1/NEU1/NEU1/NEU1/NEU1/NEU1/NEU1	8
GO:0071456	BP	GO:0071456	cellular response to hypoxia	11/490	153/21261	0.000861888682604875	0.0206901434030902	0.0171820207823024	SIRT1/CDKN1B/LMNA/TGFB1/NPEPPS/NFE2L2/RORA/GATA6/BNIP3/ACAA2/SFRP1	11
GO:0032204	BP	GO:0032204	regulation of telomere maintenance	10/490	130/21261	0.000873535947742772	0.0207182487702614	0.0172053607366672	ATRX/CCT5/RUVBL1/PPP1R10/PPP1R10/PPP1R10/PPP1R10/PPP1R10/PPP1R10/PPP1R10	10
GO:0030705	BP	GO:0030705	cytoskeleton-dependent intracellular transport	14/490	228/21261	0.000875163890333903	0.0207182487702614	0.0172053607366672	SYNE2/BLOC1S1/TUBA1C/TUBA1B/TRAK2/IFT57/TUBB/TUBB/TUBB/TUBB/TUBB/TUBB/TUBB/TUBB	14
GO:0032964	BP	GO:0032964	collagen biosynthetic process	6/490	49/21261	0.000877524150846536	0.0207182487702614	0.0172053607366672	TGFB1/COL1A1/FOSL2/RCN3/ENG/SERPINH1	6
GO:0014896	BP	GO:0014896	muscle hypertrophy	9/490	108/21261	0.000887240554819054	0.0208331839565982	0.0173008080577313	CYBA/LMNA/PDE9A/SMAD4/ATP2A2/BECN1/IL6ST/GATA6/MEF2A	9
GO:0044773	BP	GO:0044773	mitotic DNA damage checkpoint signaling	9/490	109/21261	0.000947793846912235	0.0221340769575102	0.0183811278091103	CDKN1B/PPP1R10/PPP1R10/PPP1R10/PPP1R10/PPP1R10/PPP1R10/PPP1R10/PLK2	9
GO:0006986	BP	GO:0006986	response to unfolded protein	11/490	155/21261	0.000959041275868532	0.0222756776346329	0.0184987193467671	NFE2L2/DNAJC10/PPP1R15A/SERPINH1/PIK3R1/HERPUD1/HSF1/HSF1/DNAJB4/DNAJB9/NCK1	11
GO:0019827	BP	GO:0019827	stem cell population maintenance	13/490	205/21261	0.000985871644373759	0.0225729962039745	0.0187456259891169	OGT/SMC3/PAF1/SMARCA2/ARID4B/MED21/LOXL2/SFRP1/SMC1A/SMARCB1/SMARCB1/KLF4/PELO	13
GO:2001242	BP	GO:2001242	regulation of intrinsic apoptotic signaling pathway	13/490	205/21261	0.000985871644373759	0.0225729962039745	0.0187456259891169	SIRT1/EIF5A/EIF5A/BCLAF1/IVNS1ABP/NFE2L2/CD74/BECN1/AKT1/NOC2L/HERPUD1/SNAI2/NCK1	13
GO:1903844	BP	GO:1903844	regulation of cellular response to transforming growth factor beta stimulus	12/490	180/21261	0.000992083751536372	0.0225729962039745	0.0187456259891169	CREBBP/SIRT1/EP300/OGT/FKBP1A/TGFB1/ARID4B/SMAD4/TGFBR3/ENG/CAV2/ZEB1	12
GO:0006643	BP	GO:0006643	membrane lipid metabolic process	14/490	231/21261	0.000992854615441278	0.0225729962039745	0.0187456259891169	ELOVL1/GLTP/KDSR/NEU1/NEU1/NEU1/NEU1/NEU1/NEU1/NEU1/NEU1/DPM3/ASAH1/TECR	14
GO:0055093	BP	GO:0055093	response to hyperoxia	4/490	20/21261	0.00100691821199283	0.0227722502996485	0.0189110955050178	COL1A1/FAS/PDPN/BNIP3	4
GO:0052547	BP	GO:0052547	regulation of peptidase activity	19/490	370/21261	0.00103683436632786	0.023326059016287	0.0193710030413417	SIRT1/CLDN3/CST3/ROBO1/PDCD5/RCN3/AKT1/IFI6/FAS/PSME2/PSME2/CAST/MBP/SERPINH1/IFI16/IFT57/ARL6IP5/KLF4/CSTA	19
GO:0001701	BP	GO:0001701	in utero embryonic development	21/490	431/21261	0.00112082110855792	0.0250842099139239	0.0208310502083956	BPTF/PTCH1/N4BP2L2/JUNB/SMAD4/MED21/PRMT1/AKT1/CAPN2/MYH9/GATA6/SMARCB1/SMARCB1/TGFBR2/XAB2/MAN2A1/KLF4/TRIM28/ACVR1/PELO/SPINT2	21
GO:0006611	BP	GO:0006611	protein export from nucleus	7/490	70/21261	0.00113367336143442	0.0252403856688275	0.0209607455427471	TXN/NUTF2/TGFB1/IFI27/IFI27/CALR/PTPN11	7
GO:0043434	BP	GO:0043434	response to peptide hormone	22/490	462/21261	0.00115853215014765	0.025627737323809	0.0212824196875942	SIRT1/OGT/KAT2B/CDKN1B/VPS13C/COL1A1/USO1/NFE2L2/STXBP3/AKT1/TGFBR3/RAB8A/PIK3R1/HSF1/HSF1/CAV2/PIK3C2A/PTPN11/NCK1/SOCS2/INPPL1/ANXA1	22
GO:0003382	BP	GO:0003382	epithelial cell morphogenesis	5/490	35/21261	0.00116844293202528	0.025627737323809	0.0212824196875942	CLDN3/COL18A1/COL18A1/CLIC4/SPINT2	5
GO:0034599	BP	GO:0034599	cellular response to oxidative stress	16/490	289/21261	0.00116896358284072	0.025627737323809	0.0212824196875942	SIRT1/RHOB/TXN/KAT2B/NFE2L2/ATP2A2/BECN1/AKT1/BNIP3/HSF1/HSF1/RWDD1/JUN/ARL6IP5/KDM6B/ANXA1	16
GO:0098727	BP	GO:0098727	maintenance of cell number	13/490	209/21261	0.00117582010052341	0.0256472029032949	0.0212985847757113	OGT/SMC3/PAF1/SMARCA2/ARID4B/MED21/LOXL2/SFRP1/SMC1A/SMARCB1/SMARCB1/KLF4/PELO	13
GO:0010634	BP	GO:0010634	positive regulation of epithelial cell migration	12/490	184/21261	0.00119949494222803	0.0260314634684537	0.0216176919412706	SIRT1/PFN1/RHOB/TGFB1/NFE2L2/AKT1/CALR/TGFBR2/HDAC7/PIK3C2A/PLK2/ANXA1	12
GO:1904872	BP	GO:1904872	regulation of telomerase RNA localization to Cajal body	4/490	21/21261	0.00122136705556102	0.0261184192863701	0.0216899039429699	NOP10/NOP10/CCT5/RUVBL1	4
GO:0044774	BP	GO:0044774	mitotic DNA integrity checkpoint signaling	9/490	113/21261	0.00122444858429596	0.0261184192863701	0.0216899039429699	CDKN1B/PPP1R10/PPP1R10/PPP1R10/PPP1R10/PPP1R10/PPP1R10/PPP1R10/PLK2	9
GO:0019083	BP	GO:0019083	viral transcription	7/490	71/21261	0.00123316504338267	0.0261184192863701	0.0216899039429699	EP300/CCNT2/SMARCB1/SMARCB1/MDFIC/CDK9/JUN	7
GO:0043627	BP	GO:0043627	response to estrogen	7/490	71/21261	0.00123316504338267	0.0261184192863701	0.0216899039429699	EP300/NCOA4/CD24/IGFBP2/GATA6/SFRP1/WBP2	7
GO:0010595	BP	GO:0010595	positive regulation of endothelial cell migration	10/490	136/21261	0.00123389320808311	0.0261184192863701	0.0216899039429699	SIRT1/RHOB/TGFB1/NFE2L2/AKT1/CALR/HDAC7/PIK3C2A/PLK2/ANXA1	10
GO:0071772	BP	GO:0071772	response to BMP	12/490	185/21261	0.00125661046254861	0.0262119182406378	0.0217675496578426	PDCD4/SMAD4/PRMT1/TGFBR3/ENG/FKBP8/GATA6/SFRP1/DDX5/ACVR1/PELO/SPINT2	12
GO:0071773	BP	GO:0071773	cellular response to BMP stimulus	12/490	185/21261	0.00125661046254861	0.0262119182406378	0.0217675496578426	PDCD4/SMAD4/PRMT1/TGFBR3/ENG/FKBP8/GATA6/SFRP1/DDX5/ACVR1/PELO/SPINT2	12
GO:2001236	BP	GO:2001236	regulation of extrinsic apoptotic signaling pathway	12/490	185/21261	0.00125661046254861	0.0262119182406378	0.0217675496578426	TNFRSF12A/LMNA/GSTP1/PPP1CA/LTBR/AKT1/IFI6/ITGAV/SFRP1/LGALS3/SNAI2/ACVR1	12
GO:0015074	BP	GO:0015074	DNA integration	3/490	10/21261	0.00129392695888445	0.026602890633141	0.0220922306251235	BANF1/SMARCB1/SMARCB1	3
GO:0046015	BP	GO:0046015	regulation of transcription by glucose	3/490	10/21261	0.00129392695888445	0.026602890633141	0.0220922306251235	SIRT1/OGT/KAT2B	3
GO:0062042	BP	GO:0062042	regulation of cardiac epithelial to mesenchymal transition	3/490	10/21261	0.00129392695888445	0.026602890633141	0.0220922306251235	ENG/TGFBR2/ACVR1	3
GO:1901796	BP	GO:1901796	regulation of signal transduction by p53 class mediator	9/490	114/21261	0.00130290716476476	0.0266599623190199	0.022139625506529	SIRT1/EP300/EIF5A/EIF5A/ZNHIT1/CD74/AKT1/DDX5/SNAI2	9
GO:0003208	BP	GO:0003208	cardiac ventricle morphogenesis	7/490	72/21261	0.00133936344780077	0.0272760413990516	0.022651245138661	FKBP1A/TGFB1/SMAD4/TGFBR3/ENG/CPE/TGFBR2	7
GO:0000377	BP	GO:0000377	RNA splicing, via transesterification reactions with bulged adenosine as nucleophile	19/490	379/21261	0.00137039083676827	0.0276458658478557	0.0229583639073113	HNRNPH3/RBM5/CIRBP/HTATSF1/RBM6/WTAP/SNRPF/LSM2/LSM2/LSM2/LSM2/LSM2/LSM2/RALY/RBM42/DDX5/XAB2/BCAS2/SNRPD2	19
GO:0000398	BP	GO:0000398	mRNA splicing, via spliceosome	19/490	379/21261	0.00137039083676827	0.0276458658478557	0.0229583639073113	HNRNPH3/RBM5/CIRBP/HTATSF1/RBM6/WTAP/SNRPF/LSM2/LSM2/LSM2/LSM2/LSM2/LSM2/RALY/RBM42/DDX5/XAB2/BCAS2/SNRPD2	19
GO:0071248	BP	GO:0071248	cellular response to metal ion	13/490	213/21261	0.00139536592421832	0.0280181653101221	0.0232675380378756	CDKN1B/JUNB/NFE2L2/BECN1/AKT1/CALR/JUND/MEF2A/BNIP3/HSF1/HSF1/JUN/CLIC4	13
GO:0071214	BP	GO:0071214	cellular response to abiotic stimulus	18/490	351/21261	0.00141240722284527	0.0280977492433617	0.0233336280967128	CREBBP/SIRT1/EP300/RHOB/LTBR/COL1A1/CALR/FAS/KCNJ2/NOC2L/ENG/BNIP3/PIK3R1/SFRP1/IFI16/HSF1/HSF1/SNAI2	18
GO:0104004	BP	GO:0104004	cellular response to environmental stimulus	18/490	351/21261	0.00141240722284527	0.0280977492433617	0.0233336280967128	CREBBP/SIRT1/EP300/RHOB/LTBR/COL1A1/CALR/FAS/KCNJ2/NOC2L/ENG/BNIP3/PIK3R1/SFRP1/IFI16/HSF1/HSF1/SNAI2	18
GO:0060411	BP	GO:0060411	cardiac septum morphogenesis	7/490	73/21261	0.00145257540573165	0.0280989681774809	0.0233346403541419	SMAD4/ROBO1/TGFBR3/ENG/GATA6/TGFBR2/ACVR1	7
GO:0071479	BP	GO:0071479	cellular response to ionizing radiation	7/490	73/21261	0.00145257540573165	0.0280989681774809	0.0233346403541419	SIRT1/RHOB/SFRP1/IFI16/HSF1/HSF1/SNAI2	7
GO:0010715	BP	GO:0010715	regulation of extracellular matrix disassembly	4/490	22/21261	0.00146583267935181	0.0280989681774809	0.0233346403541419	TGFB1/CST3/PDPN/FAP	4
GO:0090670	BP	GO:0090670	RNA localization to Cajal body	4/490	22/21261	0.00146583267935181	0.0280989681774809	0.0233346403541419	NOP10/NOP10/CCT5/RUVBL1	4
GO:0090671	BP	GO:0090671	telomerase RNA localization to Cajal body	4/490	22/21261	0.00146583267935181	0.0280989681774809	0.0233346403541419	NOP10/NOP10/CCT5/RUVBL1	4
GO:0090672	BP	GO:0090672	telomerase RNA localization	4/490	22/21261	0.00146583267935181	0.0280989681774809	0.0233346403541419	NOP10/NOP10/CCT5/RUVBL1	4
GO:0090685	BP	GO:0090685	RNA localization to nucleus	4/490	22/21261	0.00146583267935181	0.0280989681774809	0.0233346403541419	NOP10/NOP10/CCT5/RUVBL1	4
GO:0003197	BP	GO:0003197	endocardial cushion development	6/490	54/21261	0.00147132134976337	0.0280989681774809	0.0233346403541419	SMAD4/ROBO1/ENG/TGFBR2/SNAI2/ACVR1	6
GO:0071634	BP	GO:0071634	regulation of transforming growth factor beta production	6/490	54/21261	0.00147132134976337	0.0280989681774809	0.0233346403541419	LRRC32/SMAD4/CD24/ITGAV/GATA6/CD2AP	6
GO:0031333	BP	GO:0031333	negative regulation of protein-containing complex assembly	11/490	164/21261	0.00151512472853215	0.0288074821172684	0.023923022029455	EP300/PFN1/CAPG/ADD3/SPTBN1/CLDN7/CLDN7/AIDA/EPS8/HSF1/HSF1	11
GO:0000375	BP	GO:0000375	RNA splicing, via transesterification reactions	19/490	383/21261	0.00154567556777681	0.029130561029548	0.0241913212131273	HNRNPH3/RBM5/CIRBP/HTATSF1/RBM6/WTAP/SNRPF/LSM2/LSM2/LSM2/LSM2/LSM2/LSM2/RALY/RBM42/DDX5/XAB2/BCAS2/SNRPD2	19
GO:0007162	BP	GO:0007162	negative regulation of cell adhesion	19/490	383/21261	0.00154567556777681	0.029130561029548	0.0241913212131273	TGFB1/COL1A1/CLDN7/CLDN7/LRRC32/CD74/AKT1/CD164/MBP/PLXND1/PIK3R1/EPCAM/LGALS3/SNAI2/KLF4/PTPN11/MDK/SPINT2/ANXA1	19
GO:0043502	BP	GO:0043502	regulation of muscle adaptation	8/490	95/21261	0.00158458909381507	0.0297335342188792	0.0246920571272492	LMNA/PDE9A/SMAD4/ATP2A2/BECN1/IL6ST/MEF2A/TNNT1	8
GO:0055007	BP	GO:0055007	cardiac muscle cell differentiation	10/490	141/21261	0.0016194640810084	0.0301327495558404	0.0250235834044068	LMNA/TGFB1/SMAD4/CALR/GATA6/MEF2A/AKAP13/WT1/ACVR1/KDM6B	10
GO:0030521	BP	GO:0030521	androgen receptor signaling pathway	6/490	55/21261	0.00161988949206403	0.0301327495558404	0.0250235834044068	SIRT1/EP300/PKN1/SFRP1/DDX5/RWDD1	6
GO:0071241	BP	GO:0071241	cellular response to inorganic substance	14/490	244/21261	0.00166823981437921	0.0307799285754357	0.0255610298177987	CDKN1B/JUNB/ATRX/NFE2L2/BECN1/AKT1/CALR/JUND/MEF2A/BNIP3/HSF1/HSF1/JUN/CLIC4	14
GO:0043543	BP	GO:0043543	protein acylation	11/490	166/21261	0.00166900706494683	0.0307799285754357	0.0255610298177987	CREBBP/SIRT1/EP300/KAT2B/BLOC1S1/OGDH/DEK/RUVBL1/GLUL/HAT1/HAT1	11
GO:0006475	BP	GO:0006475	internal protein amino acid acetylation	7/490	75/21261	0.00170129768872702	0.0311084092274893	0.0258338148478593	CREBBP/EP300/KAT2B/DEK/RUVBL1/HAT1/HAT1	7
GO:0033143	BP	GO:0033143	regulation of intracellular steroid hormone receptor signaling pathway	7/490	75/21261	0.00170129768872702	0.0311084092274893	0.0258338148478593	SIRT1/EP300/CALR/PKN1/SFRP1/DDX5/WBP2	7
GO:0061138	BP	GO:0061138	morphogenesis of a branching epithelium	13/490	218/21261	0.00171669901708232	0.0312570155779776	0.0259572242101207	PTCH1/PPP1CA/SMAD4/ENG/PLXND1/WT1/SFRP1/TGFBR2/SNAI2/ACVR1/MDK/CLIC4/SPINT2	13
GO:0090287	BP	GO:0090287	regulation of cellular response to growth factor stimulus	19/490	387/21261	0.00173964047646326	0.0314422644119895	0.0261110631301261	CREBBP/SIRT1/EP300/OGT/FKBP1A/TGFB1/ARID4B/SMAD4/ROBO1/PRMT1/TGFBR3/ENG/FKBP8/HGS/GATA6/SFRP1/CAV2/PELO/ZEB1	19
GO:0043555	BP	GO:0043555	regulation of translation in response to stress	4/490	23/21261	0.00174242091200145	0.0314422644119895	0.0261110631301261	PPP1CA/EIF4G1/PPP1R15A/NCK1	4
GO:0031509	BP	GO:0031509	subtelomeric heterochromatin formation	3/490	11/21261	0.00174882503943809	0.0314422644119895	0.0261110631301261	ATRX/HAT1/HAT1	3
GO:0009755	BP	GO:0009755	hormone-mediated signaling pathway	13/490	219/21261	0.00178779394910083	0.0320089608303594	0.0265816731905781	SIRT1/EP300/YWHAH/PGRMC2/NCOA4/CALR/TRIP4/PKN1/SFRP1/DDX5/RWDD1/WBP2/PTPN11	13
GO:0072332	BP	GO:0072332	intrinsic apoptotic signaling pathway by p53 class mediator	8/490	97/21261	0.00181051255063762	0.0322812134028624	0.0268077639076721	SIRT1/EP300/EIF5A/EIF5A/HIPK1/CD74/IFI16/DDX5	8
GO:0060562	BP	GO:0060562	epithelial tube morphogenesis	19/490	390/21261	0.00189830230260081	0.0337066322077508	0.0279914954580981	PFN1/PTCH1/RHOB/TGFB1/PPP1CA/SMAD4/ENG/PLXND1/WT1/SFRP1/RALA/CXCR4/TGFBR2/IFT57/ACVR1/PHACTR4/MDK/CLIC4/SPINT2	19
GO:0043516	BP	GO:0043516	regulation of DNA damage response, signal transduction by p53 class mediator	5/490	39/21261	0.00192171312941567	0.0338426283487669	0.0281044327382188	SIRT1/ZNHIT1/CD74/DDX5/SNAI2	5
GO:0046326	BP	GO:0046326	positive regulation of glucose import	5/490	39/21261	0.00192171312941567	0.0338426283487669	0.0281044327382188	NFE2L2/AKT1/MEF2A/PIK3R1/PTPN11	5
GO:2001235	BP	GO:2001235	positive regulation of apoptotic signaling pathway	11/490	170/21261	0.00201512837201979	0.0353428841410981	0.0293503122713086	SIRT1/TNFRSF12A/EIF5A/EIF5A/BCLAF1/PPP1CA/LTBR/BECN1/FAS/SFRP1/NCK1	11
GO:2000146	BP	GO:2000146	negative regulation of cell motility	20/490	424/21261	0.00212945762226139	0.0368346274274653	0.0305891226385869	OGT/RHOB/TGFB1/CLDN3/CORO1B/THY1/ARID4B/NFE2L2/ROBO1/DDT/DDT/CD74/AKT1/CALR/ENG/SFRP1/GJA1/KLF4/CLIC4/SPINT2	20
GO:0042306	BP	GO:0042306	regulation of protein import into nucleus	6/490	58/21261	0.00213447107969255	0.0368346274274653	0.0305891226385869	EP300/TGFB1/FLNA/PIK3R1/MDFIC/TRIM28	6
GO:0071604	BP	GO:0071604	transforming growth factor beta production	6/490	58/21261	0.00213447107969255	0.0368346274274653	0.0305891226385869	LRRC32/SMAD4/CD24/ITGAV/GATA6/CD2AP	6
GO:0072132	BP	GO:0072132	mesenchyme morphogenesis	6/490	58/21261	0.00213447107969255	0.0368346274274653	0.0305891226385869	SMAD4/ROBO1/ENG/TGFBR2/SNAI2/ACVR1	6
GO:0042307	BP	GO:0042307	positive regulation of protein import into nucleus	5/490	40/21261	0.00215526755660517	0.0370447387629297	0.0307636084921749	EP300/TGFB1/FLNA/PIK3R1/TRIM28	5
GO:0044242	BP	GO:0044242	cellular lipid catabolic process	14/490	251/21261	0.00216775876724415	0.0371109937165263	0.0308186295699629	AKT1/GDE1/NEU1/NEU1/NEU1/NEU1/NEU1/NEU1/NEU1/NEU1/ACAA2/SCP2/DECR1/ASAH1	14
GO:2001234	BP	GO:2001234	negative regulation of apoptotic signaling pathway	15/490	279/21261	0.00218695330054846	0.0372910251287966	0.0309681357095208	SIRT1/LMNA/IVNS1ABP/GSTP1/NFE2L2/CD74/AKT1/IFI6/NOC2L/ITGAV/ACAA2/HERPUD1/LGALS3/SNAI2/ACVR1	15
GO:0003205	BP	GO:0003205	cardiac chamber development	11/490	172/21261	0.0022088843405518	0.0373684094935082	0.0310323991482412	FKBP1A/TGFB1/SMAD4/ROBO1/TGFBR3/ENG/PLXND1/GATA6/CPE/TGFBR2/ACVR1	11
GO:0030509	BP	GO:0030509	BMP signaling pathway	11/490	172/21261	0.0022088843405518	0.0373684094935082	0.0310323991482412	PDCD4/SMAD4/PRMT1/TGFBR3/ENG/FKBP8/GATA6/SFRP1/DDX5/ACVR1/PELO	11
GO:0043122	BP	GO:0043122	regulation of canonical NF-kappaB signal transduction	16/490	308/21261	0.00223769646541147	0.0377073792622473	0.0313138948100923	SIRT1/FKBP1A/S100A13/S100A13/S100A4/GSTP1/ATP2C1/LTBR/CD74/FLNA/RORA/TRIM5/AKAP13/TRAF5/GJA1/PLK2	16
GO:0019058	BP	GO:0019058	viral life cycle	19/490	396/21261	0.00225252615668666	0.0378090034971976	0.031398288121578	HTATSF1/ISG15/CHMP1B/IFI27/IFI27/CD74/DEK/SIVA1/EPS15/ITGAV/BANF1/TRIM5/SMARCB1/SMARCB1/IFI16/CXCR4/DDX5/CAV2/TRIM28	19
GO:0001886	BP	GO:0001886	endothelial cell morphogenesis	3/490	12/21261	0.00229206967897737	0.0381745093432782	0.0317018205293076	COL18A1/COL18A1/CLIC4	3
GO:0071394	BP	GO:0071394	cellular response to testosterone stimulus	3/490	12/21261	0.00229206967897737	0.0381745093432782	0.0317018205293076	SIRT1/NCOA4/RWDD1	3
GO:0048008	BP	GO:0048008	platelet-derived growth factor receptor signaling pathway	6/490	59/21261	0.00233073869414095	0.0385546117551591	0.0320174745783446	TXNIP/PTPN12/HGS/PIK3C2A/PTPN11/PDGFRL	6
GO:0006473	BP	GO:0006473	protein acetylation	9/490	124/21261	0.00233283664331891	0.0385546117551591	0.0320174745783446	CREBBP/SIRT1/EP300/KAT2B/BLOC1S1/DEK/RUVBL1/HAT1/HAT1	9
GO:0010839	BP	GO:0010839	negative regulation of keratinocyte proliferation	4/490	25/21261	0.00240028756760719	0.0395173780766593	0.0328169988069706	PTCH1/IFT57/SNAI2/ZEB1	4
GO:0048545	BP	GO:0048545	response to steroid hormone	18/490	369/21261	0.00243657510567945	0.0399616917141397	0.0331859767306281	SIRT1/EP300/YWHAH/TGFB1/COL1A1/PGRMC2/NCOA4/FOSL2/IGFBP2/CALR/TXNIP/TRIP4/PKN1/SFRP1/DDX5/RWDD1/WBP2/ANXA1	18
GO:0043123	BP	GO:0043123	positive regulation of canonical NF-kappaB signal transduction	13/490	227/21261	0.00244887175676053	0.0400106537596959	0.0332266370038752	FKBP1A/S100A13/S100A13/S100A4/ATP2C1/LTBR/CD74/FLNA/TRIM5/AKAP13/TRAF5/GJA1/PLK2	13
GO:0030968	BP	GO:0030968	endoplasmic reticulum unfolded protein response	7/490	80/21261	0.00246844627613302	0.0400949102251628	0.0332966073425283	NFE2L2/DNAJC10/PPP1R15A/PIK3R1/HERPUD1/DNAJB9/NCK1	7
GO:0031400	BP	GO:0031400	negative regulation of protein modification process	22/490	491/21261	0.00247269053052552	0.0400949102251628	0.0332966073425283	SIRT1/OGT/FKBP1A/CDKN1B/PDCD4/IVNS1ABP/TGFB1/GSTP1/ISG15/THY1/FRY/DNAJC10/AKT1/EIF4G1/AIDA/ENG/FKBP8/PKN1/PPP1R15A/SFRP1/LGALS3/NCK1	22
GO:0001843	BP	GO:0001843	neural tube closure	8/490	102/21261	0.00248734841382159	0.0401809629104939	0.0333680693425216	PFN1/PTCH1/TGFB1/SFRP1/RALA/IFT57/PHACTR4/SPINT2	8
GO:0010952	BP	GO:0010952	positive regulation of peptidase activity	12/490	201/21261	0.00252218440193346	0.0405911100191313	0.0337086738519788	SIRT1/CLDN3/ROBO1/PDCD5/RCN3/FAS/PSME2/PSME2/MBP/IFI16/IFT57/ARL6IP5	12
GO:0032868	BP	GO:0032868	response to insulin	15/490	284/21261	0.00259104166786673	0.0415436792791915	0.034499729984557	SIRT1/OGT/KAT2B/VPS13C/COL1A1/USO1/STXBP3/AKT1/RAB8A/PIK3R1/CAV2/PIK3C2A/PTPN11/NCK1/INPPL1	15
GO:0003300	BP	GO:0003300	cardiac muscle hypertrophy	8/490	103/21261	0.00264378159816582	0.0420107673465207	0.0348876208137147	LMNA/PDE9A/SMAD4/ATP2A2/BECN1/IL6ST/GATA6/MEF2A	8
GO:0060606	BP	GO:0060606	tube closure	8/490	103/21261	0.00264378159816582	0.0420107673465207	0.0348876208137147	PFN1/PTCH1/TGFB1/SFRP1/RALA/IFT57/PHACTR4/SPINT2	8
GO:0003151	BP	GO:0003151	outflow tract morphogenesis	7/490	81/21261	0.00264950382846337	0.0420107673465207	0.0348876208137147	SMAD4/ROBO1/TGFBR3/ENG/PLXND1/GATA6/TGFBR2	7
GO:0140467	BP	GO:0140467	integrated stress response signaling	5/490	42/21261	0.00268340678564605	0.0422366262194911	0.0350751841270102	JUNB/NFE2L2/PPP1R15A/JUN/NCK1	5
GO:1905898	BP	GO:1905898	positive regulation of response to endoplasmic reticulum stress	5/490	42/21261	0.00268340678564605	0.0422366262194911	0.0350751841270102	SIRT1/NFE2L2/PIK3R1/HERPUD1/NCK1	5
GO:0006123	BP	GO:0006123	mitochondrial electron transport, cytochrome c to oxygen	4/490	26/21261	0.0027856580125633	0.0435271726544891	0.0361469116271372	COX7B/COX6A1/COX6C/COX8A	4
GO:0060391	BP	GO:0060391	positive regulation of SMAD protein signal transduction	4/490	26/21261	0.0027856580125633	0.0435271726544891	0.0361469116271372	TGFB1/SMAD4/TGFBR2/ACVR1	4
GO:0018394	BP	GO:0018394	peptidyl-lysine acetylation	7/490	82/21261	0.00284058673750152	0.0442246420690001	0.0367261214345162	CREBBP/SIRT1/EP300/KAT2B/BLOC1S1/DEK/RUVBL1	7
GO:0140694	BP	GO:0140694	non-membrane-bounded organelle assembly	21/490	466/21261	0.00287045200862074	0.0445282753828279	0.0369782721232161	CIRBP/KAT2B/SMC3/SMAD4/CHMP1B/MYL9/FLNA/MEF2A/AKAP13/SMC1A/TNNT1/G3BP2/PLK2/TUBB/TUBB/TUBB/TUBB/TUBB/TUBB/TUBB/TUBB	21
GO:0036490	BP	GO:0036490	regulation of translation in response to endoplasmic reticulum stress	3/490	13/21261	0.0029290226766402	0.0452734188543991	0.0375970726005691	EIF4G1/PPP1R15A/NCK1	3
GO:0045862	BP	GO:0045862	positive regulation of proteolysis	19/490	406/21261	0.00296614286310516	0.0456828526263903	0.0379370847233598	SIRT1/OGT/DDA1/CLDN3/NFE2L2/ROBO1/PDCD5/RCN3/AKT1/FAS/PSME2/PSME2/MBP/MYH9/HERPUD1/IFI16/IFT57/ARL6IP5/S100A10	19
GO:0060412	BP	GO:0060412	ventricular septum morphogenesis	5/490	43/21261	0.00297993730717907	0.0457313950319588	0.0379773965087859	SMAD4/ROBO1/TGFBR3/TGFBR2/ACVR1	5
GO:0006906	BP	GO:0006906	vesicle fusion	9/490	129/21261	0.00304757346973937	0.0465511293211418	0.0386581405383611	GOSR1/USO1/CHMP1B/SNAP23/YIPF5/RAB8A/BET1/CAV2/ANXA1	9
GO:0045930	BP	GO:0045930	negative regulation of mitotic cell cycle	15/490	289/21261	0.0030550194248457	0.0465511293211418	0.0386581405383611	CDKN1B/CDK2AP2/BTG3/BTG3/DYNC1LI1/KLF4/ACVR1/PPP1R10/PPP1R10/PPP1R10/PPP1R10/PPP1R10/PPP1R10/PPP1R10/PLK2	15
GO:0002064	BP	GO:0002064	epithelial cell development	13/490	233/21261	0.00306634834050878	0.0465586530712588	0.0386643885970793	CLDN3/ATRX/ARID4B/FOSL2/FLNA/AKT1/IL6ST/CXCR4/COL18A1/COL18A1/CLIC4/SPINT2/RAP1A	13
GO:0030336	BP	GO:0030336	negative regulation of cell migration	19/490	408/21261	0.00312945604169092	0.0473495514476967	0.0393211859945597	OGT/RHOB/TGFB1/CLDN3/CORO1B/THY1/ARID4B/NFE2L2/ROBO1/DDT/DDT/CD74/AKT1/CALR/ENG/SFRP1/GJA1/KLF4/CLIC4	19
GO:0014897	BP	GO:0014897	striated muscle hypertrophy	8/490	106/21261	0.00315957000362304	0.0476207700801525	0.0395464180815788	LMNA/PDE9A/SMAD4/ATP2A2/BECN1/IL6ST/GATA6/MEF2A	8
GO:0045786	BP	GO:0045786	negative regulation of cell cycle	21/490	470/21261	0.00317021464482956	0.0476207700801525	0.0395464180815788	SIRT1/RHOB/KAT2B/CDKN1B/CDK2AP2/TGFB1/ATRX/BTG3/BTG3/DYNC1LI1/KLF4/PTPN11/ACVR1/PPP1R10/PPP1R10/PPP1R10/PPP1R10/PPP1R10/PPP1R10/PPP1R10/PLK2	21
GO:0001763	BP	GO:0001763	morphogenesis of a branching structure	13/490	234/21261	0.00318062858110397	0.0476207700801525	0.0395464180815788	PTCH1/PPP1CA/SMAD4/ENG/PLXND1/WT1/SFRP1/TGFBR2/SNAI2/ACVR1/MDK/CLIC4/SPINT2	13
GO:0003231	BP	GO:0003231	cardiac ventricle development	9/490	130/21261	0.00320927873997052	0.0477476079232153	0.0396517499013265	FKBP1A/TGFB1/SMAD4/ROBO1/TGFBR3/ENG/CPE/TGFBR2/ACVR1	9
GO:0036296	BP	GO:0036296	response to increased oxygen levels	4/490	27/21261	0.00321132387475197	0.0477476079232153	0.0396517499013265	COL1A1/FAS/PDPN/BNIP3	4
GO:0003179	BP	GO:0003179	heart valve morphogenesis	6/490	63/21261	0.00325414315586449	0.0482174246232749	0.0400419067091856	TGFB1/SMAD4/ROBO1/TGFBR2/SNAI2/ACVR1	6
GO:0071383	BP	GO:0071383	cellular response to steroid hormone stimulus	13/490	235/21261	0.00329835353810908	0.0483875629745687	0.0401831972082819	SIRT1/EP300/YWHAH/PGRMC2/NCOA4/CALR/TRIP4/PKN1/SFRP1/DDX5/RWDD1/WBP2/ANXA1	13
GO:0030513	BP	GO:0030513	positive regulation of BMP signaling pathway	5/490	44/21261	0.00329940794776556	0.0483875629745687	0.0401831972082819	SMAD4/ENG/FKBP8/GATA6/PELO	5
GO:0046688	BP	GO:0046688	response to copper ion	5/490	44/21261	0.00329940794776556	0.0483875629745687	0.0401831972082819	NFE2L2/BECN1/LOXL2/HSF1/HSF1	5
GO:0007249	BP	GO:0007249	canonical NF-kappaB signal transduction	17/490	350/21261	0.00331601556854125	0.048465710537489	0.0402480944409411	SIRT1/FKBP1A/S100A13/S100A13/S100A4/GSTP1/ATP2C1/LTBR/CD74/FLNA/AKT1/RORA/TRIM5/AKAP13/TRAF5/GJA1/PLK2	17
GO:0071887	BP	GO:0071887	leukocyte apoptotic process	9/490	131/21261	0.00337766540750176	0.049033203567686	0.0407193660434956	SIRT1/CD74/AKT1/KDELR1/FAS/NOC2L/PKN1/LGALS3/ANXA1	9
GO:0090174	BP	GO:0090174	organelle membrane fusion	9/490	131/21261	0.00337766540750176	0.049033203567686	0.0407193660434956	GOSR1/USO1/CHMP1B/SNAP23/YIPF5/RAB8A/BET1/CAV2/ANXA1	9
GO:0098803	CC	GO:0098803	respiratory chain complex	22/500	107/22568	1.71046216261133e-15	9.08255408346614e-13	6.89586324505408e-13	COX7B/NDUFS8/UQCRQ/UQCRC2/NDUFV2/COX6A1/COX6C/NDUFB7/NDUFA3/NDUFA3/NDUFA3/NDUFA3/NDUFA3/NDUFA3/NDUFA3/NDUFA3/NDUFA3/NDUFA3/NDUFB11/COX8A/NDUFA4L2/NDUFA5	22
GO:0005746	CC	GO:0005746	mitochondrial respirasome	22/500	111/22568	3.86542870000616e-15	1.02627131985164e-12	7.79189048474927e-13	COX7B/NDUFS8/UQCRQ/UQCRC2/NDUFV2/COX6A1/COX6C/NDUFB7/NDUFA3/NDUFA3/NDUFA3/NDUFA3/NDUFA3/NDUFA3/NDUFA3/NDUFA3/NDUFA3/NDUFA3/NDUFB11/COX8A/NDUFA4L2/NDUFA5	22
GO:0070469	CC	GO:0070469	respirasome	22/500	119/22568	1.78048935054917e-14	3.15146615047203e-12	2.3927277938959e-12	COX7B/NDUFS8/UQCRQ/UQCRC2/NDUFV2/COX6A1/COX6C/NDUFB7/NDUFA3/NDUFA3/NDUFA3/NDUFA3/NDUFA3/NDUFA3/NDUFA3/NDUFA3/NDUFA3/NDUFA3/NDUFB11/COX8A/NDUFA4L2/NDUFA5	22
GO:0005747	CC	GO:0005747	mitochondrial respiratory chain complex I	15/500	65/22568	9.26904469615411e-12	8.20310455609638e-10	6.22814757653864e-10	NDUFS8/NDUFV2/NDUFB7/NDUFA3/NDUFA3/NDUFA3/NDUFA3/NDUFA3/NDUFA3/NDUFA3/NDUFA3/NDUFA3/NDUFA3/NDUFB11/NDUFA5	15
GO:0030964	CC	GO:0030964	NADH dehydrogenase complex	15/500	65/22568	9.26904469615411e-12	8.20310455609638e-10	6.22814757653864e-10	NDUFS8/NDUFV2/NDUFB7/NDUFA3/NDUFA3/NDUFA3/NDUFA3/NDUFA3/NDUFA3/NDUFA3/NDUFA3/NDUFA3/NDUFA3/NDUFB11/NDUFA5	15
GO:0045271	CC	GO:0045271	respiratory chain complex I	15/500	65/22568	9.26904469615411e-12	8.20310455609638e-10	6.22814757653864e-10	NDUFS8/NDUFV2/NDUFB7/NDUFA3/NDUFA3/NDUFA3/NDUFA3/NDUFA3/NDUFA3/NDUFA3/NDUFA3/NDUFA3/NDUFA3/NDUFB11/NDUFA5	15
GO:0072357	CC	GO:0072357	PTW/PP1 phosphatase complex	8/500	13/22568	6.41209051581275e-11	4.86402866270938e-09	3.69297844745306e-09	PPP1CA/PPP1R10/PPP1R10/PPP1R10/PPP1R10/PPP1R10/PPP1R10/PPP1R10	8
GO:0000164	CC	GO:0000164	protein phosphatase type 1 complex	10/500	26/22568	1.00712151856081e-10	6.68476907944739e-09	5.07536238958936e-09	PPP1CA/PPP1R15A/NCK1/PPP1R10/PPP1R10/PPP1R10/PPP1R10/PPP1R10/PPP1R10/PPP1R10	10
GO:0098800	CC	GO:0098800	inner mitochondrial membrane protein complex	22/500	183/22568	1.32138564428472e-10	7.79617530127982e-09	5.91918949428124e-09	COX7B/NDUFS8/UQCRQ/UQCRC2/NDUFV2/COX6A1/COX6C/NDUFB7/NDUFA3/NDUFA3/NDUFA3/NDUFA3/NDUFA3/NDUFA3/NDUFA3/NDUFA3/NDUFA3/NDUFA3/NDUFB11/COX8A/NDUFA4L2/NDUFA5	22
GO:0005775	CC	GO:0005775	vacuolar lumen	23/500	216/22568	5.79380162467764e-10	3.07650866270383e-08	2.33581686552793e-08	GNS/CD74/TPP1/NEU1/NEU1/NEU1/NEU1/NEU1/NEU1/NEU1/NEU1/SDC2/AGRN/LAMP2/ASAH1/TUBB/TUBB/TUBB/TUBB/TUBB/TUBB/TUBB/TUBB	23
GO:1990204	CC	GO:1990204	oxidoreductase complex	19/500	155/22568	1.74078654116517e-09	8.40325139417005e-08	6.38010761020345e-08	NDUFS8/UQCRQ/CYBA/UQCRC2/NDUFV2/OGDH/NDUFB7/NDUFA3/NDUFA3/NDUFA3/NDUFA3/NDUFA3/NDUFA3/NDUFA3/NDUFA3/NDUFA3/NDUFA3/NDUFB11/NDUFA5	19
GO:0005641	CC	GO:0005641	nuclear envelope lumen	8/500	18/22568	1.97712233346156e-09	8.7487663255674e-08	6.64243731329629e-08	TUBB/TUBB/TUBB/TUBB/TUBB/TUBB/TUBB/TUBB	8
GO:1990726	CC	GO:1990726	Lsm1-7-Pat1 complex	6/500	10/22568	2.23562350663801e-08	9.13166216942142e-07	6.93314820277213e-07	LSM2/LSM2/LSM2/LSM2/LSM2/LSM2	6
GO:0043202	CC	GO:0043202	lysosomal lumen	15/500	120/22568	6.92602711340884e-08	2.6269431408715e-06	1.99448750709443e-06	GNS/CD74/TPP1/NEU1/NEU1/NEU1/NEU1/NEU1/NEU1/NEU1/NEU1/SDC2/AGRN/LAMP2/ASAH1	15
GO:0120115	CC	GO:0120115	Lsm2-8 complex	6/500	12/22568	9.47158009136101e-08	3.3529393523418e-06	2.54569485964299e-06	LSM2/LSM2/LSM2/LSM2/LSM2/LSM2	6
GO:0035770	CC	GO:0035770	ribonucleoprotein granule	24/500	312/22568	1.45679991513722e-07	4.83475471836164e-06	3.67075241774707e-06	PNRC2/CIRBP/EIF4G1/TRIM5/LSM2/LSM2/LSM2/LSM2/LSM2/LSM2/EID1/CARHSP1/HSF1/HSF1/CDK9/G3BP2/TUBB/TUBB/TUBB/TUBB/TUBB/TUBB/TUBB/TUBB	24
GO:0098798	CC	GO:0098798	mitochondrial protein-containing complex	25/500	339/22568	1.79566373313611e-07	5.60880848408984e-06	4.25844711944972e-06	COX7B/NDUFS8/UQCRQ/UQCRC2/NDUFV2/COX6A1/COX6C/NDUFB7/NDUFA3/NDUFA3/NDUFA3/NDUFA3/NDUFA3/NDUFA3/NDUFA3/NDUFA3/NDUFA3/NDUFA3/NDUFB11/MRPL4/COX8A/NDUFA4L2/NDUFA5/MRPS34/MRPL11	25
GO:0036464	CC	GO:0036464	cytoplasmic ribonucleoprotein granule	22/500	293/22568	7.25464153848486e-07	2.14011925385303e-05	1.62487000540333e-05	PNRC2/CIRBP/EIF4G1/TRIM5/LSM2/LSM2/LSM2/LSM2/LSM2/LSM2/EID1/CARHSP1/CDK9/G3BP2/TUBB/TUBB/TUBB/TUBB/TUBB/TUBB/TUBB/TUBB	22
GO:0008287	CC	GO:0008287	protein serine/threonine phosphatase complex	10/500	63/22568	1.1625530730783e-06	3.2490299042346e-05	2.46680236558996e-05	PPP1CA/PPP1R15A/NCK1/PPP1R10/PPP1R10/PPP1R10/PPP1R10/PPP1R10/PPP1R10/PPP1R10	10
GO:0034774	CC	GO:0034774	secretory granule lumen	25/500	381/22568	1.56027770558265e-06	3.84470377250809e-05	2.91906342525641e-05	S100A11/LCN2/TGFB1/GSTP1/GNS/VWF/NEU1/NEU1/NEU1/NEU1/NEU1/NEU1/NEU1/NEU1/VEGFB/DERA/TUBB/TUBB/TUBB/TUBB/TUBB/TUBB/TUBB/TUBB/FAM3C	25
GO:1903293	CC	GO:1903293	phosphatase complex	10/500	65/22568	1.56515824610894e-06	3.84470377250809e-05	2.91906342525641e-05	PPP1CA/PPP1R15A/NCK1/PPP1R10/PPP1R10/PPP1R10/PPP1R10/PPP1R10/PPP1R10/PPP1R10	10
GO:0031252	CC	GO:0031252	cell leading edge	28/500	461/22568	1.70260377192731e-06	3.84470377250809e-05	2.91906342525641e-05	S100A11/S100A6/PSD3/SH3BGRL3/SYNE2/NME1/PDE9A/CORO1B/CAPG/SPTBN1/THY1/ABI1/MACF1/TLN1/AKT1/EPS8/ITGAV/MYH9/PLXND1/PDPN/CDC42BPB/CXCR4/CD2AP/GBF1/FAP/RAB22A/PHACTR4/INPPL1	28
GO:0016363	CC	GO:0016363	nuclear matrix	14/500	134/22568	1.72722508089909e-06	3.84470377250809e-05	2.91906342525641e-05	MORC3/ATXN1/SMC3/LMNA/RUVBL1/SMC1A/SMARCB1/SMARCB1/HAT1/HAT1/S100A10/CLIC4/AKAP8L/ATN1	14
GO:0060205	CC	GO:0060205	cytoplasmic vesicle lumen	25/500	384/22568	1.79669686231629e-06	3.84470377250809e-05	2.91906342525641e-05	S100A11/LCN2/TGFB1/GSTP1/GNS/VWF/NEU1/NEU1/NEU1/NEU1/NEU1/NEU1/NEU1/NEU1/VEGFB/DERA/TUBB/TUBB/TUBB/TUBB/TUBB/TUBB/TUBB/TUBB/FAM3C	25
GO:0098857	CC	GO:0098857	membrane microdomain	23/500	334/22568	1.81320697889331e-06	3.84470377250809e-05	2.91906342525641e-05	PTCH1/TUBA1C/THY1/TPP1/CD24/FAS/CAPN2/IL6ST/PDPN/SERPINH1/TGFBR2/LAMP2/CAV2/GJA1/S100A10/TUBB/TUBB/TUBB/TUBB/TUBB/TUBB/TUBB/TUBB	23
GO:0031983	CC	GO:0031983	vesicle lumen	25/500	385/22568	1.88252915414709e-06	3.84470377250809e-05	2.91906342525641e-05	S100A11/LCN2/TGFB1/GSTP1/GNS/VWF/NEU1/NEU1/NEU1/NEU1/NEU1/NEU1/NEU1/NEU1/VEGFB/DERA/TUBB/TUBB/TUBB/TUBB/TUBB/TUBB/TUBB/TUBB/FAM3C	25
GO:0071013	CC	GO:0071013	catalytic step 2 spliceosome	12/500	102/22568	2.72015153516811e-06	5.34963135249728e-05	4.0616687640132e-05	SNRPF/LSM2/LSM2/LSM2/LSM2/LSM2/LSM2/RALY/DDX5/XAB2/BCAS2/SNRPD2	12
GO:0045121	CC	GO:0045121	membrane raft	22/500	333/22568	5.90886897643591e-06	0.00011205747951741	8.50788277434193e-05	PTCH1/TUBA1C/THY1/TPP1/CD24/FAS/CAPN2/IL6ST/PDPN/SERPINH1/TGFBR2/CAV2/GJA1/S100A10/TUBB/TUBB/TUBB/TUBB/TUBB/TUBB/TUBB/TUBB	22
GO:0046540	CC	GO:0046540	U4/U6 x U5 tri-snRNP complex	9/500	60/22568	6.48690487392208e-06	0.000114818216268421	8.71748970776195e-05	SNRPF/LSM2/LSM2/LSM2/LSM2/LSM2/LSM2/RBM42/SNRPD2	9
GO:0097526	CC	GO:0097526	spliceosomal tri-snRNP complex	9/500	60/22568	6.48690487392208e-06	0.000114818216268421	8.71748970776195e-05	SNRPF/LSM2/LSM2/LSM2/LSM2/LSM2/LSM2/RBM42/SNRPD2	9
GO:0005681	CC	GO:0005681	spliceosomal complex	18/500	241/22568	7.92072022270974e-06	0.000135674272201899	0.000103009706122167	HNRNPH3/RBM5/CIRBP/HTATSF1/IVNS1ABP/SNRPF/LSM2/LSM2/LSM2/LSM2/LSM2/LSM2/RALY/DDX5/XAB2/BCAS2/LGALS3/SNRPD2	18
GO:0005688	CC	GO:0005688	U6 snRNP	6/500	23/22568	8.4082521489302e-06	0.000139524434096311	0.000105932913586851	LSM2/LSM2/LSM2/LSM2/LSM2/LSM2	6
GO:0001726	CC	GO:0001726	ruffle	16/500	197/22568	8.82189228808436e-06	0.000141952266817357	0.000107776227953311	S100A11/S100A6/PSD3/SH3BGRL3/NME1/PDE9A/CAPG/MACF1/TLN1/EPS8/ITGAV/MYH9/PDPN/CD2AP/FAP/RAB22A	16
GO:0034399	CC	GO:0034399	nuclear periphery	14/500	159/22568	1.28317216456492e-05	0.000200401299818816	0.000152153231897326	MORC3/ATXN1/SMC3/LMNA/RUVBL1/SMC1A/SMARCB1/SMARCB1/HAT1/HAT1/S100A10/CLIC4/AKAP8L/ATN1	14
GO:0031970	CC	GO:0031970	organelle envelope lumen	11/500	101/22568	1.49242320368399e-05	0.000226421920330342	0.000171909199101043	NBR1/BLOC1S1/NDUFB7/TUBB/TUBB/TUBB/TUBB/TUBB/TUBB/TUBB/TUBB	11
GO:0000118	CC	GO:0000118	histone deacetylase complex	10/500	84/22568	1.6584562525485e-05	0.000244622297250903	0.000185727703136279	OGT/JMJD1C/CDK2AP2/CFDP1/ZNHIT1/ARID4B/RUVBL1/ANP32E/HDAC7/MTA1	10
GO:0005751	CC	GO:0005751	mitochondrial respiratory chain complex IV	6/500	26/22568	1.81241389476862e-05	0.000260105885978956	0.000197483505461275	COX7B/UQCRC2/COX6A1/COX6C/COX8A/NDUFA4L2	6
GO:0072686	CC	GO:0072686	mitotic spindle	16/500	211/22568	2.08050692834034e-05	0.0002907234681444	0.000220729682425028	KAT2B/SMC3/CAPG/MBIP/YPEL5/SMC1A/HSF1/HSF1/TUBB/TUBB/TUBB/TUBB/TUBB/TUBB/TUBB/TUBB	16
GO:0070069	CC	GO:0070069	cytochrome complex	7/500	42/22568	3.4626657423074e-05	0.000469195812527251	0.000356233514120204	COX7B/UQCRQ/UQCRC2/COX6A1/COX6C/COX8A/NDUFA4L2	7
GO:0045277	CC	GO:0045277	respiratory chain complex IV	6/500	29/22568	3.53443173278532e-05	0.000469195812527251	0.000356233514120204	COX7B/UQCRC2/COX6A1/COX6C/COX8A/NDUFA4L2	6
GO:1990351	CC	GO:1990351	transporter complex	25/500	464/22568	4.56266007447532e-05	0.000590920121840584	0.000448651812201296	NDUFS8/UQCRQ/FKBP1A/AKAP9/ATP6V0B/UQCRC2/NDUFV2/ATP10D/NDUFB7/NDUFA3/NDUFA3/NDUFA3/NDUFA3/NDUFA3/NDUFA3/NDUFA3/NDUFA3/NDUFA3/NDUFA3/NDUFB11/KCNJ2/EPS8/NDUFA5/OSTM1/CLIC4	25
GO:1902495	CC	GO:1902495	transmembrane transporter complex	24/500	437/22568	4.78317558468708e-05	0.00060473005606401	0.000459136904495026	NDUFS8/UQCRQ/FKBP1A/AKAP9/ATP6V0B/UQCRC2/NDUFV2/NDUFB7/NDUFA3/NDUFA3/NDUFA3/NDUFA3/NDUFA3/NDUFA3/NDUFA3/NDUFA3/NDUFA3/NDUFA3/NDUFB11/KCNJ2/EPS8/NDUFA5/OSTM1/CLIC4	24
GO:0005684	CC	GO:0005684	U2-type spliceosomal complex	11/500	115/22568	5.06130592402236e-05	0.000625012429222296	0.000474536149057665	HTATSF1/SNRPF/LSM2/LSM2/LSM2/LSM2/LSM2/LSM2/XAB2/BCAS2/SNRPD2	11
GO:0098687	CC	GO:0098687	chromosomal region	24/500	444/22568	6.13409641419942e-05	0.000740273908168158	0.000562047590104876	CBX1/KAT2B/SMC3/CFDP1/PPP1CA/ATRX/CHMP1B/CENPB/DYNC1LI1/SMC1A/SMARCB1/SMARCB1/HSF1/HSF1/HAT1/HAT1/PPP1R10/PPP1R10/PPP1R10/PPP1R10/PPP1R10/PPP1R10/PPP1R10/PLK2	24
GO:0070603	CC	GO:0070603	SWI/SNF superfamily-type complex	11/500	119/22568	6.92830756102046e-05	0.000817540292200414	0.000620711531197856	BPTF/CDK2AP2/SMARCA2/CFDP1/ZNHIT1/DEK/RUVBL1/ANP32E/SMARCB1/SMARCB1/MTA1	11
GO:0031258	CC	GO:0031258	lamellipodium membrane	5/500	22/22568	0.000100858090575821	0.0011642531759948	0.000883950770950557	SYNE2/ITGAV/PLXND1/PDPN/FAP	5
GO:0035580	CC	GO:0035580	specific granule lumen	9/500	85/22568	0.00011081475486283	0.00125197095387581	0.000950549856942084	LCN2/NEU1/NEU1/NEU1/NEU1/NEU1/NEU1/NEU1/NEU1	9
GO:0005925	CC	GO:0005925	focal adhesion	25/500	495/22568	0.000127208710969955	0.00140724636510513	0.00106844158555905	PFN1/SYNE2/RHOB/CORO1B/THY1/CAPN1/HMGA1/FLNA/TLN1/CALR/GNB2/PTPN12/DNM2/PI4KA/SNAP23/CAPN2/ENG/ITGAV/MYH9/RALA/CAV2/GJA1/FAP/ANXA5/ANXA1	25
GO:0000812	CC	GO:0000812	Swr1 complex	4/500	13/22568	0.00014519732971449	0.00154199564156789	0.0011707489953821	CFDP1/ZNHIT1/RUVBL1/ANP32E	4
GO:0034709	CC	GO:0034709	methylosome	4/500	13/22568	0.00014519732971449	0.00154199564156789	0.0011707489953821	ERH/PRMT1/SNRPF/SNRPD2	4
GO:0005819	CC	GO:0005819	spindle	24/500	472/22568	0.000156148309304329	0.0015858153827558	0.00120401881573094	CBX1/KAT2B/SMC3/CAPG/CHMP1B/FRY/AKT1/DYNC1LI1/MYH9/MBIP/YPEL5/SMC1A/HSF1/HSF1/PLK2/INPPL1/TUBB/TUBB/TUBB/TUBB/TUBB/TUBB/TUBB/TUBB	24
GO:0032587	CC	GO:0032587	ruffle membrane	10/500	109/22568	0.000156562414118877	0.0015858153827558	0.00120401881573094	PSD3/SH3BGRL3/NME1/PDE9A/MACF1/TLN1/EPS8/ITGAV/PDPN/FAP	10
GO:0031256	CC	GO:0031256	leading edge membrane	14/500	200/22568	0.000158282891310843	0.0015858153827558	0.00120401881573094	PSD3/SH3BGRL3/SYNE2/NME1/PDE9A/SPTBN1/THY1/MACF1/TLN1/EPS8/ITGAV/PLXND1/PDPN/FAP	14
GO:0071005	CC	GO:0071005	U2-type precatalytic spliceosome	8/500	72/22568	0.000189568651889998	0.00186409174358498	0.00141529812229764	SNRPF/LSM2/LSM2/LSM2/LSM2/LSM2/LSM2/SNRPD2	8
GO:0071011	CC	GO:0071011	precatalytic spliceosome	8/500	74/22568	0.000229679113155564	0.00221744743792008	0.00168358086772404	SNRPF/LSM2/LSM2/LSM2/LSM2/LSM2/LSM2/SNRPD2	8
GO:0005801	CC	GO:0005801	cis-Golgi network	9/500	95/22568	0.000260270705427601	0.00246792401039386	0.00187375338681901	AKAP9/GOSR1/ATP2C1/TMED10/KDELR1/PIK3R1/GBF1/MAN2A1/TMED5	9
GO:0042581	CC	GO:0042581	specific granule	14/500	213/22568	0.000303344739252481	0.00282589572882574	0.00214554081502678	CYBA/LCN2/STXBP3/SNAP23/ITGAV/NEU1/NEU1/NEU1/NEU1/NEU1/NEU1/NEU1/NEU1/RAP1A	14
GO:0097525	CC	GO:0097525	spliceosomal snRNP complex	10/500	119/22568	0.000321108162678541	0.0029257804282235	0.00222137754784339	HTATSF1/SNRPF/LSM2/LSM2/LSM2/LSM2/LSM2/LSM2/RBM42/SNRPD2	10
GO:0062023	CC	GO:0062023	collagen-containing extracellular matrix	23/500	466/22568	0.000325086714247055	0.0029257804282235	0.00222137754784339	S100A6/S100A4/COL4A2/LOXL1/TGFB1/COL1A1/COL6A2/LOXL2/MFGE8/CALR/VWF/SERPINH1/SFRP1/SDC2/COL18A1/COL18A1/AGRN/LGALS3/ANXA5/S100A10/ANXA4/MDK/ANXA1	23
GO:0000791	CC	GO:0000791	euchromatin	7/500	62/22568	0.000431243178832825	0.0038165021326705	0.00289765153496442	SIRT1/EXOSC4/HSF1/HSF1/JUN/KLF4/TRIM28	7
GO:0045171	CC	GO:0045171	intercellular bridge	9/500	104/22568	0.000510924320713367	0.00444755433276718	0.00337677333620741	KRR1/TUBB/TUBB/TUBB/TUBB/TUBB/TUBB/TUBB/TUBB	9
GO:0101031	CC	GO:0101031	protein folding chaperone complex	6/500	48/22568	0.000639904349354198	0.0054637329185118	0.0041482995495887	CCT5/RUVBL1/STIP1/CCDC47/HSF1/HSF1	6
GO:0030532	CC	GO:0030532	small nuclear ribonucleoprotein complex	10/500	130/22568	0.000648239498806485	0.0054637329185118	0.0041482995495887	HTATSF1/SNRPF/LSM2/LSM2/LSM2/LSM2/LSM2/LSM2/RBM42/SNRPD2	10
GO:1904949	CC	GO:1904949	ATPase complex	12/500	179/22568	0.000674115187924869	0.00559304944981414	0.00424648218709251	BPTF/CDK2AP2/ATP6V0B/SMARCA2/CFDP1/ZNHIT1/DEK/RUVBL1/ANP32E/SMARCB1/SMARCB1/MTA1	12
GO:0000792	CC	GO:0000792	heterochromatin	8/500	87/22568	0.00069347425509373	0.00566515122238109	0.00430122493442751	SIRT1/CBX1/ATRX/HMGA1/CENPB/HSF1/HSF1/TRIM28	8
GO:0035578	CC	GO:0035578	azurophil granule lumen	9/500	109/22568	0.000719528366505072	0.00578893276688171	0.00439520517338824	GNS/TUBB/TUBB/TUBB/TUBB/TUBB/TUBB/TUBB/TUBB	9
GO:1905368	CC	GO:1905368	peptidase complex	10/500	140/22568	0.00114818665297564	0.0090998076526875	0.00690896289221788	ADRM1/KAT2B/CAPN1/PSME2/PSME2/CAPN2/SEC11A/CFH/FAP/SPCS2	10
GO:0000228	CC	GO:0000228	nuclear chromosome	14/500	245/22568	0.00120433144133255	0.00940441169628801	0.00714023130077968	OGT/SMC3/CFDP1/ZNHIT1/ATRX/ADD3/ARID4B/RUVBL1/SMC1A/ANP32E/SMARCB1/SMARCB1/JUN/POLD2	14
GO:0000779	CC	GO:0000779	condensed chromosome, centromeric region	12/500	195/22568	0.00141669928356576	0.0107777434677947	0.008182923477382	KAT2B/CFDP1/ATRX/CHMP1B/CENPB/DYNC1LI1/SMC1A/SMARCB1/SMARCB1/HSF1/HSF1/PLK2	12
GO:0120114	CC	GO:0120114	Sm-like protein family complex	10/500	144/22568	0.00142079480743056	0.0107777434677947	0.008182923477382	HTATSF1/SNRPF/LSM2/LSM2/LSM2/LSM2/LSM2/LSM2/RBM42/SNRPD2	10
GO:0140092	CC	GO:0140092	bBAF complex	3/500	11/22568	0.00156211717530606	0.0116828763392608	0.00887013903843172	SMARCA2/SMARCB1/SMARCB1	3
GO:0000781	CC	GO:0000781	chromosome, telomeric region	12/500	199/22568	0.00168226873268932	0.0123197825348131	0.00935370544322217	CBX1/PPP1CA/ATRX/HAT1/HAT1/PPP1R10/PPP1R10/PPP1R10/PPP1R10/PPP1R10/PPP1R10/PPP1R10	12
GO:0000932	CC	GO:0000932	P-body	9/500	123/22568	0.00169368008482365	0.0123197825348131	0.00935370544322217	PNRC2/TRIM5/LSM2/LSM2/LSM2/LSM2/LSM2/LSM2/CARHSP1	9
GO:0016327	CC	GO:0016327	apicolateral plasma membrane	4/500	24/22568	0.00177884537102396	0.0125942252268496	0.00956207406459196	MPDZ/CLDN3/CLDN7/CLDN7	4
GO:0030867	CC	GO:0030867	rough endoplasmic reticulum membrane	4/500	24/22568	0.00177884537102396	0.0125942252268496	0.00956207406459196	SSR4/SEC61G/CCDC47/PLOD1	4
GO:0097431	CC	GO:0097431	mitotic spindle pole	5/500	40/22568	0.00181602214653328	0.0126882599974891	0.00963346928147154	SMC3/YPEL5/SMC1A/HSF1/HSF1	5
GO:0005766	CC	GO:0005766	primary lysosome	11/500	177/22568	0.00204280422316505	0.0139067825961621	0.0105586237175737	GNS/SNAP23/LAMP2/TUBB/TUBB/TUBB/TUBB/TUBB/TUBB/TUBB/TUBB	11
GO:0042582	CC	GO:0042582	azurophil granule	11/500	177/22568	0.00204280422316505	0.0139067825961621	0.0105586237175737	GNS/SNAP23/LAMP2/TUBB/TUBB/TUBB/TUBB/TUBB/TUBB/TUBB/TUBB	11
GO:0045335	CC	GO:0045335	phagocytic vesicle	12/500	204/22568	0.00207050048128257	0.013916908298241	0.0105663115833607	CYBA/ATP6V0B/STXBP3/BECN1/CALR/DNM2/SNAP23/ITGAV/HGS/RAB8A/LAMP2/RAB22A	12
GO:0000793	CC	GO:0000793	condensed chromosome	15/500	296/22568	0.00265585114009607	0.0176282119423876	0.0133840919296946	KAT2B/SMC3/CFDP1/ATRX/ADD3/CHMP1B/CENPB/DYNC1LI1/BANF1/SMC1A/SMARCB1/SMARCB1/HSF1/HSF1/PLK2	15
GO:0034708	CC	GO:0034708	methyltransferase complex	8/500	110/22568	0.00313125857753798	0.0205271395638601	0.0155850816789739	ERH/WTAP/PRMT1/SNRPF/EED/RUVBL1/SNRPD2/KDM6B	8
GO:0000775	CC	GO:0000775	chromosome, centromeric region	14/500	277/22568	0.00371662852034014	0.024067435906105	0.0182730259729175	CBX1/KAT2B/SMC3/CFDP1/ATRX/CHMP1B/CENPB/DYNC1LI1/SMC1A/SMARCB1/SMARCB1/HSF1/HSF1/PLK2	14
GO:0030027	CC	GO:0030027	lamellipodium	12/500	220/22568	0.0038320452932719	0.02451585603286	0.0186134856984545	SYNE2/CORO1B/CAPG/ABI1/AKT1/ITGAV/PLXND1/PDPN/CDC42BPB/FAP/PHACTR4/INPPL1	12
GO:0035060	CC	GO:0035060	brahma complex	3/500	15/22568	0.00403283855387053	0.0251933796718265	0.019127890602259	SMARCA2/SMARCB1/SMARCB1	3
GO:0071564	CC	GO:0071564	npBAF complex	3/500	15/22568	0.00403283855387053	0.0251933796718265	0.019127890602259	SMARCA2/SMARCB1/SMARCB1	3
GO:0005942	CC	GO:0005942	phosphatidylinositol 3-kinase complex	4/500	30/22568	0.00413185564079727	0.0255118063402715	0.0193696537383764	BECN1/PIK3R1/PIK3C2A/SOCS2	4
GO:0090575	CC	GO:0090575	RNA polymerase II transcription regulator complex	14/500	281/22568	0.00421667496364576	0.0257362575367345	0.0195400666796894	DRAP1/TLE4/JUNB/SMAD4/NFE2L2/HMGA1/MED21/FOSL2/TRIP4/JUND/MED4/JUN/TRIM28/S100A10	14
GO:0071007	CC	GO:0071007	U2-type catalytic step 2 spliceosome	4/500	31/22568	0.00466217734608703	0.0281320019405933	0.0213590182242982	SNRPF/XAB2/BCAS2/SNRPD2	4
GO:0019908	CC	GO:0019908	nuclear cyclin-dependent protein kinase holoenzyme complex	3/500	16/22568	0.00488259246177471	0.0291309730022738	0.022117479749967	CCNT2/CCNC/CDK9	3
GO:0071565	CC	GO:0071565	nBAF complex	3/500	17/22568	0.00583233768241152	0.034410792326228	0.0261261442381709	SMARCA2/SMARCB1/SMARCB1	3
GO:0000307	CC	GO:0000307	cyclin-dependent protein kinase holoenzyme complex	5/500	55/22568	0.00732590591159444	0.0427478685610621	0.0324560088391055	CCNT2/CKS2/CCNG2/CCNC/CDK9	5
GO:0005791	CC	GO:0005791	rough endoplasmic reticulum	5/500	56/22568	0.00790109532015811	0.0450270757336943	0.0341864803370104	SSR4/SEC61G/RPN1/CCDC47/PLOD1	5
GO:0097346	CC	GO:0097346	INO80-type complex	4/500	36/22568	0.00800265805273487	0.0450270757336943	0.0341864803370104	CFDP1/ZNHIT1/RUVBL1/ANP32E	4
GO:0005797	CC	GO:0005797	Golgi medial cisterna	3/500	19/22568	0.0080431305411224	0.0450270757336943	0.0341864803370104	GOSR1/YIPF2/MAN2A1	3
GO:0140534	CC	GO:0140534	endoplasmic reticulum protein-containing complex	9/500	156/22568	0.0081311245267702	0.0450270757336943	0.0341864803370104	SSR4/FKBP1A/SEC61G/RPN1/DNAJC10/CALR/SEC11A/GANAB/SPCS2	9
GO:0000776	CC	GO:0000776	kinetochore	10/500	184/22568	0.00814048826823851	0.0450270757336943	0.0341864803370104	KAT2B/CFDP1/CHMP1B/DYNC1LI1/SMC1A/SMARCB1/SMARCB1/HSF1/HSF1/PLK2	10
GO:0005788	CC	GO:0005788	endoplasmic reticulum lumen	15/500	337/22568	0.00860148549667231	0.0470864824611649	0.0357500699427617	CALU/COL4A2/CST3/COL1A1/COL6A2/MFGE8/RCN3/DNAJC10/CALR/SERPINH1/SDC2/COL18A1/COL18A1/GANAB/DNAJB9	15
GO:0042470	CC	GO:0042470	melanosome	8/500	131/22568	0.00887077231846414	0.0475795969808531	0.0361244635616349	CALU/BACE2/RPN1/CAPG/TPP1/TMED10/GANAB/SYPL1	8
GO:0048770	CC	GO:0048770	pigment granule	8/500	131/22568	0.00887077231846414	0.0475795969808531	0.0361244635616349	CALU/BACE2/RPN1/CAPG/TPP1/TMED10/GANAB/SYPL1	8
GO:0005793	CC	GO:0005793	endoplasmic reticulum-Golgi intermediate compartment	9/500	159/22568	0.00915437357256645	0.0486097236703278	0.0369065797715047	ROBO1/CALR/TMED10/KDELR1/SERPINH1/BET1/GBF1/NUCB2/TMED5	9
GO:0008137	MF	GO:0008137	NADH dehydrogenase (ubiquinone) activity	14/495	56/21059	3.08014867663767e-11	4.19340824667738e-09	3.48419117046993e-09	NDUFS8/NDUFV2/NDUFB7/NDUFA3/NDUFA3/NDUFA3/NDUFA3/NDUFA3/NDUFA3/NDUFA3/NDUFA3/NDUFA3/NDUFA3/NDUFA5	14
GO:0050136	MF	GO:0050136	NADH dehydrogenase (quinone) activity	14/495	57/21059	3.99610223126271e-11	4.19340824667738e-09	3.48419117046993e-09	NDUFS8/NDUFV2/NDUFB7/NDUFA3/NDUFA3/NDUFA3/NDUFA3/NDUFA3/NDUFA3/NDUFA3/NDUFA3/NDUFA3/NDUFA3/NDUFA5	14
GO:0004308	MF	GO:0004308	exo-alpha-sialidase activity	8/495	12/21059	4.01557561241336e-11	4.19340824667738e-09	3.48419117046993e-09	NEU1/NEU1/NEU1/NEU1/NEU1/NEU1/NEU1/NEU1	8
GO:0016997	MF	GO:0016997	alpha-sialidase activity	8/495	12/21059	4.01557561241336e-11	4.19340824667738e-09	3.48419117046993e-09	NEU1/NEU1/NEU1/NEU1/NEU1/NEU1/NEU1/NEU1	8
GO:0052794	MF	GO:0052794	exo-alpha-(2->3)-sialidase activity	8/495	12/21059	4.01557561241336e-11	4.19340824667738e-09	3.48419117046993e-09	NEU1/NEU1/NEU1/NEU1/NEU1/NEU1/NEU1/NEU1	8
GO:0052795	MF	GO:0052795	exo-alpha-(2->6)-sialidase activity	8/495	12/21059	4.01557561241336e-11	4.19340824667738e-09	3.48419117046993e-09	NEU1/NEU1/NEU1/NEU1/NEU1/NEU1/NEU1/NEU1	8
GO:0052796	MF	GO:0052796	exo-alpha-(2->8)-sialidase activity	8/495	12/21059	4.01557561241336e-11	4.19340824667738e-09	3.48419117046993e-09	NEU1/NEU1/NEU1/NEU1/NEU1/NEU1/NEU1/NEU1	8
GO:0003954	MF	GO:0003954	NADH dehydrogenase activity	14/495	59/21059	6.61561540490446e-11	6.04501857623145e-09	5.02264485346036e-09	NDUFS8/NDUFV2/NDUFB7/NDUFA3/NDUFA3/NDUFA3/NDUFA3/NDUFA3/NDUFA3/NDUFA3/NDUFA3/NDUFA3/NDUFA3/NDUFA5	14
GO:0003955	MF	GO:0003955	NAD(P)H dehydrogenase (quinone) activity	14/495	60/21059	8.44547360185541e-11	6.85960133661812e-09	5.69945996288956e-09	NDUFS8/NDUFV2/NDUFB7/NDUFA3/NDUFA3/NDUFA3/NDUFA3/NDUFA3/NDUFA3/NDUFA3/NDUFA3/NDUFA3/NDUFA3/NDUFA5	14
GO:0015453	MF	GO:0015453	oxidoreduction-driven active transmembrane transporter activity	16/495	84/21059	1.00290399528071e-10	7.33122820550196e-09	6.09132216081018e-09	COX7B/NDUFS8/NDUFV2/NDUFB7/NDUFA3/NDUFA3/NDUFA3/NDUFA3/NDUFA3/NDUFA3/NDUFA3/NDUFA3/NDUFA3/NDUFA3/COX8A/NDUFA5	16
GO:0016655	MF	GO:0016655	oxidoreductase activity, acting on NAD(P)H, quinone or similar compound as acceptor	14/495	73/21059	1.36130504545709e-09	9.046490802083e-08	7.51648814572956e-08	NDUFS8/NDUFV2/NDUFB7/NDUFA3/NDUFA3/NDUFA3/NDUFA3/NDUFA3/NDUFA3/NDUFA3/NDUFA3/NDUFA3/NDUFA3/NDUFA5	14
GO:0032794	MF	GO:0032794	GTPase activating protein binding	8/495	19/21059	5.30265758288844e-09	3.23020224424288e-07	2.68388896958476e-07	TUBB/TUBB/TUBB/TUBB/TUBB/TUBB/TUBB/TUBB	8
GO:0005200	MF	GO:0005200	structural constituent of cytoskeleton	17/495	129/21059	9.74991259678237e-09	5.4824508524984e-07	4.55522232254529e-07	ARPC4/LMNA/TUBA1C/ADD3/SPTBN1/TLN1/TUBA1B/AGRN/CD2AP/TUBB/TUBB/TUBB/TUBB/TUBB/TUBB/TUBB/TUBB	17
GO:0009055	MF	GO:0009055	electron transfer activity	17/495	134/21059	1.74382602525271e-08	9.10526303185523e-07	7.56532042534447e-07	COX7B/NDUFS8/CYBA/NDUFV2/NDUFB7/NDUFA3/NDUFA3/NDUFA3/NDUFA3/NDUFA3/NDUFA3/NDUFA3/NDUFA3/NDUFA3/NDUFA3/COX8A/NDUFA5	17
GO:0016651	MF	GO:0016651	oxidoreductase activity, acting on NAD(P)H	15/495	104/21059	2.09661682197946e-08	1.02175126457799e-06	8.48945899145369e-07	NDUFS8/CYBA/NDUFV2/NDUFB7/NDUFA3/NDUFA3/NDUFA3/NDUFA3/NDUFA3/NDUFA3/NDUFA3/NDUFA3/NDUFA3/NDUFA3/NDUFA5	15
GO:0061629	MF	GO:0061629	RNA polymerase II-specific DNA-binding transcription factor binding	28/495	372/21059	7.16188457951126e-08	3.27208601726421e-06	2.71868908051184e-06	CREBBP/SIRT1/EP300/YWHAH/JMJD1C/SMAD4/NFE2L2/IFI27/IFI27/HMGA1/CALR/TRIP4/PKN1/GATA6/MEF2A/MED4/SMARCB1/SMARCB1/C1D/DDX5/MDFIC/HSF1/HSF1/WBP2/JUN/KLF4/ANXA4/MTA1	28
GO:0044389	MF	GO:0044389	ubiquitin-like protein ligase binding	28/495	382/21059	1.24525792719544e-07	5.35460908694038e-06	4.44900200614098e-06	HERC2/HERC2/HERC2/CDKN1B/ISG15/LTBR/NFE2L2/BECN1/CALR/TPI1/TXNIP/TRIP4/TUBA1B/HGS/RALA/CXCR4/TRAF5/JUN/TRIM28/MAP1LC3B/TUBB/TUBB/TUBB/TUBB/TUBB/TUBB/TUBB/TUBB	28
GO:0008157	MF	GO:0008157	protein phosphatase 1 binding	10/495	48/21059	1.38056674846157e-07	5.60663496180782e-06	4.65840358983816e-06	PPP1CA/PPP1R15A/PPP1R10/PPP1R10/PPP1R10/PPP1R10/PPP1R10/PPP1R10/PPP1R10/PHACTR4	10
GO:0017070	MF	GO:0017070	U6 snRNA binding	8/495	30/21059	3.27001992020831e-07	1.25809713772225e-05	1.04531938723556e-05	EIF5A/EIF5A/LSM2/LSM2/LSM2/LSM2/LSM2/LSM2	8
GO:0015399	MF	GO:0015399	primary active transmembrane transporter activity	19/495	204/21059	3.8313403247091e-07	1.40035488868118e-05	1.16351756176692e-05	COX7B/NDUFS8/ATP6V0B/NDUFV2/ATP2C1/NDUFB7/NDUFA3/NDUFA3/NDUFA3/NDUFA3/NDUFA3/NDUFA3/NDUFA3/NDUFA3/NDUFA3/NDUFA3/ATP2A2/COX8A/NDUFA5	19
GO:0031625	MF	GO:0031625	ubiquitin protein ligase binding	26/495	363/21059	5.48033748256364e-07	1.90767938083525e-05	1.58503996362868e-05	HERC2/HERC2/HERC2/CDKN1B/ISG15/LTBR/NFE2L2/BECN1/CALR/TPI1/TXNIP/TUBA1B/RALA/CXCR4/TRAF5/JUN/TRIM28/MAP1LC3B/TUBB/TUBB/TUBB/TUBB/TUBB/TUBB/TUBB/TUBB	26
GO:0051020	MF	GO:0051020	GTPase binding	24/495	337/21059	1.65439900474554e-06	5.49711669304085e-05	4.56740777865155e-05	PFN1/MYCBP2/NUTF2/RABGAP1L/SPTBN1/TNPO1/YIPF2/BECN1/FLNA/GNB2/CDC42EP3/EPS8/PKN1/LSM2/LSM2/LSM2/LSM2/LSM2/LSM2/BNIP3/RAB8A/CDC42BPB/AKAP13/RAP1A	24
GO:0004857	MF	GO:0004857	enzyme inhibitor activity	28/495	438/21059	1.93743515918837e-06	5.99392459945663e-05	4.98019222965868e-05	KAT2B/CDKN1B/WFDC2/PPP1R14B/CST3/FRY/AKT1/TXNIP/CAST/MBIP/SERPINH1/LXN/ANP32E/LGALS3/CSTA/ANXA5/NCK1/ANXA4/PPP1R10/PPP1R10/PPP1R10/PPP1R10/PPP1R10/PPP1R10/PPP1R10/RARRES1/SPINT2/ANXA1	28
GO:0019212	MF	GO:0019212	phosphatase inhibitor activity	10/495	63/21059	1.96790958121695e-06	5.99392459945663e-05	4.98019222965868e-05	PPP1R14B/ANP32E/LGALS3/PPP1R10/PPP1R10/PPP1R10/PPP1R10/PPP1R10/PPP1R10/PPP1R10	10
GO:0004864	MF	GO:0004864	protein phosphatase inhibitor activity	9/495	60/21059	1.03829375846053e-05	0.000303597094973858	0.000252250736265989	PPP1R14B/LGALS3/PPP1R10/PPP1R10/PPP1R10/PPP1R10/PPP1R10/PPP1R10/PPP1R10	9
GO:0017069	MF	GO:0017069	snRNA binding	10/495	77/21059	1.25930174292803e-05	0.000354057528492459	0.000294176965858087	EIF5A/EIF5A/CCNT2/LSM2/LSM2/LSM2/LSM2/LSM2/LSM2/CDK9	10
GO:0045296	MF	GO:0045296	cadherin binding	23/495	359/21059	1.54107517060028e-05	0.000417231833225483	0.000346666812255891	S100A11/PFN1/CORO1B/CAPG/PPP1CA/SPTBN1/USO1/ABI1/PCMT1/MACF1/FLNA/TLN1/EPS15/PI4KA/CAST/MYH9/RUVBL1/EPCAM/CD2AP/PTPN11/NCK1/ACVR1/ANXA1	23
GO:0050431	MF	GO:0050431	transforming growth factor beta binding	6/495	25/21059	1.98141660522395e-05	0.000517291263720966	0.000429803526772262	LRRC32/TGFBR3/ENG/ITGAV/TGFBR2/ACVR1	6
GO:0042288	MF	GO:0042288	MHC class I protein binding	8/495	51/21059	2.30726131438894e-05	0.000581588972695972	0.00048322677981939	TUBB/TUBB/TUBB/TUBB/TUBB/TUBB/TUBB/TUBB	8
GO:0031267	MF	GO:0031267	small GTPase binding	20/495	303/21059	3.60815231606425e-05	0.00087918644768099	0.000730492591708447	PFN1/MYCBP2/NUTF2/RABGAP1L/TNPO1/YIPF2/FLNA/CDC42EP3/EPS8/PKN1/LSM2/LSM2/LSM2/LSM2/LSM2/LSM2/RAB8A/CDC42BPB/AKAP13/RAP1A	20
GO:0019208	MF	GO:0019208	phosphatase regulator activity	12/495	125/21059	3.9637117966314e-05	0.000934668813979855	0.000776591411428291	PPP1R14B/PPP1R15A/ANP32E/LGALS3/PPP1R10/PPP1R10/PPP1R10/PPP1R10/PPP1R10/PPP1R10/PPP1R10/PHACTR4	12
GO:0031490	MF	GO:0031490	chromatin DNA binding	12/495	126/21059	4.28927793418911e-05	0.000979831928091326	0.000814116239482605	CREBBP/EP300/OGT/JMJD1C/ATRX/SMARCB1/SMARCB1/HSF1/HSF1/WBP2/KLF4/KDM6B	12
GO:0019838	MF	GO:0019838	growth factor binding	13/495	150/21059	5.60511713816363e-05	0.00124161837212049	0.00103162762000651	S100A13/S100A13/COL1A1/LRRC32/IGFBP2/TGFBR3/ENG/IL6ST/ITGAV/TGFBR2/ACVR1/IL1R1/IGFBP6	13
GO:0001223	MF	GO:0001223	transcription coactivator binding	7/495	44/21059	6.85580120571612e-05	0.00147399725922897	0.0012247050451078	CREBBP/EP300/CCNT2/SMAD4/RORA/GATA6/CDK9	7
GO:0019888	MF	GO:0019888	protein phosphatase regulator activity	11/495	113/21059	7.27853780005401e-05	0.00152017460909699	0.00126307257462591	PPP1R14B/PPP1R15A/LGALS3/PPP1R10/PPP1R10/PPP1R10/PPP1R10/PPP1R10/PPP1R10/PPP1R10/PHACTR4	11
GO:0003713	MF	GO:0003713	transcription coactivator activity	20/495	321/21059	8.04913723220947e-05	0.0016344220324292	0.00135799771432306	CREBBP/SIRT1/EP300/KAT2B/SMARCA2/NCOA4/HMGA1/MED21/TRIP4/PKN1/RUVBL1/TRIM5/MED4/SMARCB1/SMARCB1/WBP2/PCBD1/TRIM28/ATN1/MTA1	20
GO:0034713	MF	GO:0034713	type I transforming growth factor beta receptor binding	4/495	11/21059	8.72793607913255e-05	0.00167897928259102	0.00139501914616606	FKBP1A/TGFB1/ENG/TGFBR2	4
GO:0048185	MF	GO:0048185	activin binding	4/495	11/21059	8.72793607913255e-05	0.00167897928259102	0.00139501914616606	TGFBR3/ENG/TGFBR2/ACVR1	4
GO:0001221	MF	GO:0001221	transcription coregulator binding	11/495	120/21059	0.00012544505923154	0.00232508377577735	0.00193185015281666	CREBBP/EP300/CCNT2/SMAD4/NFE2L2/HMGA1/EED/JUND/RORA/GATA6/CDK9	11
GO:0046332	MF	GO:0046332	SMAD binding	9/495	82/21059	0.000130408255549756	0.00232508377577735	0.00193185015281666	FKBP1A/SMAD4/FLNA/TGFBR3/MEF2A/TGFBR2/DDX5/JUN/ACVR1	9
GO:0048306	MF	GO:0048306	calcium-dependent protein binding	9/495	82/21059	0.000130408255549756	0.00232508377577735	0.00193185015281666	S100A11/S100A6/S100A13/S100A13/S100A4/DDX5/S100A10/ANXA4/ANXA1	9
GO:0005024	MF	GO:0005024	transforming growth factor beta receptor activity	4/495	13/21059	0.000182154904611017	0.00313634973201195	0.00260590941805874	TGFBR3/ENG/TGFBR2/ACVR1	4
GO:0004553	MF	GO:0004553	hydrolase activity, hydrolyzing O-glycosyl compounds	10/495	105/21059	0.000184491160706585	0.00313634973201195	0.00260590941805874	NEU1/NEU1/NEU1/NEU1/NEU1/NEU1/NEU1/NEU1/GANAB/MAN2A1	10
GO:0016922	MF	GO:0016922	nuclear receptor binding	12/495	149/21059	0.00021504744200275	0.00357272000236387	0.00296847784774131	SIRT1/EP300/YWHAH/JMJD1C/HMGA1/CALR/TRIP4/PKN1/MED4/C1D/DDX5/WBP2	12
GO:0019903	MF	GO:0019903	protein phosphatase binding	13/495	175/21059	0.000264750254662003	0.00430072080350943	0.0035733543143854	CDKN1B/PPP1CA/PPP1R15A/PIK3R1/LGALS3/PPP1R10/PPP1R10/PPP1R10/PPP1R10/PPP1R10/PPP1R10/PPP1R10/PHACTR4	13
GO:0003924	MF	GO:0003924	GTPase activity	20/495	353/21059	0.000285652554923159	0.00453939168801802	0.00377165959246367	ARF5/RHOB/RGS1/MTIF2/GNB2/DNM2/TUBA1B/GNG11/RAB8A/RALA/RAB22A/TUBB/TUBB/TUBB/TUBB/TUBB/TUBB/TUBB/TUBB/RAP1A	20
GO:0005160	MF	GO:0005160	transforming growth factor beta receptor binding	5/495	26/21059	0.000307390509533029	0.00478090345677967	0.00397232528556681	FKBP1A/TGFB1/TGFBR3/ENG/TGFBR2	5
GO:0030674	MF	GO:0030674	protein-macromolecule adaptor activity	23/495	459/21059	0.000591322393649044	0.00900534728661357	0.00748230309507672	ARPC4/SYNE2/MORC3/GOSR1/ABI1/BECN1/GNB2/SNAP23/MYH9/TRIM5/SH3BGRL/PIK3R1/HERPUD1/AKAP13/BET1/TCOF1/LGALS3/CAV2/KLF4/G3BP2/PTPN11/NCK1/SOCS2	23
GO:0016798	MF	GO:0016798	hydrolase activity, acting on glycosyl bonds	11/495	145/21059	0.000647716542237054	0.00966287331378136	0.00802862394996305	NEU1/NEU1/NEU1/NEU1/NEU1/NEU1/NEU1/NEU1/GANAB/MAN2A1/IL1R1	11
GO:0098641	MF	GO:0098641	cadherin binding involved in cell-cell adhesion	4/495	18/21059	0.000710088433267585	0.0103814928943721	0.0086257058104294	S100A11/PPP1CA/EPCAM/ANXA1	4
GO:0042393	MF	GO:0042393	histone binding	16/495	273/21059	0.00078809204356296	0.0112959859577358	0.00938553372829366	BPTF/SIRT1/CBX1/MORC3/SMARCA2/CKS2/TSPYL1/ZNHIT1/ATRX/DEK/NOC2L/PKN1/ANP32E/PTMS/HAT1/HAT1	16
GO:0004675	MF	GO:0004675	transmembrane receptor protein serine/threonine kinase activity	4/495	19/21059	0.000882847400479335	0.0124107971105845	0.0103118006088376	TGFBR3/ENG/TGFBR2/ACVR1	4
GO:0016538	MF	GO:0016538	cyclin-dependent protein serine/threonine kinase regulator activity	6/495	50/21059	0.00108233032912371	0.0149279900111214	0.0124032691142877	CCNT2/KAT2B/CDKN1B/CKS2/CCNG2/CCNC	6
GO:0019207	MF	GO:0019207	kinase regulator activity	16/495	282/21059	0.00110926034203608	0.0150160983338587	0.0124764759718288	CCNT2/KAT2B/CDKN1B/CKS2/GSTP1/CCNG2/ABI1/CD24/AKT1/IL6ST/MBIP/PIK3R1/TGFBR2/CCNC/NCK1/SOCS2	16
GO:0019902	MF	GO:0019902	phosphatase binding	14/495	230/21059	0.00114746754601176	0.0152508868388109	0.0126715554841873	CDKN1B/PPP1CA/PPP1R15A/PIK3R1/CARHSP1/LGALS3/PPP1R10/PPP1R10/PPP1R10/PPP1R10/PPP1R10/PPP1R10/PPP1R10/PHACTR4	14
GO:0032183	MF	GO:0032183	SUMO binding	4/495	21/21059	0.00131343204208385	0.017144978977916	0.0142453061707214	SOBP/HERC2/HERC2/HERC2	4
GO:0019955	MF	GO:0019955	cytokine binding	11/495	163/21059	0.00168424993936432	0.0215997667662336	0.0179466706373631	LRRC32/CD74/TGFBR3/ENG/IL6ST/ITGAV/PDPN/CXCR4/TGFBR2/ACVR1/IL1R1	11
GO:0005114	MF	GO:0005114	type II transforming growth factor beta receptor binding	3/495	11/21059	0.00185027652493704	0.0229246125377793	0.0190474496857926	TGFB1/TGFBR3/ENG	3
GO:0050786	MF	GO:0050786	RAGE receptor binding	3/495	11/21059	0.00185027652493704	0.0229246125377793	0.0190474496857926	S100A13/S100A13/S100A4	3
GO:0140993	MF	GO:0140993	histone modifying activity	13/495	218/21059	0.00203844744841987	0.0248350847465821	0.020634810135759	CREBBP/SIRT1/EP300/RSBN1/JMJD1C/KAT2B/PRMT1/EED/PKN1/HAT1/HAT1/HDAC7/KDM6B	13
GO:0004859	MF	GO:0004859	phospholipase inhibitor activity	3/495	12/21059	0.00242420547632085	0.0285821645675894	0.0237481589106474	ANXA5/ANXA4/ANXA1	3
GO:0097677	MF	GO:0097677	STAT family protein binding	3/495	12/21059	0.00242420547632085	0.0285821645675894	0.0237481589106474	EP300/HSF1/HSF1	3
GO:0017134	MF	GO:0017134	fibroblast growth factor binding	4/495	25/21059	0.00257749215239395	0.0299070914825394	0.0248490053789693	S100A13/S100A13/TGFBR3/ITGAV	4
GO:1901681	MF	GO:1901681	sulfur compound binding	16/495	308/21059	0.00271629806745685	0.0310252169892337	0.0257780260678059	PTCH1/GSTP1/OGDH/SMAD4/GNS/PDCD5/PRMT1/TGFBR3/VEGFB/CFH/PANK3/LXN/SFRP1/AGRN/SCP2/MDK	16
GO:0035591	MF	GO:0035591	signaling adaptor activity	8/495	103/21059	0.002980829441884	0.0335228664925724	0.0278532564852967	ABI1/GNB2/PIK3R1/AKAP13/G3BP2/PTPN11/NCK1/SOCS2	8
GO:0030957	MF	GO:0030957	Tat protein binding	3/495	13/21059	0.0030968206478338	0.0337876999039777	0.028073299509821	SMARCB1/SMARCB1/MDFIC	3
GO:0031994	MF	GO:0031994	insulin-like growth factor I binding	3/495	13/21059	0.0030968206478338	0.0337876999039777	0.028073299509821	IGFBP2/ITGAV/IGFBP6	3
GO:0019001	MF	GO:0019001	guanyl nucleotide binding	20/495	433/21059	0.00337787675447124	0.0357859117031663	0.0297335604474432	ARF5/RHOB/NME1/TUBA1C/MTIF2/DNM2/TUBA1B/DYNC1LI1/RAB8A/RALA/RAB22A/TUBB/TUBB/TUBB/TUBB/TUBB/TUBB/TUBB/TUBB/RAP1A	20
GO:0032561	MF	GO:0032561	guanyl ribonucleotide binding	20/495	433/21059	0.00337787675447124	0.0357859117031663	0.0297335604474432	ARF5/RHOB/NME1/TUBA1C/MTIF2/DNM2/TUBA1B/DYNC1LI1/RAB8A/RALA/RAB22A/TUBB/TUBB/TUBB/TUBB/TUBB/TUBB/TUBB/TUBB/RAP1A	20
GO:0035035	MF	GO:0035035	histone acetyltransferase binding	4/495	27/21059	0.0034459280423488	0.0359853342708139	0.0298992553448911	KAT2B/TRIP4/MEF2A/EID1	4
GO:0005525	MF	GO:0005525	GTP binding	19/495	411/21059	0.00418126527024736	0.0430493649655045	0.0357685702139767	ARF5/RHOB/NME1/TUBA1C/MTIF2/DNM2/TUBA1B/RAB8A/RALA/RAB22A/TUBB/TUBB/TUBB/TUBB/TUBB/TUBB/TUBB/TUBB/RAP1A	19
GO:0004402	MF	GO:0004402	histone acetyltransferase activity	5/495	47/21059	0.0047855167903871	0.0485862885246246	0.0403690524569204	CREBBP/EP300/KAT2B/HAT1/HAT1	5
