# Supplementary material for: Integrated analysis of single-cell and bulk transcriptomics reveals the prognostic value and underlying mechanisms of crotonylation in ovarian cancer
Source: Front Immunol. 2025 Sep 10;16:1596080. doi: 10.3389/fimmu.2025.1596080 (PMC12457283; doi:10.3389/fimmu.2025.1596080)
Supplement: Supplementary file 11 [file Table7.csv]

	category	subcategory	ID	Description	GeneRatio	BgRatio	pvalue	p.adjust	qvalue	geneID	Count
hsa04932	Human Diseases	Endocrine and metabolic disease	hsa04932	Non-alcoholic fatty liver disease	19/259	157/8541	2.42158212867824e-07	6.85307742415943e-05	5.76081643243456e-05	1349/4728/27089/7040/7385/4729/1337/1345/22877/4713/4696/54539/207/355/1351/56901/5295/4698/3725	19
hsa05415	Human Diseases	Cardiovascular disease	hsa05415	Diabetic cardiomyopathy	21/259	205/8541	9.45515547544892e-07	0.000133790449977602	0.000112466586181656	1349/4728/27089/1535/7040/7385/4729/5499/1337/1345/1277/4713/4696/488/54539/207/1351/56901/5295/4698/7048	21
hsa05208	Human Diseases	Cancer: overview	hsa05208	Chemical carcinogenesis - reactive oxygen species	20/259	227/8541	1.71908876235888e-05	0.00139803440267937	0.00117521210714353	1349/4728/27089/1535/7385/4729/1337/1345/4713/4780/4696/54539/207/1351/56901/5295/2052/4698/3725/5781	20
hsa03250	Genetic Information Processing	Information processing in viruses	hsa03250	Viral life cycle - HIV-1	10/259	64/8541	1.97602035714399e-05	0.00139803440267937	0.00117521210714353	1387/2033/905/8850/85363/9146/6598/7852/29969/1025	10
hsa05016	Human Diseases	Neurodegenerative disease	hsa05016	Huntington disease	23/259	311/8541	6.67513427523767e-05	0.00337967484477075	0.00284101363183258	1387/1349/2033/4728/27089/11047/84790/7385/4729/1337/1345/4713/4696/54539/8678/5438/10376/5439/1351/56901/4698/55081/203068	23
hsa00190	Metabolism	Energy metabolism	hsa00190	Oxidative phosphorylation	14/259	138/8541	7.16538836347155e-05	0.00337967484477075	0.00284101363183258	1349/4728/27089/533/7385/4729/1337/1345/4713/4696/54539/1351/56901/4698	14
hsa05020	Human Diseases	Neurodegenerative disease	hsa05020	Prion disease	21/259	278/8541	0.000103358715538794	0.00417864521392553	0.00351264206191992	1349/4728/27089/11047/1535/84790/7385/4729/1337/1345/4713/4696/54539/10376/1351/56901/5295/10963/4698/858/203068	21
hsa04068	Environmental Information Processing	Signal transduction	hsa04068	FoxO signaling pathway	13/259	133/8541	0.000189120966040837	0.0066901541736946	0.0056238603059512	1387/23411/2033/1027/7040/901/4089/3276/207/664/5295/7048/10769	13
hsa05010	Human Diseases	Neurodegenerative disease	hsa05010	Alzheimer disease	25/259	391/8541	0.000324377876184861	0.00955420824846715	0.00803143412368821	1349/4728/27089/11047/25825/84790/7385/4729/1337/1345/4713/823/4696/488/54539/8678/207/355/10376/824/1351/56901/5295/4698/203068	25
hsa05418	Human Diseases	Cardiovascular disease	hsa05418	Fluid shear stress and atherosclerosis	13/259	141/8541	0.000337604531747956	0.00955420824846715	0.00803143412368821	7295/1535/2950/4780/207/3685/4205/5295/6383/858/3725/90/3554	13
hsa04510	Cellular Processes	Cellular community - eukaryotes	hsa04510	Focal adhesion	16/259	203/8541	0.000434805513242321	0.011186360022507	0.00940344937729804	1284/5499/1277/1292/10398/2316/7094/207/7450/824/3685/7423/5295/858/3725/5906	16
hsa05012	Human Diseases	Neurodegenerative disease	hsa05012	Parkinson disease	19/259	271/8541	0.000566582536722139	0.0131811644106855	0.0110803167447087	1349/4728/27089/11047/7295/84790/7385/4729/1337/1345/4713/4780/4696/54539/10376/1351/56901/4698/203068	19
hsa05132	Human Diseases	Infectious disease: bacterial	hsa05132	Salmonella infection	18/259	251/8541	0.000605495184943152	0.0131811644106855	0.0110803167447087	10093/5216/388/7295/84790/10006/10398/2316/207/1785/10376/51143/5585/5898/3725/5286/6281/203068	18
hsa04933	Human Diseases	Endocrine and metabolic disease	hsa04933	AGE-RAGE signaling pathway in diabetic complications	10/259	101/8541	0.00093744519417299	0.0189497849964969	0.0159295198408343	1027/1284/7040/1277/4089/207/7423/5295/7048/3725	10
hsa05211	Human Diseases	Cancer: specific types	hsa05211	Renal cell carcinoma	8/259	70/8541	0.00119061117266818	0.0221872453950746	0.0186509855283127	1387/2033/7040/207/5295/3725/5781/5906	8
hsa05130	Human Diseases	Infectious disease: bacterial	hsa05130	Pathogenic Escherichia coli infection	15/259	203/8541	0.00126856755599817	0.0221872453950746	0.0186509855283127	10093/84790/1365/1366/10006/10972/355/10376/4627/23365/3725/5781/4690/3554/203068	15
hsa05205	Human Diseases	Cancer: overview	hsa05205	Proteoglycans in cancer	15/259	204/8541	0.00133280272691261	0.0221872453950746	0.0186509855283127	5727/27250/7040/5499/1277/2316/207/355/3685/5295/23365/6383/1655/858/5781	15
hsa05022	Human Diseases	Neurodegenerative disease	hsa05022	Pathways of neurodegeneration - multiple diseases	26/259	483/8541	0.00306294586301551	0.0481563155129661	0.0404810388913161	1349/4728/27089/11047/6310/84790/7385/4729/1337/1345/4713/823/4696/488/54539/8678/355/10376/824/1351/4218/56901/4698/55081/81631/203068	26
hsa05131	Human Diseases	Infectious disease: bacterial	hsa05131	Shigellosis	16/259	250/8541	0.00383954176557662	0.0571889641925359	0.0480740409429538	10093/5216/823/10398/8678/7094/207/824/831/664/5295/23048/7188/3725/3554/81631	16
hsa04380	Organismal Systems	Development and regeneration	hsa04380	Osteoclast differentiation	11/259	143/8541	0.00406779683664674	0.0575593252385514	0.0483853728990612	1535/3726/7040/488/2355/207/3727/5295/7048/3725/3554	11
hsa05014	Human Diseases	Neurodegenerative disease	hsa05014	Amyotrophic lateral sclerosis	21/259	371/8541	0.0042944022785238	0.0578721830867731	0.0486483666639789	1349/5216/4728/27089/11047/84790/7385/4729/1337/1345/4713/4696/54539/8678/10376/1351/4218/56901/4698/81631/203068	21
hsa04714	Organismal Systems	Environmental adaptation	hsa04714	Thermogenesis	15/259	235/8541	0.00518376737331275	0.0647514646750712	0.0544312107739114	1349/4728/27089/6595/7385/4729/1337/1345/4713/4696/54539/1351/56901/4698/6598	15
hsa04141	Genetic Information Processing	Folding, sorting and degradation	hsa04141	Protein processing in endoplasmic reticulum	12/259	170/8541	0.0054912902904654	0.0647514646750712	0.0544312107739114	6748/23480/6184/4780/823/54431/6747/811/824/23645/9709/23193	12
hsa04530	Cellular Processes	Cellular community - eukaryotes	hsa04530	Tight junction	12/259	170/8541	0.0054912902904654	0.0647514646750712	0.0544312107739114	10093/8777/84790/1365/1366/10398/10376/4627/4218/51421/3725/5906	12
hsa04926	Organismal Systems	Endocrine system	hsa04926	Relaxin signaling pathway	10/259	130/8541	0.00604937073209414	0.0684788766873057	0.0575645383348748	1284/7040/1277/207/2783/2791/7423/5295/7048/3725	10
hsa04210	Cellular Processes	Cell growth and death	hsa04210	Apoptosis	10/259	136/8541	0.00824576757588009	0.0867511939988131	0.0729245670215055	4000/84790/823/207/355/10376/824/5295/3725/1519	10
hsa04670	Organismal Systems	Immune system	hsa04670	Leukocyte transendothelial migration	9/259	116/8541	0.00854337956335472	0.0867511939988131	0.0729245670215055	1535/1365/1366/7070/10398/5295/7852/5781/5906	9
hsa05220	Human Diseases	Cancer: specific types	hsa05220	Chronic myeloid leukemia	7/259	77/8541	0.00858315700341613	0.0867511939988131	0.0729245670215055	1027/7040/4089/207/5295/7048/5781	7
hsa04145	Cellular Processes	Transport and catabolism	hsa04145	Phagosome	11/259	159/8541	0.00891206374091977	0.0869694496096653	0.0731080364953854	1535/23480/533/84790/811/10376/51143/3685/9146/3920/203068	11
hsa04611	Organismal Systems	Immune system	hsa04611	Platelet activation	9/259	126/8541	0.0142325202892546	0.13320260376298	0.11197243239886	5499/1277/7094/207/7450/8773/5295/23365/5906	9
hsa03272	NA	NA	hsa03272	Virion - Hepatitis viruses	5/259	48/8541	0.014591097938701	0.13320260376298	0.11197243239886	1365/1366/57132/4072/3920	5
hsa05167	Human Diseases	Infectious disease: viral	hsa05167	Kaposi sarcoma-associated herpesvirus infection	12/259	196/8541	0.0160469283945205	0.134688615095254	0.113221599447749	1387/2033/8678/207/2783/355/3572/2791/5295/3725/9976/81631	12
hsa04260	Organismal Systems	Circulatory system	hsa04260	Cardiac muscle contraction	7/259	87/8541	0.0161816710715146	0.134688615095254	0.113221599447749	1349/27089/7385/1337/1345/488/1351	7
hsa05210	Human Diseases	Cancer: specific types	hsa05210	Colorectal cancer	7/259	87/8541	0.0161816710715146	0.134688615095254	0.113221599447749	7040/4089/207/5295/5898/7048/3725	7
hsa05166	Human Diseases	Infectious disease: viral	hsa05166	Human T-cell leukemia virus 1 infection	13/259	224/8541	0.018698477799152	0.151190549061714	0.127093413010777	1387/2033/8850/7040/4055/4089/7094/207/811/5295/7048/3725/3554	13
hsa05163	Human Diseases	Infectious disease: viral	hsa05163	Human cytomegalovirus infection	13/259	226/8541	0.0199685573210029	0.156922461791619	0.131911758842871	1978/207/811/2783/355/2791/3685/5295/11214/23365/7852/7188/3554	13
hsa04218	Cellular Processes	Cell growth and death	hsa04218	Cellular senescence	10/259	157/8541	0.0209665492478687	0.156922461791619	0.131911758842871	23411/204851/7040/5499/823/1978/207/824/5295/7048	10
hsa04144	Cellular Processes	Transport and catabolism	hsa04144	Endocytosis	14/259	252/8541	0.0210708605939276	0.156922461791619	0.131911758842871	10093/23362/381/57132/2060/1785/116984/9146/4218/7852/7048/8729/858/57403	14
hsa04520	Cellular Processes	Cellular community - eukaryotes	hsa04520	Adherens junction	7/259	93/8541	0.0225444588130303	0.159502046102189	0.134080202414338	1387/2033/4089/10398/7048/6591/5906	7
hsa05222	Human Diseases	Cancer: specific types	hsa05222	Small cell lung cancer	7/259	93/8541	0.0225444588130303	0.159502046102189	0.134080202414338	1027/1284/1164/207/3685/5295/7188	7
hsa00510	Metabolism	Glycan biosynthesis and metabolism	hsa00510	N-Glycan biosynthesis	5/259	54/8541	0.0232962830114369	0.160801172981382	0.135172271131829	6184/54344/23193/4124/29880	5
hsa04820	NA	NA	hsa04820	Cytoskeleton in muscle cells	13/259	232/8541	0.0241691538121094	0.162854060210166	0.136897963948289	23224/4000/1284/6711/1277/1292/10398/7094/3685/4627/7138/6383/375790	13
hsa05212	Human Diseases	Cancer: specific types	hsa05212	Pancreatic cancer	6/259	77/8541	0.0289706336673781	0.186691513042879	0.156936142636007	7040/4089/207/5295/5898/7048	6
hsa05215	Human Diseases	Cancer: specific types	hsa05215	Prostate cancer	7/259	98/8541	0.0290262423105536	0.186691513042879	0.156936142636007	1387/2033/1027/2950/207/5295/6935	7
hsa04919	Organismal Systems	Endocrine system	hsa04919	Thyroid hormone signaling pathway	8/259	122/8541	0.0318184232292566	0.200102528308436	0.168209676018994	1387/2033/8850/488/207/3685/5295/29079	8
hsa05142	Human Diseases	Infectious disease: parasitic	hsa05142	Chagas disease	7/259	103/8541	0.0366655098810716	0.224149953784624	0.188424361373722	7040/207/811/355/5295/7048/3725	7
hsa04723	Organismal Systems	Nervous system	hsa04723	Retrograde endocannabinoid signaling	9/259	149/8541	0.0372263174129941	0.224149953784624	0.188424361373722	4728/4729/4713/4696/54539/2783/2791/56901/4698	9
hsa04330	Environmental Information Processing	Signal transduction	hsa04330	Notch signaling pathway	5/259	62/8541	0.0393016949353563	0.231716243056371	0.194784716126985	1387/2033/6310/8850/7091	5
hsa04350	Environmental Information Processing	Signal transduction	hsa04350	TGF-beta signaling pathway	7/259	108/8541	0.0455271575376032	0.24539377719393	0.20628228992311	1387/2033/7040/2615/4089/7048/90	7
hsa04012	Environmental Information Processing	Signal transduction	hsa04012	ErbB signaling pathway	6/259	86/8541	0.0460229355356105	0.24539377719393	0.20628228992311	1027/1978/207/5295/3725/4690	6
hsa00062	Metabolism	Lipid metabolism	hsa00062	Fatty acid elongation	3/259	27/8541	0.0471716570410939	0.24539377719393	0.20628228992311	64834/10449/9524	3
hsa01040	Metabolism	Lipid metabolism	hsa01040	Biosynthesis of unsaturated fatty acids	3/259	27/8541	0.0471716570410939	0.24539377719393	0.20628228992311	64834/6342/9524	3
hsa05203	Human Diseases	Cancer: overview	hsa05203	Viral carcinogenesis	11/259	205/8541	0.0473566630514964	0.24539377719393	0.20628228992311	1387/2033/7533/8850/1027/4055/3572/5295/7188/51564/3725	11
hsa04659	Organismal Systems	Immune system	hsa04659	Th17 cell differentiation	7/259	109/8541	0.0474507712195609	0.24539377719393	0.20628228992311	7040/4089/3572/6095/7048/3725/3554	7
hsa04142	Cellular Processes	Transport and catabolism	hsa04142	Lysosome	8/259	133/8541	0.0489678333177913	0.24539377719393	0.20628228992311	533/2799/1200/8763/4758/3920/427/1519	8
hsa04148	Cellular Processes	Transport and catabolism	hsa04148	Efferocytosis	9/259	157/8541	0.0491758775759499	0.24539377719393	0.20628228992311	23411/7040/488/100133941/4240/811/4953/3685/5781	9
hsa04066	Environmental Information Processing	Signal transduction	hsa04066	HIF-1 signaling pathway	7/259	110/8541	0.0494256017669753	0.24539377719393	0.20628228992311	1387/2033/1027/4055/1978/207/5295	7
hsa04110	Cellular Processes	Cell growth and death	hsa04110	Cell cycle	9/259	158/8541	0.0508289880785255	0.248010407348667	0.208481874877437	1387/2033/7533/1027/9126/7040/546/4089/8243	9
hsa04512	Environmental Information Processing	Signaling molecules and interaction	hsa04512	ECM-receptor interaction	6/259	89/8541	0.0528483824073276	0.253493088496164	0.213090712293596	1284/1277/1292/7450/3685/375790	6
hsa05161	Human Diseases	Infectious disease: viral	hsa05161	Hepatitis B	9/259	163/8541	0.0596420854091518	0.281311836179833	0.236475636885409	1387/2033/7040/4089/207/355/5295/7048/3725	9
hsa03082	Genetic Information Processing	Chromosome	hsa03082	ATP-dependent chromatin remodeling	7/259	117/8541	0.064703750005705	0.300182971337943	0.252339042300075	2186/10263/6595/10467/8607/6598/9112	7
hsa03060	Genetic Information Processing	Folding, sorting and degradation	hsa03060	Protein export	3/259	31/8541	0.0664273993095326	0.303208935558028	0.254882720610431	23480/23478/9789	3
hsa05225	Human Diseases	Cancer: specific types	hsa05225	Hepatocellular carcinoma	9/259	170/8541	0.0735432360355331	0.330360885683426	0.277707123542698	6595/7040/2950/4089/4780/207/5295/6598/7048	9
hsa04130	Genetic Information Processing	Folding, sorting and degradation	hsa04130	SNARE interactions in vesicular transport	3/259	33/8541	0.0772009553765895	0.341372974555857	0.286964077551139	9527/8773/10282	3
hsa04666	Organismal Systems	Immune system	hsa04666	Fc gamma R-mediated phagocytosis	6/259	99/8541	0.0798390118711544	0.347606774762103	0.292204318751107	10093/207/1785/5295/65108/3636	6
hsa05100	Human Diseases	Infectious disease: bacterial	hsa05100	Bacterial invasion of epithelial cells	5/259	78/8541	0.0875412858012151	0.375366422450665	0.315539562856054	10093/1785/5295/23607/858	5
hsa03273	NA	NA	hsa03273	Virion - Lassa virus and SFTS virus	2/259	17/8541	0.0924282615905322	0.388334864720218	0.326441061658059	4627/3920	2
hsa01212	Metabolism	Global and overview maps	hsa01212	Fatty acid metabolism	4/259	57/8541	0.0938172204401701	0.388334864720218	0.326441061658059	64834/10449/6342/9524	4
hsa03030	Genetic Information Processing	Replication and repair	hsa03030	DNA replication	3/259	36/8541	0.0946823521756009	0.388334864720218	0.326441061658059	5981/10535/5425	3
hsa04137	Cellular Processes	Transport and catabolism	hsa04137	Mitophagy - animal	6/259	105/8541	0.0991436285173302	0.400823526720063	0.336939248795739	4077/8678/23770/664/3725/81631	6
hsa05168	Human Diseases	Infectious disease: viral	hsa05168	Herpes simplex virus 1 infection	9/259	182/8541	0.101686932290151	0.405315518846659	0.340715295738683	5499/972/1978/207/811/355/5295/7188/5781	9
hsa00480	Metabolism	Metabolism of other amino acids	hsa00480	Glutathione metabolism	4/259	59/8541	0.103283207768299	0.405960386089285	0.341257382392331	3418/6723/2950/4953	4
hsa04360	Organismal Systems	Development and regeneration	hsa04360	Axon guidance	9/259	184/8541	0.106906070412118	0.414444081186705	0.348388924486499	5727/1808/6091/10398/5295/23365/7852/5781/4690	9
hsa05170	Human Diseases	Infectious disease: viral	hsa05170	Human immunodeficiency virus 1 infection	10/259	213/8541	0.113084721643763	0.427398103362336	0.359278301505999	207/811/2783/355/2791/85363/5295/7852/7188/3725	10
hsa04931	Human Diseases	Endocrine and metabolic disease	hsa04931	Insulin resistance	6/259	109/8541	0.113268048594259	0.427398103362336	0.359278301505999	8473/5499/22877/207/5295/5781	6
hsa03420	Genetic Information Processing	Replication and repair	hsa03420	Nucleotide excision repair	4/259	63/8541	0.123454887603423	0.459707015681168	0.386437736819579	5981/5438/5439/5425	4
hsa00770	Metabolism	Metabolism of cofactors and vitamins	hsa00770	Pantothenate and CoA biosynthesis	2/259	21/8541	0.132061028329207	0.482136572587483	0.405292413631285	60496/79646	2
hsa04371	Environmental Information Processing	Signal transduction	hsa04371	Apelin signaling pathway	7/259	140/8541	0.132885698451674	0.482136572587483	0.405292413631285	4089/8678/207/2783/2791/4205/81631	7
hsa05165	Human Diseases	Infectious disease: viral	hsa05165	Human papillomavirus infection	14/259	333/8541	0.135032038511428	0.483722365806762	0.406625459075054	1387/2033/1027/533/1284/9636/1277/1292/1978/207/355/7450/3685/5295	14
hsa04140	Cellular Processes	Transport and catabolism	hsa04140	Autophagy - animal	8/259	169/8541	0.141450965250447	0.500382789573456	0.420630501928961	4077/8678/207/664/4218/5295/3920/81631	8
hsa04720	Organismal Systems	Nervous system	hsa04720	Long-term potentiation	4/259	67/8541	0.145155460339838	0.501548456070663	0.421610381521182	1387/2033/5499/5906	4
hsa05017	Human Diseases	Neurodegenerative disease	hsa05017	Spinocerebellar ataxia	7/259	144/8541	0.147425208653414	0.501548456070663	0.421610381521182	11047/6310/488/8678/207/6095/5295	7
hsa05202	Human Diseases	Cancer: overview	hsa05202	Transcriptional misregulation in cancer	9/259	198/8541	0.147531028924008	0.501548456070663	0.421610381521182	905/221037/1027/4299/7490/7048/1655/1025/6935	9
hsa04024	Environmental Information Processing	Signal transduction	hsa04024	cAMP signaling pathway	10/259	226/8541	0.148869506395533	0.501548456070663	0.421610381521182	1387/2033/5727/5499/488/10398/207/5295/3725/5906	10
hsa04668	Environmental Information Processing	Signal transduction	hsa04668	TNF signaling pathway	6/259	119/8541	0.152694185052381	0.503790712967455	0.423495261784061	3726/207/355/5295/7188/3725	6
hsa03430	Genetic Information Processing	Replication and repair	hsa03430	Mismatch repair	2/259	23/8541	0.153095411007778	0.503790712967455	0.423495261784061	5981/5425	2
hsa04310	Environmental Information Processing	Signal transduction	hsa04310	Wnt signaling pathway	8/259	174/8541	0.158605497921291	0.515923631169258	0.433694404479273	1387/23411/2033/7091/4089/8607/6422/3725	8
hsa04935	Organismal Systems	Endocrine system	hsa04935	Growth hormone synthesis, secretion and action	6/259	122/8541	0.165582670709362	0.525551167084105	0.441787479118496	1387/2033/3726/207/5295/8835	6
hsa05169	Human Diseases	Infectious disease: viral	hsa05169	Epstein-Barr virus infection	9/259	204/8541	0.167027470381568	0.525551167084105	0.441787479118496	11047/1027/9636/207/811/355/5295/7188/3725	9
hsa04810	Cellular Processes	Cell motility	hsa04810	Regulation of actin cytoskeleton	10/259	232/8541	0.167136413560316	0.525551167084105	0.441787479118496	10093/5216/5499/10398/207/3685/4627/5295/23365/7852	10
hsa00562	Metabolism	Carbohydrate metabolism	hsa00562	Inositol phosphate metabolism	4/259	73/8541	0.180215119528251	0.560449217873571	0.471123389397163	7167/5297/5286/3636	4
hsa05152	Human Diseases	Infectious disease: bacterial	hsa05152	Tuberculosis	8/259	182/8541	0.187970091908037	0.578212347934506	0.486055386398357	1387/2033/533/7040/972/207/23365/3920	8
hsa01524	Human Diseases	Drug resistance: antineoplastic	hsa01524	Platinum drug resistance	4/259	75/8541	0.192483872715215	0.580840479468464	0.488264639612695	2950/207/355/5295	4
hsa04672	Organismal Systems	Immune system	hsa04672	Intestinal immune network for IgA production	3/259	50/8541	0.192929346537228	0.580840479468464	0.488264639612695	7040/4055/7852	3
hsa05110	Human Diseases	Infectious disease: bacterial	hsa05110	Vibrio cholerae infection	3/259	51/8541	0.200731786890847	0.59701517744556	0.501861372894538	23480/533/10945	3
hsa05146	Human Diseases	Infectious disease: parasitic	hsa05146	Amoebiasis	5/259	103/8541	0.20252104959284	0.59701517744556	0.501861372894538	1284/7040/1277/5295/3554	5
hsa04151	Environmental Information Processing	Signal transduction	hsa04151	PI3K-Akt signaling pathway	14/259	362/8541	0.209553234196787	0.60963254262249	0.512467750168059	7533/1027/1284/1277/1292/1978/207/2783/7450/2791/3685/5585/7423/5295	14
hsa03018	Genetic Information Processing	Folding, sorting and degradation	hsa03018	RNA degradation	4/259	78/8541	0.211355974834794	0.60963254262249	0.512467750168059	54512/10950/57819/10438	4
hsa04625	Organismal Systems	Immune system	hsa04625	C-type lectin receptor signaling pathway	5/259	105/8541	0.213351096781872	0.60963254262249	0.512467750168059	207/5295/23365/3725/5781	5
hsa04621	Organismal Systems	Immune system	hsa04621	NOD-like receptor signaling pathway	8/259	189/8541	0.215417859583919	0.60963254262249	0.512467750168059	7295/1535/10628/5585/3428/7188/3725/81631	8
hsa05140	Human Diseases	Infectious disease: parasitic	hsa05140	Leishmaniasis	4/259	79/8541	0.217760455311142	0.610160483693597	0.51291154664219	1535/7040/3725/65108	4
hsa04922	Organismal Systems	Endocrine system	hsa04922	Glucagon signaling pathway	5/259	107/8541	0.224361745684329	0.616990801432303	0.518653230885998	1387/23411/2033/3276/207	5
hsa00600	Metabolism	Lipid metabolism	hsa00600	Sphingolipid metabolism	3/259	54/8541	0.224558489567234	0.616990801432303	0.518653230885998	2531/4758/427	3
hsa00020	Metabolism	Carbohydrate metabolism	hsa00020	Citrate cycle (TCA cycle)	2/259	30/8541	0.230455433446569	0.627104689090183	0.527155141284662	3418/4967	2
hsa05134	Human Diseases	Infectious disease: bacterial	hsa05134	Legionellosis	3/259	56/8541	0.240737843917014	0.633172968969421	0.5322562432103	1195/664/3297	3
hsa04910	Organismal Systems	Endocrine system	hsa04910	Insulin signaling pathway	6/259	138/8541	0.241156836825086	0.633172968969421	0.5322562432103	5499/1978/207/5295/8835/3636	6
hsa05135	Human Diseases	Infectious disease: bacterial	hsa05135	Yersinia infection	6/259	138/8541	0.241156836825086	0.633172968969421	0.5322562432103	10093/207/5585/5295/23365/3725	6
hsa00030	Metabolism	Carbohydrate metabolism	hsa00030	Pentose phosphate pathway	2/259	31/8541	0.241767711662916	0.633172968969421	0.5322562432103	25796/51071	2
hsa03083	Genetic Information Processing	Chromosome	hsa03083	Polycomb repressive complex	4/259	83/8541	0.243872274267374	0.633172968969421	0.5322562432103	1387/2033/8473/8726	4
hsa04630	Environmental Information Processing	Signal transduction	hsa04630	JAK-STAT signaling pathway	7/259	168/8541	0.248246026579885	0.638669322928249	0.536876574230182	1387/2033/207/3572/5295/5781/8835	7
hsa05412	Human Diseases	Cardiovascular disease	hsa05412	Arrhythmogenic right ventricular cardiomyopathy	4/259	86/8541	0.263896828187867	0.668215144837084	0.561713307543913	4000/488/3685/2697	4
hsa01210	Metabolism	Global and overview maps	hsa01210	2-Oxocarboxylic acid metabolism	2/259	33/8541	0.264452636825984	0.668215144837084	0.561713307543913	3418/4967	2
hsa04550	Cellular Processes	Cellular community - eukaryotes	hsa04550	Signaling pathways regulating pluripotency of stem cells	6/259	144/8541	0.271851445382847	0.678713606756599	0.57053849777568	4089/207/3572/5295/9314/90	6
hsa04725	Organismal Systems	Nervous system	hsa04725	Cholinergic synapse	5/259	116/8541	0.275775702059061	0.678713606756599	0.57053849777568	207/2783/3759/2791/5295	5
hsa03020	Genetic Information Processing	Transcription	hsa03020	RNA polymerase	2/259	34/8541	0.275802349035367	0.678713606756599	0.57053849777568	5438/5439	2
hsa04727	Organismal Systems	Nervous system	hsa04727	GABAergic synapse	4/259	89/8541	0.284217192531005	0.692146544033518	0.581830459183839	2783/2791/66008/2752	4
hsa04213	Organismal Systems	Aging	hsa04213	Longevity regulating pathway - multiple species	3/259	62/8541	0.290236780883025	0.692146544033518	0.581830459183839	23411/207/5295	3
hsa04211	Organismal Systems	Aging	hsa04211	Longevity regulating pathway	4/259	90/8541	0.291043953144836	0.692146544033518	0.581830459183839	23411/1978/207/5295	4
hsa05235	Human Diseases	Cancer: overview	hsa05235	PD-L1 expression and PD-1 checkpoint pathway in cancer	4/259	90/8541	0.291043953144836	0.692146544033518	0.581830459183839	207/5295/3725/5781	4
hsa04014	Environmental Information Processing	Signal transduction	hsa04014	Ras signaling pathway	9/259	238/8541	0.296415600083913	0.694469725717052	0.58378336623416	207/2783/2791/7423/5295/5898/81579/5781/5906	9
hsa04662	Organismal Systems	Immune system	hsa04662	B cell receptor signaling pathway	4/259	91/8541	0.2978930258917	0.694469725717052	0.58378336623416	207/5295/3725/3636	4
hsa04722	Organismal Systems	Nervous system	hsa04722	Neurotrophin signaling pathway	5/259	120/8541	0.299382708613005	0.694469725717052	0.58378336623416	207/5295/3725/5781/5906	5
hsa05226	Human Diseases	Cancer: specific types	hsa05226	Gastric cancer	6/259	150/8541	0.303434024154977	0.695545202652484	0.584687430907426	1027/7040/4089/207/5295/7048	6
hsa04540	Cellular Processes	Cellular community - eukaryotes	hsa04540	Gap junction	4/259	92/8541	0.30476185557918	0.695545202652484	0.584687430907426	84790/10376/2697/203068	4
hsa04152	Environmental Information Processing	Signal transduction	hsa04152	AMPK signaling pathway	5/259	122/8541	0.311309743762766	0.69921156734018	0.587769441022432	23411/1978/207/4218/5295	5
hsa04660	Organismal Systems	Immune system	hsa04660	T cell receptor signaling pathway	5/259	122/8541	0.311309743762766	0.69921156734018	0.587769441022432	207/5295/3725/5781/4690	5
hsa05321	Human Diseases	Immune disease	hsa05321	Inflammatory bowel disease	3/259	66/8541	0.323656216079214	0.719575854552614	0.604888016101509	7040/6095/3725	3
hsa04657	Organismal Systems	Immune system	hsa04657	IL-17 signaling pathway	4/259	95/8541	0.32546187061037	0.719575854552614	0.604888016101509	3934/3727/7188/3725	4
hsa05221	Human Diseases	Cancer: specific types	hsa05221	Acute myeloid leukemia	3/259	68/8541	0.340387563014589	0.723351925305046	0.608062247048318	1978/207/5295	3
hsa04390	Environmental Information Processing	Signal transduction	hsa04390	Hippo signaling pathway	6/259	157/8541	0.341059095670746	0.723351925305046	0.608062247048318	7533/7040/5499/4089/7048/6591	6
hsa04070	Environmental Information Processing	Signal transduction	hsa04070	Phosphatidylinositol signaling system	4/259	98/8541	0.346251248199109	0.723351925305046	0.608062247048318	5297/5295/5286/3636	4
hsa05031	Human Diseases	Substance dependence	hsa05031	Amphetamine addiction	3/259	69/8541	0.348744776972978	0.723351925305046	0.608062247048318	23411/5499/3725	3
hsa00533	Metabolism	Glycan biosynthesis and metabolism	hsa00533	Glycosaminoglycan biosynthesis - keratan sulfate	1/259	14/8541	0.350429638416026	0.723351925305046	0.608062247048318	10678	1
hsa04217	Cellular Processes	Cell growth and death	hsa04217	Necroptosis	6/259	159/8541	0.351910480755764	0.723351925305046	0.608062247048318	57132/823/355/824/2752/7188	6
hsa05160	Human Diseases	Infectious disease: viral	hsa05160	Hepatitis C	6/259	159/8541	0.351910480755764	0.723351925305046	0.608062247048318	7533/1365/1366/207/355/5295	6
hsa01522	Human Diseases	Drug resistance: antineoplastic	hsa01522	Endocrine resistance	4/259	99/8541	0.353189959518031	0.723351925305046	0.608062247048318	1027/207/5295/3725	4
hsa05231	Human Diseases	Cancer: overview	hsa05231	Choline metabolism in cancer	4/259	99/8541	0.353189959518031	0.723351925305046	0.608062247048318	1978/207/5295/3725	4
hsa05410	Human Diseases	Cardiovascular disease	hsa05410	Hypertrophic cardiomyopathy	4/259	99/8541	0.353189959518031	0.723351925305046	0.608062247048318	4000/7040/488/3685	4
hsa04917	Organismal Systems	Endocrine system	hsa04917	Prolactin signaling pathway	3/259	71/8541	0.365423832387137	0.723351925305046	0.608062247048318	207/5295/8835	3
hsa05120	Human Diseases	Infectious disease: bacterial	hsa05120	Epithelial cell signaling in Helicobacter pylori infection	3/259	71/8541	0.365423832387137	0.723351925305046	0.608062247048318	533/3725/5781	3
hsa05230	Human Diseases	Cancer: overview	hsa05230	Central carbon metabolism in cancer	3/259	71/8541	0.365423832387137	0.723351925305046	0.608062247048318	3418/207/5295	3
hsa00513	Metabolism	Glycan biosynthesis and metabolism	hsa00513	Various types of N-glycan biosynthesis	2/259	42/8541	0.365509983458027	0.723351925305046	0.608062247048318	6184/4124	2
hsa04216	Cellular Processes	Cell growth and death	hsa04216	Ferroptosis	2/259	42/8541	0.365509983458027	0.723351925305046	0.608062247048318	8031/81631	2
hsa04270	Organismal Systems	Circulatory system	hsa04270	Vascular smooth muscle contraction	5/259	134/8541	0.383784122984237	0.741702581298945	0.62348812859796	5499/10398/4627/23365/81579	5
hsa03410	Genetic Information Processing	Replication and repair	hsa03410	Base excision repair	2/259	44/8541	0.387349072577073	0.741702581298945	0.62348812859796	5981/5425	2
hsa04940	Human Diseases	Endocrine and metabolic disease	hsa04940	Type I diabetes mellitus	2/259	44/8541	0.387349072577073	0.741702581298945	0.62348812859796	355/1363	2
hsa04814	Cellular Processes	Cell motility	hsa04814	Motor proteins	7/259	197/8541	0.389310719032118	0.741702581298945	0.62348812859796	84790/10398/10376/51143/4627/7138/203068	7
hsa04974	Organismal Systems	Digestive system	hsa04974	Protein digestion and absorption	4/259	105/8541	0.394761600633646	0.741702581298945	0.62348812859796	1284/1277/1292/80781	4
hsa05414	Human Diseases	Cardiovascular disease	hsa05414	Dilated cardiomyopathy	4/259	105/8541	0.394761600633646	0.741702581298945	0.62348812859796	4000/7040/488/3685	4
hsa01230	Metabolism	Global and overview maps	hsa01230	Biosynthesis of amino acids	3/259	75/8541	0.398544646086862	0.741702581298945	0.62348812859796	3418/7167/2752	3
hsa04115	Cellular Processes	Cell growth and death	hsa04115	p53 signaling pathway	3/259	75/8541	0.398544646086862	0.741702581298945	0.62348812859796	901/10572/355	3
hsa04972	Organismal Systems	Digestive system	hsa04972	Pancreatic secretion	4/259	106/8541	0.40166069476808	0.741702581298945	0.62348812859796	488/4218/81579/5906	4
hsa03320	Organismal Systems	Endocrine system	hsa03320	PPAR signaling pathway	3/259	76/8541	0.406756828981443	0.741702581298945	0.62348812859796	123/6342/5360	3
hsa00120	Metabolism	Lipid metabolism	hsa00120	Primary bile acid biosynthesis	1/259	17/8541	0.407846871126951	0.741702581298945	0.62348812859796	6342	1
hsa00910	Metabolism	Energy metabolism	hsa00910	Nitrogen metabolism	1/259	17/8541	0.407846871126951	0.741702581298945	0.62348812859796	2752	1
hsa03050	Genetic Information Processing	Folding, sorting and degradation	hsa03050	Proteasome	2/259	46/8541	0.408853719726627	0.741702581298945	0.62348812859796	11047/5721	2
hsa05162	Human Diseases	Infectious disease: viral	hsa05162	Measles	5/259	139/8541	0.414033969721391	0.746316009115629	0.627366256500399	1027/207/355/5295/3725	5
hsa04060	Environmental Information Processing	Signaling molecules and interaction	hsa04060	Cytokine-cytokine receptor interaction	10/259	298/8541	0.417486596412154	0.746601221828489	0.627606011282271	51330/9235/7040/4055/355/3572/7852/7048/90/3554	10
hsa04930	Human Diseases	Endocrine and metabolic disease	hsa04930	Type II diabetes mellitus	2/259	47/8541	0.419468530991978	0.746601221828489	0.627606011282271	5295/8835	2
hsa04010	Environmental Information Processing	Signal transduction	hsa04010	MAPK signaling pathway	10/259	300/8541	0.425745565791907	0.748525021300167	0.629223190678214	7040/2316/207/355/3727/7423/7048/3725/3554/5906	10
hsa00511	Metabolism	Glycan biosynthesis and metabolism	hsa00511	Other glycan degradation	1/259	18/8541	0.425839323071827	0.748525021300167	0.629223190678214	4758	1
hsa01521	Human Diseases	Drug resistance: antineoplastic	hsa01521	EGFR tyrosine kinase inhibitor resistance	3/259	80/8541	0.439247411767516	0.767327268704981	0.645028687845735	1978/207/5295	3
hsa00531	Metabolism	Glycan biosynthesis and metabolism	hsa00531	Glycosaminoglycan degradation	1/259	19/8541	0.443287124940229	0.768385020815923	0.64591785272233	2799	1
hsa04612	Organismal Systems	Immune system	hsa04612	Antigen processing and presentation	3/259	81/8541	0.447267574289893	0.768385020815923	0.64591785272233	972/811/5721	3
hsa00330	Metabolism	Amino acid metabolism	hsa00330	Arginine and proline metabolism	2/259	50/8541	0.450713475107573	0.768385020815923	0.64591785272233	6723/4953	2
hsa05144	Human Diseases	Infectious disease: parasitic	hsa05144	Malaria	2/259	50/8541	0.450713475107573	0.768385020815923	0.64591785272233	7040/6383	2
hsa00785	Metabolism	Metabolism of cofactors and vitamins	hsa00785	Lipoic acid metabolism	1/259	20/8541	0.460206701875277	0.779410921508615	0.655186417187826	4967	1
hsa04015	Environmental Information Processing	Signal transduction	hsa04015	Rap1 signaling pathway	7/259	212/8541	0.464070851182038	0.779410921508615	0.655186417187826	5216/7094/207/7423/5295/5898/5906	7
hsa01200	Metabolism	Global and overview maps	hsa01200	Carbon metabolism	4/259	116/8541	0.469605804906442	0.779410921508615	0.655186417187826	3418/4967/7167/25796	4
hsa00270	Metabolism	Amino acid metabolism	hsa00270	Cysteine and methionine metabolism	2/259	52/8541	0.471009168753543	0.779410921508615	0.655186417187826	6723/55256	2
hsa04973	Organismal Systems	Digestive system	hsa04973	Carbohydrate digestion and absorption	2/259	52/8541	0.471009168753543	0.779410921508615	0.655186417187826	207/5295	2
hsa04072	Environmental Information Processing	Signal transduction	hsa04072	Phospholipase D signaling pathway	5/259	149/8541	0.473705577736685	0.779410921508615	0.655186417187826	207/1785/5295/5898/5781	5
hsa05417	Human Diseases	Cardiovascular disease	hsa05417	Lipid and atherosclerosis	7/259	216/8541	0.483729433582153	0.791303061871383	0.665183157831254	1535/4780/207/355/5295/3725/5906	7
hsa04610	Organismal Systems	Immune system	hsa04610	Complement and coagulation cascades	3/259	88/8541	0.502009552998723	0.816486801716313	0.686353048866977	7450/3075/3426	3
hsa00220	Metabolism	Amino acid metabolism	hsa00220	Arginine biosynthesis	1/259	23/8541	0.50795302067414	0.821432599147323	0.690510572465297	2752	1
hsa04514	Environmental Information Processing	Signaling molecules and interaction	hsa04514	Cell adhesion molecules	5/259	158/8541	0.525685294044263	0.845278058037082	0.710555481184231	1365/1366/3685/6383/9369	5
hsa04062	Organismal Systems	Immune system	hsa04062	Chemokine signaling pathway	6/259	193/8541	0.534093472990725	0.846414817517331	0.711511061033725	207/2783/2791/5295/7852/5906	6
hsa04613	Organismal Systems	Immune system	hsa04613	Neutrophil extracellular trap formation	6/259	193/8541	0.534093472990725	0.846414817517331	0.711511061033725	1535/207/7450/5295/8520/51564	6
hsa04923	Organismal Systems	Endocrine system	hsa04923	Regulation of lipolysis in adipocytes	2/259	59/8541	0.538355714321977	0.846414817517331	0.711511061033725	207/5295	2
hsa05213	Human Diseases	Cancer: specific types	hsa05213	Endometrial cancer	2/259	59/8541	0.538355714321977	0.846414817517331	0.711511061033725	207/5295	2
hsa04370	Environmental Information Processing	Signal transduction	hsa04370	VEGF signaling pathway	2/259	60/8541	0.547484655782942	0.856011920367804	0.719578553108141	207/5295	2
hsa00592	Metabolism	Lipid metabolism	hsa00592	alpha-Linolenic acid metabolism	1/259	26/8541	0.551490895399674	0.85652778578039	0.720012198573064	81579	1
hsa05323	Human Diseases	Immune disease	hsa05323	Rheumatoid arthritis	3/259	95/8541	0.553867790804987	0.85652778578039	0.720012198573064	533/7040/3725	3
hsa04022	Environmental Information Processing	Signal transduction	hsa04022	cGMP-PKG signaling pathway	5/259	166/8541	0.569946707200072	0.874392739773918	0.735029790548281	5499/488/10398/207/4205	5
hsa04728	Organismal Systems	Nervous system	hsa04728	Dopaminergic synapse	4/259	132/8541	0.571599494198497	0.874392739773918	0.735029790548281	5499/207/2783/2791	4
hsa00601	Metabolism	Glycan biosynthesis and metabolism	hsa00601	Glycosphingolipid biosynthesis - lacto and neolacto series	1/259	28/8541	0.578362016864279	0.875275137821342	0.73577154974009	10678	1
hsa00790	Metabolism	Metabolism of cofactors and vitamins	hsa00790	Folate biosynthesis	1/259	28/8541	0.578362016864279	0.875275137821342	0.73577154974009	5092	1
hsa04750	Organismal Systems	Sensory system	hsa04750	Inflammatory mediator regulation of TRP channels	3/259	99/8541	0.582027676283687	0.876137406320657	0.736496387682605	5499/5295/3554	3
hsa04061	Environmental Information Processing	Signaling molecules and interaction	hsa04061	Viral protein interaction with cytokine and cytokine receptor	3/259	100/8541	0.588890510673753	0.880603541619974	0.740250698925475	4055/3572/7852	3
hsa04929	Organismal Systems	Endocrine system	hsa04929	GnRH secretion	2/259	65/8541	0.59121792546924	0.880603541619974	0.740250698925475	207/5295	2
hsa00591	Metabolism	Lipid metabolism	hsa00591	Linoleic acid metabolism	1/259	30/8541	0.603629076467237	0.890516929824387	0.748584065985909	81579	1
hsa05164	Human Diseases	Infectious disease: viral	hsa05164	Influenza A	5/259	173/8541	0.606875365422068	0.890516929824387	0.748584065985909	1387/2033/207/355/5295	5
hsa04114	Cellular Processes	Cell growth and death	hsa04114	Oocyte meiosis	4/259	139/8541	0.612655833242475	0.890516929824387	0.748584065985909	7533/9126/5499/8243	4
hsa00630	Metabolism	Carbohydrate metabolism	hsa00630	Glyoxylate and dicarboxylate metabolism	1/259	31/8541	0.615691121960714	0.890516929824387	0.748584065985909	2752	1
hsa04064	Environmental Information Processing	Signal transduction	hsa04064	NF-kappa B signaling pathway	3/259	105/8541	0.622108312032444	0.890516929824387	0.748584065985909	4055/7188/3554	3
hsa04664	Organismal Systems	Immune system	hsa04664	Fc epsilon RI signaling pathway	2/259	69/8541	0.623890721677483	0.890516929824387	0.748584065985909	207/5295	2
hsa04136	Cellular Processes	Transport and catabolism	hsa04136	Autophagy - other	1/259	32/8541	0.627387479118432	0.890516929824387	0.748584065985909	8678	1
hsa04215	Cellular Processes	Cell growth and death	hsa04215	Apoptosis - multiple species	1/259	32/8541	0.627387479118432	0.890516929824387	0.748584065985909	8678	1
hsa04120	Genetic Information Processing	Folding, sorting and degradation	hsa04120	Ubiquitin mediated proteolysis	4/259	142/8541	0.629493994429614	0.890516929824387	0.748584065985909	27338/8924/9040/55236	4
hsa04920	Organismal Systems	Endocrine system	hsa04920	Adipocytokine signaling pathway	2/259	70/8541	0.631737760836746	0.890516929824387	0.748584065985909	207/5781	2
hsa05204	Human Diseases	Cancer: overview	hsa05204	Chemical carcinogenesis - DNA adducts	2/259	71/8541	0.639457005139634	0.890516929824387	0.748584065985909	2950/2052	2
hsa05207	Human Diseases	Cancer: overview	hsa05207	Chemical carcinogenesis - receptor activation	6/259	215/8541	0.640001735631505	0.890516929824387	0.748584065985909	1978/207/5295/2052/3725/9314	6
hsa04620	Organismal Systems	Immune system	hsa04620	Toll-like receptor signaling pathway	3/259	109/8541	0.647339656494731	0.890516929824387	0.748584065985909	207/5295/3725	3
hsa03040	Genetic Information Processing	Transcription	hsa03040	Spliceosome	6/259	217/8541	0.648898479152359	0.890516929824387	0.748584065985909	6636/57819/1655/56949/10286/6633	6
hsa00051	Metabolism	Carbohydrate metabolism	hsa00051	Fructose and mannose metabolism	1/259	34/8541	0.649726976088698	0.890516929824387	0.748584065985909	7167	1
hsa04710	Organismal Systems	Environmental adaptation	hsa04710	Circadian rhythm	1/259	34/8541	0.649726976088698	0.890516929824387	0.748584065985909	6095	1
hsa05218	Human Diseases	Cancer: specific types	hsa05218	Melanoma	2/259	73/8541	0.654514209906264	0.890516929824387	0.748584065985909	207/5295	2
hsa05223	Human Diseases	Cancer: specific types	hsa05223	Non-small cell lung cancer	2/259	73/8541	0.654514209906264	0.890516929824387	0.748584065985909	207/5295	2
hsa04081	NA	NA	hsa04081	Hormone signaling	6/259	219/8541	0.657661821385596	0.890518160058008	0.748585100141751	4089/2783/2791/3685/5295/90	6
hsa05214	Human Diseases	Cancer: specific types	hsa05214	Glioma	2/259	76/8541	0.676156845439708	0.892227411080918	0.750021926368932	207/5295	2
hsa05034	Human Diseases	Substance dependence	hsa05034	Alcoholism	5/259	188/8541	0.679555415489902	0.892227411080918	0.750021926368932	5499/2783/2791/8520/51564	5
hsa00250	Metabolism	Amino acid metabolism	hsa00250	Alanine, aspartate and glutamate metabolism	1/259	37/8541	0.680759090204267	0.892227411080918	0.750021926368932	2752	1
hsa05143	Human Diseases	Infectious disease: parasitic	hsa05143	African trypanosomiasis	1/259	37/8541	0.680759090204267	0.892227411080918	0.750021926368932	355	1
hsa05216	Human Diseases	Cancer: specific types	hsa05216	Thyroid cancer	1/259	37/8541	0.680759090204267	0.892227411080918	0.750021926368932	8031	1
hsa04928	Organismal Systems	Endocrine system	hsa04928	Parathyroid hormone synthesis, secretion and action	3/259	115/8541	0.682912908928951	0.892227411080918	0.750021926368932	3727/4205/11214	3
hsa04724	Organismal Systems	Nervous system	hsa04724	Glutamatergic synapse	3/259	116/8541	0.688575929389725	0.892227411080918	0.750021926368932	2783/2791/2752	3
hsa00760	Metabolism	Metabolism of cofactors and vitamins	hsa00760	Nicotinate and nicotinamide metabolism	1/259	38/8541	0.690481973040237	0.892227411080918	0.750021926368932	23411	1
hsa04960	Organismal Systems	Excretory system	hsa04960	Aldosterone-regulated sodium reabsorption	1/259	38/8541	0.690481973040237	0.892227411080918	0.750021926368932	5295	1
hsa00980	Metabolism	Xenobiotics biodegradation and metabolism	hsa00980	Metabolism of xenobiotics by cytochrome P450	2/259	79/8541	0.696687607192767	0.892227411080918	0.750021926368932	2950/2052	2
hsa04721	Organismal Systems	Nervous system	hsa04721	Synaptic vesicle cycle	2/259	79/8541	0.696687607192767	0.892227411080918	0.750021926368932	533/1785	2
hsa04921	Organismal Systems	Endocrine system	hsa04921	Oxytocin signaling pathway	4/259	155/8541	0.696913243357378	0.892227411080918	0.750021926368932	5499/10398/3759/3725	4
hsa05330	Human Diseases	Immune disease	hsa05330	Allograft rejection	1/259	39/8541	0.699909841907999	0.892227411080918	0.750021926368932	355	1
hsa00983	Metabolism	Xenobiotics biodegradation and metabolism	hsa00983	Drug metabolism - other enzymes	2/259	81/8541	0.709770183757476	0.900739739925407	0.757177538490393	4830/2950	2
hsa03440	Genetic Information Processing	Replication and repair	hsa03440	Homologous recombination	1/259	41/8541	0.717915940132498	0.904572486066114	0.760399411757269	5425	1
hsa04071	Environmental Information Processing	Signal transduction	hsa04071	Sphingolipid signaling pathway	3/259	122/8541	0.720970451816539	0.904572486066114	0.760399411757269	207/5295/427	3
hsa04146	Cellular Processes	Transport and catabolism	hsa04146	Peroxisome	2/259	83/8541	0.722379441169405	0.904572486066114	0.760399411757269	3418/6342	2
hsa05171	Human Diseases	Infectious disease: viral	hsa05171	Coronavirus disease - COVID-19	6/259	238/8541	0.733990542876338	0.905662033550817	0.761315304379709	9636/6142/7450/3572/5295/3725	6
hsa00071	Metabolism	Lipid metabolism	hsa00071	Fatty acid degradation	1/259	43/8541	0.734845552266869	0.905662033550817	0.761315304379709	10449	1
hsa04975	Organismal Systems	Digestive system	hsa04975	Fat digestion and absorption	1/259	43/8541	0.734845552266869	0.905662033550817	0.761315304379709	81579	1
hsa05206	Human Diseases	Cancer: overview	hsa05206	MicroRNAs in cancer	8/259	312/8541	0.736050415960028	0.905662033550817	0.761315304379709	1387/23411/2033/1027/27250/23405/5295/6935	8
hsa04962	Organismal Systems	Excretory system	hsa04962	Vasopressin-regulated water reabsorption	1/259	44/8541	0.742926865748027	0.910165813881781	0.765101260692887	51143	1
hsa05332	Human Diseases	Immune disease	hsa05332	Graft-versus-host disease	1/259	45/8541	0.750762800992379	0.915801175348462	0.76983844384881	355	1
hsa00514	Metabolism	Glycan biosynthesis and metabolism	hsa00514	Other types of O-glycan biosynthesis	1/259	47/8541	0.765728003393107	0.929163144166308	0.781070747932251	8473	1
hsa05032	Human Diseases	Substance dependence	hsa05032	Morphine addiction	2/259	91/8541	0.768283306483803	0.929163144166308	0.781070747932251	2783/2791	2
hsa00280	Metabolism	Amino acid metabolism	hsa00280	Valine, leucine and isoleucine degradation	1/259	48/8541	0.772871451370643	0.930734556331455	0.782391704411043	10449	1
hsa04650	Organismal Systems	Immune system	hsa04650	Natural killer cell mediated cytotoxicity	3/259	134/8541	0.777837539578586	0.9311510741066	0.782741836518845	355/5295/5781	3
hsa05030	Human Diseases	Substance dependence	hsa05030	Cocaine addiction	1/259	49/8541	0.779797895983265	0.9311510741066	0.782741836518845	3725	1
hsa00565	Metabolism	Lipid metabolism	hsa00565	Ether lipid metabolism	1/259	50/8541	0.786513904572565	0.935224516781664	0.786166043491374	81579	1
hsa04979	Organismal Systems	Digestive system	hsa04979	Cholesterol metabolism	1/259	51/8541	0.793025846477606	0.937372418617224	0.787971607243789	5360	1
hsa04713	Organismal Systems	Environmental adaptation	hsa04713	Circadian entrainment	2/259	97/8541	0.798256353302635	0.937372418617224	0.787971607243789	2783/2791	2
hsa04915	Organismal Systems	Endocrine system	hsa04915	Estrogen signaling pathway	3/259	139/8541	0.798567175396227	0.937372418617224	0.787971607243789	207/5295/3725	3
hsa04961	Organismal Systems	Excretory system	hsa04961	Endocrine and other factor-regulated calcium reabsorption	1/259	53/8541	0.805462053083032	0.937372418617224	0.787971607243789	1785	1
hsa05320	Human Diseases	Immune disease	hsa05320	Autoimmune thyroid disease	1/259	54/8541	0.811398119088156	0.937372418617224	0.787971607243789	355	1
hsa04640	Organismal Systems	Immune system	hsa04640	Hematopoietic cell lineage	2/259	100/8541	0.811920366477339	0.937372418617224	0.787971607243789	100133941/3554	2
hsa04916	Organismal Systems	Endocrine system	hsa04916	Melanogenesis	2/259	101/8541	0.816288838162312	0.937372418617224	0.787971607243789	1387/2033	2
hsa04936	Human Diseases	Endocrine and metabolic disease	hsa04936	Alcoholic liver disease	3/259	144/8541	0.817660689263353	0.937372418617224	0.787971607243789	23411/207/355	3
hsa05150	Human Diseases	Infectious disease: bacterial	hsa05150	Staphylococcus aureus infection	2/259	102/8541	0.820566643356165	0.937372418617224	0.787971607243789	3075/3426	2
hsa04340	Environmental Information Processing	Signal transduction	hsa04340	Hedgehog signaling pathway	1/259	56/8541	0.822734357002818	0.937372418617224	0.787971607243789	5727	1
hsa03015	Genetic Information Processing	Translation	hsa03015	mRNA surveillance pathway	2/259	103/8541	0.824755237581939	0.937372418617224	0.787971607243789	5499/53918	2
hsa05224	Human Diseases	Cancer: specific types	hsa05224	Breast cancer	3/259	148/8541	0.831813089115851	0.939640822620586	0.789878467220578	207/5295/3725	3
hsa00240	Metabolism	Nucleotide metabolism	hsa00240	Pyrimidine metabolism	1/259	58/8541	0.833391683667021	0.939640822620586	0.789878467220578	4830	1
hsa04978	Organismal Systems	Digestive system	hsa04978	Mineral absorption	1/259	61/8541	0.848192670097784	0.941880186691604	0.791760915723647	475	1
hsa04261	Organismal Systems	Circulatory system	hsa04261	Adrenergic signaling in cardiomyocytes	3/259	154/8541	0.851274979667313	0.941880186691604	0.791760915723647	5499/488/207	3
hsa04914	Organismal Systems	Endocrine system	hsa04914	Progesterone-mediated oocyte maturation	2/259	111/8541	0.85522509927872	0.941880186691604	0.791760915723647	207/5295	2
hsa00310	Metabolism	Amino acid metabolism	hsa00310	Lysine degradation	1/259	63/8541	0.857324724485567	0.941880186691604	0.791760915723647	5351	1
hsa00590	Metabolism	Lipid metabolism	hsa00590	Arachidonic acid metabolism	1/259	63/8541	0.857324724485567	0.941880186691604	0.791760915723647	81579	1
hsa05217	Human Diseases	Cancer: specific types	hsa05217	Basal cell carcinoma	1/259	63/8541	0.857324724485567	0.941880186691604	0.791760915723647	5727	1
hsa05145	Human Diseases	Infectious disease: parasitic	hsa05145	Toxoplasmosis	2/259	112/8541	0.858675223202946	0.941880186691604	0.791760915723647	7040/207	2
hsa04150	Environmental Information Processing	Signal transduction	hsa04150	mTOR signaling pathway	3/259	158/8541	0.863137918359707	0.943119810408483	0.792802965044885	1978/207/5295	3
hsa04726	Organismal Systems	Nervous system	hsa04726	Serotonergic synapse	2/259	115/8541	0.868580653685707	0.943340724033169	0.792988668891561	2783/2791	2
hsa00970	Genetic Information Processing	Translation	hsa00970	Aminoacyl-tRNA biosynthesis	1/259	66/8541	0.870006816157799	0.943340724033169	0.792988668891561	2193	1
hsa00010	Metabolism	Carbohydrate metabolism	hsa00010	Glycolysis / Gluconeogenesis	1/259	67/8541	0.873979469209732	0.944031258726542	0.793569144400962	7167	1
hsa04924	Organismal Systems	Endocrine system	hsa04924	Renin secretion	1/259	69/8541	0.881565588953761	0.948604797239218	0.797413740658595	3759	1
hsa05416	Human Diseases	Cardiovascular disease	hsa05416	Viral myocarditis	1/259	70/8541	0.885186282114877	0.948892870600417	0.797655900151364	1981	1
hsa04622	Organismal Systems	Immune system	hsa04622	RIG-I-like receptor signaling pathway	1/259	72/8541	0.892100189685295	0.951793491663205	0.800094212817126	9636	1
hsa00982	Metabolism	Xenobiotics biodegradation and metabolism	hsa00982	Drug metabolism - cytochrome P450	1/259	73/8541	0.895399994960004	0.951793491663205	0.800094212817126	2950	1
hsa03010	Genetic Information Processing	Translation	hsa03010	Ribosome	3/259	172/8541	0.898369784442586	0.951793491663205	0.800094212817126	6142/51073/65003	3
hsa00230	Metabolism	Nucleotide metabolism	hsa00230	Purine metabolism	2/259	128/8541	0.90455893051912	0.951793491663205	0.800094212817126	4830/5152	2
hsa04971	Organismal Systems	Digestive system	hsa04971	Gastric acid secretion	1/259	76/8541	0.904708301262905	0.951793491663205	0.800094212817126	3759	1
hsa05133	Human Diseases	Infectious disease: bacterial	hsa05133	Pertussis	1/259	78/8541	0.910450626885484	0.95428713855034	0.802190415891303	3725	1
hsa04623	Organismal Systems	Immune system	hsa04623	Cytosolic DNA-sensing pathway	1/259	83/8541	0.923342809630236	0.964228838100948	0.810547581963229	3428	1
hsa01232	Metabolism	Global and overview maps	hsa01232	Nucleotide metabolism	1/259	85/8541	0.927965974297385	0.965494010022647	0.811611107551119	4830	1
hsa04976	Organismal Systems	Digestive system	hsa04976	Bile secretion	1/259	90/8541	0.938344580557747	0.969080284103626	0.814625792104964	2052	1
hsa04658	Organismal Systems	Immune system	hsa04658	Th1 and Th2 cell differentiation	1/259	93/8541	0.943841964485763	0.969080284103626	0.814625792104964	3725	1
hsa04912	Organismal Systems	Endocrine system	hsa04912	GnRH signaling pathway	1/259	93/8541	0.943841964485763	0.969080284103626	0.814625792104964	3725	1
hsa01240	Metabolism	Global and overview maps	hsa01240	Biosynthesis of cofactors	2/259	152/8541	0.948084345079367	0.969080284103626	0.814625792104964	4830/79646	2
hsa04970	Organismal Systems	Digestive system	hsa04970	Salivary secretion	1/259	97/8541	0.950419601553195	0.969080284103626	0.814625792104964	1471	1
hsa04934	Human Diseases	Endocrine and metabolic disease	hsa04934	Cushing syndrome	2/259	155/8541	0.95195872431381	0.969080284103626	0.814625792104964	1027/5906	2
hsa00564	Metabolism	Lipid metabolism	hsa00564	Glycerophospholipid metabolism	1/259	103/8541	0.958874769584883	0.972622078109397	0.817603085931649	81579	1
hsa03013	Genetic Information Processing	Translation	hsa03013	Nucleocytoplasmic transport	1/259	108/8541	0.96481192769654	0.972657556594786	0.817632909765377	3842	1
hsa03008	Genetic Information Processing	Translation	hsa03008	Ribosome biogenesis in eukaryotes	2/259	168/8541	0.965783651601183	0.972657556594786	0.817632909765377	55505/6949	2
hsa04020	Environmental Information Processing	Signal transduction	hsa04020	Calcium signaling pathway	3/259	254/8541	0.984887762279138	0.988380272074454	0.830849698675197	488/7423/7852	3
hsa04080	Environmental Information Processing	Signaling molecules and interaction	hsa04080	Neuroactive ligand-receptor interaction	1/259	370/8541	0.999991291043099	0.999991291043099	0.840610123770655	10424	1
