# Supplementary material for: Integrated analysis of single-cell and bulk transcriptomics reveals the prognostic value and underlying mechanisms of crotonylation in ovarian cancer
Source: Front Immunol. 2025 Sep 10;16:1596080. doi: 10.3389/fimmu.2025.1596080 (PMC12457283; doi:10.3389/fimmu.2025.1596080)
Supplement: Supplementary file 12 [file Table8.xlsx]

## Sheet: GSEA_GO
ONTOLOGY	ID	Description	setSize	enrichmentScore	NES	pvalue	p.adjust	qvalue	rank	leading_edge	core_enrichment
MF	GO:0005201	extracellular matrix structural constituent	134	0.730776	3.02354	1e-10	5.43869e-09	3.65501e-09	1561	tags=62%, list=14%, signal=54%	ENSG00000186340/ENSG00000060718/ENSG00000038427/ENSG00000133110/ENSG00000105664/ENSG00000166482/ENSG00000115414/ENSG00000204262/ENSG00000049323/ENSG00000139329/ENSG00000163520/ENSG00000138615/ENSG00000144810/ENSG00000142798/ENSG00000138080/ENSG00000168542/ENSG00000120708/ENSG00000166147/ENSG00000130635/ENSG00000084636/ENSG00000087303/ENSG00000106624/ENSG00000011465/ENSG00000106819/ENSG00000115380…
CC	GO:0062023	collagen-containing extracellular matrix	350	0.623906	2.88373	1e-10	5.43869e-09	3.65501e-09	1598	tags=44%, list=14%, signal=39%	ENSG00000186340/ENSG00000060718/ENSG00000038427/ENSG00000124491/ENSG00000133110/ENSG00000105664/ENSG00000166482/ENSG00000115414/ENSG00000204262/ENSG00000049323/ENSG00000139329/ENSG00000163520/ENSG00000138615/ENSG00000144810/ENSG00000142798/ENSG00000138080/ENSG00000087116/ENSG00000168542/ENSG00000120708/ENSG00000166147/ENSG00000130635/ENSG00000084636/ENSG00000087245/ENSG00000087303/ENSG00000158270…
CC	GO:0030312	external encapsulating structure	437	0.605499	2.84983	1e-10	5.43869e-09	3.65501e-09	1598	tags=43%, list=14%, signal=38%	ENSG00000186340/ENSG00000060718/ENSG00000162745/ENSG00000038427/ENSG00000124491/ENSG00000133110/ENSG00000275395/ENSG00000105664/ENSG00000166482/ENSG00000103196/ENSG00000115414/ENSG00000204262/ENSG00000049323/ENSG00000139329/ENSG00000163520/ENSG00000138615/ENSG00000144810/ENSG00000142798/ENSG00000138080/ENSG00000087116/ENSG00000168542/ENSG00000120708/ENSG00000166147/ENSG00000130635/ENSG00000084636…
CC	GO:0031012	extracellular matrix	437	0.605499	2.84983	1e-10	5.43869e-09	3.65501e-09	1598	tags=43%, list=14%, signal=38%	ENSG00000186340/ENSG00000060718/ENSG00000162745/ENSG00000038427/ENSG00000124491/ENSG00000133110/ENSG00000275395/ENSG00000105664/ENSG00000166482/ENSG00000103196/ENSG00000115414/ENSG00000204262/ENSG00000049323/ENSG00000139329/ENSG00000163520/ENSG00000138615/ENSG00000144810/ENSG00000142798/ENSG00000138080/ENSG00000087116/ENSG00000168542/ENSG00000120708/ENSG00000166147/ENSG00000130635/ENSG00000084636…
MF	GO:0005518	collagen binding	57	0.768601	2.77738	1e-10	5.43869e-09	3.65501e-09	998	tags=56%, list=9%, signal=51%	ENSG00000105664/ENSG00000115414/ENSG00000139329/ENSG00000142798/ENSG00000120708/ENSG00000087303/ENSG00000106624/ENSG00000143387/ENSG00000162733/ENSG00000169604/ENSG00000113140/ENSG00000172061/ENSG00000142173/ENSG00000137801/ENSG00000113083/ENSG00000116962/ENSG00000137745/ENSG00000168615/ENSG00000100985/ENSG00000106823/ENSG00000142156/ENSG00000110799/ENSG00000080573/ENSG00000187955/ENSG00000163710…
BP	GO:0030199	collagen fibril organization	50	0.781587	2.75781	1e-10	5.43869e-09	3.65501e-09	512	tags=48%, list=4%, signal=46%	ENSG00000060718/ENSG00000105664/ENSG00000204262/ENSG00000139329/ENSG00000138080/ENSG00000087116/ENSG00000168542/ENSG00000130635/ENSG00000106624/ENSG00000162733/ENSG00000143196/ENSG00000151388/ENSG00000113083/ENSG00000108821/ENSG00000164692/ENSG00000130508/ENSG00000099953/ENSG00000054598/ENSG00000134013/ENSG00000136378/ENSG00000080573/ENSG00000187955/ENSG00000166923/ENSG00000129038
BP	GO:0045229	external encapsulating structure organization	249	0.603036	2.70267	1e-10	5.43869e-09	3.65501e-09	1525	tags=43%, list=13%, signal=38%	ENSG00000078098/ENSG00000060718/ENSG00000162745/ENSG00000133110/ENSG00000105664/ENSG00000166482/ENSG00000103196/ENSG00000204262/ENSG00000139329/ENSG00000144810/ENSG00000138080/ENSG00000087116/ENSG00000168542/ENSG00000120708/ENSG00000130635/ENSG00000134853/ENSG00000084636/ENSG00000087245/ENSG00000087303/ENSG00000106624/ENSG00000143387/ENSG00000162733/ENSG00000169604/ENSG00000123500/ENSG00000143196…
BP	GO:0030198	extracellular matrix organization	248	0.601886	2.69618	1e-10	5.43869e-09	3.65501e-09	1525	tags=43%, list=13%, signal=38%	ENSG00000078098/ENSG00000060718/ENSG00000162745/ENSG00000133110/ENSG00000105664/ENSG00000166482/ENSG00000103196/ENSG00000204262/ENSG00000139329/ENSG00000144810/ENSG00000138080/ENSG00000087116/ENSG00000168542/ENSG00000120708/ENSG00000130635/ENSG00000134853/ENSG00000084636/ENSG00000087245/ENSG00000087303/ENSG00000106624/ENSG00000143387/ENSG00000162733/ENSG00000169604/ENSG00000123500/ENSG00000143196…
BP	GO:0043062	extracellular structure organization	249	0.600033	2.68921	1e-10	5.43869e-09	3.65501e-09	1525	tags=43%, list=13%, signal=38%	ENSG00000078098/ENSG00000060718/ENSG00000162745/ENSG00000133110/ENSG00000105664/ENSG00000166482/ENSG00000103196/ENSG00000204262/ENSG00000139329/ENSG00000144810/ENSG00000138080/ENSG00000087116/ENSG00000168542/ENSG00000120708/ENSG00000130635/ENSG00000134853/ENSG00000084636/ENSG00000087245/ENSG00000087303/ENSG00000106624/ENSG00000143387/ENSG00000162733/ENSG00000169604/ENSG00000123500/ENSG00000143196…
CC	GO:0005746	mitochondrial respirasome	63	-0.687738	-2.68133	1e-10	5.43869e-09	3.65501e-09	2560	tags=76%, list=22%, signal=59%	ENSG00000164405/ENSG00000112695/ENSG00000010256/ENSG00000167792/ENSG00000179091/ENSG00000131143/ENSG00000164258/ENSG00000004779/ENSG00000127184/ENSG00000168653/ENSG00000186010/ENSG00000158864/ENSG00000173660/ENSG00000014919/ENSG00000178127/ENSG00000099795/ENSG00000135940/ENSG00000136521/ENSG00000189043/ENSG00000115286/ENSG00000165264/ENSG00000119013/ENSG00000111775/ENSG00000184983/ENSG00000074582…
MF	GO:0005178	integrin binding	136	0.645725	2.68052	1e-10	5.43869e-09	3.65501e-09	1638	tags=48%, list=14%, signal=41%	ENSG00000078098/ENSG00000105664/ENSG00000115414/ENSG00000136235/ENSG00000138080/ENSG00000168542/ENSG00000120708/ENSG00000166147/ENSG00000130635/ENSG00000084636/ENSG00000151892/ENSG00000162692/ENSG00000137801/ENSG00000160255/ENSG00000169896/ENSG00000118785/ENSG00000161638/ENSG00000107562/ENSG00000168615/ENSG00000157227/ENSG00000164176/ENSG00000130402/ENSG00000166086/ENSG00000106823/ENSG00000198542…
CC	GO:0098803	respiratory chain complex	60	-0.690097	-2.66204	1e-10	5.43869e-09	3.65501e-09	2560	tags=78%, list=22%, signal=61%	ENSG00000164405/ENSG00000112695/ENSG00000010256/ENSG00000167792/ENSG00000179091/ENSG00000131143/ENSG00000164258/ENSG00000004779/ENSG00000127184/ENSG00000168653/ENSG00000186010/ENSG00000158864/ENSG00000173660/ENSG00000178127/ENSG00000099795/ENSG00000135940/ENSG00000136521/ENSG00000189043/ENSG00000115286/ENSG00000165264/ENSG00000119013/ENSG00000111775/ENSG00000184983/ENSG00000074582/ENSG00000119421…
CC	GO:0098798	mitochondrial protein-containing complex	186	-0.574832	-2.65235	1e-10	5.43869e-09	3.65501e-09	2493	tags=55%, list=22%, signal=44%	ENSG00000112695/ENSG00000100347/ENSG00000151729/ENSG00000010256/ENSG00000167792/ENSG00000163319/ENSG00000179091/ENSG00000265354/ENSG00000131143/ENSG00000147586/ENSG00000214113/ENSG00000166902/ENSG00000164258/ENSG00000004779/ENSG00000126768/ENSG00000152256/ENSG00000127184/ENSG00000168653/ENSG00000112996/ENSG00000122140/ENSG00000074071/ENSG00000186010/ENSG00000149792/ENSG00000168291/ENSG00000198015…
CC	GO:0070469	respirasome	67	-0.6761	-2.65003	1e-10	5.43869e-09	3.65501e-09	2965	tags=81%, list=26%, signal=60%	ENSG00000181061/ENSG00000011295/ENSG00000169021/ENSG00000023228/ENSG00000164405/ENSG00000112695/ENSG00000010256/ENSG00000167792/ENSG00000179091/ENSG00000131143/ENSG00000164258/ENSG00000004779/ENSG00000127184/ENSG00000168653/ENSG00000186010/ENSG00000158864/ENSG00000173660/ENSG00000014919/ENSG00000178127/ENSG00000099795/ENSG00000135940/ENSG00000136521/ENSG00000189043/ENSG00000115286/ENSG00000146066…
BP	GO:0033108	mitochondrial respiratory chain complex assembly	50	-0.710309	-2.61678	1e-10	5.43869e-09	3.65501e-09	2192	tags=74%, list=19%, signal=60%	ENSG00000130159/ENSG00000171204/ENSG00000164258/ENSG00000004779/ENSG00000168653/ENSG00000124279/ENSG00000151413/ENSG00000186010/ENSG00000108064/ENSG00000158864/ENSG00000136463/ENSG00000099795/ENSG00000136521/ENSG00000178057/ENSG00000115286/ENSG00000165264/ENSG00000119013/ENSG00000184983/ENSG00000074582/ENSG00000119421/ENSG00000147123/ENSG00000131495/ENSG00000110717/ENSG00000156709/ENSG00000213619…
CC	GO:0044391	ribosomal subunit	143	-0.5799	-2.60414	1e-10	5.43869e-09	3.65501e-09	3420	tags=64%, list=30%, signal=46%	ENSG00000122026/ENSG00000125445/ENSG00000108107/ENSG00000147604/ENSG00000198034/ENSG00000197958/ENSG00000131469/ENSG00000182180/ENSG00000136942/ENSG00000118181/ENSG00000161016/ENSG00000265681/ENSG00000114391/ENSG00000144713/ENSG00000143436/ENSG00000171863/ENSG00000071082/ENSG00000188846/ENSG00000145912/ENSG00000132313/ENSG00000105640/ENSG00000096080/ENSG00000171490/ENSG00000165496/ENSG00000149273…
MF	GO:0050840	extracellular matrix binding	43	0.764632	2.60244	1e-10	5.43869e-09	3.65501e-09	2095	tags=77%, list=18%, signal=63%	ENSG00000060718/ENSG00000162745/ENSG00000163520/ENSG00000120708/ENSG00000011465/ENSG00000142910/ENSG00000145147/ENSG00000113140/ENSG00000172061/ENSG00000137801/ENSG00000130508/ENSG00000118785/ENSG00000182492/ENSG00000116962/ENSG00000168615/ENSG00000049540/ENSG00000174807/ENSG00000107742/ENSG00000154736/ENSG00000150093/ENSG00000164171/ENSG00000124466/ENSG00000152583/ENSG00000188157/ENSG00000138448…
MF	GO:0003735	structural constituent of ribosome	131	-0.588934	-2.60103	1e-10	5.43869e-09	3.65501e-09	3420	tags=66%, list=30%, signal=47%	ENSG00000122026/ENSG00000125445/ENSG00000108107/ENSG00000147604/ENSG00000198034/ENSG00000197958/ENSG00000131469/ENSG00000182180/ENSG00000136942/ENSG00000118181/ENSG00000161016/ENSG00000265681/ENSG00000114391/ENSG00000144713/ENSG00000143436/ENSG00000171863/ENSG00000071082/ENSG00000188846/ENSG00000132313/ENSG00000105640/ENSG00000096080/ENSG00000137876/ENSG00000165496/ENSG00000149273/ENSG00000109475…
CC	GO:0015934	large ribosomal subunit	87	-0.622431	-2.59735	1e-10	5.43869e-09	3.65501e-09	3420	tags=70%, list=30%, signal=49%	ENSG00000122026/ENSG00000108107/ENSG00000147604/ENSG00000197958/ENSG00000131469/ENSG00000136942/ENSG00000161016/ENSG00000265681/ENSG00000114391/ENSG00000144713/ENSG00000143436/ENSG00000071082/ENSG00000188846/ENSG00000145912/ENSG00000132313/ENSG00000105640/ENSG00000096080/ENSG00000171490/ENSG00000165496/ENSG00000109475/ENSG00000197756/ENSG00000166902/ENSG00000112996/ENSG00000221983/ENSG00000149792…
CC	GO:0005604	basement membrane	70	0.692545	2.59274	1e-10	5.43869e-09	3.65501e-09	1508	tags=53%, list=13%, signal=46%	ENSG00000186340/ENSG00000115414/ENSG00000144810/ENSG00000142798/ENSG00000120708/ENSG00000166147/ENSG00000130635/ENSG00000087303/ENSG00000107796/ENSG00000132386/ENSG00000100234/ENSG00000113140/ENSG00000091136/ENSG00000041982/ENSG00000130508/ENSG00000171812/ENSG00000116962/ENSG00000112769/ENSG00000134013/ENSG00000129038/ENSG00000077942/ENSG00000204291/ENSG00000187498/ENSG00000151914/ENSG00000188157…
CC	GO:0098800	inner mitochondrial membrane protein complex	84	-0.624461	-2.58271	1e-10	5.43869e-09	3.65501e-09	2560	tags=68%, list=22%, signal=53%	ENSG00000164405/ENSG00000112695/ENSG00000100347/ENSG00000010256/ENSG00000167792/ENSG00000179091/ENSG00000265354/ENSG00000131143/ENSG00000164258/ENSG00000004779/ENSG00000126768/ENSG00000127184/ENSG00000168653/ENSG00000186010/ENSG00000158864/ENSG00000173660/ENSG00000173171/ENSG00000178127/ENSG00000104980/ENSG00000099795/ENSG00000135940/ENSG00000136521/ENSG00000100575/ENSG00000189043/ENSG00000115286…
CC	GO:0005581	collagen trimer	59	0.713104	2.58225	1e-10	5.43869e-09	3.65501e-09	1125	tags=51%, list=10%, signal=46%	ENSG00000060718/ENSG00000204262/ENSG00000139329/ENSG00000144810/ENSG00000138080/ENSG00000168542/ENSG00000130635/ENSG00000084636/ENSG00000158270/ENSG00000173369/ENSG00000123500/ENSG00000142173/ENSG00000113083/ENSG00000108821/ENSG00000164692/ENSG00000163359/ENSG00000173372/ENSG00000171812/ENSG00000038945/ENSG00000142156/ENSG00000080573/ENSG00000187955/ENSG00000204291/ENSG00000187498/ENSG00000181092…
BP	GO:0006119	oxidative phosphorylation	87	-0.617573	-2.57708	1e-10	5.43869e-09	3.65501e-09	2560	tags=63%, list=22%, signal=49%	ENSG00000164405/ENSG00000112695/ENSG00000010256/ENSG00000106153/ENSG00000167792/ENSG00000179091/ENSG00000166575/ENSG00000131143/ENSG00000164258/ENSG00000004779/ENSG00000127184/ENSG00000168653/ENSG00000186010/ENSG00000158864/ENSG00000173660/ENSG00000014919/ENSG00000134057/ENSG00000178127/ENSG00000099795/ENSG00000135940/ENSG00000136521/ENSG00000189043/ENSG00000115286/ENSG00000165264/ENSG00000119013…
BP	GO:0032963	collagen metabolic process	82	0.665811	2.56729	1e-10	5.43869e-09	3.65501e-09	1565	tags=52%, list=14%, signal=46%	ENSG00000078098/ENSG00000166482/ENSG00000138080/ENSG00000087116/ENSG00000130635/ENSG00000087245/ENSG00000143387/ENSG00000162733/ENSG00000105329/ENSG00000119699/ENSG00000108821/ENSG00000164692/ENSG00000159216/ENSG00000122641/ENSG00000123342/ENSG00000099953/ENSG00000125378/ENSG00000125966/ENSG00000137745/ENSG00000157227/ENSG00000100985/ENSG00000162552/ENSG00000136244/ENSG00000150093/ENSG00000198598…
BP	GO:0030335	positive regulation of cell migration	447	0.544236	2.56503	1e-10	5.43869e-09	3.65501e-09	1875	tags=41%, list=16%, signal=35%	ENSG00000133110/ENSG00000115414/ENSG00000136235/ENSG00000019549/ENSG00000134853/ENSG00000087245/ENSG00000131016/ENSG00000122861/ENSG00000176170/ENSG00000107796/ENSG00000162733/ENSG00000182578/ENSG00000100292/ENSG00000133216/ENSG00000162493/ENSG00000106366/ENSG00000105329/ENSG00000113140/ENSG00000163513/ENSG00000172061/ENSG00000091136/ENSG00000137801/ENSG00000168329/ENSG00000128512/ENSG00000108821…
CC	GO:0005743	mitochondrial inner membrane	295	-0.521928	-2.5514	1e-10	5.43869e-09	3.65501e-09	2560	tags=48%, list=22%, signal=39%	ENSG00000164405/ENSG00000149273/ENSG00000112695/ENSG00000178307/ENSG00000100347/ENSG00000075303/ENSG00000151729/ENSG00000010256/ENSG00000115840/ENSG00000167792/ENSG00000163319/ENSG00000023330/ENSG00000114120/ENSG00000179091/ENSG00000130159/ENSG00000120885/ENSG00000265354/ENSG00000161513/ENSG00000131143/ENSG00000171204/ENSG00000147586/ENSG00000175606/ENSG00000166902/ENSG00000155287/ENSG00000102743…
BP	GO:0042773	ATP synthesis coupled electron transport	70	-0.638027	-2.53554	1e-10	5.43869e-09	3.65501e-09	2560	tags=70%, list=22%, signal=55%	ENSG00000164405/ENSG00000112695/ENSG00000010256/ENSG00000106153/ENSG00000167792/ENSG00000179091/ENSG00000131143/ENSG00000164258/ENSG00000004779/ENSG00000127184/ENSG00000168653/ENSG00000158864/ENSG00000173660/ENSG00000014919/ENSG00000134057/ENSG00000178127/ENSG00000099795/ENSG00000135940/ENSG00000136521/ENSG00000189043/ENSG00000115286/ENSG00000165264/ENSG00000119013/ENSG00000111775/ENSG00000114956…
BP	GO:0042775	mitochondrial ATP synthesis coupled electron transport	70	-0.638027	-2.53554	1e-10	5.43869e-09	3.65501e-09	2560	tags=70%, list=22%, signal=55%	ENSG00000164405/ENSG00000112695/ENSG00000010256/ENSG00000106153/ENSG00000167792/ENSG00000179091/ENSG00000131143/ENSG00000164258/ENSG00000004779/ENSG00000127184/ENSG00000168653/ENSG00000158864/ENSG00000173660/ENSG00000014919/ENSG00000134057/ENSG00000178127/ENSG00000099795/ENSG00000135940/ENSG00000136521/ENSG00000189043/ENSG00000115286/ENSG00000165264/ENSG00000119013/ENSG00000111775/ENSG00000114956…
BP	GO:0040017	positive regulation of locomotion	470	0.535424	2.5313	1e-10	5.43869e-09	3.65501e-09	1965	tags=41%, list=17%, signal=36%	ENSG00000133110/ENSG00000115414/ENSG00000136235/ENSG00000019549/ENSG00000134853/ENSG00000087245/ENSG00000131016/ENSG00000122861/ENSG00000176170/ENSG00000107796/ENSG00000162733/ENSG00000182578/ENSG00000100292/ENSG00000133216/ENSG00000162493/ENSG00000106366/ENSG00000105329/ENSG00000145147/ENSG00000113140/ENSG00000163513/ENSG00000172061/ENSG00000091136/ENSG00000137801/ENSG00000168329/ENSG00000128512…
BP	GO:2000147	positive regulation of cell motility	458	0.535597	2.53025	1e-10	5.43869e-09	3.65501e-09	1875	tags=40%, list=16%, signal=35%	ENSG00000133110/ENSG00000115414/ENSG00000136235/ENSG00000019549/ENSG00000134853/ENSG00000087245/ENSG00000131016/ENSG00000122861/ENSG00000176170/ENSG00000107796/ENSG00000162733/ENSG00000182578/ENSG00000100292/ENSG00000133216/ENSG00000162493/ENSG00000106366/ENSG00000105329/ENSG00000113140/ENSG00000163513/ENSG00000172061/ENSG00000091136/ENSG00000137801/ENSG00000168329/ENSG00000128512/ENSG00000108821…
BP	GO:0022904	respiratory electron transport chain	85	-0.607372	-2.53003	1e-10	5.43869e-09	3.65501e-09	2560	tags=64%, list=22%, signal=50%	ENSG00000164405/ENSG00000112695/ENSG00000010256/ENSG00000115840/ENSG00000106153/ENSG00000167792/ENSG00000179091/ENSG00000131143/ENSG00000164258/ENSG00000004779/ENSG00000140374/ENSG00000127184/ENSG00000168653/ENSG00000158864/ENSG00000105379/ENSG00000173660/ENSG00000014919/ENSG00000134057/ENSG00000178127/ENSG00000099795/ENSG00000135940/ENSG00000136521/ENSG00000189043/ENSG00000115286/ENSG00000165264…
BP	GO:0019646	aerobic electron transport chain	65	-0.644392	-2.52054	1e-10	5.43869e-09	3.65501e-09	2560	tags=71%, list=22%, signal=55%	ENSG00000164405/ENSG00000112695/ENSG00000010256/ENSG00000167792/ENSG00000179091/ENSG00000131143/ENSG00000164258/ENSG00000004779/ENSG00000127184/ENSG00000168653/ENSG00000158864/ENSG00000173660/ENSG00000014919/ENSG00000178127/ENSG00000099795/ENSG00000135940/ENSG00000136521/ENSG00000189043/ENSG00000115286/ENSG00000165264/ENSG00000119013/ENSG00000111775/ENSG00000184983/ENSG00000119421/ENSG00000145494…
BP	GO:0007160	cell-matrix adhesion	203	0.574732	2.51203	1e-10	5.43869e-09	3.65501e-09	2310	tags=50%, list=20%, signal=40%	ENSG00000133110/ENSG00000115414/ENSG00000138080/ENSG00000168542/ENSG00000084636/ENSG00000087303/ENSG00000122861/ENSG00000140937/ENSG00000104332/ENSG00000151388/ENSG00000106366/ENSG00000162692/ENSG00000137801/ENSG00000160255/ENSG00000152894/ENSG00000169896/ENSG00000135218/ENSG00000088827/ENSG00000099250/ENSG00000161638/ENSG00000116962/ENSG00000168615/ENSG00000157227/ENSG00000166086/ENSG00000106823…
BP	GO:0031589	cell-substrate adhesion	296	0.545355	2.48701	1e-10	5.43869e-09	3.65501e-09	1638	tags=39%, list=14%, signal=34%	ENSG00000133110/ENSG00000115414/ENSG00000163520/ENSG00000144810/ENSG00000138080/ENSG00000168542/ENSG00000084636/ENSG00000087303/ENSG00000122861/ENSG00000140937/ENSG00000104332/ENSG00000169604/ENSG00000162493/ENSG00000151388/ENSG00000106366/ENSG00000162692/ENSG00000091136/ENSG00000137801/ENSG00000160255/ENSG00000108821/ENSG00000167601/ENSG00000152894/ENSG00000169896/ENSG00000135218/ENSG00000088827…
BP	GO:0060348	bone development	173	0.57322	2.46763	1e-10	5.43869e-09	3.65501e-09	1312	tags=40%, list=12%, signal=36%	ENSG00000164920/ENSG00000105664/ENSG00000103489/ENSG00000102024/ENSG00000106483/ENSG00000168542/ENSG00000166147/ENSG00000162733/ENSG00000151388/ENSG00000163513/ENSG00000083782/ENSG00000113083/ENSG00000119699/ENSG00000108821/ENSG00000137573/ENSG00000106809/ENSG00000109906/ENSG00000166341/ENSG00000198682/ENSG00000054598/ENSG00000198959/ENSG00000128606/ENSG00000171522/ENSG00000182492/ENSG00000125378…
CC	GO:0019866	organelle inner membrane	327	-0.497304	-2.46743	1e-10	5.43869e-09	3.65501e-09	2493	tags=46%, list=22%, signal=37%	ENSG00000112695/ENSG00000178307/ENSG00000100347/ENSG00000075303/ENSG00000151729/ENSG00000010256/ENSG00000115840/ENSG00000167792/ENSG00000163319/ENSG00000023330/ENSG00000114120/ENSG00000156162/ENSG00000179091/ENSG00000130159/ENSG00000120885/ENSG00000265354/ENSG00000170365/ENSG00000147955/ENSG00000161513/ENSG00000131143/ENSG00000171204/ENSG00000147586/ENSG00000175606/ENSG00000166902/ENSG00000155287…
CC	GO:0005840	ribosome	175	-0.530734	-2.43734	1e-10	5.43869e-09	3.65501e-09	3230	tags=59%, list=28%, signal=43%	ENSG00000132676/ENSG00000125691/ENSG00000103194/ENSG00000048544/ENSG00000122026/ENSG00000125445/ENSG00000108107/ENSG00000147604/ENSG00000198034/ENSG00000197958/ENSG00000131469/ENSG00000182180/ENSG00000087250/ENSG00000136942/ENSG00000118181/ENSG00000161016/ENSG00000158092/ENSG00000145741/ENSG00000265681/ENSG00000114391/ENSG00000144713/ENSG00000143436/ENSG00000171863/ENSG00000071082/ENSG00000188846…
MF	GO:0005539	glycosaminoglycan binding	175	0.563799	2.43439	1e-10	5.43869e-09	3.65501e-09	1736	tags=37%, list=15%, signal=32%	ENSG00000186340/ENSG00000060718/ENSG00000038427/ENSG00000133110/ENSG00000105664/ENSG00000103196/ENSG00000115414/ENSG00000136235/ENSG00000166147/ENSG00000130635/ENSG00000010327/ENSG00000011465/ENSG00000163430/ENSG00000104332/ENSG00000145147/ENSG00000163513/ENSG00000083782/ENSG00000137801/ENSG00000130203/ENSG00000100448/ENSG00000137573/ENSG00000184347/ENSG00000175445/ENSG00000099250/ENSG00000182492…
BP	GO:0001525	angiogenesis	446	0.51669	2.43324	1e-10	5.43869e-09	3.65501e-09	1857	tags=39%, list=16%, signal=34%	ENSG00000186340/ENSG00000078098/ENSG00000115414/ENSG00000136235/ENSG00000144810/ENSG00000124212/ENSG00000142798/ENSG00000138080/ENSG00000120708/ENSG00000134853/ENSG00000087245/ENSG00000010327/ENSG00000148848/ENSG00000176170/ENSG00000011465/ENSG00000104332/ENSG00000132386/ENSG00000100292/ENSG00000133216/ENSG00000106366/ENSG00000105329/ENSG00000145147/ENSG00000113140/ENSG00000163513/ENSG00000125968…
MF	GO:0019838	growth factor binding	115	0.594605	2.43144	1e-10	5.43869e-09	3.65501e-09	1696	tags=46%, list=15%, signal=40%	ENSG00000049323/ENSG00000168542/ENSG00000130635/ENSG00000134853/ENSG00000182578/ENSG00000163513/ENSG00000110324/ENSG00000166033/ENSG00000137801/ENSG00000119699/ENSG00000108821/ENSG00000141753/ENSG00000164692/ENSG00000130508/ENSG00000113721/ENSG00000135218/ENSG00000099250/ENSG00000146648/ENSG00000102359/ENSG00000197081/ENSG00000175899/ENSG00000142156/ENSG00000101938/ENSG00000142627/ENSG00000157404…
BP	GO:0001936	regulation of endothelial cell proliferation	114	0.593984	2.42221	1e-10	5.43869e-09	3.65501e-09	1848	tags=46%, list=16%, signal=39%	ENSG00000142798/ENSG00000100292/ENSG00000113140/ENSG00000137801/ENSG00000071246/ENSG00000130203/ENSG00000128918/ENSG00000137573/ENSG00000179388/ENSG00000171608/ENSG00000134817/ENSG00000099250/ENSG00000107562/ENSG00000125378/ENSG00000184304/ENSG00000012779/ENSG00000143369/ENSG00000171951/ENSG00000140285/ENSG00000144891/ENSG00000105974/ENSG00000105971/ENSG00000081189/ENSG00000172156/ENSG00000115232…
BP	GO:0090130	tissue migration	273	0.535597	2.42136	1e-10	5.43869e-09	3.65501e-09	1848	tags=40%, list=16%, signal=34%	ENSG00000078098/ENSG00000019549/ENSG00000163017/ENSG00000107796/ENSG00000011465/ENSG00000163430/ENSG00000132386/ENSG00000100292/ENSG00000105329/ENSG00000145147/ENSG00000113140/ENSG00000163513/ENSG00000125968/ENSG00000137801/ENSG00000071246/ENSG00000130203/ENSG00000179388/ENSG00000105976/ENSG00000171608/ENSG00000099250/ENSG00000184304/ENSG00000145632/ENSG00000111961/ENSG00000136826/ENSG00000184292…
BP	GO:0002062	chondrocyte differentiation	94	0.611637	2.42116	1e-10	5.43869e-09	3.65501e-09	2386	tags=54%, list=21%, signal=43%	ENSG00000164920/ENSG00000060718/ENSG00000105664/ENSG00000019549/ENSG00000168542/ENSG00000120708/ENSG00000115380/ENSG00000151388/ENSG00000105329/ENSG00000163513/ENSG00000137573/ENSG00000159216/ENSG00000109906/ENSG00000171310/ENSG00000125378/ENSG00000124813/ENSG00000143369/ENSG00000178573/ENSG00000134013/ENSG00000136378/ENSG00000081189/ENSG00000166923/ENSG00000125845/ENSG00000075426/ENSG00000160801…
MF	GO:0019955	cytokine binding	120	0.591446	2.41565	1e-10	5.43869e-09	3.65501e-09	2076	tags=52%, list=18%, signal=43%	ENSG00000105664/ENSG00000049323/ENSG00000182578/ENSG00000162493/ENSG00000163513/ENSG00000110324/ENSG00000137801/ENSG00000119699/ENSG00000168329/ENSG00000130508/ENSG00000135218/ENSG00000099250/ENSG00000158747/ENSG00000182492/ENSG00000175899/ENSG00000128016/ENSG00000101938/ENSG00000157404/ENSG00000166923/ENSG00000115232/ENSG00000010610/ENSG00000180875/ENSG00000150093/ENSG00000028137/ENSG00000163823…
BP	GO:0001935	endothelial cell proliferation	132	0.581715	2.40684	1e-10	5.43869e-09	3.65501e-09	1848	tags=45%, list=16%, signal=39%	ENSG00000144810/ENSG00000142798/ENSG00000100292/ENSG00000113140/ENSG00000137801/ENSG00000071246/ENSG00000130203/ENSG00000128918/ENSG00000137573/ENSG00000179388/ENSG00000171608/ENSG00000171812/ENSG00000134817/ENSG00000099250/ENSG00000107562/ENSG00000125378/ENSG00000184304/ENSG00000157227/ENSG00000012779/ENSG00000143369/ENSG00000171951/ENSG00000134013/ENSG00000140285/ENSG00000144891/ENSG00000105974…
BP	GO:1901888	regulation of cell junction assembly	164	0.564	2.40386	1e-10	5.43869e-09	3.65501e-09	2494	tags=53%, list=22%, signal=42%	ENSG00000186340/ENSG00000019549/ENSG00000084636/ENSG00000104332/ENSG00000133216/ENSG00000157240/ENSG00000137801/ENSG00000139211/ENSG00000061337/ENSG00000153707/ENSG00000134817/ENSG00000099250/ENSG00000157227/ENSG00000137462/ENSG00000044524/ENSG00000164741/ENSG00000102359/ENSG00000146242/ENSG00000162552/ENSG00000047648/ENSG00000185070/ENSG00000105974/ENSG00000081189/ENSG00000142627/ENSG00000166923…
BP	GO:0006935	chemotaxis	384	0.515251	2.40174	1e-10	5.43869e-09	3.65501e-09	1995	tags=40%, list=18%, signal=34%	ENSG00000136235/ENSG00000134853/ENSG00000087245/ENSG00000122861/ENSG00000145824/ENSG00000182578/ENSG00000106366/ENSG00000162692/ENSG00000105329/ENSG00000145147/ENSG00000171051/ENSG00000137801/ENSG00000100448/ENSG00000160255/ENSG00000113083/ENSG00000168329/ENSG00000128512/ENSG00000138135/ENSG00000179388/ENSG00000105976/ENSG00000113721/ENSG00000170962/ENSG00000171608/ENSG00000184347/ENSG00000171860…
BP	GO:0042330	taxis	385	0.514144	2.39829	1e-10	5.43869e-09	3.65501e-09	1995	tags=40%, list=18%, signal=34%	ENSG00000136235/ENSG00000134853/ENSG00000087245/ENSG00000122861/ENSG00000145824/ENSG00000182578/ENSG00000106366/ENSG00000162692/ENSG00000105329/ENSG00000145147/ENSG00000171051/ENSG00000137801/ENSG00000100448/ENSG00000160255/ENSG00000113083/ENSG00000168329/ENSG00000128512/ENSG00000138135/ENSG00000179388/ENSG00000105976/ENSG00000113721/ENSG00000170962/ENSG00000171608/ENSG00000184347/ENSG00000171860…
BP	GO:1901342	regulation of vasculature development	237	0.538062	2.39507	1e-10	5.43869e-09	3.65501e-09	1712	tags=40%, list=15%, signal=34%	ENSG00000186340/ENSG00000136235/ENSG00000124212/ENSG00000142798/ENSG00000138080/ENSG00000010327/ENSG00000148848/ENSG00000176170/ENSG00000011465/ENSG00000104332/ENSG00000132386/ENSG00000100292/ENSG00000106366/ENSG00000113140/ENSG00000163513/ENSG00000137801/ENSG00000071246/ENSG00000168329/ENSG00000137573/ENSG00000159216/ENSG00000171608/ENSG00000165168/ENSG00000171860/ENSG00000134817/ENSG00000197405…
BP	GO:0060326	cell chemotaxis	269	0.529677	2.39342	1e-10	5.43869e-09	3.65501e-09	1978	tags=41%, list=17%, signal=34%	ENSG00000134853/ENSG00000087245/ENSG00000145824/ENSG00000182578/ENSG00000106366/ENSG00000162692/ENSG00000145147/ENSG00000137801/ENSG00000100448/ENSG00000160255/ENSG00000113083/ENSG00000168329/ENSG00000128512/ENSG00000138135/ENSG00000179388/ENSG00000105976/ENSG00000113721/ENSG00000170962/ENSG00000171608/ENSG00000171860/ENSG00000197405/ENSG00000099250/ENSG00000158747/ENSG00000117115/ENSG00000174600…
BP	GO:0045765	regulation of angiogenesis	234	0.538569	2.38931	1e-10	5.43869e-09	3.65501e-09	1712	tags=40%, list=15%, signal=34%	ENSG00000186340/ENSG00000136235/ENSG00000124212/ENSG00000142798/ENSG00000138080/ENSG00000010327/ENSG00000148848/ENSG00000176170/ENSG00000011465/ENSG00000104332/ENSG00000132386/ENSG00000100292/ENSG00000106366/ENSG00000113140/ENSG00000163513/ENSG00000137801/ENSG00000071246/ENSG00000168329/ENSG00000137573/ENSG00000159216/ENSG00000171608/ENSG00000165168/ENSG00000171860/ENSG00000134817/ENSG00000197405…
BP	GO:0002274	myeloid leukocyte activation	198	0.547586	2.38541	1e-10	5.43869e-09	3.65501e-09	1961	tags=43%, list=17%, signal=37%	ENSG00000115414/ENSG00000188257/ENSG00000155659/ENSG00000125810/ENSG00000176170/ENSG00000203747/ENSG00000163513/ENSG00000137801/ENSG00000100448/ENSG00000160255/ENSG00000168329/ENSG00000171608/ENSG00000173372/ENSG00000169896/ENSG00000197405/ENSG00000077585/ENSG00000239998/ENSG00000168615/ENSG00000137462/ENSG00000167851/ENSG00000119508/ENSG00000095970/ENSG00000081237/ENSG00000134516/ENSG00000072694…
BP	GO:0010631	epithelial cell migration	266	0.527668	2.38479	1e-10	5.43869e-09	3.65501e-09	1848	tags=39%, list=16%, signal=34%	ENSG00000078098/ENSG00000019549/ENSG00000011465/ENSG00000163430/ENSG00000132386/ENSG00000100292/ENSG00000105329/ENSG00000145147/ENSG00000113140/ENSG00000163513/ENSG00000125968/ENSG00000137801/ENSG00000071246/ENSG00000130203/ENSG00000179388/ENSG00000105976/ENSG00000171608/ENSG00000099250/ENSG00000184304/ENSG00000145632/ENSG00000111961/ENSG00000136826/ENSG00000184292/ENSG00000168615/ENSG00000100985…
BP	GO:0150115	cell-substrate junction organization	90	0.606186	2.38471	1e-10	5.43869e-09	3.65501e-09	2493	tags=58%, list=22%, signal=45%	ENSG00000115414/ENSG00000084636/ENSG00000140937/ENSG00000104332/ENSG00000137801/ENSG00000152894/ENSG00000099250/ENSG00000161638/ENSG00000157227/ENSG00000044524/ENSG00000164741/ENSG00000162552/ENSG00000047648/ENSG00000166923/ENSG00000144711/ENSG00000128052/ENSG00000186716/ENSG00000151914/ENSG00000164171/ENSG00000108861/ENSG00000149177/ENSG00000137076/ENSG00000064042/ENSG00000090020/ENSG00000110880…
BP	GO:0009060	aerobic respiration	131	-0.539292	-2.38178	1e-10	5.43869e-09	3.65501e-09	2560	tags=52%, list=22%, signal=41%	ENSG00000164405/ENSG00000151376/ENSG00000136143/ENSG00000112695/ENSG00000091483/ENSG00000125779/ENSG00000010256/ENSG00000106153/ENSG00000167792/ENSG00000179091/ENSG00000166575/ENSG00000131143/ENSG00000138413/ENSG00000164258/ENSG00000004779/ENSG00000127184/ENSG00000168653/ENSG00000186010/ENSG00000168291/ENSG00000158864/ENSG00000173660/ENSG00000014919/ENSG00000134057/ENSG00000178127/ENSG00000099795…
BP	GO:0090132	epithelium migration	268	0.526312	2.38064	1e-10	5.43869e-09	3.65501e-09	1848	tags=39%, list=16%, signal=33%	ENSG00000078098/ENSG00000019549/ENSG00000011465/ENSG00000163430/ENSG00000132386/ENSG00000100292/ENSG00000105329/ENSG00000145147/ENSG00000113140/ENSG00000163513/ENSG00000125968/ENSG00000137801/ENSG00000071246/ENSG00000130203/ENSG00000179388/ENSG00000105976/ENSG00000171608/ENSG00000099250/ENSG00000184304/ENSG00000145632/ENSG00000111961/ENSG00000136826/ENSG00000184292/ENSG00000168615/ENSG00000100985…
CC	GO:0005925	focal adhesion	369	0.508794	2.36127	1e-10	5.43869e-09	3.65501e-09	1963	tags=38%, list=17%, signal=32%	ENSG00000078098/ENSG00000142798/ENSG00000131016/ENSG00000122861/ENSG00000162733/ENSG00000129116/ENSG00000157240/ENSG00000130176/ENSG00000160255/ENSG00000197321/ENSG00000064666/ENSG00000041982/ENSG00000123384/ENSG00000113721/ENSG00000117519/ENSG00000099250/ENSG00000161638/ENSG00000198959/ENSG00000101336/ENSG00000153071/ENSG00000131746/ENSG00000079308/ENSG00000146648/ENSG00000168615/ENSG00000157227…
CC	GO:0030055	cell-substrate junction	375	0.506466	2.35605	1e-10	5.43869e-09	3.65501e-09	1963	tags=38%, list=17%, signal=32%	ENSG00000078098/ENSG00000142798/ENSG00000131016/ENSG00000122861/ENSG00000162733/ENSG00000129116/ENSG00000157240/ENSG00000130176/ENSG00000160255/ENSG00000197321/ENSG00000064666/ENSG00000041982/ENSG00000123384/ENSG00000113721/ENSG00000117519/ENSG00000099250/ENSG00000161638/ENSG00000198959/ENSG00000101336/ENSG00000153071/ENSG00000131746/ENSG00000079308/ENSG00000146648/ENSG00000168615/ENSG00000157227…
BP	GO:0006909	phagocytosis	198	0.540537	2.3547	1e-10	5.43869e-09	3.65501e-09	1655	tags=39%, list=15%, signal=34%	ENSG00000168461/ENSG00000125810/ENSG00000158270/ENSG00000176170/ENSG00000170458/ENSG00000137801/ENSG00000160255/ENSG00000064666/ENSG00000167601/ENSG00000105976/ENSG00000123384/ENSG00000169896/ENSG00000135218/ENSG00000159674/ENSG00000261371/ENSG00000198959/ENSG00000101336/ENSG00000101955/ENSG00000038945/ENSG00000172243/ENSG00000137462/ENSG00000167851/ENSG00000123338/ENSG00000095970/ENSG00000081237…
BP	GO:0001667	ameboidal-type cell migration	366	0.506242	2.34583	1e-10	5.43869e-09	3.65501e-09	1576	tags=35%, list=14%, signal=31%	ENSG00000078098/ENSG00000115414/ENSG00000019549/ENSG00000131016/ENSG00000107796/ENSG00000011465/ENSG00000162733/ENSG00000163430/ENSG00000132386/ENSG00000100292/ENSG00000105329/ENSG00000145147/ENSG00000113140/ENSG00000163513/ENSG00000125968/ENSG00000151617/ENSG00000137801/ENSG00000071246/ENSG00000130203/ENSG00000105509/ENSG00000179388/ENSG00000105976/ENSG00000171608/ENSG00000099250/ENSG00000125378…
BP	GO:0050920	regulation of chemotaxis	195	0.538681	2.34037	1e-10	5.43869e-09	3.65501e-09	1625	tags=38%, list=14%, signal=33%	ENSG00000134853/ENSG00000182578/ENSG00000106366/ENSG00000105329/ENSG00000145147/ENSG00000137801/ENSG00000168329/ENSG00000105976/ENSG00000113721/ENSG00000170962/ENSG00000171860/ENSG00000197405/ENSG00000099250/ENSG00000158747/ENSG00000117115/ENSG00000174600/ENSG00000107562/ENSG00000158714/ENSG00000184304/ENSG00000169508/ENSG00000166086/ENSG00000153993/ENSG00000123338/ENSG00000095970/ENSG00000171951…
BP	GO:0033002	muscle cell proliferation	180	0.537874	2.32553	1e-10	5.43869e-09	3.65501e-09	1882	tags=41%, list=17%, signal=35%	ENSG00000087245/ENSG00000162733/ENSG00000100292/ENSG00000130176/ENSG00000105329/ENSG00000115252/ENSG00000137801/ENSG00000130203/ENSG00000119699/ENSG00000113721/ENSG00000170962/ENSG00000159216/ENSG00000106809/ENSG00000116688/ENSG00000054598/ENSG00000125378/ENSG00000100985/ENSG00000152661/ENSG00000164442/ENSG00000119508/ENSG00000136869/ENSG00000049540/ENSG00000019991/ENSG00000170989/ENSG00000136244…
MF	GO:0050839	cell adhesion molecule binding	460	0.4902	2.31605	1e-10	5.43869e-09	3.65501e-09	2329	tags=38%, list=20%, signal=32%	ENSG00000078098/ENSG00000133110/ENSG00000105664/ENSG00000115414/ENSG00000136235/ENSG00000138080/ENSG00000168542/ENSG00000120708/ENSG00000166147/ENSG00000130635/ENSG00000084636/ENSG00000140937/ENSG00000151892/ENSG00000129116/ENSG00000162692/ENSG00000137801/ENSG00000118898/ENSG00000160255/ENSG00000064666/ENSG00000169896/ENSG00000062038/ENSG00000153707/ENSG00000118785/ENSG00000117519/ENSG00000166341…
BP	GO:0051017	actin filament bundle assembly	131	0.559897	2.31153	1e-10	5.43869e-09	3.65501e-09	1818	tags=44%, list=16%, signal=37%	ENSG00000151491/ENSG00000102024/ENSG00000104332/ENSG00000119699/ENSG00000105976/ENSG00000099250/ENSG00000135596/ENSG00000171522/ENSG00000113657/ENSG00000184292/ENSG00000115956/ENSG00000122786/ENSG00000164741/ENSG00000277443/ENSG00000088280/ENSG00000049540/ENSG00000050405/ENSG00000162552/ENSG00000074964/ENSG00000170989/ENSG00000047648/ENSG00000128641/ENSG00000109079/ENSG00000169554/ENSG00000171992…
BP	GO:0061572	actin filament bundle organization	131	0.559897	2.31153	1e-10	5.43869e-09	3.65501e-09	1818	tags=44%, list=16%, signal=37%	ENSG00000151491/ENSG00000102024/ENSG00000104332/ENSG00000119699/ENSG00000105976/ENSG00000099250/ENSG00000135596/ENSG00000171522/ENSG00000113657/ENSG00000184292/ENSG00000115956/ENSG00000122786/ENSG00000164741/ENSG00000277443/ENSG00000088280/ENSG00000049540/ENSG00000050405/ENSG00000162552/ENSG00000074964/ENSG00000170989/ENSG00000047648/ENSG00000128641/ENSG00000109079/ENSG00000169554/ENSG00000171992…
BP	GO:0051216	cartilage development	169	0.538501	2.31106	1e-10	5.43869e-09	3.65501e-09	2386	tags=46%, list=21%, signal=37%	ENSG00000164920/ENSG00000060718/ENSG00000105664/ENSG00000019549/ENSG00000168542/ENSG00000120708/ENSG00000116132/ENSG00000143387/ENSG00000115380/ENSG00000151388/ENSG00000105329/ENSG00000163513/ENSG00000083782/ENSG00000108821/ENSG00000137573/ENSG00000159216/ENSG00000106809/ENSG00000109906/ENSG00000182492/ENSG00000171310/ENSG00000125378/ENSG00000124813/ENSG00000137745/ENSG00000143369/ENSG00000178573…
BP	GO:0048660	regulation of smooth muscle cell proliferation	127	0.56152	2.30412	1e-10	5.43869e-09	3.65501e-09	2181	tags=49%, list=19%, signal=40%	ENSG00000087245/ENSG00000162733/ENSG00000100292/ENSG00000130176/ENSG00000105329/ENSG00000115252/ENSG00000137801/ENSG00000130203/ENSG00000119699/ENSG00000113721/ENSG00000170962/ENSG00000106809/ENSG00000116688/ENSG00000125378/ENSG00000100985/ENSG00000152661/ENSG00000119508/ENSG00000136869/ENSG00000049540/ENSG00000170989/ENSG00000136244/ENSG00000081189/ENSG00000185532/ENSG00000140416/ENSG00000146674…
BP	GO:0031032	actomyosin structure organization	171	0.531321	2.28275	1e-10	5.43869e-09	3.65501e-09	1774	tags=40%, list=16%, signal=35%	ENSG00000134853/ENSG00000104332/ENSG00000130176/ENSG00000163431/ENSG00000119699/ENSG00000064666/ENSG00000105976/ENSG00000113721/ENSG00000117519/ENSG00000082397/ENSG00000099250/ENSG00000133392/ENSG00000171522/ENSG00000184304/ENSG00000198752/ENSG00000184292/ENSG00000164741/ENSG00000088280/ENSG00000049540/ENSG00000162552/ENSG00000074964/ENSG00000170989/ENSG00000177731/ENSG00000047648/ENSG00000109079…
CC	GO:0005788	endoplasmic reticulum lumen	246	0.509542	2.2781	1e-10	5.43869e-09	3.65501e-09	1629	tags=33%, list=14%, signal=28%	ENSG00000060718/ENSG00000038427/ENSG00000115414/ENSG00000204262/ENSG00000049323/ENSG00000144810/ENSG00000168542/ENSG00000166147/ENSG00000130635/ENSG00000084636/ENSG00000163430/ENSG00000123500/ENSG00000142173/ENSG00000091136/ENSG00000162576/ENSG00000137801/ENSG00000130203/ENSG00000114200/ENSG00000108821/ENSG00000141753/ENSG00000164692/ENSG00000041982/ENSG00000163359/ENSG00000170962/ENSG00000171812…
BP	GO:0071706	tumor necrosis factor superfamily cytokine production	148	0.54074	2.26795	1e-10	5.43869e-09	3.65501e-09	2143	tags=43%, list=19%, signal=35%	ENSG00000136235/ENSG00000131016/ENSG00000203747/ENSG00000133216/ENSG00000105329/ENSG00000170458/ENSG00000137801/ENSG00000168329/ENSG00000122122/ENSG00000167601/ENSG00000165168/ENSG00000135218/ENSG00000159674/ENSG00000175445/ENSG00000239998/ENSG00000172243/ENSG00000137462/ENSG00000095970/ENSG00000081237/ENSG00000136869/ENSG00000066294/ENSG00000114013/ENSG00000128016/ENSG00000186818/ENSG00000122691…
BP	GO:1903555	regulation of tumor necrosis factor superfamily cytokine production	148	0.54074	2.26795	1e-10	5.43869e-09	3.65501e-09	2143	tags=43%, list=19%, signal=35%	ENSG00000136235/ENSG00000131016/ENSG00000203747/ENSG00000133216/ENSG00000105329/ENSG00000170458/ENSG00000137801/ENSG00000168329/ENSG00000122122/ENSG00000167601/ENSG00000165168/ENSG00000135218/ENSG00000159674/ENSG00000175445/ENSG00000239998/ENSG00000172243/ENSG00000137462/ENSG00000095970/ENSG00000081237/ENSG00000136869/ENSG00000066294/ENSG00000114013/ENSG00000128016/ENSG00000186818/ENSG00000122691…
BP	GO:0002573	myeloid leukocyte differentiation	196	0.522619	2.26786	1e-10	5.43869e-09	3.65501e-09	1952	tags=42%, list=17%, signal=36%	ENSG00000166147/ENSG00000104332/ENSG00000182578/ENSG00000105329/ENSG00000163513/ENSG00000159216/ENSG00000171608/ENSG00000122641/ENSG00000107957/ENSG00000169071/ENSG00000128606/ENSG00000077585/ENSG00000125378/ENSG00000137462/ENSG00000100985/ENSG00000169508/ENSG00000164442/ENSG00000095970/ENSG00000136869/ENSG00000204103/ENSG00000185862/ENSG00000186818/ENSG00000142627/ENSG00000157404/ENSG00000010610…
BP	GO:0001501	skeletal system development	425	0.481999	2.2661	1e-10	5.43869e-09	3.65501e-09	1363	tags=29%, list=12%, signal=27%	ENSG00000164920/ENSG00000060718/ENSG00000038427/ENSG00000105664/ENSG00000204262/ENSG00000103489/ENSG00000102024/ENSG00000106483/ENSG00000019549/ENSG00000168542/ENSG00000120708/ENSG00000116132/ENSG00000166147/ENSG00000134853/ENSG00000087245/ENSG00000143387/ENSG00000162733/ENSG00000140937/ENSG00000104332/ENSG00000115380/ENSG00000123500/ENSG00000151388/ENSG00000105329/ENSG00000163513/ENSG00000176887…
BP	GO:0051897	positive regulation of phosphatidylinositol 3-kinase/protein kinase B signal transduction	143	0.544565	2.26455	1e-10	5.43869e-09	3.65501e-09	2139	tags=46%, list=19%, signal=38%	ENSG00000115414/ENSG00000134853/ENSG00000011465/ENSG00000162733/ENSG00000182578/ENSG00000105329/ENSG00000137801/ENSG00000168329/ENSG00000167601/ENSG00000113721/ENSG00000170962/ENSG00000171608/ENSG00000169071/ENSG00000146648/ENSG00000095970/ENSG00000146242/ENSG00000019991/ENSG00000137077/ENSG00000174175/ENSG00000157404/ENSG00000150093/ENSG00000105851/ENSG00000107731/ENSG00000141506/ENSG00000128052…
CC	GO:0005759	mitochondrial matrix	339	-0.454316	-2.26118	1e-10	5.43869e-09	3.65501e-09	2549	tags=40%, list=22%, signal=32%	ENSG00000165637/ENSG00000151376/ENSG00000149273/ENSG00000106246/ENSG00000136143/ENSG00000142168/ENSG00000091483/ENSG00000143575/ENSG00000163319/ENSG00000023330/ENSG00000117593/ENSG00000164362/ENSG00000143318/ENSG00000126814/ENSG00000118246/ENSG00000161513/ENSG00000147586/ENSG00000123453/ENSG00000166321/ENSG00000214113/ENSG00000145020/ENSG00000166902/ENSG00000043514/ENSG00000004779/ENSG00000124523…
BP	GO:0043542	endothelial cell migration	193	0.520333	2.25392	1e-10	5.43869e-09	3.65501e-09	1848	tags=39%, list=16%, signal=33%	ENSG00000078098/ENSG00000019549/ENSG00000011465/ENSG00000163430/ENSG00000132386/ENSG00000100292/ENSG00000105329/ENSG00000145147/ENSG00000113140/ENSG00000125968/ENSG00000137801/ENSG00000071246/ENSG00000130203/ENSG00000179388/ENSG00000105976/ENSG00000171608/ENSG00000099250/ENSG00000184304/ENSG00000145632/ENSG00000111961/ENSG00000136826/ENSG00000106511/ENSG00000171951/ENSG00000134013/ENSG00000102359…
BP	GO:0030336	negative regulation of cell migration	233	0.507688	2.2526	1e-10	5.43869e-09	3.65501e-09	2144	tags=42%, list=19%, signal=34%	ENSG00000138080/ENSG00000168542/ENSG00000011465/ENSG00000140937/ENSG00000104332/ENSG00000132386/ENSG00000100292/ENSG00000106366/ENSG00000105329/ENSG00000145147/ENSG00000137801/ENSG00000071246/ENSG00000130203/ENSG00000168329/ENSG00000105509/ENSG00000137573/ENSG00000064666/ENSG00000123384/ENSG00000152894/ENSG00000158747/ENSG00000117115/ENSG00000171522/ENSG00000107562/ENSG00000125378/ENSG00000113657…
CC	GO:0030667	secretory granule membrane	238	0.505593	2.25152	1e-10	5.43869e-09	3.65501e-09	1664	tags=33%, list=15%, signal=29%	ENSG00000168461/ENSG00000125810/ENSG00000079931/ENSG00000122861/ENSG00000113140/ENSG00000170458/ENSG00000171051/ENSG00000160255/ENSG00000139278/ENSG00000165168/ENSG00000169896/ENSG00000171860/ENSG00000135218/ENSG00000197405/ENSG00000059804/ENSG00000143226/ENSG00000143119/ENSG00000166825/ENSG00000261371/ENSG00000142583/ENSG00000137462/ENSG00000167851/ENSG00000112419/ENSG00000011422/ENSG00000123338…
BP	GO:0071559	response to transforming growth factor beta	224	0.509765	2.25103	1e-10	5.43869e-09	3.65501e-09	1772	tags=36%, list=16%, signal=31%	ENSG00000133110/ENSG00000049323/ENSG00000138615/ENSG00000138080/ENSG00000168542/ENSG00000166147/ENSG00000143387/ENSG00000107796/ENSG00000162733/ENSG00000104332/ENSG00000106819/ENSG00000105329/ENSG00000163513/ENSG00000125968/ENSG00000176887/ENSG00000166033/ENSG00000137801/ENSG00000113083/ENSG00000119699/ENSG00000168329/ENSG00000108821/ENSG00000164692/ENSG00000170962/ENSG00000152894/ENSG00000153071…
BP	GO:0007162	negative regulation of cell adhesion	246	0.503094	2.24928	1e-10	5.43869e-09	3.65501e-09	2144	tags=40%, list=19%, signal=33%	ENSG00000133110/ENSG00000136235/ENSG00000188257/ENSG00000155659/ENSG00000142798/ENSG00000019549/ENSG00000120708/ENSG00000087245/ENSG00000162511/ENSG00000133216/ENSG00000106366/ENSG00000105329/ENSG00000137801/ENSG00000100448/ENSG00000108821/ENSG00000041982/ENSG00000159216/ENSG00000136040/ENSG00000107562/ENSG00000125378/ENSG00000152377/ENSG00000136826/ENSG00000184292/ENSG00000157227/ENSG00000130402…
BP	GO:0010810	regulation of cell-substrate adhesion	184	0.520523	2.24924	1e-10	5.43869e-09	3.65501e-09	1638	tags=38%, list=14%, signal=33%	ENSG00000133110/ENSG00000115414/ENSG00000163520/ENSG00000144810/ENSG00000138080/ENSG00000084636/ENSG00000122861/ENSG00000104332/ENSG00000162493/ENSG00000106366/ENSG00000137801/ENSG00000108821/ENSG00000135218/ENSG00000099250/ENSG00000161638/ENSG00000153071/ENSG00000116962/ENSG00000152377/ENSG00000184292/ENSG00000157227/ENSG00000164176/ENSG00000130402/ENSG00000106823/ENSG00000044524/ENSG00000164741…
BP	GO:0097529	myeloid leukocyte migration	204	0.513349	2.24542	1e-10	5.43869e-09	3.65501e-09	1625	tags=37%, list=14%, signal=33%	ENSG00000138080/ENSG00000087245/ENSG00000182578/ENSG00000106366/ENSG00000145147/ENSG00000137801/ENSG00000100448/ENSG00000160255/ENSG00000168329/ENSG00000064666/ENSG00000170962/ENSG00000171608/ENSG00000171860/ENSG00000197405/ENSG00000158747/ENSG00000169071/ENSG00000261371/ENSG00000171522/ENSG00000174600/ENSG00000107562/ENSG00000158714/ENSG00000157227/ENSG00000166086/ENSG00000167851/ENSG00000123338…
BP	GO:0061448	connective tissue development	229	0.507436	2.24294	1e-10	5.43869e-09	3.65501e-09	2386	tags=45%, list=21%, signal=36%	ENSG00000164920/ENSG00000060718/ENSG00000105664/ENSG00000019549/ENSG00000168542/ENSG00000120708/ENSG00000116132/ENSG00000130635/ENSG00000143387/ENSG00000107796/ENSG00000115380/ENSG00000151388/ENSG00000105329/ENSG00000163513/ENSG00000083782/ENSG00000113083/ENSG00000108821/ENSG00000137573/ENSG00000113721/ENSG00000170962/ENSG00000159216/ENSG00000106809/ENSG00000109906/ENSG00000175445/ENSG00000182492…
BP	GO:0001503	ossification	343	0.485743	2.24255	1e-10	5.43869e-09	3.65501e-09	1887	tags=35%, list=17%, signal=30%	ENSG00000164920/ENSG00000060718/ENSG00000038427/ENSG00000105664/ENSG00000204262/ENSG00000103489/ENSG00000019549/ENSG00000087245/ENSG00000143387/ENSG00000162733/ENSG00000140937/ENSG00000104332/ENSG00000106819/ENSG00000151388/ENSG00000117318/ENSG00000157240/ENSG00000176887/ENSG00000113083/ENSG00000108821/ENSG00000164692/ENSG00000041982/ENSG00000159216/ENSG00000118785/ENSG00000109906/ENSG00000122862…
BP	GO:0040013	negative regulation of locomotion	273	0.494647	2.23623	1e-10	5.43869e-09	3.65501e-09	2079	tags=40%, list=18%, signal=33%	ENSG00000138080/ENSG00000168542/ENSG00000011465/ENSG00000140937/ENSG00000104332/ENSG00000132386/ENSG00000100292/ENSG00000106366/ENSG00000105329/ENSG00000145147/ENSG00000137801/ENSG00000071246/ENSG00000130203/ENSG00000168329/ENSG00000105509/ENSG00000137573/ENSG00000064666/ENSG00000123384/ENSG00000152894/ENSG00000099250/ENSG00000158747/ENSG00000117115/ENSG00000171522/ENSG00000107562/ENSG00000125378…
BP	GO:0050679	positive regulation of epithelial cell proliferation	166	0.523183	2.23617	1e-10	5.43869e-09	3.65501e-09	1882	tags=41%, list=17%, signal=35%	ENSG00000164920/ENSG00000142798/ENSG00000104332/ENSG00000100292/ENSG00000176887/ENSG00000091136/ENSG00000179388/ENSG00000171608/ENSG00000062038/ENSG00000134817/ENSG00000197405/ENSG00000099250/ENSG00000107562/ENSG00000125378/ENSG00000184304/ENSG00000124813/ENSG00000146648/ENSG00000143369/ENSG00000119508/ENSG00000171951/ENSG00000140285/ENSG00000122691/ENSG00000144891/ENSG00000105971/ENSG00000172156…
BP	GO:0071560	cellular response to transforming growth factor beta stimulus	218	0.509857	2.23603	1e-10	5.43869e-09	3.65501e-09	1435	tags=33%, list=13%, signal=29%	ENSG00000133110/ENSG00000049323/ENSG00000138615/ENSG00000138080/ENSG00000168542/ENSG00000166147/ENSG00000143387/ENSG00000107796/ENSG00000162733/ENSG00000104332/ENSG00000106819/ENSG00000105329/ENSG00000163513/ENSG00000125968/ENSG00000176887/ENSG00000166033/ENSG00000137801/ENSG00000113083/ENSG00000119699/ENSG00000168329/ENSG00000108821/ENSG00000164692/ENSG00000170962/ENSG00000152894/ENSG00000153071…
CC	GO:0009897	external side of plasma membrane	324	0.486814	2.23386	1e-10	5.43869e-09	3.65501e-09	2399	tags=43%, list=21%, signal=35%	ENSG00000177575/ENSG00000134853/ENSG00000135318/ENSG00000122861/ENSG00000143387/ENSG00000203747/ENSG00000169604/ENSG00000151892/ENSG00000162692/ENSG00000163513/ENSG00000170458/ENSG00000178726/ENSG00000137801/ENSG00000165457/ENSG00000160255/ENSG00000168329/ENSG00000100368/ENSG00000169896/ENSG00000135218/ENSG00000161638/ENSG00000117298/ENSG00000166825/ENSG00000107562/ENSG00000168615/ENSG00000011422…
BP	GO:2000146	negative regulation of cell motility	244	0.500942	2.23174	1e-10	5.43869e-09	3.65501e-09	2079	tags=41%, list=18%, signal=34%	ENSG00000138080/ENSG00000168542/ENSG00000011465/ENSG00000140937/ENSG00000104332/ENSG00000132386/ENSG00000100292/ENSG00000106366/ENSG00000105329/ENSG00000145147/ENSG00000137801/ENSG00000071246/ENSG00000130203/ENSG00000168329/ENSG00000105509/ENSG00000137573/ENSG00000064666/ENSG00000123384/ENSG00000152894/ENSG00000158747/ENSG00000117115/ENSG00000171522/ENSG00000107562/ENSG00000125378/ENSG00000113657…
BP	GO:0090287	regulation of cellular response to growth factor stimulus	236	0.501784	2.23122	1e-10	5.43869e-09	3.65501e-09	1965	tags=38%, list=17%, signal=32%	ENSG00000049323/ENSG00000138615/ENSG00000106483/ENSG00000138080/ENSG00000166147/ENSG00000011465/ENSG00000163430/ENSG00000104332/ENSG00000106819/ENSG00000151388/ENSG00000157240/ENSG00000105329/ENSG00000145147/ENSG00000176887/ENSG00000166033/ENSG00000137801/ENSG00000113083/ENSG00000119699/ENSG00000137573/ENSG00000099250/ENSG00000161638/ENSG00000158747/ENSG00000171310/ENSG00000125378/ENSG00000124813…
CC	GO:0030666	endocytic vesicle membrane	173	0.518247	2.23098	1e-10	5.43869e-09	3.65501e-09	2160	tags=36%, list=19%, signal=30%	ENSG00000177575/ENSG00000168461/ENSG00000158270/ENSG00000010327/ENSG00000130203/ENSG00000123384/ENSG00000165168/ENSG00000135218/ENSG00000169071/ENSG00000038945/ENSG00000146648/ENSG00000137462/ENSG00000197081/ENSG00000237541/ENSG00000162552/ENSG00000188064/ENSG00000105974/ENSG00000150337/ENSG00000168685/ENSG00000010610/ENSG00000118508/ENSG00000067715/ENSG00000163235/ENSG00000102879/ENSG00000018280…
BP	GO:0050900	leukocyte migration	334	0.483811	2.22962	1e-10	5.43869e-09	3.65501e-09	2144	tags=40%, list=19%, signal=34%	ENSG00000151491/ENSG00000138080/ENSG00000087245/ENSG00000182578/ENSG00000100292/ENSG00000106366/ENSG00000162692/ENSG00000145147/ENSG00000137801/ENSG00000100448/ENSG00000160255/ENSG00000168329/ENSG00000064666/ENSG00000138135/ENSG00000170962/ENSG00000171608/ENSG00000171860/ENSG00000197405/ENSG00000158747/ENSG00000169071/ENSG00000261371/ENSG00000117115/ENSG00000171522/ENSG00000174600/ENSG00000101336…
BP	GO:0030595	leukocyte chemotaxis	204	0.506655	2.21614	1e-10	5.43869e-09	3.65501e-09	1978	tags=39%, list=17%, signal=33%	ENSG00000087245/ENSG00000182578/ENSG00000106366/ENSG00000145147/ENSG00000137801/ENSG00000100448/ENSG00000160255/ENSG00000168329/ENSG00000138135/ENSG00000171608/ENSG00000171860/ENSG00000197405/ENSG00000158747/ENSG00000117115/ENSG00000174600/ENSG00000107562/ENSG00000158714/ENSG00000169508/ENSG00000012779/ENSG00000166086/ENSG00000123338/ENSG00000171951/ENSG00000183049/ENSG00000100599/ENSG00000170989…
BP	GO:0010632	regulation of epithelial cell migration	200	0.507558	2.21499	1e-10	5.43869e-09	3.65501e-09	1848	tags=38%, list=16%, signal=32%	ENSG00000011465/ENSG00000132386/ENSG00000100292/ENSG00000105329/ENSG00000145147/ENSG00000113140/ENSG00000163513/ENSG00000137801/ENSG00000071246/ENSG00000130203/ENSG00000105976/ENSG00000171608/ENSG00000099250/ENSG00000184304/ENSG00000145632/ENSG00000111961/ENSG00000136826/ENSG00000184292/ENSG00000168615/ENSG00000100985/ENSG00000106511/ENSG00000102359/ENSG00000140285/ENSG00000132698/ENSG00000081189…
CC	GO:0045121	membrane raft	242	0.495309	2.21259	1e-10	5.43869e-09	3.65501e-09	2789	tags=48%, list=25%, signal=37%	ENSG00000124212/ENSG00000162493/ENSG00000144063/ENSG00000163513/ENSG00000170458/ENSG00000110079/ENSG00000160255/ENSG00000137573/ENSG00000169896/ENSG00000135218/ENSG00000261371/ENSG00000101336/ENSG00000146648/ENSG00000137462/ENSG00000152661/ENSG00000095970/ENSG00000164741/ENSG00000081237/ENSG00000024422/ENSG00000170989/ENSG00000110876/ENSG00000105974/ENSG00000105971/ENSG00000196549/ENSG00000010610…
CC	GO:0098857	membrane microdomain	243	0.49528	2.2122	1e-10	5.43869e-09	3.65501e-09	2789	tags=48%, list=25%, signal=37%	ENSG00000124212/ENSG00000162493/ENSG00000144063/ENSG00000163513/ENSG00000170458/ENSG00000110079/ENSG00000160255/ENSG00000137573/ENSG00000169896/ENSG00000135218/ENSG00000261371/ENSG00000101336/ENSG00000146648/ENSG00000137462/ENSG00000152661/ENSG00000095970/ENSG00000164741/ENSG00000081237/ENSG00000024422/ENSG00000170989/ENSG00000110876/ENSG00000105974/ENSG00000105971/ENSG00000196549/ENSG00000010610…
BP	GO:0034329	cell junction assembly	341	0.478657	2.20949	1e-10	5.43869e-09	3.65501e-09	2494	tags=44%, list=22%, signal=35%	ENSG00000186340/ENSG00000115414/ENSG00000019549/ENSG00000084636/ENSG00000140937/ENSG00000104332/ENSG00000133216/ENSG00000157240/ENSG00000137801/ENSG00000139211/ENSG00000172020/ENSG00000152894/ENSG00000062038/ENSG00000061337/ENSG00000153707/ENSG00000134817/ENSG00000082397/ENSG00000099250/ENSG00000161638/ENSG00000261371/ENSG00000157227/ENSG00000137462/ENSG00000152661/ENSG00000166086/ENSG00000044524…
BP	GO:0042060	wound healing	350	0.474605	2.19365	1e-10	5.43869e-09	3.65501e-09	2338	tags=40%, list=21%, signal=33%	ENSG00000078098/ENSG00000124491/ENSG00000105664/ENSG00000115414/ENSG00000138080/ENSG00000168542/ENSG00000130635/ENSG00000134853/ENSG00000122861/ENSG00000162733/ENSG00000100292/ENSG00000133216/ENSG00000162493/ENSG00000106366/ENSG00000105825/ENSG00000105329/ENSG00000178726/ENSG00000137801/ENSG00000130203/ENSG00000100448/ENSG00000118898/ENSG00000064666/ENSG00000167601/ENSG00000135218/ENSG00000150594…
BP	GO:0050803	regulation of synapse structure or activity	184	0.507037	2.19096	1e-10	5.43869e-09	3.65501e-09	2495	tags=43%, list=22%, signal=35%	ENSG00000186340/ENSG00000133216/ENSG00000157240/ENSG00000110324/ENSG00000130203/ENSG00000139211/ENSG00000061337/ENSG00000153707/ENSG00000122862/ENSG00000169071/ENSG00000136040/ENSG00000137462/ENSG00000095970/ENSG00000072694/ENSG00000102359/ENSG00000146242/ENSG00000185070/ENSG00000081189/ENSG00000132639/ENSG00000189056/ENSG00000163629/ENSG00000151490/ENSG00000150093/ENSG00000109971/ENSG00000076716…
BP	GO:0050673	epithelial cell proliferation	356	0.472174	2.18823	1e-10	5.43869e-09	3.65501e-09	1965	tags=35%, list=17%, signal=30%	ENSG00000164920/ENSG00000078098/ENSG00000144810/ENSG00000142798/ENSG00000019549/ENSG00000104332/ENSG00000132386/ENSG00000100292/ENSG00000105329/ENSG00000113140/ENSG00000176887/ENSG00000091136/ENSG00000137801/ENSG00000071246/ENSG00000130203/ENSG00000141753/ENSG00000128918/ENSG00000137573/ENSG00000179388/ENSG00000171608/ENSG00000152894/ENSG00000062038/ENSG00000171812/ENSG00000134817/ENSG00000197405…
BP	GO:0002685	regulation of leukocyte migration	193	0.504398	2.1849	1e-10	5.43869e-09	3.65501e-09	2230	tags=45%, list=20%, signal=36%	ENSG00000138080/ENSG00000182578/ENSG00000100292/ENSG00000106366/ENSG00000145147/ENSG00000137801/ENSG00000168329/ENSG00000064666/ENSG00000170962/ENSG00000171860/ENSG00000197405/ENSG00000158747/ENSG00000117115/ENSG00000171522/ENSG00000174600/ENSG00000107562/ENSG00000158714/ENSG00000157227/ENSG00000166086/ENSG00000167851/ENSG00000143369/ENSG00000123338/ENSG00000095970/ENSG00000133800/ENSG00000183049…
BP	GO:0018108	peptidyl-tyrosine phosphorylation	237	0.489824	2.18035	1e-10	5.43869e-09	3.65501e-09	1549	tags=31%, list=14%, signal=27%	ENSG00000134853/ENSG00000162733/ENSG00000104332/ENSG00000115380/ENSG00000182578/ENSG00000151892/ENSG00000133216/ENSG00000105329/ENSG00000160255/ENSG00000113721/ENSG00000170962/ENSG00000135218/ENSG00000099250/ENSG00000150594/ENSG00000161638/ENSG00000261371/ENSG00000101336/ENSG00000146648/ENSG00000167851/ENSG00000044524/ENSG00000095970/ENSG00000081237/ENSG00000140285/ENSG00000019991/ENSG00000186818…
BP	GO:0018212	peptidyl-tyrosine modification	239	0.487043	2.16737	1e-10	5.43869e-09	3.65501e-09	1549	tags=31%, list=14%, signal=27%	ENSG00000134853/ENSG00000162733/ENSG00000104332/ENSG00000115380/ENSG00000182578/ENSG00000151892/ENSG00000133216/ENSG00000105329/ENSG00000160255/ENSG00000113721/ENSG00000170962/ENSG00000135218/ENSG00000099250/ENSG00000150594/ENSG00000161638/ENSG00000261371/ENSG00000101336/ENSG00000146648/ENSG00000167851/ENSG00000044524/ENSG00000095970/ENSG00000081237/ENSG00000140285/ENSG00000019991/ENSG00000186818…
BP	GO:0051896	regulation of phosphatidylinositol 3-kinase/protein kinase B signal transduction	191	0.498163	2.16024	1e-10	5.43869e-09	3.65501e-09	2139	tags=40%, list=19%, signal=33%	ENSG00000115414/ENSG00000134853/ENSG00000011465/ENSG00000162733/ENSG00000182578/ENSG00000105329/ENSG00000137801/ENSG00000168329/ENSG00000167601/ENSG00000113721/ENSG00000170962/ENSG00000171608/ENSG00000169071/ENSG00000146648/ENSG00000111252/ENSG00000095970/ENSG00000146242/ENSG00000019991/ENSG00000122691/ENSG00000137077/ENSG00000174175/ENSG00000142627/ENSG00000157404/ENSG00000163629/ENSG00000150093…
BP	GO:0110053	regulation of actin filament organization	199	0.493942	2.15451	1e-10	5.43869e-09	3.65501e-09	2218	tags=39%, list=19%, signal=32%	ENSG00000151491/ENSG00000104332/ENSG00000117152/ENSG00000145147/ENSG00000163431/ENSG00000119699/ENSG00000197321/ENSG00000105976/ENSG00000103187/ENSG00000099250/ENSG00000171522/ENSG00000101336/ENSG00000107562/ENSG00000184292/ENSG00000115956/ENSG00000123338/ENSG00000164741/ENSG00000088280/ENSG00000049540/ENSG00000050405/ENSG00000162552/ENSG00000074964/ENSG00000170989/ENSG00000177731/ENSG00000047648…
CC	GO:0005938	cell cortex	223	0.487198	2.15416	1e-10	5.43869e-09	3.65501e-09	2996	tags=53%, list=26%, signal=40%	ENSG00000151491/ENSG00000131016/ENSG00000106665/ENSG00000103187/ENSG00000184304/ENSG00000105221/ENSG00000196218/ENSG00000122786/ENSG00000130402/ENSG00000117016/ENSG00000164741/ENSG00000176658/ENSG00000277443/ENSG00000241399/ENSG00000136068/ENSG00000105974/ENSG00000132639/ENSG00000131899/ENSG00000002834/ENSG00000102879/ENSG00000196924/ENSG00000197879/ENSG00000039560/ENSG00000151914/ENSG00000111199…
BP	GO:0050678	regulation of epithelial cell proliferation	294	0.472448	2.14996	1e-10	5.43869e-09	3.65501e-09	1712	tags=33%, list=15%, signal=29%	ENSG00000164920/ENSG00000142798/ENSG00000019549/ENSG00000104332/ENSG00000132386/ENSG00000100292/ENSG00000105329/ENSG00000113140/ENSG00000176887/ENSG00000091136/ENSG00000137801/ENSG00000071246/ENSG00000130203/ENSG00000128918/ENSG00000137573/ENSG00000179388/ENSG00000171608/ENSG00000152894/ENSG00000062038/ENSG00000134817/ENSG00000197405/ENSG00000099250/ENSG00000153071/ENSG00000107562/ENSG00000125378…
BP	GO:0009611	response to wounding	460	0.453728	2.14374	1e-10	5.43869e-09	3.65501e-09	2571	tags=42%, list=23%, signal=33%	ENSG00000078098/ENSG00000124491/ENSG00000105664/ENSG00000115414/ENSG00000138080/ENSG00000168542/ENSG00000130635/ENSG00000134853/ENSG00000087245/ENSG00000122861/ENSG00000162733/ENSG00000100292/ENSG00000133216/ENSG00000162493/ENSG00000106366/ENSG00000105825/ENSG00000105329/ENSG00000178726/ENSG00000151617/ENSG00000137801/ENSG00000071246/ENSG00000130203/ENSG00000100448/ENSG00000118898/ENSG00000168329…
BP	GO:0032970	regulation of actin filament-based process	290	0.470035	2.14103	1e-10	5.43869e-09	3.65501e-09	2154	tags=36%, list=19%, signal=30%	ENSG00000151491/ENSG00000134853/ENSG00000107796/ENSG00000104332/ENSG00000182578/ENSG00000117152/ENSG00000162493/ENSG00000145147/ENSG00000163431/ENSG00000119699/ENSG00000197321/ENSG00000064666/ENSG00000105976/ENSG00000123384/ENSG00000113721/ENSG00000103187/ENSG00000099250/ENSG00000171522/ENSG00000101336/ENSG00000107562/ENSG00000198523/ENSG00000184304/ENSG00000184292/ENSG00000115956/ENSG00000166086…
BP	GO:0050808	synapse organization	358	0.460182	2.13276	1e-10	5.43869e-09	3.65501e-09	2650	tags=43%, list=23%, signal=34%	ENSG00000186340/ENSG00000173369/ENSG00000133216/ENSG00000157240/ENSG00000240184/ENSG00000110324/ENSG00000130203/ENSG00000139211/ENSG00000168329/ENSG00000041982/ENSG00000172020/ENSG00000173372/ENSG00000169896/ENSG00000061337/ENSG00000153707/ENSG00000122862/ENSG00000197405/ENSG00000099250/ENSG00000169071/ENSG00000136040/ENSG00000137462/ENSG00000163697/ENSG00000095970/ENSG00000072694/ENSG00000102359…
BP	GO:0007015	actin filament organization	341	0.461643	2.13095	1e-10	5.43869e-09	3.65501e-09	1835	tags=32%, list=16%, signal=28%	ENSG00000151491/ENSG00000102024/ENSG00000104332/ENSG00000117152/ENSG00000130176/ENSG00000145147/ENSG00000163431/ENSG00000119699/ENSG00000197321/ENSG00000064666/ENSG00000105976/ENSG00000117519/ENSG00000103187/ENSG00000099250/ENSG00000135596/ENSG00000171522/ENSG00000101336/ENSG00000107562/ENSG00000113657/ENSG00000184292/ENSG00000115956/ENSG00000122786/ENSG00000123338/ENSG00000164741/ENSG00000176658…
BP	GO:0032956	regulation of actin cytoskeleton organization	253	0.47458	2.12627	1e-10	5.43869e-09	3.65501e-09	2218	tags=38%, list=19%, signal=31%	ENSG00000151491/ENSG00000134853/ENSG00000104332/ENSG00000182578/ENSG00000117152/ENSG00000145147/ENSG00000163431/ENSG00000119699/ENSG00000197321/ENSG00000105976/ENSG00000123384/ENSG00000113721/ENSG00000103187/ENSG00000099250/ENSG00000171522/ENSG00000101336/ENSG00000107562/ENSG00000184304/ENSG00000184292/ENSG00000115956/ENSG00000166086/ENSG00000044524/ENSG00000123338/ENSG00000164741/ENSG00000088280…
BP	GO:0002683	negative regulation of immune system process	402	0.448108	2.09848	1e-10	5.43869e-09	3.65501e-09	2178	tags=34%, list=19%, signal=29%	ENSG00000115414/ENSG00000136235/ENSG00000188257/ENSG00000155659/ENSG00000019549/ENSG00000138080/ENSG00000168542/ENSG00000165124/ENSG00000166147/ENSG00000162511/ENSG00000104332/ENSG00000100292/ENSG00000105329/ENSG00000145147/ENSG00000176887/ENSG00000137801/ENSG00000100448/ENSG00000119699/ENSG00000168329/ENSG00000064666/ENSG00000167601/ENSG00000159216/ENSG00000122641/ENSG00000158747/ENSG00000128606…
BP	GO:0007507	heart development	460	0.443047	2.09327	1e-10	5.43869e-09	3.65501e-09	1859	tags=31%, list=16%, signal=27%	ENSG00000060718/ENSG00000115414/ENSG00000173641/ENSG00000019549/ENSG00000138080/ENSG00000168542/ENSG00000166147/ENSG00000130635/ENSG00000134853/ENSG00000087245/ENSG00000116741/ENSG00000178860/ENSG00000140937/ENSG00000117152/ENSG00000117318/ENSG00000157240/ENSG00000162692/ENSG00000105329/ENSG00000145147/ENSG00000163513/ENSG00000176887/ENSG00000151617/ENSG00000122870/ENSG00000113083/ENSG00000128918…
BP	GO:0007178	transmembrane receptor protein serine/threonine kinase signaling pathway	288	0.456866	2.08124	1e-10	5.43869e-09	3.65501e-09	1772	tags=31%, list=16%, signal=27%	ENSG00000105664/ENSG00000049323/ENSG00000138615/ENSG00000106483/ENSG00000138080/ENSG00000168542/ENSG00000166147/ENSG00000163430/ENSG00000104332/ENSG00000106819/ENSG00000157240/ENSG00000105329/ENSG00000163513/ENSG00000125968/ENSG00000176887/ENSG00000166033/ENSG00000137801/ENSG00000113083/ENSG00000119699/ENSG00000137573/ENSG00000164692/ENSG00000123384/ENSG00000122641/ENSG00000152894/ENSG00000158747…
BP	GO:0032103	positive regulation of response to external stimulus	481	0.439003	2.07901	1e-10	5.43869e-09	3.65501e-09	2141	tags=34%, list=19%, signal=29%	ENSG00000188257/ENSG00000138080/ENSG00000170323/ENSG00000134853/ENSG00000158270/ENSG00000122861/ENSG00000182578/ENSG00000106366/ENSG00000105329/ENSG00000145147/ENSG00000170458/ENSG00000255690/ENSG00000178726/ENSG00000132965/ENSG00000137801/ENSG00000168329/ENSG00000050628/ENSG00000105976/ENSG00000113721/ENSG00000170962/ENSG00000171860/ENSG00000135218/ENSG00000197405/ENSG00000175445/ENSG00000099250…
BP	GO:0022613	ribonucleoprotein complex biogenesis	338	-0.41543	-2.07098	1e-10	5.43869e-09	3.65501e-09	3520	tags=49%, list=31%, signal=35%	ENSG00000134697/ENSG00000101161/ENSG00000100664/ENSG00000130119/ENSG00000119616/ENSG00000136718/ENSG00000182768/ENSG00000184967/ENSG00000132603/ENSG00000125445/ENSG00000261236/ENSG00000011260/ENSG00000076924/ENSG00000105171/ENSG00000147604/ENSG00000198034/ENSG00000105793/ENSG00000131469/ENSG00000130826/ENSG00000179950/ENSG00000111845/ENSG00000104131/ENSG00000275700/ENSG00000075856/ENSG00000126749…
BP	GO:0006397	mRNA processing	329	-0.414026	-2.05882	1e-10	5.43869e-09	3.65501e-09	3093	tags=43%, list=27%, signal=32%	ENSG00000095485/ENSG00000101811/ENSG00000075856/ENSG00000125449/ENSG00000131652/ENSG00000153187/ENSG00000160201/ENSG00000122882/ENSG00000112739/ENSG00000184343/ENSG00000131773/ENSG00000113593/ENSG00000096063/ENSG00000122566/ENSG00000174840/ENSG00000083896/ENSG00000111605/ENSG00000007392/ENSG00000157540/ENSG00000124701/ENSG00000139910/ENSG00000084072/ENSG00000102103/ENSG00000114503/ENSG00000139675…
CC	GO:0043235	receptor complex	342	0.442473	2.04191	1e-10	5.43869e-09	3.65501e-09	2295	tags=36%, list=20%, signal=30%	ENSG00000151491/ENSG00000138080/ENSG00000134853/ENSG00000162733/ENSG00000182578/ENSG00000151892/ENSG00000163513/ENSG00000170458/ENSG00000255690/ENSG00000160255/ENSG00000167601/ENSG00000105976/ENSG00000123384/ENSG00000113721/ENSG00000100368/ENSG00000169896/ENSG00000135218/ENSG00000099250/ENSG00000150594/ENSG00000161638/ENSG00000169071/ENSG00000136040/ENSG00000146648/ENSG00000137462/ENSG00000136869…
CC	GO:0031252	cell leading edge	345	0.441326	2.03726	1e-10	5.43869e-09	3.65501e-09	1919	tags=34%, list=17%, signal=30%	ENSG00000078098/ENSG00000151491/ENSG00000163017/ENSG00000107796/ENSG00000169604/ENSG00000129116/ENSG00000162493/ENSG00000152894/ENSG00000082397/ENSG00000161638/ENSG00000113657/ENSG00000198752/ENSG00000146648/ENSG00000115956/ENSG00000129675/ENSG00000105221/ENSG00000163697/ENSG00000164741/ENSG00000136869/ENSG00000176658/ENSG00000088280/ENSG00000050405/ENSG00000077420/ENSG00000115935/ENSG00000142627…
CC	GO:0030139	endocytic vesicle	294	0.446627	2.03246	1e-10	5.43869e-09	3.65501e-09	2927	tags=43%, list=26%, signal=33%	ENSG00000177575/ENSG00000168461/ENSG00000158270/ENSG00000010327/ENSG00000176170/ENSG00000113140/ENSG00000130203/ENSG00000123384/ENSG00000165168/ENSG00000135218/ENSG00000169071/ENSG00000038945/ENSG00000146648/ENSG00000137462/ENSG00000197081/ENSG00000135636/ENSG00000100599/ENSG00000237541/ENSG00000162552/ENSG00000024422/ENSG00000188064/ENSG00000136068/ENSG00000105974/ENSG00000150337/ENSG00000196664…
CC	GO:0031966	mitochondrial membrane	475	-0.394152	-2.02961	1e-10	5.43869e-09	3.65501e-09	2599	tags=40%, list=23%, signal=32%	ENSG00000196683/ENSG00000102401/ENSG00000164405/ENSG00000165637/ENSG00000149273/ENSG00000113734/ENSG00000112695/ENSG00000178307/ENSG00000100347/ENSG00000143947/ENSG00000075303/ENSG00000151729/ENSG00000010256/ENSG00000115840/ENSG00000167792/ENSG00000143575/ENSG00000163319/ENSG00000023330/ENSG00000114120/ENSG00000179091/ENSG00000166575/ENSG00000130159/ENSG00000120885/ENSG00000265354/ENSG00000161513…
BP	GO:0050727	regulation of inflammatory response	307	0.443595	2.02838	1e-10	5.43869e-09	3.65501e-09	2138	tags=37%, list=19%, signal=31%	ENSG00000188257/ENSG00000124212/ENSG00000170323/ENSG00000135318/ENSG00000176170/ENSG00000151388/ENSG00000106366/ENSG00000105329/ENSG00000110324/ENSG00000132965/ENSG00000130203/ENSG00000050628/ENSG00000041982/ENSG00000175445/ENSG00000171522/ENSG00000101336/ENSG00000158714/ENSG00000145632/ENSG00000136826/ENSG00000137462/ENSG00000100985/ENSG00000012779/ENSG00000095970/ENSG00000081237/ENSG00000072694…
BP	GO:0008380	RNA splicing	313	-0.410145	-2.02527	1e-10	5.43869e-09	3.65501e-09	3093	tags=42%, list=27%, signal=32%	ENSG00000095485/ENSG00000075856/ENSG00000125449/ENSG00000131652/ENSG00000153187/ENSG00000160201/ENSG00000122882/ENSG00000112739/ENSG00000273841/ENSG00000184343/ENSG00000131773/ENSG00000113593/ENSG00000114166/ENSG00000096063/ENSG00000183808/ENSG00000122566/ENSG00000083896/ENSG00000007392/ENSG00000157540/ENSG00000179335/ENSG00000139910/ENSG00000084072/ENSG00000102103/ENSG00000114503/ENSG00000139675…
CC	GO:0015629	actin cytoskeleton	378	0.432872	2.01505	1e-10	5.43869e-09	3.65501e-09	2921	tags=45%, list=26%, signal=35%	ENSG00000173641/ENSG00000102024/ENSG00000107796/ENSG00000162733/ENSG00000129116/ENSG00000162692/ENSG00000130176/ENSG00000163431/ENSG00000197321/ENSG00000064666/ENSG00000154553/ENSG00000167601/ENSG00000117519/ENSG00000103187/ENSG00000107957/ENSG00000135596/ENSG00000133392/ENSG00000101336/ENSG00000113657/ENSG00000198752/ENSG00000105738/ENSG00000122786/ENSG00000130402/ENSG00000166086/ENSG00000044524…
BP	GO:0045785	positive regulation of cell adhesion	413	0.428697	2.00752	1e-10	5.43869e-09	3.65501e-09	2797	tags=44%, list=25%, signal=35%	ENSG00000115414/ENSG00000163520/ENSG00000144810/ENSG00000138080/ENSG00000084636/ENSG00000104332/ENSG00000162493/ENSG00000162692/ENSG00000163513/ENSG00000091136/ENSG00000100448/ENSG00000160255/ENSG00000122122/ENSG00000179388/ENSG00000159216/ENSG00000162849/ENSG00000135218/ENSG00000109906/ENSG00000099250/ENSG00000161638/ENSG00000198959/ENSG00000153071/ENSG00000107562/ENSG00000116962/ENSG00000168615…
BP	GO:0043410	positive regulation of MAPK cascade	384	0.429831	2.00357	1e-10	5.43869e-09	3.65501e-09	2547	tags=42%, list=22%, signal=34%	ENSG00000136235/ENSG00000188257/ENSG00000134853/ENSG00000131016/ENSG00000162511/ENSG00000176170/ENSG00000107796/ENSG00000182578/ENSG00000105329/ENSG00000137801/ENSG00000130203/ENSG00000119699/ENSG00000141753/ENSG00000113721/ENSG00000170962/ENSG00000122641/ENSG00000135218/ENSG00000197405/ENSG00000099250/ENSG00000150594/ENSG00000125378/ENSG00000064309/ENSG00000111961/ENSG00000146648/ENSG00000168615…
BP	GO:0090066	regulation of anatomical structure size	403	0.423965	1.98636	1e-10	5.43869e-09	3.65501e-09	2733	tags=40%, list=24%, signal=31%	ENSG00000105664/ENSG00000151491/ENSG00000115414/ENSG00000087245/ENSG00000116741/ENSG00000107796/ENSG00000145147/ENSG00000163431/ENSG00000151617/ENSG00000130203/ENSG00000128512/ENSG00000197321/ENSG00000118785/ENSG00000103187/ENSG00000099250/ENSG00000150594/ENSG00000117298/ENSG00000054598/ENSG00000101336/ENSG00000107562/ENSG00000184304/ENSG00000115956/ENSG00000187688/ENSG00000153993/ENSG00000123338…
BP	GO:0002694	regulation of leukocyte activation	478	0.416865	1.9742	1e-10	5.43869e-09	3.65501e-09	2797	tags=41%, list=25%, signal=32%	ENSG00000115414/ENSG00000136235/ENSG00000188257/ENSG00000155659/ENSG00000162511/ENSG00000176170/ENSG00000203747/ENSG00000104332/ENSG00000133216/ENSG00000162692/ENSG00000105329/ENSG00000163513/ENSG00000176887/ENSG00000137801/ENSG00000100448/ENSG00000160255/ENSG00000122122/ENSG00000179388/ENSG00000167601/ENSG00000159216/ENSG00000122641/ENSG00000169896/ENSG00000109906/ENSG00000077585/ENSG00000125378…
CC	GO:0005911	cell-cell junction	389	0.421565	1.96696	1e-10	5.43869e-09	3.65501e-09	2701	tags=46%, list=24%, signal=36%	ENSG00000175084/ENSG00000140937/ENSG00000134762/ENSG00000172137/ENSG00000162576/ENSG00000118898/ENSG00000064666/ENSG00000154553/ENSG00000152894/ENSG00000062038/ENSG00000117519/ENSG00000082397/ENSG00000161638/ENSG00000143119/ENSG00000261371/ENSG00000184304/ENSG00000198752/ENSG00000129675/ENSG00000105738/ENSG00000152661/ENSG00000166086/ENSG00000131634/ENSG00000138639/ENSG00000185070/ENSG00000142627…
BP	GO:0010720	positive regulation of cell development	371	0.421181	1.95783	1e-10	5.43869e-09	3.65501e-09	2113	tags=34%, list=19%, signal=29%	ENSG00000038427/ENSG00000115414/ENSG00000132386/ENSG00000133216/ENSG00000105329/ENSG00000145147/ENSG00000163513/ENSG00000176887/ENSG00000168329/ENSG00000122122/ENSG00000179388/ENSG00000167601/ENSG00000159216/ENSG00000153707/ENSG00000109906/ENSG00000099250/ENSG00000122877/ENSG00000169071/ENSG00000198959/ENSG00000136040/ENSG00000107562/ENSG00000125378/ENSG00000064309/ENSG00000172243/ENSG00000157227…
BP	GO:0048598	embryonic morphogenesis	472	0.410992	1.94408	1e-10	5.43869e-09	3.65501e-09	2094	tags=34%, list=18%, signal=29%	ENSG00000164920/ENSG00000060718/ENSG00000115414/ENSG00000204262/ENSG00000144810/ENSG00000116132/ENSG00000166147/ENSG00000130635/ENSG00000134853/ENSG00000087245/ENSG00000104332/ENSG00000115380/ENSG00000133216/ENSG00000157240/ENSG00000105329/ENSG00000163513/ENSG00000176887/ENSG00000091136/ENSG00000151617/ENSG00000160255/ENSG00000119699/ENSG00000128918/ENSG00000137573/ENSG00000122641/ENSG00000165617…
BP	GO:0048729	tissue morphogenesis	493	0.403952	1.91682	1e-10	5.43869e-09	3.65501e-09	2079	tags=33%, list=18%, signal=29%	ENSG00000060718/ENSG00000019549/ENSG00000168542/ENSG00000130635/ENSG00000087245/ENSG00000163017/ENSG00000107796/ENSG00000104332/ENSG00000182578/ENSG00000162493/ENSG00000151388/ENSG00000157240/ENSG00000105329/ENSG00000145147/ENSG00000163513/ENSG00000176887/ENSG00000151617/ENSG00000128918/ENSG00000137573/ENSG00000041982/ENSG00000105976/ENSG00000171608/ENSG00000162849/ENSG00000122641/ENSG00000165617…
BP	GO:0001934	positive regulation of protein phosphorylation	496	0.399219	1.8969	1e-10	5.43869e-09	3.65501e-09	2598	tags=36%, list=23%, signal=29%	ENSG00000136235/ENSG00000176170/ENSG00000162733/ENSG00000182578/ENSG00000151892/ENSG00000157240/ENSG00000105329/ENSG00000163513/ENSG00000137801/ENSG00000168329/ENSG00000113721/ENSG00000170962/ENSG00000122641/ENSG00000135218/ENSG00000134817/ENSG00000099250/ENSG00000150594/ENSG00000161638/ENSG00000261371/ENSG00000153071/ENSG00000125378/ENSG00000184304/ENSG00000064309/ENSG00000111961/ENSG00000146648…
MF	GO:0140640	catalytic activity, acting on a nucleic acid	396	-0.373414	-1.88283	1e-10	5.43869e-09	3.65501e-09	3202	tags=41%, list=28%, signal=30%	ENSG00000126215/ENSG00000198231/ENSG00000130826/ENSG00000099821/ENSG00000101868/ENSG00000160957/ENSG00000166169/ENSG00000174606/ENSG00000126749/ENSG00000225830/ENSG00000051180/ENSG00000174371/ENSG00000108406/ENSG00000037897/ENSG00000173575/ENSG00000152942/ENSG00000228049/ENSG00000113522/ENSG00000026297/ENSG00000100031/ENSG00000059588/ENSG00000174840/ENSG00000123737/ENSG00000083520/ENSG00000183665…
BP	GO:0071396	cellular response to lipid	499	0.395601	1.87788	1e-10	5.43869e-09	3.65501e-09	2493	tags=35%, list=22%, signal=28%	ENSG00000019549/ENSG00000087245/ENSG00000125384/ENSG00000104332/ENSG00000132386/ENSG00000133216/ENSG00000117318/ENSG00000106366/ENSG00000260314/ENSG00000170458/ENSG00000100448/ENSG00000168329/ENSG00000108821/ENSG00000128918/ENSG00000167601/ENSG00000041982/ENSG00000122641/ENSG00000135218/ENSG00000118785/ENSG00000159674/ENSG00000175445/ENSG00000169184/ENSG00000138031/ENSG00000117115/ENSG00000171522…
BP	GO:0006281	DNA repair	407	-0.370916	-1.87543	1e-10	5.43869e-09	3.65501e-09	3238	tags=41%, list=28%, signal=31%	ENSG00000049167/ENSG00000127337/ENSG00000116717/ENSG00000126215/ENSG00000157212/ENSG00000101868/ENSG00000160957/ENSG00000089723/ENSG00000166169/ENSG00000064313/ENSG00000115274/ENSG00000179262/ENSG00000138303/ENSG00000101040/ENSG00000109670/ENSG00000225830/ENSG00000051180/ENSG00000174371/ENSG00000152422/ENSG00000150783/ENSG00000136273/ENSG00000273841/ENSG00000152942/ENSG00000124795/ENSG00000139842…
BP	GO:0045333	cellular respiration	162	-0.487832	-2.22522	1.10112e-10	5.94527e-09	3.99546e-09	2560	tags=46%, list=22%, signal=36%	ENSG00000164405/ENSG00000151376/ENSG00000136143/ENSG00000112695/ENSG00000243646/ENSG00000091483/ENSG00000125779/ENSG00000010256/ENSG00000115840/ENSG00000106153/ENSG00000167792/ENSG00000179091/ENSG00000166575/ENSG00000131143/ENSG00000138413/ENSG00000164258/ENSG00000004779/ENSG00000140374/ENSG00000127184/ENSG00000168653/ENSG00000186010/ENSG00000168291/ENSG00000158864/ENSG00000105379/ENSG00000173660…
BP	GO:0048771	tissue remodeling	154	0.530439	2.23518	1.10927e-10	5.94617e-09	3.99606e-09	1882	tags=40%, list=17%, signal=34%	ENSG00000136235/ENSG00000087245/ENSG00000143387/ENSG00000162733/ENSG00000104332/ENSG00000182578/ENSG00000105329/ENSG00000151617/ENSG00000167601/ENSG00000159216/ENSG00000118785/ENSG00000054598/ENSG00000077585/ENSG00000157227/ENSG00000152661/ENSG00000170989/ENSG00000105974/ENSG00000136244/ENSG00000081189/ENSG00000142627/ENSG00000166923/ENSG00000101265/ENSG00000196924/ENSG00000186716/ENSG00000075426…
BP	GO:1902105	regulation of leukocyte differentiation	264	0.454121	2.04686	1.28363e-10	6.83168e-09	4.59116e-09	1952	tags=35%, list=17%, signal=30%	ENSG00000166147/ENSG00000104332/ENSG00000105329/ENSG00000163513/ENSG00000122122/ENSG00000179388/ENSG00000167601/ENSG00000159216/ENSG00000122641/ENSG00000109906/ENSG00000169071/ENSG00000128606/ENSG00000077585/ENSG00000125378/ENSG00000158714/ENSG00000157227/ENSG00000127951/ENSG00000123338/ENSG00000095970/ENSG00000081237/ENSG00000072694/ENSG00000136869/ENSG00000204103/ENSG00000185862/ENSG00000114013…
BP	GO:0050807	regulation of synapse organization	181	0.506085	2.1833	1.30981e-10	6.92155e-09	4.65155e-09	2495	tags=44%, list=22%, signal=35%	ENSG00000186340/ENSG00000133216/ENSG00000157240/ENSG00000110324/ENSG00000130203/ENSG00000139211/ENSG00000061337/ENSG00000153707/ENSG00000122862/ENSG00000169071/ENSG00000136040/ENSG00000137462/ENSG00000095970/ENSG00000072694/ENSG00000102359/ENSG00000146242/ENSG00000185070/ENSG00000081189/ENSG00000132639/ENSG00000189056/ENSG00000163629/ENSG00000151490/ENSG00000150093/ENSG00000109971/ENSG00000076716…
BP	GO:0030099	myeloid cell differentiation	338	0.42924	1.97689	1.44015e-10	7.55673e-09	5.07842e-09	2051	tags=35%, list=18%, signal=29%	ENSG00000166147/ENSG00000104332/ENSG00000182578/ENSG00000105329/ENSG00000163513/ENSG00000113083/ENSG00000159216/ENSG00000171608/ENSG00000122641/ENSG00000109906/ENSG00000107957/ENSG00000169071/ENSG00000128606/ENSG00000077585/ENSG00000125378/ENSG00000137462/ENSG00000100985/ENSG00000169508/ENSG00000164442/ENSG00000178573/ENSG00000111252/ENSG00000123338/ENSG00000095970/ENSG00000136869/ENSG00000006712…
BP	GO:0002697	regulation of immune effector process	323	0.430976	1.97597	1.46964e-10	7.65752e-09	5.14616e-09	2797	tags=41%, list=25%, signal=32%	ENSG00000155659/ENSG00000165124/ENSG00000162511/ENSG00000133216/ENSG00000105329/ENSG00000255690/ENSG00000160255/ENSG00000119699/ENSG00000168329/ENSG00000122122/ENSG00000167601/ENSG00000169896/ENSG00000135218/ENSG00000159674/ENSG00000158714/ENSG00000172243/ENSG00000167851/ENSG00000119508/ENSG00000127951/ENSG00000000971/ENSG00000123338/ENSG00000095970/ENSG00000081237/ENSG00000072694/ENSG00000136869…
BP	GO:0006898	receptor-mediated endocytosis	211	0.48409	2.12014	1.48013e-10	7.65864e-09	5.14691e-09	2444	tags=40%, list=21%, signal=32%	ENSG00000106483/ENSG00000142798/ENSG00000168461/ENSG00000010327/ENSG00000106366/ENSG00000260314/ENSG00000170458/ENSG00000130203/ENSG00000160255/ENSG00000123384/ENSG00000169896/ENSG00000135218/ENSG00000088827/ENSG00000153071/ENSG00000038945/ENSG00000072694/ENSG00000197081/ENSG00000133800/ENSG00000100599/ENSG00000131018/ENSG00000186818/ENSG00000137077/ENSG00000105974/ENSG00000105971/ENSG00000150337…
BP	GO:0140053	mitochondrial gene expression	103	-0.558441	-2.39891	1.49443e-10	7.67932e-09	5.16081e-09	2869	tags=55%, list=25%, signal=42%	ENSG00000143436/ENSG00000112031/ENSG00000132313/ENSG00000096080/ENSG00000101391/ENSG00000106246/ENSG00000163319/ENSG00000117593/ENSG00000126814/ENSG00000118246/ENSG00000085760/ENSG00000147586/ENSG00000166902/ENSG00000043514/ENSG00000124279/ENSG00000112996/ENSG00000122140/ENSG00000074071/ENSG00000149792/ENSG00000198015/ENSG00000090263/ENSG00000108064/ENSG00000139131/ENSG00000162851/ENSG00000178694…
MF	GO:0043394	proteoglycan binding	33	0.785738	2.5455	1.83763e-10	9.3782e-09	6.30252e-09	987	tags=55%, list=9%, signal=50%	ENSG00000105664/ENSG00000115414/ENSG00000136235/ENSG00000130635/ENSG00000143387/ENSG00000145147/ENSG00000137801/ENSG00000130203/ENSG00000041982/ENSG00000123384/ENSG00000175445/ENSG00000116962/ENSG00000000971/ENSG00000081237/ENSG00000134363/ENSG00000080573/ENSG00000164171/ENSG00000188157
MF	GO:0051015	actin filament binding	163	0.519027	2.21004	1.93961e-10	9.83134e-09	6.60705e-09	2161	tags=39%, list=19%, signal=32%	ENSG00000102024/ENSG00000169604/ENSG00000130176/ENSG00000197321/ENSG00000064666/ENSG00000117519/ENSG00000103187/ENSG00000135596/ENSG00000133392/ENSG00000146648/ENSG00000130402/ENSG00000176658/ENSG00000277443/ENSG00000131018/ENSG00000050405/ENSG00000177731/ENSG00000136068/ENSG00000128641/ENSG00000078114/ENSG00000007237/ENSG00000002834/ENSG00000128591/ENSG00000102879/ENSG00000140416/ENSG00000142347…
MF	GO:0003779	actin binding	336	0.423782	1.95278	2.00498e-10	1.0094e-08	6.78356e-09	2705	tags=39%, list=24%, signal=31%	ENSG00000151491/ENSG00000102024/ENSG00000169604/ENSG00000129116/ENSG00000130176/ENSG00000163431/ENSG00000071246/ENSG00000197321/ENSG00000064666/ENSG00000149591/ENSG00000154553/ENSG00000117519/ENSG00000103187/ENSG00000082397/ENSG00000135596/ENSG00000133392/ENSG00000131746/ENSG00000079308/ENSG00000146648/ENSG00000122786/ENSG00000130402/ENSG00000112419/ENSG00000176658/ENSG00000277443/ENSG00000131018…
BP	GO:0032640	tumor necrosis factor production	145	0.537327	2.24621	2.13256e-10	1.05732e-08	7.10562e-09	2143	tags=42%, list=19%, signal=35%	ENSG00000136235/ENSG00000131016/ENSG00000203747/ENSG00000133216/ENSG00000105329/ENSG00000170458/ENSG00000137801/ENSG00000168329/ENSG00000122122/ENSG00000167601/ENSG00000165168/ENSG00000135218/ENSG00000159674/ENSG00000175445/ENSG00000239998/ENSG00000172243/ENSG00000137462/ENSG00000095970/ENSG00000081237/ENSG00000136869/ENSG00000066294/ENSG00000128016/ENSG00000186818/ENSG00000122691/ENSG00000136244…
BP	GO:0032680	regulation of tumor necrosis factor production	145	0.537327	2.24621	2.13256e-10	1.05732e-08	7.10562e-09	2143	tags=42%, list=19%, signal=35%	ENSG00000136235/ENSG00000131016/ENSG00000203747/ENSG00000133216/ENSG00000105329/ENSG00000170458/ENSG00000137801/ENSG00000168329/ENSG00000122122/ENSG00000167601/ENSG00000165168/ENSG00000135218/ENSG00000159674/ENSG00000175445/ENSG00000239998/ENSG00000172243/ENSG00000137462/ENSG00000095970/ENSG00000081237/ENSG00000136869/ENSG00000066294/ENSG00000128016/ENSG00000186818/ENSG00000122691/ENSG00000136244…
BP	GO:0048812	neuron projection morphogenesis	495	0.38214	1.81541	2.14274e-10	1.05732e-08	7.10562e-09	2794	tags=40%, list=25%, signal=32%	ENSG00000133110/ENSG00000115414/ENSG00000140937/ENSG00000182578/ENSG00000129116/ENSG00000133216/ENSG00000145147/ENSG00000151617/ENSG00000130203/ENSG00000172020/ENSG00000184347/ENSG00000061337/ENSG00000153707/ENSG00000118785/ENSG00000082397/ENSG00000099250/ENSG00000158747/ENSG00000122877/ENSG00000117298/ENSG00000136040/ENSG00000107562/ENSG00000187688/ENSG00000153993/ENSG00000044524/ENSG00000123338…
BP	GO:0022407	regulation of cell-cell adhesion	404	0.40648	1.90656	2.21013e-10	1.0834e-08	7.28089e-09	2797	tags=42%, list=25%, signal=33%	ENSG00000136235/ENSG00000188257/ENSG00000155659/ENSG00000138080/ENSG00000162511/ENSG00000162493/ENSG00000162692/ENSG00000105329/ENSG00000163513/ENSG00000100448/ENSG00000160255/ENSG00000122122/ENSG00000179388/ENSG00000159216/ENSG00000162849/ENSG00000109906/ENSG00000107562/ENSG00000125378/ENSG00000136826/ENSG00000012779/ENSG00000135074/ENSG00000167851/ENSG00000164442/ENSG00000119508/ENSG00000011422…
BP	GO:0050921	positive regulation of chemotaxis	126	0.552344	2.27213	2.25247e-10	1.09694e-08	7.37185e-09	2123	tags=47%, list=19%, signal=39%	ENSG00000134853/ENSG00000182578/ENSG00000106366/ENSG00000105329/ENSG00000145147/ENSG00000137801/ENSG00000168329/ENSG00000105976/ENSG00000113721/ENSG00000170962/ENSG00000171860/ENSG00000197405/ENSG00000099250/ENSG00000174600/ENSG00000107562/ENSG00000184304/ENSG00000123338/ENSG00000095970/ENSG00000171951/ENSG00000105429/ENSG00000146242/ENSG00000183049/ENSG00000170989/ENSG00000137077/ENSG00000136244…
BP	GO:0032102	negative regulation of response to external stimulus	358	0.418865	1.94128	2.27144e-10	1.09899e-08	7.38568e-09	2767	tags=41%, list=24%, signal=32%	ENSG00000078098/ENSG00000155659/ENSG00000124212/ENSG00000134853/ENSG00000135318/ENSG00000122861/ENSG00000106366/ENSG00000105329/ENSG00000145147/ENSG00000110324/ENSG00000178726/ENSG00000137801/ENSG00000130203/ENSG00000118785/ENSG00000099250/ENSG00000158747/ENSG00000117115/ENSG00000171522/ENSG00000101336/ENSG00000158714/ENSG00000145632/ENSG00000239998/ENSG00000136826/ENSG00000012779/ENSG00000153993…
CC	GO:0005747	mitochondrial respiratory chain complex I	34	-0.753656	-2.55496	2.42532e-10	1.15102e-08	7.73532e-09	2011	tags=85%, list=18%, signal=70%	ENSG00000164258/ENSG00000004779/ENSG00000168653/ENSG00000186010/ENSG00000158864/ENSG00000178127/ENSG00000099795/ENSG00000136521/ENSG00000189043/ENSG00000115286/ENSG00000165264/ENSG00000119013/ENSG00000184983/ENSG00000119421/ENSG00000147123/ENSG00000145494/ENSG00000131495/ENSG00000110717/ENSG00000213619/ENSG00000183648/ENSG00000166136/ENSG00000065518/ENSG00000267855/ENSG00000139180/ENSG00000128609…
CC	GO:0030964	NADH dehydrogenase complex	34	-0.753656	-2.55496	2.42532e-10	1.15102e-08	7.73532e-09	2011	tags=85%, list=18%, signal=70%	ENSG00000164258/ENSG00000004779/ENSG00000168653/ENSG00000186010/ENSG00000158864/ENSG00000178127/ENSG00000099795/ENSG00000136521/ENSG00000189043/ENSG00000115286/ENSG00000165264/ENSG00000119013/ENSG00000184983/ENSG00000119421/ENSG00000147123/ENSG00000145494/ENSG00000131495/ENSG00000110717/ENSG00000213619/ENSG00000183648/ENSG00000166136/ENSG00000065518/ENSG00000267855/ENSG00000139180/ENSG00000128609…
CC	GO:0045271	respiratory chain complex I	34	-0.753656	-2.55496	2.42532e-10	1.15102e-08	7.73532e-09	2011	tags=85%, list=18%, signal=70%	ENSG00000164258/ENSG00000004779/ENSG00000168653/ENSG00000186010/ENSG00000158864/ENSG00000178127/ENSG00000099795/ENSG00000136521/ENSG00000189043/ENSG00000115286/ENSG00000165264/ENSG00000119013/ENSG00000184983/ENSG00000119421/ENSG00000147123/ENSG00000145494/ENSG00000131495/ENSG00000110717/ENSG00000213619/ENSG00000183648/ENSG00000166136/ENSG00000065518/ENSG00000267855/ENSG00000139180/ENSG00000128609…
BP	GO:0048659	smooth muscle cell proliferation	129	0.554296	2.28205	2.65758e-10	1.25327e-08	8.42247e-09	2181	tags=48%, list=19%, signal=39%	ENSG00000087245/ENSG00000162733/ENSG00000100292/ENSG00000130176/ENSG00000105329/ENSG00000115252/ENSG00000137801/ENSG00000130203/ENSG00000119699/ENSG00000113721/ENSG00000170962/ENSG00000106809/ENSG00000116688/ENSG00000125378/ENSG00000100985/ENSG00000152661/ENSG00000119508/ENSG00000136869/ENSG00000049540/ENSG00000170989/ENSG00000136244/ENSG00000081189/ENSG00000185532/ENSG00000140416/ENSG00000146674…
BP	GO:0048705	skeletal system morphogenesis	185	0.498142	2.1568	2.89053e-10	1.35455e-08	9.10313e-09	2386	tags=42%, list=21%, signal=33%	ENSG00000164920/ENSG00000060718/ENSG00000105664/ENSG00000106483/ENSG00000168542/ENSG00000116132/ENSG00000134853/ENSG00000087245/ENSG00000104332/ENSG00000163513/ENSG00000176887/ENSG00000119699/ENSG00000108821/ENSG00000054598/ENSG00000171310/ENSG00000125378/ENSG00000124813/ENSG00000137745/ENSG00000157227/ENSG00000164442/ENSG00000105429/ENSG00000122691/ENSG00000070614/ENSG00000081189/ENSG00000166923…
BP	GO:0007264	small GTPase mediated signal transduction	383	0.410713	1.91524	3.20426e-10	1.49219e-08	1.00281e-08	2215	tags=35%, list=19%, signal=29%	ENSG00000151491/ENSG00000168542/ENSG00000133216/ENSG00000162493/ENSG00000145147/ENSG00000130203/ENSG00000128512/ENSG00000164692/ENSG00000105976/ENSG00000116688/ENSG00000099250/ENSG00000150594/ENSG00000198959/ENSG00000159842/ENSG00000064309/ENSG00000145632/ENSG00000105738/ENSG00000164741/ENSG00000134516/ENSG00000158186/ENSG00000147443/ENSG00000138639/ENSG00000100055/ENSG00000135905/ENSG00000074964…
BP	GO:0001819	positive regulation of cytokine production	402	0.409584	1.91807	3.46406e-10	1.60315e-08	1.07738e-08	2089	tags=32%, list=18%, signal=27%	ENSG00000133110/ENSG00000139329/ENSG00000131016/ENSG00000162511/ENSG00000176170/ENSG00000203747/ENSG00000182578/ENSG00000100292/ENSG00000133216/ENSG00000106366/ENSG00000105329/ENSG00000170458/ENSG00000137801/ENSG00000122122/ENSG00000137573/ENSG00000159216/ENSG00000171608/ENSG00000165168/ENSG00000171860/ENSG00000135218/ENSG00000159674/ENSG00000197405/ENSG00000175445/ENSG00000150594/ENSG00000171522…
BP	GO:0120035	regulation of plasma membrane bounded cell projection organization	495	0.380418	1.80723	3.51402e-10	1.61623e-08	1.08617e-08	2820	tags=39%, list=25%, signal=31%	ENSG00000151491/ENSG00000115414/ENSG00000116132/ENSG00000116741/ENSG00000162733/ENSG00000104332/ENSG00000132386/ENSG00000133216/ENSG00000162493/ENSG00000157240/ENSG00000145147/ENSG00000130203/ENSG00000119699/ENSG00000172020/ENSG00000061337/ENSG00000153707/ENSG00000118785/ENSG00000099250/ENSG00000169071/ENSG00000153071/ENSG00000136040/ENSG00000107562/ENSG00000113657/ENSG00000184304/ENSG00000152377…
BP	GO:0031214	biomineral tissue development	135	0.53711	2.22576	3.68976e-10	1.68665e-08	1.1335e-08	1965	tags=37%, list=17%, signal=31%	ENSG00000164920/ENSG00000105664/ENSG00000162733/ENSG00000106819/ENSG00000105329/ENSG00000113083/ENSG00000108821/ENSG00000164692/ENSG00000118785/ENSG00000122862/ENSG00000169071/ENSG00000125378/ENSG00000137745/ENSG00000012779/ENSG00000143369/ENSG00000162552/ENSG00000170989/ENSG00000158158/ENSG00000122691/ENSG00000081189/ENSG00000166923/ENSG00000197594/ENSG00000163823/ENSG00000125845/ENSG00000186350…
CC	GO:0043202	lysosomal lumen	84	0.609653	2.37228	3.7404e-10	1.69937e-08	1.14205e-08	2615	tags=62%, list=23%, signal=48%	ENSG00000038427/ENSG00000139329/ENSG00000142798/ENSG00000143387/ENSG00000011465/ENSG00000113721/ENSG00000106809/ENSG00000182492/ENSG00000127083/ENSG00000105223/ENSG00000185339/ENSG00000115884/ENSG00000138744/ENSG00000109971/ENSG00000076716/ENSG00000013288/ENSG00000138760/ENSG00000135677/ENSG00000100600/ENSG00000162512/ENSG00000188157/ENSG00000113273/ENSG00000239264/ENSG00000173546/ENSG00000169439…
BP	GO:0002237	response to molecule of bacterial origin	300	0.436955	1.99658	4.27147e-10	1.92889e-08	1.29629e-08	1659	tags=31%, list=15%, signal=27%	ENSG00000131016/ENSG00000125384/ENSG00000133216/ENSG00000106366/ENSG00000162692/ENSG00000260314/ENSG00000170458/ENSG00000110324/ENSG00000178726/ENSG00000100448/ENSG00000168329/ENSG00000167601/ENSG00000100368/ENSG00000135218/ENSG00000159674/ENSG00000197405/ENSG00000010932/ENSG00000171522/ENSG00000101336/ENSG00000111961/ENSG00000239998/ENSG00000168615/ENSG00000137462/ENSG00000100985/ENSG00000134061…
BP	GO:0050866	negative regulation of cell activation	177	0.500761	2.16491	4.34292e-10	1.94934e-08	1.31004e-08	2143	tags=37%, list=19%, signal=30%	ENSG00000115414/ENSG00000136235/ENSG00000188257/ENSG00000155659/ENSG00000138080/ENSG00000134853/ENSG00000162511/ENSG00000104332/ENSG00000176887/ENSG00000178726/ENSG00000130203/ENSG00000100448/ENSG00000167601/ENSG00000159216/ENSG00000122641/ENSG00000125378/ENSG00000167851/ENSG00000127951/ENSG00000111252/ENSG00000123338/ENSG00000095970/ENSG00000081237/ENSG00000072694/ENSG00000163563/ENSG00000066294…
BP	GO:0042110	T cell activation	469	0.386275	1.82658	4.56698e-10	2.03764e-08	1.36938e-08	2797	tags=40%, list=25%, signal=32%	ENSG00000136235/ENSG00000188257/ENSG00000155659/ENSG00000162511/ENSG00000162692/ENSG00000105329/ENSG00000163513/ENSG00000100448/ENSG00000122122/ENSG00000179388/ENSG00000159216/ENSG00000171608/ENSG00000109906/ENSG00000171522/ENSG00000125378/ENSG00000124813/ENSG00000172243/ENSG00000169508/ENSG00000167851/ENSG00000127951/ENSG00000123338/ENSG00000081237/ENSG00000134516/ENSG00000072694/ENSG00000066294…
BP	GO:0000375	RNA splicing, via transesterification reactions	218	-0.438742	-2.09985	4.80718e-10	2.13204e-08	1.43282e-08	3134	tags=44%, list=28%, signal=33%	ENSG00000179950/ENSG00000095485/ENSG00000075856/ENSG00000153187/ENSG00000160201/ENSG00000112739/ENSG00000184343/ENSG00000131773/ENSG00000113593/ENSG00000096063/ENSG00000122566/ENSG00000083896/ENSG00000007392/ENSG00000157540/ENSG00000139910/ENSG00000084072/ENSG00000102103/ENSG00000114503/ENSG00000139675/ENSG00000124383/ENSG00000183258/ENSG00000092199/ENSG00000004534/ENSG00000128739/ENSG00000161981…
BP	GO:0010634	positive regulation of epithelial cell migration	132	0.542619	2.24508	4.9354e-10	2.17596e-08	1.46233e-08	1848	tags=41%, list=16%, signal=35%	ENSG00000100292/ENSG00000105329/ENSG00000113140/ENSG00000163513/ENSG00000137801/ENSG00000105976/ENSG00000171608/ENSG00000099250/ENSG00000184304/ENSG00000145632/ENSG00000111961/ENSG00000168615/ENSG00000100985/ENSG00000102359/ENSG00000140285/ENSG00000132698/ENSG00000144711/ENSG00000105851/ENSG00000128052/ENSG00000154188/ENSG00000164171/ENSG00000078401/ENSG00000113070/ENSG00000100311/ENSG00000170961…
BP	GO:0098742	cell-cell adhesion via plasma-membrane adhesion molecules	202	0.483674	2.11568	4.99402e-10	2.18885e-08	1.471e-08	1956	tags=36%, list=17%, signal=30%	ENSG00000140937/ENSG00000134762/ENSG00000129116/ENSG00000162692/ENSG00000240184/ENSG00000163513/ENSG00000139211/ENSG00000160255/ENSG00000169896/ENSG00000062038/ENSG00000153707/ENSG00000166341/ENSG00000161638/ENSG00000261371/ENSG00000125966/ENSG00000136826/ENSG00000066294/ENSG00000174175/ENSG00000253159/ENSG00000113555/ENSG00000150093/ENSG00000076716/ENSG00000196159/ENSG00000125845/ENSG00000163347…
BP	GO:1903706	regulation of hemopoiesis	322	0.423453	1.9398	5.61959e-10	2.44863e-08	1.64558e-08	1882	tags=33%, list=17%, signal=28%	ENSG00000019549/ENSG00000166147/ENSG00000104332/ENSG00000105329/ENSG00000163513/ENSG00000113083/ENSG00000122122/ENSG00000179388/ENSG00000167601/ENSG00000159216/ENSG00000122641/ENSG00000109906/ENSG00000169071/ENSG00000128606/ENSG00000077585/ENSG00000125378/ENSG00000158714/ENSG00000157227/ENSG00000127951/ENSG00000123338/ENSG00000095970/ENSG00000081237/ENSG00000072694/ENSG00000136869/ENSG00000006712…
BP	GO:0010257	NADH dehydrogenase complex assembly	37	-0.748195	-2.59728	5.68731e-10	2.44949e-08	1.64615e-08	2192	tags=81%, list=19%, signal=66%	ENSG00000130159/ENSG00000171204/ENSG00000164258/ENSG00000004779/ENSG00000168653/ENSG00000151413/ENSG00000186010/ENSG00000158864/ENSG00000099795/ENSG00000136521/ENSG00000178057/ENSG00000115286/ENSG00000165264/ENSG00000119013/ENSG00000184983/ENSG00000074582/ENSG00000119421/ENSG00000147123/ENSG00000131495/ENSG00000110717/ENSG00000213619/ENSG00000183648/ENSG00000166136/ENSG00000065518/ENSG00000139180…
BP	GO:0032981	mitochondrial respiratory chain complex I assembly	37	-0.748195	-2.59728	5.68731e-10	2.44949e-08	1.64615e-08	2192	tags=81%, list=19%, signal=66%	ENSG00000130159/ENSG00000171204/ENSG00000164258/ENSG00000004779/ENSG00000168653/ENSG00000151413/ENSG00000186010/ENSG00000158864/ENSG00000099795/ENSG00000136521/ENSG00000178057/ENSG00000115286/ENSG00000165264/ENSG00000119013/ENSG00000184983/ENSG00000074582/ENSG00000119421/ENSG00000147123/ENSG00000131495/ENSG00000110717/ENSG00000213619/ENSG00000183648/ENSG00000166136/ENSG00000065518/ENSG00000139180…
BP	GO:0002009	morphogenesis of an epithelium	402	0.406323	1.9028	5.99086e-10	2.5654e-08	1.72405e-08	2079	tags=34%, list=18%, signal=29%	ENSG00000019549/ENSG00000130635/ENSG00000087245/ENSG00000104332/ENSG00000182578/ENSG00000162493/ENSG00000151388/ENSG00000157240/ENSG00000105329/ENSG00000145147/ENSG00000163513/ENSG00000176887/ENSG00000151617/ENSG00000128918/ENSG00000137573/ENSG00000041982/ENSG00000105976/ENSG00000171608/ENSG00000162849/ENSG00000165617/ENSG00000134817/ENSG00000166341/ENSG00000099250/ENSG00000161638/ENSG00000198959…
BP	GO:1902903	regulation of supramolecular fiber organization	293	0.428909	1.95236	6.47124e-10	2.75527e-08	1.85165e-08	1921	tags=31%, list=17%, signal=27%	ENSG00000151491/ENSG00000138080/ENSG00000106624/ENSG00000104332/ENSG00000117152/ENSG00000145147/ENSG00000163431/ENSG00000130203/ENSG00000119699/ENSG00000197321/ENSG00000105976/ENSG00000103187/ENSG00000099250/ENSG00000171522/ENSG00000101336/ENSG00000107562/ENSG00000184304/ENSG00000184292/ENSG00000115956/ENSG00000123338/ENSG00000095970/ENSG00000164741/ENSG00000088280/ENSG00000049540/ENSG00000050405…
BP	GO:0015986	proton motive force-driven ATP synthesis	39	-0.729143	-2.56373	6.6718e-10	2.79279e-08	1.87686e-08	2011	tags=77%, list=18%, signal=64%	ENSG00000164258/ENSG00000004779/ENSG00000168653/ENSG00000186010/ENSG00000158864/ENSG00000178127/ENSG00000099795/ENSG00000136521/ENSG00000115286/ENSG00000165264/ENSG00000119013/ENSG00000184983/ENSG00000119421/ENSG00000147123/ENSG00000145494/ENSG00000204370/ENSG00000131495/ENSG00000110717/ENSG00000213619/ENSG00000073578/ENSG00000183648/ENSG00000166136/ENSG00000065518/ENSG00000267855/ENSG00000139180…
BP	GO:0008015	blood circulation	440	0.397902	1.87661	6.65664e-10	2.79279e-08	1.87686e-08	2049	tags=30%, list=18%, signal=26%	ENSG00000133110/ENSG00000105664/ENSG00000173641/ENSG00000175084/ENSG00000138080/ENSG00000087245/ENSG00000131016/ENSG00000116741/ENSG00000107796/ENSG00000117152/ENSG00000105329/ENSG00000145147/ENSG00000151617/ENSG00000152049/ENSG00000130203/ENSG00000100448/ENSG00000128512/ENSG00000164692/ENSG00000171860/ENSG00000150594/ENSG00000117298/ENSG00000054598/ENSG00000071242/ENSG00000107562/ENSG00000163751…
BP	GO:0051249	regulation of lymphocyte activation	411	0.395852	1.85193	6.66575e-10	2.79279e-08	1.87686e-08	2797	tags=39%, list=25%, signal=31%	ENSG00000136235/ENSG00000188257/ENSG00000155659/ENSG00000162511/ENSG00000203747/ENSG00000104332/ENSG00000133216/ENSG00000162692/ENSG00000105329/ENSG00000163513/ENSG00000176887/ENSG00000100448/ENSG00000122122/ENSG00000179388/ENSG00000167601/ENSG00000159216/ENSG00000122641/ENSG00000109906/ENSG00000125378/ENSG00000158714/ENSG00000172243/ENSG00000157227/ENSG00000169508/ENSG00000167851/ENSG00000127951…
MF	GO:0016655	oxidoreductase activity, acting on NAD(P)H, quinone or similar compound as acceptor	44	-0.702733	-2.53161	6.86937e-10	2.85943e-08	1.92165e-08	2011	tags=73%, list=18%, signal=60%	ENSG00000164258/ENSG00000168653/ENSG00000158864/ENSG00000178127/ENSG00000099795/ENSG00000136521/ENSG00000189043/ENSG00000115286/ENSG00000165264/ENSG00000196139/ENSG00000119013/ENSG00000169738/ENSG00000184983/ENSG00000119421/ENSG00000145494/ENSG00000131495/ENSG00000145439/ENSG00000110717/ENSG00000157326/ENSG00000213619/ENSG00000183648/ENSG00000205758/ENSG00000181019/ENSG00000166136/ENSG00000065518…
BP	GO:0007044	cell-substrate junction assembly	85	0.606792	2.36373	6.90965e-10	2.86021e-08	1.92218e-08	2153	tags=52%, list=19%, signal=42%	ENSG00000115414/ENSG00000084636/ENSG00000140937/ENSG00000104332/ENSG00000137801/ENSG00000152894/ENSG00000099250/ENSG00000161638/ENSG00000157227/ENSG00000044524/ENSG00000164741/ENSG00000162552/ENSG00000047648/ENSG00000166923/ENSG00000128052/ENSG00000186716/ENSG00000151914/ENSG00000164171/ENSG00000108861/ENSG00000149177/ENSG00000137076/ENSG00000064042/ENSG00000090020/ENSG00000110880/ENSG00000120156…
BP	GO:0034470	ncRNA processing	277	-0.40892	-1.98494	7.16141e-10	2.94805e-08	1.98121e-08	3033	tags=44%, list=27%, signal=33%	ENSG00000126749/ENSG00000136942/ENSG00000118181/ENSG00000139546/ENSG00000065268/ENSG00000037897/ENSG00000132467/ENSG00000171863/ENSG00000188846/ENSG00000114166/ENSG00000158526/ENSG00000059588/ENSG00000145912/ENSG00000117395/ENSG00000122566/ENSG00000123737/ENSG00000134014/ENSG00000083520/ENSG00000272047/ENSG00000183665/ENSG00000171490/ENSG00000156697/ENSG00000101391/ENSG00000001497/ENSG00000166166…
CC	GO:0000313	organellar ribosome	56	-0.651581	-2.45827	7.27399e-10	2.96167e-08	1.99036e-08	2109	tags=61%, list=19%, signal=50%	ENSG00000147586/ENSG00000166902/ENSG00000112996/ENSG00000122140/ENSG00000074071/ENSG00000149792/ENSG00000198015/ENSG00000090263/ENSG00000178694/ENSG00000185608/ENSG00000115364/ENSG00000102738/ENSG00000148824/ENSG00000114686/ENSG00000182154/ENSG00000174547/ENSG00000082515/ENSG00000143314/ENSG00000172172/ENSG00000130312/ENSG00000137547/ENSG00000105364/ENSG00000259494/ENSG00000181991/ENSG00000172590…
CC	GO:0005761	mitochondrial ribosome	56	-0.651581	-2.45827	7.27399e-10	2.96167e-08	1.99036e-08	2109	tags=61%, list=19%, signal=50%	ENSG00000147586/ENSG00000166902/ENSG00000112996/ENSG00000122140/ENSG00000074071/ENSG00000149792/ENSG00000198015/ENSG00000090263/ENSG00000178694/ENSG00000185608/ENSG00000115364/ENSG00000102738/ENSG00000148824/ENSG00000114686/ENSG00000182154/ENSG00000174547/ENSG00000082515/ENSG00000143314/ENSG00000172172/ENSG00000130312/ENSG00000137547/ENSG00000105364/ENSG00000259494/ENSG00000181991/ENSG00000172590…
BP	GO:0000377	RNA splicing, via transesterification reactions with bulged adenosine as nucleophile	214	-0.438349	-2.08713	7.44103e-10	2.98896e-08	2.0087e-08	3134	tags=44%, list=28%, signal=33%	ENSG00000179950/ENSG00000095485/ENSG00000075856/ENSG00000153187/ENSG00000160201/ENSG00000112739/ENSG00000184343/ENSG00000131773/ENSG00000113593/ENSG00000096063/ENSG00000122566/ENSG00000083896/ENSG00000007392/ENSG00000157540/ENSG00000139910/ENSG00000084072/ENSG00000102103/ENSG00000114503/ENSG00000139675/ENSG00000183258/ENSG00000092199/ENSG00000004534/ENSG00000128739/ENSG00000161981/ENSG00000100028…
BP	GO:0000398	mRNA splicing, via spliceosome	214	-0.438349	-2.08713	7.44103e-10	2.98896e-08	2.0087e-08	3134	tags=44%, list=28%, signal=33%	ENSG00000179950/ENSG00000095485/ENSG00000075856/ENSG00000153187/ENSG00000160201/ENSG00000112739/ENSG00000184343/ENSG00000131773/ENSG00000113593/ENSG00000096063/ENSG00000122566/ENSG00000083896/ENSG00000007392/ENSG00000157540/ENSG00000139910/ENSG00000084072/ENSG00000102103/ENSG00000114503/ENSG00000139675/ENSG00000183258/ENSG00000092199/ENSG00000004534/ENSG00000128739/ENSG00000161981/ENSG00000100028…
BP	GO:1903131	mononuclear cell differentiation	406	0.39958	1.87319	7.46137e-10	2.98896e-08	2.0087e-08	2797	tags=40%, list=25%, signal=31%	ENSG00000143387/ENSG00000104332/ENSG00000182578/ENSG00000162692/ENSG00000105329/ENSG00000163513/ENSG00000122122/ENSG00000179388/ENSG00000167601/ENSG00000159216/ENSG00000171608/ENSG00000122641/ENSG00000109906/ENSG00000171522/ENSG00000125378/ENSG00000158714/ENSG00000124813/ENSG00000157227/ENSG00000169508/ENSG00000127951/ENSG00000123338/ENSG00000095970/ENSG00000081237/ENSG00000134516/ENSG00000072694…
CC	GO:0097729	9+2 motile cilium	81	-0.585413	-2.40713	7.95236e-10	3.16861e-08	2.12943e-08	1156	tags=32%, list=10%, signal=29%	ENSG00000141013/ENSG00000187775/ENSG00000032742/ENSG00000007174/ENSG00000159640/ENSG00000186792/ENSG00000112530/ENSG00000132122/ENSG00000118997/ENSG00000144451/ENSG00000104951/ENSG00000115423/ENSG00000064199/ENSG00000171595/ENSG00000158486/ENSG00000147400/ENSG00000203666/ENSG00000156313/ENSG00000163879/ENSG00000138587/ENSG00000124678/ENSG00000112981/ENSG00000101222/ENSG00000122735/ENSG00000114473…
BP	GO:0090092	regulation of transmembrane receptor protein serine/threonine kinase signaling pathway	195	0.48682	2.11505	8.22775e-10	3.25463e-08	2.18724e-08	1772	tags=33%, list=16%, signal=28%	ENSG00000049323/ENSG00000138615/ENSG00000106483/ENSG00000138080/ENSG00000166147/ENSG00000163430/ENSG00000104332/ENSG00000106819/ENSG00000157240/ENSG00000105329/ENSG00000163513/ENSG00000176887/ENSG00000166033/ENSG00000137801/ENSG00000113083/ENSG00000119699/ENSG00000137573/ENSG00000123384/ENSG00000122641/ENSG00000158747/ENSG00000153071/ENSG00000171310/ENSG00000125378/ENSG00000164442/ENSG00000197859…
BP	GO:0043491	phosphatidylinositol 3-kinase/protein kinase B signal transduction	225	0.462369	2.04461	8.25561e-10	3.25463e-08	2.18724e-08	2571	tags=44%, list=23%, signal=35%	ENSG00000115414/ENSG00000134853/ENSG00000203747/ENSG00000011465/ENSG00000162733/ENSG00000182578/ENSG00000105329/ENSG00000137801/ENSG00000113083/ENSG00000168329/ENSG00000167601/ENSG00000113721/ENSG00000170962/ENSG00000171608/ENSG00000169071/ENSG00000146648/ENSG00000111252/ENSG00000095970/ENSG00000146242/ENSG00000019991/ENSG00000122691/ENSG00000137077/ENSG00000174175/ENSG00000142627/ENSG00000157404…
BP	GO:0014812	muscle cell migration	78	0.619626	2.36311	8.47927e-10	3.32521e-08	2.23467e-08	1958	tags=49%, list=17%, signal=41%	ENSG00000133110/ENSG00000122861/ENSG00000162733/ENSG00000106366/ENSG00000145147/ENSG00000128512/ENSG00000123384/ENSG00000113721/ENSG00000170962/ENSG00000099250/ENSG00000125378/ENSG00000119508/ENSG00000136869/ENSG00000081189/ENSG00000185532/ENSG00000114554/ENSG00000140416/ENSG00000146674/ENSG00000204472/ENSG00000181092/ENSG00000164171/ENSG00000100311/ENSG00000170961/ENSG00000084112/ENSG00000173334…
BP	GO:0051056	regulation of small GTPase mediated signal transduction	222	0.47043	2.0726	8.69013e-10	3.37357e-08	2.26717e-08	2246	tags=39%, list=20%, signal=32%	ENSG00000151491/ENSG00000168542/ENSG00000133216/ENSG00000145147/ENSG00000130203/ENSG00000105976/ENSG00000116688/ENSG00000099250/ENSG00000198959/ENSG00000159842/ENSG00000064309/ENSG00000105738/ENSG00000164741/ENSG00000134516/ENSG00000138639/ENSG00000100055/ENSG00000074964/ENSG00000137962/ENSG00000047648/ENSG00000109079/ENSG00000189056/ENSG00000160293/ENSG00000150093/ENSG00000144711/ENSG00000105137…
BP	GO:0002366	leukocyte activation involved in immune response	246	0.451301	2.01772	8.69313e-10	3.37357e-08	2.26717e-08	2786	tags=44%, list=24%, signal=34%	ENSG00000203747/ENSG00000105329/ENSG00000160255/ENSG00000168329/ENSG00000171608/ENSG00000169896/ENSG00000171522/ENSG00000239998/ENSG00000169508/ENSG00000167851/ENSG00000119508/ENSG00000127951/ENSG00000134061/ENSG00000123338/ENSG00000095970/ENSG00000081237/ENSG00000134516/ENSG00000072694/ENSG00000136869/ENSG00000066294/ENSG00000135636/ENSG00000114013/ENSG00000135905/ENSG00000134443/ENSG00000077420…
BP	GO:0032496	response to lipopolysaccharide	288	0.436007	1.98621	9.00849e-10	3.47784e-08	2.33724e-08	1659	tags=31%, list=15%, signal=27%	ENSG00000131016/ENSG00000125384/ENSG00000133216/ENSG00000106366/ENSG00000162692/ENSG00000260314/ENSG00000170458/ENSG00000110324/ENSG00000178726/ENSG00000100448/ENSG00000168329/ENSG00000167601/ENSG00000100368/ENSG00000135218/ENSG00000159674/ENSG00000010932/ENSG00000171522/ENSG00000101336/ENSG00000111961/ENSG00000239998/ENSG00000168615/ENSG00000137462/ENSG00000100985/ENSG00000134061/ENSG00000095970…
MF	GO:0003955	NAD(P)H dehydrogenase (quinone) activity	34	-0.738554	-2.50376	1.16715e-09	4.48271e-08	3.01256e-08	2011	tags=82%, list=18%, signal=68%	ENSG00000164258/ENSG00000168653/ENSG00000158864/ENSG00000178127/ENSG00000099795/ENSG00000136521/ENSG00000189043/ENSG00000115286/ENSG00000165264/ENSG00000119013/ENSG00000184983/ENSG00000119421/ENSG00000145494/ENSG00000131495/ENSG00000145439/ENSG00000110717/ENSG00000213619/ENSG00000183648/ENSG00000181019/ENSG00000166136/ENSG00000065518/ENSG00000267855/ENSG00000139180/ENSG00000128609/ENSG00000109390…
BP	GO:0002263	cell activation involved in immune response	249	0.455753	2.04258	1.28646e-09	4.91562e-08	3.30349e-08	2786	tags=45%, list=24%, signal=34%	ENSG00000203747/ENSG00000105329/ENSG00000160255/ENSG00000168329/ENSG00000123384/ENSG00000171608/ENSG00000169896/ENSG00000171522/ENSG00000239998/ENSG00000169508/ENSG00000167851/ENSG00000119508/ENSG00000127951/ENSG00000134061/ENSG00000123338/ENSG00000095970/ENSG00000081237/ENSG00000134516/ENSG00000072694/ENSG00000136869/ENSG00000066294/ENSG00000135636/ENSG00000114013/ENSG00000135905/ENSG00000134443…
BP	GO:0002688	regulation of leukocyte chemotaxis	106	0.56448	2.2789	1.52199e-09	5.7859e-08	3.88836e-08	1488	tags=37%, list=13%, signal=32%	ENSG00000182578/ENSG00000106366/ENSG00000145147/ENSG00000137801/ENSG00000168329/ENSG00000171860/ENSG00000197405/ENSG00000158747/ENSG00000117115/ENSG00000174600/ENSG00000107562/ENSG00000158714/ENSG00000166086/ENSG00000123338/ENSG00000183049/ENSG00000100599/ENSG00000137077/ENSG00000136244/ENSG00000166923/ENSG00000120129/ENSG00000129422/ENSG00000197635/ENSG00000163823/ENSG00000204472/ENSG00000066336…
BP	GO:0060271	cilium assembly	180	-0.457952	-2.11295	1.55591e-09	5.88482e-08	3.95483e-08	2774	tags=41%, list=24%, signal=31%	ENSG00000187240/ENSG00000110274/ENSG00000137601/ENSG00000177807/ENSG00000079335/ENSG00000136811/ENSG00000123607/ENSG00000135541/ENSG00000103494/ENSG00000088986/ENSG00000198920/ENSG00000117155/ENSG00000149292/ENSG00000138175/ENSG00000163913/ENSG00000078668/ENSG00000131437/ENSG00000144848/ENSG00000100078/ENSG00000087903/ENSG00000127399/ENSG00000182504/ENSG00000204104/ENSG00000124839/ENSG00000122970…
MF	GO:0050136	NADH dehydrogenase (quinone) activity	31	-0.764554	-2.52026	1.64488e-09	6.17654e-08	4.15088e-08	2011	tags=87%, list=18%, signal=72%	ENSG00000164258/ENSG00000168653/ENSG00000158864/ENSG00000178127/ENSG00000099795/ENSG00000136521/ENSG00000189043/ENSG00000115286/ENSG00000165264/ENSG00000119013/ENSG00000184983/ENSG00000119421/ENSG00000145494/ENSG00000131495/ENSG00000110717/ENSG00000213619/ENSG00000183648/ENSG00000181019/ENSG00000166136/ENSG00000065518/ENSG00000267855/ENSG00000139180/ENSG00000128609/ENSG00000109390/ENSG00000151366…
CC	GO:0005930	axoneme	56	-0.643208	-2.42668	1.65062e-09	6.17654e-08	4.15088e-08	1657	tags=50%, list=15%, signal=43%	ENSG00000143156/ENSG00000204104/ENSG00000114446/ENSG00000183914/ENSG00000042317/ENSG00000117724/ENSG00000174483/ENSG00000138036/ENSG00000141013/ENSG00000157423/ENSG00000187775/ENSG00000007174/ENSG00000112530/ENSG00000118997/ENSG00000144451/ENSG00000096093/ENSG00000115423/ENSG00000171595/ENSG00000158486/ENSG00000163879/ENSG00000138587/ENSG00000183690/ENSG00000128408/ENSG00000111837/ENSG00000101222…
BP	GO:0045766	positive regulation of angiogenesis	138	0.530025	2.20414	1.6662e-09	6.17654e-08	4.15088e-08	1712	tags=40%, list=15%, signal=34%	ENSG00000124212/ENSG00000138080/ENSG00000148848/ENSG00000176170/ENSG00000100292/ENSG00000106366/ENSG00000163513/ENSG00000137801/ENSG00000168329/ENSG00000159216/ENSG00000171608/ENSG00000165168/ENSG00000171860/ENSG00000134817/ENSG00000197405/ENSG00000099250/ENSG00000161638/ENSG00000184304/ENSG00000111961/ENSG00000136826/ENSG00000143369/ENSG00000240583/ENSG00000122691/ENSG00000166923/ENSG00000167772…
BP	GO:1904018	positive regulation of vasculature development	138	0.530025	2.20414	1.6662e-09	6.17654e-08	4.15088e-08	1712	tags=40%, list=15%, signal=34%	ENSG00000124212/ENSG00000138080/ENSG00000148848/ENSG00000176170/ENSG00000100292/ENSG00000106366/ENSG00000163513/ENSG00000137801/ENSG00000168329/ENSG00000159216/ENSG00000171608/ENSG00000165168/ENSG00000171860/ENSG00000134817/ENSG00000197405/ENSG00000099250/ENSG00000161638/ENSG00000184304/ENSG00000111961/ENSG00000136826/ENSG00000143369/ENSG00000240583/ENSG00000122691/ENSG00000166923/ENSG00000167772…
BP	GO:1901654	response to ketone	184	0.483544	2.08945	1.74869e-09	6.45025e-08	4.33483e-08	1953	tags=34%, list=17%, signal=29%	ENSG00000133110/ENSG00000125384/ENSG00000104332/ENSG00000132386/ENSG00000105329/ENSG00000145147/ENSG00000137801/ENSG00000119699/ENSG00000041982/ENSG00000184347/ENSG00000122641/ENSG00000165168/ENSG00000118785/ENSG00000138031/ENSG00000171522/ENSG00000184304/ENSG00000137462/ENSG00000125740/ENSG00000081237/ENSG00000175899/ENSG00000240583/ENSG00000137077/ENSG00000105974/ENSG00000174233/ENSG00000127528…
CC	GO:0070821	tertiary granule membrane	57	0.668253	2.41477	1.78298e-09	6.54431e-08	4.39804e-08	1626	tags=51%, list=14%, signal=44%	ENSG00000125810/ENSG00000122861/ENSG00000160255/ENSG00000165168/ENSG00000169896/ENSG00000059804/ENSG00000143119/ENSG00000167851/ENSG00000167613/ENSG00000132639/ENSG00000173391/ENSG00000105383/ENSG00000198053/ENSG00000140678/ENSG00000069424/ENSG00000018280/ENSG00000131042/ENSG00000127481/ENSG00000169403/ENSG00000258227/ENSG00000127329/ENSG00000158869/ENSG00000151651/ENSG00000104043/ENSG00000148175…
BP	GO:0003341	cilium movement	71	-0.603013	-2.41083	1.82911e-09	6.68073e-08	4.48972e-08	1854	tags=42%, list=16%, signal=36%	ENSG00000100078/ENSG00000166796/ENSG00000143199/ENSG00000122970/ENSG00000183914/ENSG00000174483/ENSG00000141013/ENSG00000157423/ENSG00000187775/ENSG00000046651/ENSG00000080298/ENSG00000007174/ENSG00000125863/ENSG00000118997/ENSG00000144451/ENSG00000163818/ENSG00000144747/ENSG00000130988/ENSG00000115423/ENSG00000064199/ENSG00000171595/ENSG00000158486/ENSG00000138587/ENSG00000112981/ENSG00000101222…
BP	GO:0044782	cilium organization	189	-0.450168	-2.08525	1.88589e-09	6.85454e-08	4.60652e-08	2774	tags=41%, list=24%, signal=31%	ENSG00000187240/ENSG00000110274/ENSG00000137601/ENSG00000177807/ENSG00000079335/ENSG00000136811/ENSG00000123607/ENSG00000135541/ENSG00000103494/ENSG00000088986/ENSG00000114547/ENSG00000176101/ENSG00000198920/ENSG00000117155/ENSG00000149292/ENSG00000138175/ENSG00000163913/ENSG00000087586/ENSG00000078668/ENSG00000131437/ENSG00000144848/ENSG00000100078/ENSG00000087903/ENSG00000127399/ENSG00000182504…
MF	GO:0015453	oxidoreduction-driven active transmembrane transporter activity	47	-0.679915	-2.4786	1.93525e-09	6.99979e-08	4.70414e-08	2391	tags=79%, list=21%, signal=62%	ENSG00000010256/ENSG00000167792/ENSG00000179091/ENSG00000131143/ENSG00000164258/ENSG00000168653/ENSG00000158864/ENSG00000173660/ENSG00000014919/ENSG00000178127/ENSG00000099795/ENSG00000135940/ENSG00000136521/ENSG00000189043/ENSG00000115286/ENSG00000165264/ENSG00000119013/ENSG00000184983/ENSG00000166347/ENSG00000119421/ENSG00000145494/ENSG00000131495/ENSG00000178741/ENSG00000110717/ENSG00000213619…
BP	GO:0002443	leukocyte mediated immunity	326	0.41388	1.90236	1.95735e-09	7.04552e-08	4.73487e-08	2797	tags=40%, list=25%, signal=31%	ENSG00000165124/ENSG00000173369/ENSG00000203747/ENSG00000105329/ENSG00000100448/ENSG00000160255/ENSG00000168329/ENSG00000122122/ENSG00000171608/ENSG00000173372/ENSG00000100368/ENSG00000169896/ENSG00000159674/ENSG00000172243/ENSG00000167851/ENSG00000119508/ENSG00000123338/ENSG00000095970/ENSG00000081237/ENSG00000072694/ENSG00000136869/ENSG00000066294/ENSG00000186818/ENSG00000134443/ENSG00000136244…
BP	GO:0001822	kidney development	262	0.437257	1.96834	1.98184e-09	7.09936e-08	4.77105e-08	2076	tags=35%, list=18%, signal=29%	ENSG00000164920/ENSG00000166147/ENSG00000134853/ENSG00000107796/ENSG00000104332/ENSG00000132386/ENSG00000151892/ENSG00000117318/ENSG00000145147/ENSG00000176887/ENSG00000151617/ENSG00000122870/ENSG00000128918/ENSG00000137573/ENSG00000176788/ENSG00000113721/ENSG00000170962/ENSG00000162849/ENSG00000109906/ENSG00000166341/ENSG00000099250/ENSG00000054598/ENSG00000261371/ENSG00000125378/ENSG00000116962…
BP	GO:0071674	mononuclear cell migration	167	0.500103	2.14575	2.02115e-09	7.20555e-08	4.84242e-08	2178	tags=43%, list=19%, signal=35%	ENSG00000151491/ENSG00000182578/ENSG00000106366/ENSG00000145147/ENSG00000137801/ENSG00000100448/ENSG00000168329/ENSG00000138135/ENSG00000170962/ENSG00000171608/ENSG00000171860/ENSG00000197405/ENSG00000158747/ENSG00000261371/ENSG00000117115/ENSG00000174600/ENSG00000107562/ENSG00000158714/ENSG00000169508/ENSG00000012779/ENSG00000166086/ENSG00000143369/ENSG00000170989/ENSG00000137077/ENSG00000136244…
BP	GO:0050867	positive regulation of cell activation	326	0.413409	1.90019	2.11217e-09	7.49418e-08	5.03639e-08	2797	tags=41%, list=25%, signal=32%	ENSG00000107796/ENSG00000203747/ENSG00000162733/ENSG00000133216/ENSG00000162692/ENSG00000105329/ENSG00000163513/ENSG00000137801/ENSG00000160255/ENSG00000122122/ENSG00000179388/ENSG00000167601/ENSG00000159216/ENSG00000169896/ENSG00000109906/ENSG00000239998/ENSG00000115956/ENSG00000172243/ENSG00000157227/ENSG00000169508/ENSG00000119508/ENSG00000123338/ENSG00000095970/ENSG00000081237/ENSG00000136869…
CC	GO:0030027	lamellipodium	166	0.498736	2.13167	2.18055e-09	7.70012e-08	5.17479e-08	2921	tags=52%, list=26%, signal=40%	ENSG00000078098/ENSG00000163017/ENSG00000107796/ENSG00000169604/ENSG00000129116/ENSG00000162493/ENSG00000113657/ENSG00000198752/ENSG00000129675/ENSG00000163697/ENSG00000077420/ENSG00000142627/ENSG00000132639/ENSG00000163629/ENSG00000151490/ENSG00000150093/ENSG00000197635/ENSG00000102879/ENSG00000125753/ENSG00000204472/ENSG00000111199/ENSG00000158195/ENSG00000075618/ENSG00000124181/ENSG00000111859…
BP	GO:0044089	positive regulation of cellular component biogenesis	385	0.398536	1.85902	2.20807e-09	7.76053e-08	5.21538e-08	1871	tags=30%, list=16%, signal=26%	ENSG00000186340/ENSG00000151491/ENSG00000138080/ENSG00000084636/ENSG00000104332/ENSG00000133216/ENSG00000105329/ENSG00000163431/ENSG00000139211/ENSG00000119699/ENSG00000105976/ENSG00000135218/ENSG00000153707/ENSG00000099250/ENSG00000101336/ENSG00000113657/ENSG00000184304/ENSG00000115956/ENSG00000172243/ENSG00000123338/ENSG00000136869/ENSG00000102359/ENSG00000146242/ENSG00000162552/ENSG00000074964…
BP	GO:0070371	ERK1 and ERK2 cascade	256	0.443671	1.98915	2.31985e-09	8.11512e-08	5.45368e-08	2570	tags=43%, list=23%, signal=34%	ENSG00000115414/ENSG00000136235/ENSG00000188257/ENSG00000138080/ENSG00000134853/ENSG00000131016/ENSG00000107796/ENSG00000182578/ENSG00000100234/ENSG00000133216/ENSG00000105329/ENSG00000130203/ENSG00000113721/ENSG00000170962/ENSG00000122641/ENSG00000135218/ENSG00000197405/ENSG00000099250/ENSG00000171522/ENSG00000153071/ENSG00000125378/ENSG00000146648/ENSG00000169508/ENSG00000095970/ENSG00000081237…
BP	GO:0042776	proton motive force-driven mitochondrial ATP synthesis	37	-0.734789	-2.55074	2.3676e-09	8.24344e-08	5.53992e-08	2011	tags=81%, list=18%, signal=67%	ENSG00000164258/ENSG00000004779/ENSG00000168653/ENSG00000186010/ENSG00000158864/ENSG00000178127/ENSG00000099795/ENSG00000136521/ENSG00000115286/ENSG00000165264/ENSG00000119013/ENSG00000184983/ENSG00000119421/ENSG00000147123/ENSG00000145494/ENSG00000204370/ENSG00000131495/ENSG00000110717/ENSG00000213619/ENSG00000073578/ENSG00000183648/ENSG00000166136/ENSG00000065518/ENSG00000267855/ENSG00000139180…
BP	GO:0050729	positive regulation of inflammatory response	123	0.535939	2.19429	2.59986e-09	9.01003e-08	6.0551e-08	2113	tags=46%, list=19%, signal=38%	ENSG00000188257/ENSG00000170323/ENSG00000106366/ENSG00000105329/ENSG00000132965/ENSG00000050628/ENSG00000175445/ENSG00000171522/ENSG00000137462/ENSG00000095970/ENSG00000136869/ENSG00000144891/ENSG00000136244/ENSG00000150337/ENSG00000196664/ENSG00000162711/ENSG00000010671/ENSG00000105851/ENSG00000099985/ENSG00000178562/ENSG00000172349/ENSG00000111199/ENSG00000091592/ENSG00000163220/ENSG00000125538…
BP	GO:0030316	osteoclast differentiation	86	0.595539	2.32859	2.66278e-09	9.18535e-08	6.17292e-08	1952	tags=51%, list=17%, signal=43%	ENSG00000166147/ENSG00000104332/ENSG00000182578/ENSG00000107957/ENSG00000128606/ENSG00000077585/ENSG00000169508/ENSG00000095970/ENSG00000136869/ENSG00000204103/ENSG00000186818/ENSG00000142627/ENSG00000101265/ENSG00000011600/ENSG00000070404/ENSG00000163823/ENSG00000125845/ENSG00000075426/ENSG00000081087/ENSG00000170345/ENSG00000187098/ENSG00000111859/ENSG00000168918/ENSG00000123610/ENSG00000119714…
BP	GO:0002250	adaptive immune response	383	0.399872	1.86469	2.68902e-09	9.23313e-08	6.20503e-08	2797	tags=40%, list=25%, signal=32%	ENSG00000165124/ENSG00000173369/ENSG00000203747/ENSG00000133216/ENSG00000105329/ENSG00000168329/ENSG00000122122/ENSG00000171608/ENSG00000173372/ENSG00000100368/ENSG00000172243/ENSG00000169508/ENSG00000166086/ENSG00000123338/ENSG00000095970/ENSG00000081237/ENSG00000072694/ENSG00000136869/ENSG00000066294/ENSG00000114013/ENSG00000237541/ENSG00000186818/ENSG00000136244/ENSG00000150337/ENSG00000081189…
CC	GO:0001726	ruffle	148	0.511303	2.14449	2.73098e-09	9.33417e-08	6.27293e-08	2060	tags=44%, list=18%, signal=36%	ENSG00000078098/ENSG00000151491/ENSG00000129116/ENSG00000162493/ENSG00000161638/ENSG00000146648/ENSG00000115956/ENSG00000105221/ENSG00000164741/ENSG00000136869/ENSG00000088280/ENSG00000050405/ENSG00000115935/ENSG00000142627/ENSG00000150093/ENSG00000140416/ENSG00000105810/ENSG00000197879/ENSG00000204472/ENSG00000156011/ENSG00000111199/ENSG00000158195/ENSG00000155307/ENSG00000008256/ENSG00000149177…
BP	GO:0007159	leukocyte cell-cell adhesion	351	0.407207	1.88135	2.76068e-09	9.3926e-08	6.3122e-08	2797	tags=42%, list=25%, signal=32%	ENSG00000136235/ENSG00000188257/ENSG00000155659/ENSG00000135318/ENSG00000162511/ENSG00000162692/ENSG00000163513/ENSG00000100448/ENSG00000160255/ENSG00000168329/ENSG00000122122/ENSG00000179388/ENSG00000159216/ENSG00000109906/ENSG00000161638/ENSG00000261371/ENSG00000107562/ENSG00000125378/ENSG00000136826/ENSG00000012779/ENSG00000167851/ENSG00000119508/ENSG00000127951/ENSG00000123338/ENSG00000081237…
BP	GO:0032543	mitochondrial translation	84	-0.577343	-2.38783	2.835e-09	9.57515e-08	6.43488e-08	2869	tags=58%, list=25%, signal=44%	ENSG00000143436/ENSG00000112031/ENSG00000132313/ENSG00000096080/ENSG00000101391/ENSG00000106246/ENSG00000163319/ENSG00000117593/ENSG00000118246/ENSG00000085760/ENSG00000147586/ENSG00000166902/ENSG00000124279/ENSG00000112996/ENSG00000122140/ENSG00000074071/ENSG00000149792/ENSG00000198015/ENSG00000090263/ENSG00000139131/ENSG00000178694/ENSG00000136463/ENSG00000185608/ENSG00000115364/ENSG00000102738…
BP	GO:0050730	regulation of peptidyl-tyrosine phosphorylation	196	0.481262	2.08839	2.84003e-09	9.57515e-08	6.43488e-08	2925	tags=48%, list=26%, signal=36%	ENSG00000104332/ENSG00000182578/ENSG00000151892/ENSG00000105329/ENSG00000160255/ENSG00000170962/ENSG00000135218/ENSG00000099250/ENSG00000150594/ENSG00000161638/ENSG00000261371/ENSG00000146648/ENSG00000167851/ENSG00000095970/ENSG00000081237/ENSG00000140285/ENSG00000019991/ENSG00000186818/ENSG00000105974/ENSG00000136244/ENSG00000150337/ENSG00000157404/ENSG00000166923/ENSG00000010610/ENSG00000189056…
MF	GO:0030020	extracellular matrix structural constituent conferring tensile strength	34	0.759117	2.467	3.00988e-09	1.00568e-07	6.75856e-08	891	tags=53%, list=8%, signal=49%	ENSG00000060718/ENSG00000204262/ENSG00000144810/ENSG00000168542/ENSG00000130635/ENSG00000084636/ENSG00000123500/ENSG00000142173/ENSG00000108821/ENSG00000164692/ENSG00000163359/ENSG00000171812/ENSG00000142156/ENSG00000080573/ENSG00000187955/ENSG00000204291/ENSG00000187498/ENSG00000124749
CC	GO:0097014	ciliary plasm	57	-0.642156	-2.43207	2.99773e-09	1.00568e-07	6.75856e-08	1657	tags=49%, list=15%, signal=42%	ENSG00000143156/ENSG00000204104/ENSG00000114446/ENSG00000183914/ENSG00000042317/ENSG00000117724/ENSG00000174483/ENSG00000138036/ENSG00000141013/ENSG00000157423/ENSG00000187775/ENSG00000007174/ENSG00000112530/ENSG00000118997/ENSG00000144451/ENSG00000096093/ENSG00000115423/ENSG00000171595/ENSG00000158486/ENSG00000163879/ENSG00000138587/ENSG00000183690/ENSG00000128408/ENSG00000111837/ENSG00000101222…
BP	GO:0043068	positive regulation of programmed cell death	441	0.383815	1.80925	3.13911e-09	1.04418e-07	7.01728e-08	2228	tags=30%, list=20%, signal=25%	ENSG00000078098/ENSG00000106483/ENSG00000124212/ENSG00000138080/ENSG00000087245/ENSG00000131016/ENSG00000162511/ENSG00000143387/ENSG00000104332/ENSG00000100292/ENSG00000100234/ENSG00000117318/ENSG00000105329/ENSG00000145147/ENSG00000166033/ENSG00000137801/ENSG00000119699/ENSG00000128918/ENSG00000171608/ENSG00000122641/ENSG00000116688/ENSG00000109906/ENSG00000071242/ENSG00000198959/ENSG00000101955…
CC	GO:0031091	platelet alpha granule	82	0.595538	2.29632	3.21654e-09	1.06518e-07	7.1584e-08	1128	tags=33%, list=10%, signal=30%	ENSG00000186340/ENSG00000124491/ENSG00000115414/ENSG00000129009/ENSG00000106366/ENSG00000105329/ENSG00000113140/ENSG00000137801/ENSG00000119699/ENSG00000135218/ENSG00000122862/ENSG00000261371/ENSG00000197766/ENSG00000130402/ENSG00000112419/ENSG00000175899/ENSG00000019991/ENSG00000110799/ENSG00000184500/ENSG00000174175/ENSG00000169851/ENSG00000100311/ENSG00000145685/ENSG00000167244/ENSG00000197249…
BP	GO:0001578	microtubule bundle formation	45	-0.680228	-2.4667	3.28278e-09	1.0823e-07	7.2735e-08	1854	tags=51%, list=16%, signal=43%	ENSG00000100078/ENSG00000127399/ENSG00000094914/ENSG00000183914/ENSG00000171368/ENSG00000131711/ENSG00000141013/ENSG00000103351/ENSG00000157423/ENSG00000187775/ENSG00000118997/ENSG00000144451/ENSG00000104450/ENSG00000134222/ENSG00000171595/ENSG00000138587/ENSG00000129654/ENSG00000101222/ENSG00000122735/ENSG00000159713/ENSG00000114473/ENSG00000004838/ENSG00000092850
MF	GO:0008137	NADH dehydrogenase (ubiquinone) activity	30	-0.761955	-2.5056	3.36993e-09	1.10614e-07	7.43368e-08	2011	tags=87%, list=18%, signal=72%	ENSG00000164258/ENSG00000168653/ENSG00000158864/ENSG00000178127/ENSG00000099795/ENSG00000136521/ENSG00000189043/ENSG00000115286/ENSG00000165264/ENSG00000119013/ENSG00000184983/ENSG00000119421/ENSG00000145494/ENSG00000131495/ENSG00000110717/ENSG00000213619/ENSG00000183648/ENSG00000166136/ENSG00000065518/ENSG00000267855/ENSG00000139180/ENSG00000128609/ENSG00000109390/ENSG00000151366/ENSG00000170906…
BP	GO:0007229	integrin-mediated signaling pathway	96	0.574116	2.28032	3.73058e-09	1.21915e-07	8.19315e-08	1711	tags=46%, list=15%, signal=39%	ENSG00000115414/ENSG00000168542/ENSG00000084636/ENSG00000091136/ENSG00000160255/ENSG00000169896/ENSG00000099250/ENSG00000161638/ENSG00000101336/ENSG00000184304/ENSG00000116962/ENSG00000115956/ENSG00000168615/ENSG00000198542/ENSG00000115232/ENSG00000138623/ENSG00000150093/ENSG00000196924/ENSG00000140678/ENSG00000151914/ENSG00000077943/ENSG00000164171/ENSG00000000938/ENSG00000137076/ENSG00000115221…
BP	GO:0070372	regulation of ERK1 and ERK2 cascade	238	0.446156	1.98683	3.77516e-09	1.22833e-07	8.25485e-08	2570	tags=42%, list=23%, signal=34%	ENSG00000115414/ENSG00000136235/ENSG00000188257/ENSG00000138080/ENSG00000134853/ENSG00000131016/ENSG00000107796/ENSG00000182578/ENSG00000100234/ENSG00000133216/ENSG00000105329/ENSG00000130203/ENSG00000113721/ENSG00000170962/ENSG00000122641/ENSG00000135218/ENSG00000197405/ENSG00000099250/ENSG00000153071/ENSG00000125378/ENSG00000146648/ENSG00000169508/ENSG00000095970/ENSG00000081237/ENSG00000136869…
MF	GO:0008201	heparin binding	128	0.527619	2.16643	4.05168e-09	1.31257e-07	8.82099e-08	941	tags=25%, list=8%, signal=23%	ENSG00000186340/ENSG00000060718/ENSG00000133110/ENSG00000105664/ENSG00000103196/ENSG00000115414/ENSG00000136235/ENSG00000166147/ENSG00000130635/ENSG00000163430/ENSG00000104332/ENSG00000145147/ENSG00000137801/ENSG00000130203/ENSG00000100448/ENSG00000184347/ENSG00000175445/ENSG00000099250/ENSG00000125378/ENSG00000106823/ENSG00000000971/ENSG00000081237/ENSG00000140285/ENSG00000080573/ENSG00000174175…
BP	GO:0006399	tRNA metabolic process	109	-0.520158	-2.25134	4.9533e-09	1.59771e-07	1.07372e-07	2768	tags=52%, list=24%, signal=40%	ENSG00000059588/ENSG00000123737/ENSG00000134014/ENSG00000183665/ENSG00000101391/ENSG00000166166/ENSG00000106246/ENSG00000138050/ENSG00000168806/ENSG00000100416/ENSG00000135372/ENSG00000241058/ENSG00000100142/ENSG00000117593/ENSG00000148308/ENSG00000104907/ENSG00000126814/ENSG00000241370/ENSG00000124787/ENSG00000043514/ENSG00000119041/ENSG00000154743/ENSG00000139131/ENSG00000178694/ENSG00000177192…
BP	GO:0042692	muscle cell differentiation	300	0.422638	1.93116	5.14806e-09	1.65337e-07	1.11113e-07	1950	tags=32%, list=17%, signal=27%	ENSG00000105664/ENSG00000134853/ENSG00000148848/ENSG00000116741/ENSG00000117152/ENSG00000105329/ENSG00000163431/ENSG00000091136/ENSG00000151617/ENSG00000113083/ENSG00000113721/ENSG00000134817/ENSG00000143119/ENSG00000133392/ENSG00000125378/ENSG00000184304/ENSG00000116962/ENSG00000064309/ENSG00000157227/ENSG00000196218/ENSG00000130402/ENSG00000154277/ENSG00000134516/ENSG00000131634/ENSG00000131018…
CC	GO:0031514	motile cilium	117	-0.510926	-2.20243	5.28912e-09	1.69138e-07	1.13668e-07	1893	tags=36%, list=17%, signal=30%	ENSG00000111254/ENSG00000132321/ENSG00000166796/ENSG00000143199/ENSG00000106992/ENSG00000122970/ENSG00000183914/ENSG00000174483/ENSG00000138036/ENSG00000141013/ENSG00000187775/ENSG00000032742/ENSG00000046651/ENSG00000007174/ENSG00000159640/ENSG00000186792/ENSG00000112530/ENSG00000132122/ENSG00000096872/ENSG00000135951/ENSG00000125863/ENSG00000118997/ENSG00000144451/ENSG00000144061/ENSG00000104951…
MF	GO:0003954	NADH dehydrogenase activity	33	-0.738319	-2.49315	5.35734e-09	1.69247e-07	1.13741e-07	2011	tags=85%, list=18%, signal=70%	ENSG00000164258/ENSG00000168653/ENSG00000158864/ENSG00000178127/ENSG00000099795/ENSG00000136521/ENSG00000189043/ENSG00000115286/ENSG00000165264/ENSG00000119013/ENSG00000184983/ENSG00000119421/ENSG00000145494/ENSG00000131495/ENSG00000110717/ENSG00000156709/ENSG00000213619/ENSG00000183648/ENSG00000181019/ENSG00000166136/ENSG00000065518/ENSG00000267855/ENSG00000139180/ENSG00000128609/ENSG00000109390…
BP	GO:0051235	maintenance of location	279	0.428383	1.94375	5.33785e-09	1.69247e-07	1.13741e-07	2422	tags=38%, list=21%, signal=31%	ENSG00000049323/ENSG00000166147/ENSG00000130203/ENSG00000149596/ENSG00000135218/ENSG00000134817/ENSG00000122862/ENSG00000175445/ENSG00000158747/ENSG00000198523/ENSG00000184304/ENSG00000038945/ENSG00000196218/ENSG00000095970/ENSG00000081237/ENSG00000131018/ENSG00000137077/ENSG00000105974/ENSG00000198848/ENSG00000136244/ENSG00000048707/ENSG00000010610/ENSG00000187288/ENSG00000197386/ENSG00000197594…
BP	GO:0030098	lymphocyte differentiation	361	0.394464	1.83182	5.36066e-09	1.69247e-07	1.13741e-07	2797	tags=39%, list=25%, signal=30%	ENSG00000104332/ENSG00000162692/ENSG00000105329/ENSG00000163513/ENSG00000122122/ENSG00000179388/ENSG00000167601/ENSG00000159216/ENSG00000171608/ENSG00000122641/ENSG00000109906/ENSG00000171522/ENSG00000125378/ENSG00000158714/ENSG00000124813/ENSG00000157227/ENSG00000169508/ENSG00000127951/ENSG00000123338/ENSG00000081237/ENSG00000134516/ENSG00000072694/ENSG00000120738/ENSG00000204103/ENSG00000114013…
BP	GO:0042116	macrophage activation	88	0.584818	2.30517	5.61428e-09	1.76506e-07	1.18619e-07	1750	tags=47%, list=15%, signal=40%	ENSG00000155659/ENSG00000125810/ENSG00000176170/ENSG00000203747/ENSG00000137801/ENSG00000160255/ENSG00000168329/ENSG00000173372/ENSG00000169896/ENSG00000197405/ENSG00000077585/ENSG00000137462/ENSG00000095970/ENSG00000081237/ENSG00000072694/ENSG00000136869/ENSG00000066294/ENSG00000135636/ENSG00000136244/ENSG00000011600/ENSG00000204472/ENSG00000018280/ENSG00000174125/ENSG00000198648/ENSG00000027697…
BP	GO:0090288	negative regulation of cellular response to growth factor stimulus	79	0.601256	2.29996	5.74358e-09	1.79813e-07	1.20841e-07	1661	tags=41%, list=15%, signal=35%	ENSG00000138080/ENSG00000166147/ENSG00000011465/ENSG00000104332/ENSG00000151388/ENSG00000157240/ENSG00000145147/ENSG00000166033/ENSG00000137801/ENSG00000137573/ENSG00000158747/ENSG00000162552/ENSG00000101938/ENSG00000166923/ENSG00000180875/ENSG00000157933/ENSG00000070404/ENSG00000157613/ENSG00000064300/ENSG00000158125/ENSG00000135744/ENSG00000123610/ENSG00000150938/ENSG00000072134/ENSG00000196396…
CC	GO:0098636	protein complex involved in cell adhesion	53	0.671936	2.38078	5.82232e-09	1.80759e-07	1.21477e-07	2486	tags=72%, list=22%, signal=56%	ENSG00000138080/ENSG00000122861/ENSG00000091136/ENSG00000160255/ENSG00000041982/ENSG00000169896/ENSG00000161638/ENSG00000116962/ENSG00000166086/ENSG00000011422/ENSG00000198542/ENSG00000115232/ENSG00000150093/ENSG00000140678/ENSG00000178562/ENSG00000077943/ENSG00000164171/ENSG00000120332/ENSG00000115221/ENSG00000105855/ENSG00000082781/ENSG00000168477/ENSG00000172037/ENSG00000138448/ENSG00000005844…
CC	GO:0070820	tertiary granule	136	0.514019	2.13378	5.81525e-09	1.80759e-07	1.21477e-07	2797	tags=48%, list=25%, signal=36%	ENSG00000125810/ENSG00000090382/ENSG00000122861/ENSG00000171051/ENSG00000160255/ENSG00000064666/ENSG00000165168/ENSG00000169896/ENSG00000059804/ENSG00000143119/ENSG00000100985/ENSG00000167851/ENSG00000123338/ENSG00000035862/ENSG00000167613/ENSG00000132639/ENSG00000173391/ENSG00000105383/ENSG00000198053/ENSG00000140678/ENSG00000069424/ENSG00000146094/ENSG00000018280/ENSG00000102837/ENSG00000131042…
BP	GO:1901890	positive regulation of cell junction assembly	78	0.603344	2.30101	6.00322e-09	1.85602e-07	1.24732e-07	1799	tags=45%, list=16%, signal=38%	ENSG00000186340/ENSG00000084636/ENSG00000104332/ENSG00000133216/ENSG00000139211/ENSG00000153707/ENSG00000099250/ENSG00000102359/ENSG00000146242/ENSG00000162552/ENSG00000185070/ENSG00000105974/ENSG00000142627/ENSG00000171476/ENSG00000128052/ENSG00000151208/ENSG00000163347/ENSG00000149177/ENSG00000171603/ENSG00000120156/ENSG00000135744/ENSG00000188157/ENSG00000148053/ENSG00000073712/ENSG00000097007…
BP	GO:0060349	bone morphogenesis	84	0.584933	2.27609	6.52833e-09	2.01002e-07	1.35082e-07	1253	tags=39%, list=11%, signal=35%	ENSG00000164920/ENSG00000105664/ENSG00000106483/ENSG00000168542/ENSG00000163513/ENSG00000119699/ENSG00000108821/ENSG00000054598/ENSG00000125378/ENSG00000124813/ENSG00000137745/ENSG00000157227/ENSG00000164442/ENSG00000105429/ENSG00000122691/ENSG00000081189/ENSG00000053254/ENSG00000157933/ENSG00000003137/ENSG00000105880/ENSG00000075426/ENSG00000111199/ENSG00000112964/ENSG00000170961/ENSG00000153162…
BP	GO:0014909	smooth muscle cell migration	67	0.629358	2.33112	6.98259e-09	2.13227e-07	1.43297e-07	1958	tags=51%, list=17%, signal=42%	ENSG00000133110/ENSG00000122861/ENSG00000162733/ENSG00000106366/ENSG00000145147/ENSG00000128512/ENSG00000123384/ENSG00000113721/ENSG00000170962/ENSG00000099250/ENSG00000125378/ENSG00000119508/ENSG00000136869/ENSG00000081189/ENSG00000185532/ENSG00000114554/ENSG00000140416/ENSG00000146674/ENSG00000204472/ENSG00000181092/ENSG00000164171/ENSG00000100311/ENSG00000170961/ENSG00000084112/ENSG00000173334…
BP	GO:0071216	cellular response to biotic stimulus	207	0.455692	1.99539	6.95829e-09	2.13227e-07	1.43297e-07	1659	tags=32%, list=15%, signal=28%	ENSG00000133216/ENSG00000106366/ENSG00000260314/ENSG00000170458/ENSG00000100448/ENSG00000168329/ENSG00000167601/ENSG00000135218/ENSG00000159674/ENSG00000101336/ENSG00000111961/ENSG00000239998/ENSG00000172243/ENSG00000168615/ENSG00000137462/ENSG00000100985/ENSG00000134061/ENSG00000095970/ENSG00000072694/ENSG00000136869/ENSG00000006712/ENSG00000114013/ENSG00000128016/ENSG00000136244/ENSG00000081189…
CC	GO:0035579	specific granule membrane	71	0.625385	2.34573	8.31633e-09	2.52918e-07	1.69971e-07	2211	tags=51%, list=19%, signal=41%	ENSG00000125810/ENSG00000122861/ENSG00000160255/ENSG00000165168/ENSG00000169896/ENSG00000171860/ENSG00000135218/ENSG00000059804/ENSG00000143119/ENSG00000142583/ENSG00000011422/ENSG00000167613/ENSG00000072786/ENSG00000132639/ENSG00000173391/ENSG00000105383/ENSG00000028137/ENSG00000069424/ENSG00000127481/ENSG00000149177/ENSG00000258227/ENSG00000127329/ENSG00000151651/ENSG00000104043/ENSG00000148175…
BP	GO:0014910	regulation of smooth muscle cell migration	61	0.645989	2.35995	8.35927e-09	2.53191e-07	1.70154e-07	1312	tags=46%, list=12%, signal=41%	ENSG00000133110/ENSG00000122861/ENSG00000162733/ENSG00000106366/ENSG00000145147/ENSG00000128512/ENSG00000123384/ENSG00000113721/ENSG00000170962/ENSG00000099250/ENSG00000125378/ENSG00000119508/ENSG00000136869/ENSG00000081189/ENSG00000185532/ENSG00000114554/ENSG00000140416/ENSG00000146674/ENSG00000204472/ENSG00000181092/ENSG00000164171/ENSG00000100311/ENSG00000170961/ENSG00000084112/ENSG00000173334…
BP	GO:0051276	chromosome organization	424	-0.349646	-1.77868	8.60306e-09	2.5952e-07	1.74408e-07	3247	tags=38%, list=29%, signal=28%	ENSG00000131470/ENSG00000105127/ENSG00000089022/ENSG00000126215/ENSG00000237649/ENSG00000144031/ENSG00000137807/ENSG00000130826/ENSG00000175646/ENSG00000160957/ENSG00000106462/ENSG00000115274/ENSG00000138303/ENSG00000131462/ENSG00000147421/ENSG00000109670/ENSG00000153187/ENSG00000102977/ENSG00000144635/ENSG00000184445/ENSG00000051180/ENSG00000174371/ENSG00000205078/ENSG00000185721/ENSG00000009954…
BP	GO:0007369	gastrulation	152	0.50444	2.11598	9.30099e-09	2.79442e-07	1.87796e-07	1974	tags=41%, list=17%, signal=35%	ENSG00000060718/ENSG00000115414/ENSG00000204262/ENSG00000144810/ENSG00000130635/ENSG00000087245/ENSG00000104332/ENSG00000163513/ENSG00000091136/ENSG00000160255/ENSG00000122641/ENSG00000134817/ENSG00000161638/ENSG00000054598/ENSG00000125378/ENSG00000136826/ENSG00000157227/ENSG00000100985/ENSG00000152661/ENSG00000119508/ENSG00000105429/ENSG00000006712/ENSG00000142156/ENSG00000142627/ENSG00000155760…
BP	GO:0035924	cellular response to vascular endothelial growth factor stimulus	54	0.661581	2.36634	9.73816e-09	2.91402e-07	1.95834e-07	1783	tags=48%, list=16%, signal=41%	ENSG00000138080/ENSG00000134853/ENSG00000176170/ENSG00000011465/ENSG00000151388/ENSG00000162692/ENSG00000179388/ENSG00000113721/ENSG00000171608/ENSG00000180447/ENSG00000099250/ENSG00000054598/ENSG00000184304/ENSG00000128052/ENSG00000197879/ENSG00000123358/ENSG00000158125/ENSG00000169855/ENSG00000150630/ENSG00000092421/ENSG00000168477/ENSG00000105287/ENSG00000148400/ENSG00000118257/ENSG00000112062…
MF	GO:1901681	sulfur compound binding	204	0.458553	2.00574	9.87781e-09	2.94398e-07	1.97847e-07	1239	tags=23%, list=11%, signal=20%	ENSG00000186340/ENSG00000060718/ENSG00000133110/ENSG00000105664/ENSG00000103196/ENSG00000115414/ENSG00000136235/ENSG00000166147/ENSG00000130635/ENSG00000163430/ENSG00000104332/ENSG00000145147/ENSG00000137801/ENSG00000130203/ENSG00000100448/ENSG00000123384/ENSG00000184347/ENSG00000175445/ENSG00000099250/ENSG00000125378/ENSG00000113657/ENSG00000197093/ENSG00000106823/ENSG00000000971/ENSG00000182022…
BP	GO:0002040	sprouting angiogenesis	99	0.561451	2.23369	9.94057e-09	2.95088e-07	1.98311e-07	1827	tags=48%, list=16%, signal=41%	ENSG00000100292/ENSG00000105329/ENSG00000145147/ENSG00000137801/ENSG00000179388/ENSG00000134817/ENSG00000099250/ENSG00000161638/ENSG00000125378/ENSG00000145632/ENSG00000136826/ENSG00000012779/ENSG00000106511/ENSG00000134013/ENSG00000102359/ENSG00000144891/ENSG00000142627/ENSG00000127528/ENSG00000166923/ENSG00000150093/ENSG00000196411/ENSG00000157613/ENSG00000128052/ENSG00000064300/ENSG00000154188…
BP	GO:0051960	regulation of nervous system development	355	0.399593	1.85121	1.04613e-08	3.09315e-07	2.07872e-07	2797	tags=42%, list=25%, signal=33%	ENSG00000186340/ENSG00000038427/ENSG00000115414/ENSG00000132386/ENSG00000133216/ENSG00000105329/ENSG00000145147/ENSG00000176887/ENSG00000139211/ENSG00000168329/ENSG00000153707/ENSG00000118785/ENSG00000099250/ENSG00000122877/ENSG00000198959/ENSG00000136040/ENSG00000107562/ENSG00000064309/ENSG00000137462/ENSG00000187688/ENSG00000153993/ENSG00000095970/ENSG00000105429/ENSG00000102359/ENSG00000146242…
BP	GO:0042063	gliogenesis	273	0.423034	1.91248	1.2539e-08	3.6928e-07	2.48171e-07	2738	tags=45%, list=24%, signal=35%	ENSG00000038427/ENSG00000168542/ENSG00000182578/ENSG00000105329/ENSG00000176887/ENSG00000091136/ENSG00000162576/ENSG00000168329/ENSG00000172020/ENSG00000123384/ENSG00000173372/ENSG00000197405/ENSG00000122877/ENSG00000169071/ENSG00000125966/ENSG00000157227/ENSG00000137462/ENSG00000105221/ENSG00000169508/ENSG00000095970/ENSG00000136869/ENSG00000136244/ENSG00000169554/ENSG00000182636/ENSG00000189056…
BP	GO:0043065	positive regulation of apoptotic process	424	0.381151	1.79106	1.27358e-08	3.73601e-07	2.51075e-07	2228	tags=30%, list=20%, signal=25%	ENSG00000078098/ENSG00000106483/ENSG00000124212/ENSG00000138080/ENSG00000087245/ENSG00000131016/ENSG00000143387/ENSG00000104332/ENSG00000100292/ENSG00000100234/ENSG00000117318/ENSG00000105329/ENSG00000145147/ENSG00000166033/ENSG00000137801/ENSG00000119699/ENSG00000128918/ENSG00000171608/ENSG00000122641/ENSG00000116688/ENSG00000109906/ENSG00000071242/ENSG00000198959/ENSG00000101955/ENSG00000125378…
BP	GO:0007179	transforming growth factor beta receptor signaling pathway	170	0.477687	2.0513	1.46198e-08	4.27185e-07	2.87085e-07	1772	tags=34%, list=16%, signal=29%	ENSG00000049323/ENSG00000138615/ENSG00000138080/ENSG00000168542/ENSG00000166147/ENSG00000106819/ENSG00000105329/ENSG00000163513/ENSG00000125968/ENSG00000176887/ENSG00000166033/ENSG00000137801/ENSG00000113083/ENSG00000119699/ENSG00000164692/ENSG00000152894/ENSG00000153071/ENSG00000171310/ENSG00000168615/ENSG00000164442/ENSG00000197859/ENSG00000124225/ENSG00000105971/ENSG00000169554/ENSG00000157933…
BP	GO:0072001	renal system development	267	0.431354	1.94847	1.47258e-08	4.28601e-07	2.88037e-07	2076	tags=36%, list=18%, signal=30%	ENSG00000164920/ENSG00000166147/ENSG00000134853/ENSG00000107796/ENSG00000104332/ENSG00000132386/ENSG00000151892/ENSG00000117318/ENSG00000145147/ENSG00000176887/ENSG00000151617/ENSG00000122870/ENSG00000128918/ENSG00000137573/ENSG00000176788/ENSG00000113721/ENSG00000170962/ENSG00000162849/ENSG00000109906/ENSG00000166341/ENSG00000099250/ENSG00000054598/ENSG00000261371/ENSG00000125378/ENSG00000116962…
CC	GO:0005775	vacuolar lumen	149	0.499678	2.09752	1.53378e-08	4.44677e-07	2.98841e-07	2544	tags=48%, list=22%, signal=37%	ENSG00000038427/ENSG00000139329/ENSG00000142798/ENSG00000090382/ENSG00000143387/ENSG00000011465/ENSG00000100448/ENSG00000113721/ENSG00000106809/ENSG00000117115/ENSG00000182492/ENSG00000163563/ENSG00000127083/ENSG00000105223/ENSG00000185339/ENSG00000185127/ENSG00000115884/ENSG00000138744/ENSG00000109971/ENSG00000076716/ENSG00000013288/ENSG00000138760/ENSG00000135677/ENSG00000100994/ENSG00000100600…
BP	GO:0006911	phagocytosis, engulfment	40	0.710533	2.41264	1.55287e-08	4.47436e-07	3.00695e-07	1549	tags=57%, list=14%, signal=50%	ENSG00000168461/ENSG00000137801/ENSG00000160255/ENSG00000169896/ENSG00000135218/ENSG00000038945/ENSG00000167851/ENSG00000123338/ENSG00000095970/ENSG00000072694/ENSG00000150337/ENSG00000144366/ENSG00000204472/ENSG00000019169/ENSG00000164171/ENSG00000110934/ENSG00000100345/ENSG00000126581/ENSG00000150760/ENSG00000165029/ENSG00000158156/ENSG00000179348/ENSG00000197943
CC	GO:0030424	axon	492	0.369295	1.7531	1.55531e-08	4.47436e-07	3.00695e-07	2859	tags=40%, list=25%, signal=31%	ENSG00000151491/ENSG00000132386/ENSG00000151892/ENSG00000129116/ENSG00000133216/ENSG00000172137/ENSG00000176788/ENSG00000172020/ENSG00000082397/ENSG00000099250/ENSG00000150594/ENSG00000135596/ENSG00000113657/ENSG00000159842/ENSG00000152377/ENSG00000187688/ENSG00000163697/ENSG00000154277/ENSG00000176658/ENSG00000146242/ENSG00000100599/ENSG00000240583/ENSG00000196549/ENSG00000115232/ENSG00000132639…
CC	GO:0098797	plasma membrane protein complex	484	0.366709	1.74017	1.67853e-08	4.81029e-07	3.23271e-07	2671	tags=36%, list=23%, signal=29%	ENSG00000151491/ENSG00000142798/ENSG00000138080/ENSG00000203747/ENSG00000140937/ENSG00000151892/ENSG00000162692/ENSG00000163513/ENSG00000160255/ENSG00000123384/ENSG00000100368/ENSG00000165168/ENSG00000169896/ENSG00000062038/ENSG00000166341/ENSG00000161638/ENSG00000146648/ENSG00000137462/ENSG00000196218/ENSG00000152661/ENSG00000006283/ENSG00000237541/ENSG00000198542/ENSG00000077420/ENSG00000105974…
CC	GO:0005681	spliceosomal complex	152	-0.461716	-2.08638	1.70476e-08	4.86673e-07	3.27064e-07	2448	tags=39%, list=22%, signal=31%	ENSG00000139675/ENSG00000183258/ENSG00000092199/ENSG00000128739/ENSG00000161981/ENSG00000100028/ENSG00000119878/ENSG00000124562/ENSG00000125835/ENSG00000100603/ENSG00000120688/ENSG00000106245/ENSG00000099622/ENSG00000096746/ENSG00000077312/ENSG00000146963/ENSG00000100941/ENSG00000166181/ENSG00000101343/ENSG00000170144/ENSG00000204392/ENSG00000074201/ENSG00000184209/ENSG00000184281/ENSG00000104129…
BP	GO:0071219	cellular response to molecule of bacterial origin	187	0.468742	2.0307	1.76305e-08	5.01393e-07	3.36956e-07	1659	tags=33%, list=15%, signal=28%	ENSG00000133216/ENSG00000106366/ENSG00000260314/ENSG00000170458/ENSG00000100448/ENSG00000168329/ENSG00000167601/ENSG00000135218/ENSG00000159674/ENSG00000101336/ENSG00000111961/ENSG00000239998/ENSG00000168615/ENSG00000137462/ENSG00000100985/ENSG00000134061/ENSG00000095970/ENSG00000072694/ENSG00000136869/ENSG00000006712/ENSG00000114013/ENSG00000128016/ENSG00000136244/ENSG00000081189/ENSG00000154589…
BP	GO:0032602	chemokine production	82	0.580091	2.23676	1.77184e-08	5.01976e-07	3.37348e-07	1940	tags=46%, list=17%, signal=39%	ENSG00000133110/ENSG00000019549/ENSG00000182578/ENSG00000100292/ENSG00000105329/ENSG00000175445/ENSG00000136826/ENSG00000172243/ENSG00000137462/ENSG00000095970/ENSG00000136869/ENSG00000066294/ENSG00000120738/ENSG00000186818/ENSG00000122691/ENSG00000136244/ENSG00000196664/ENSG00000142627/ENSG00000198053/ENSG00000124875/ENSG00000204472/ENSG00000181092/ENSG00000111199/ENSG00000125538/ENSG00000124731…
BP	GO:0060627	regulation of vesicle-mediated transport	426	0.3763	1.77007	1.78544e-08	5.03912e-07	3.38649e-07	2850	tags=37%, list=25%, signal=29%	ENSG00000106483/ENSG00000168461/ENSG00000176170/ENSG00000106366/ENSG00000170458/ENSG00000130203/ENSG00000160255/ENSG00000064666/ENSG00000167601/ENSG00000123384/ENSG00000169896/ENSG00000135218/ENSG00000180447/ENSG00000099250/ENSG00000150594/ENSG00000135596/ENSG00000198959/ENSG00000101336/ENSG00000153071/ENSG00000184304/ENSG00000172243/ENSG00000137462/ENSG00000105221/ENSG00000167851/ENSG00000044524…
BP	GO:0071772	response to BMP	124	0.525724	2.15989	1.86283e-08	5.21802e-07	3.50672e-07	1638	tags=34%, list=14%, signal=29%	ENSG00000105664/ENSG00000106483/ENSG00000166147/ENSG00000163430/ENSG00000104332/ENSG00000151388/ENSG00000157240/ENSG00000176887/ENSG00000166033/ENSG00000137573/ENSG00000158747/ENSG00000125378/ENSG00000124813/ENSG00000105429/ENSG00000120738/ENSG00000136378/ENSG00000134363/ENSG00000167642/ENSG00000101938/ENSG00000166923/ENSG00000180875/ENSG00000157933/ENSG00000070404/ENSG00000105880/ENSG00000128052…
BP	GO:0071773	cellular response to BMP stimulus	124	0.525724	2.15989	1.86283e-08	5.21802e-07	3.50672e-07	1638	tags=34%, list=14%, signal=29%	ENSG00000105664/ENSG00000106483/ENSG00000166147/ENSG00000163430/ENSG00000104332/ENSG00000151388/ENSG00000157240/ENSG00000176887/ENSG00000166033/ENSG00000137573/ENSG00000158747/ENSG00000125378/ENSG00000124813/ENSG00000105429/ENSG00000120738/ENSG00000136378/ENSG00000134363/ENSG00000167642/ENSG00000101938/ENSG00000166923/ENSG00000180875/ENSG00000157933/ENSG00000070404/ENSG00000105880/ENSG00000128052…
BP	GO:0007265	Ras protein signal transduction	273	0.420429	1.9007	1.92282e-08	5.36588e-07	3.60609e-07	2607	tags=40%, list=23%, signal=31%	ENSG00000151491/ENSG00000168542/ENSG00000133216/ENSG00000162493/ENSG00000130203/ENSG00000164692/ENSG00000105976/ENSG00000116688/ENSG00000099250/ENSG00000150594/ENSG00000145632/ENSG00000164741/ENSG00000158186/ENSG00000147443/ENSG00000138639/ENSG00000100055/ENSG00000137962/ENSG00000047648/ENSG00000144891/ENSG00000109079/ENSG00000150093/ENSG00000144711/ENSG00000105137/ENSG00000152689/ENSG00000105851…
BP	GO:0097305	response to alcohol	228	0.444755	1.96687	2.24353e-08	6.23752e-07	4.19186e-07	1957	tags=31%, list=17%, signal=26%	ENSG00000151491/ENSG00000143387/ENSG00000116741/ENSG00000125384/ENSG00000104332/ENSG00000117152/ENSG00000162692/ENSG00000105329/ENSG00000145147/ENSG00000163513/ENSG00000170458/ENSG00000041982/ENSG00000184347/ENSG00000122641/ENSG00000165168/ENSG00000138031/ENSG00000171522/ENSG00000184304/ENSG00000125740/ENSG00000081237/ENSG00000175899/ENSG00000137077/ENSG00000198848/ENSG00000174233/ENSG00000059377…
BP	GO:0001938	positive regulation of endothelial cell proliferation	79	0.5917	2.26341	2.32018e-08	6.42664e-07	4.31896e-07	1848	tags=48%, list=16%, signal=41%	ENSG00000142798/ENSG00000100292/ENSG00000179388/ENSG00000171608/ENSG00000134817/ENSG00000099250/ENSG00000107562/ENSG00000125378/ENSG00000184304/ENSG00000143369/ENSG00000171951/ENSG00000140285/ENSG00000144891/ENSG00000105971/ENSG00000172156/ENSG00000115232/ENSG00000128052/ENSG00000123358/ENSG00000100311/ENSG00000124181/ENSG00000153162/ENSG00000120156/ENSG00000167244/ENSG00000139567/ENSG00000150630…
BP	GO:0007596	blood coagulation	199	0.455577	1.98717	2.34979e-08	6.48455e-07	4.35788e-07	2338	tags=39%, list=21%, signal=32%	ENSG00000078098/ENSG00000124491/ENSG00000105664/ENSG00000138080/ENSG00000168542/ENSG00000134853/ENSG00000122861/ENSG00000133216/ENSG00000162493/ENSG00000106366/ENSG00000105825/ENSG00000178726/ENSG00000137801/ENSG00000130203/ENSG00000100448/ENSG00000167601/ENSG00000135218/ENSG00000150594/ENSG00000198682/ENSG00000115956/ENSG00000011422/ENSG00000111252/ENSG00000136869/ENSG00000105974/ENSG00000136244…
BP	GO:0010594	regulation of endothelial cell migration	146	0.495403	2.07165	2.42453e-08	6.6661e-07	4.47989e-07	1848	tags=36%, list=16%, signal=30%	ENSG00000011465/ENSG00000132386/ENSG00000100292/ENSG00000105329/ENSG00000145147/ENSG00000113140/ENSG00000137801/ENSG00000071246/ENSG00000130203/ENSG00000105976/ENSG00000171608/ENSG00000099250/ENSG00000184304/ENSG00000145632/ENSG00000111961/ENSG00000136826/ENSG00000106511/ENSG00000102359/ENSG00000081189/ENSG00000142627/ENSG00000105851/ENSG00000128052/ENSG00000154188/ENSG00000078401/ENSG00000100311…
BP	GO:0001649	osteoblast differentiation	187	0.465938	2.01855	2.46246e-08	6.7455e-07	4.53324e-07	2228	tags=39%, list=20%, signal=31%	ENSG00000038427/ENSG00000019549/ENSG00000162733/ENSG00000104332/ENSG00000117318/ENSG00000157240/ENSG00000176887/ENSG00000113083/ENSG00000108821/ENSG00000041982/ENSG00000118785/ENSG00000125378/ENSG00000184304/ENSG00000124813/ENSG00000019991/ENSG00000162552/ENSG00000188064/ENSG00000122691/ENSG00000136244/ENSG00000142156/ENSG00000081189/ENSG00000142627/ENSG00000166923/ENSG00000138623/ENSG00000101265…
CC	GO:0000315	organellar large ribosomal subunit	33	-0.72134	-2.43582	2.52717e-08	6.87223e-07	4.61841e-07	2065	tags=73%, list=18%, signal=60%	ENSG00000166902/ENSG00000112996/ENSG00000149792/ENSG00000198015/ENSG00000178694/ENSG00000185608/ENSG00000115364/ENSG00000114686/ENSG00000182154/ENSG00000174547/ENSG00000082515/ENSG00000143314/ENSG00000172172/ENSG00000130312/ENSG00000137547/ENSG00000105364/ENSG00000259494/ENSG00000172590/ENSG00000262814/ENSG00000175581/ENSG00000179271/ENSG00000158042/ENSG00000112651/ENSG00000214026
CC	GO:0005762	mitochondrial large ribosomal subunit	33	-0.72134	-2.43582	2.52717e-08	6.87223e-07	4.61841e-07	2065	tags=73%, list=18%, signal=60%	ENSG00000166902/ENSG00000112996/ENSG00000149792/ENSG00000198015/ENSG00000178694/ENSG00000185608/ENSG00000115364/ENSG00000114686/ENSG00000182154/ENSG00000174547/ENSG00000082515/ENSG00000143314/ENSG00000172172/ENSG00000130312/ENSG00000137547/ENSG00000105364/ENSG00000259494/ENSG00000172590/ENSG00000262814/ENSG00000175581/ENSG00000179271/ENSG00000158042/ENSG00000112651/ENSG00000214026
BP	GO:0007611	learning or memory	225	0.439993	1.94567	2.70767e-08	7.33631e-07	4.93029e-07	2797	tags=42%, list=25%, signal=32%	ENSG00000132386/ENSG00000133216/ENSG00000130203/ENSG00000168329/ENSG00000114200/ENSG00000161638/ENSG00000122877/ENSG00000138031/ENSG00000145632/ENSG00000146648/ENSG00000118971/ENSG00000137462/ENSG00000095970/ENSG00000146242/ENSG00000081189/ENSG00000172156/ENSG00000196549/ENSG00000157404/ENSG00000132639/ENSG00000189056/ENSG00000197386/ENSG00000150093/ENSG00000079432/ENSG00000159200/ENSG00000155966…
BP	GO:0033627	cell adhesion mediated by integrin	75	0.600655	2.26856	2.82455e-08	7.62527e-07	5.12449e-07	1638	tags=45%, list=14%, signal=39%	ENSG00000019549/ENSG00000138080/ENSG00000166147/ENSG00000084636/ENSG00000122861/ENSG00000106366/ENSG00000160255/ENSG00000169896/ENSG00000161638/ENSG00000168615/ENSG00000166086/ENSG00000123338/ENSG00000198542/ENSG00000137077/ENSG00000142627/ENSG00000115232/ENSG00000150093/ENSG00000105851/ENSG00000197635/ENSG00000140678/ENSG00000077943/ENSG00000164171/ENSG00000115221/ENSG00000128342/ENSG00000105855…
BP	GO:0035082	axoneme assembly	25	-0.77019	-2.44667	2.85348e-08	7.65951e-07	5.1475e-07	1854	tags=72%, list=16%, signal=60%	ENSG00000100078/ENSG00000127399/ENSG00000183914/ENSG00000141013/ENSG00000103351/ENSG00000157423/ENSG00000187775/ENSG00000118997/ENSG00000144451/ENSG00000104450/ENSG00000171595/ENSG00000138587/ENSG00000129654/ENSG00000101222/ENSG00000122735/ENSG00000114473/ENSG00000004838/ENSG00000092850
BP	GO:0042254	ribosome biogenesis	232	-0.400145	-1.91186	2.8578e-08	7.65951e-07	5.1475e-07	3646	tags=50%, list=32%, signal=34%	ENSG00000088205/ENSG00000117133/ENSG00000135698/ENSG00000105671/ENSG00000041802/ENSG00000134697/ENSG00000100664/ENSG00000130119/ENSG00000119616/ENSG00000136718/ENSG00000182768/ENSG00000184967/ENSG00000132603/ENSG00000125445/ENSG00000261236/ENSG00000011260/ENSG00000105171/ENSG00000147604/ENSG00000198034/ENSG00000105793/ENSG00000131469/ENSG00000130826/ENSG00000111845/ENSG00000275700/ENSG00000126749…
BP	GO:0003170	heart valve development	61	0.634916	2.3195	2.88484e-08	7.70427e-07	5.17758e-07	1847	tags=48%, list=16%, signal=40%	ENSG00000019549/ENSG00000138080/ENSG00000140937/ENSG00000105329/ENSG00000145147/ENSG00000163513/ENSG00000184347/ENSG00000134817/ENSG00000166341/ENSG00000125378/ENSG00000049540/ENSG00000122691/ENSG00000081189/ENSG00000154736/ENSG00000028137/ENSG00000125845/ENSG00000124216/ENSG00000169855/ENSG00000186642/ENSG00000183072/ENSG00000057657/ENSG00000134982/ENSG00000107984/ENSG00000148400/ENSG00000134250…
BP	GO:0060537	muscle tissue development	331	0.401902	1.85053	2.94964e-08	7.8492e-07	5.27498e-07	2695	tags=39%, list=24%, signal=31%	ENSG00000060718/ENSG00000168542/ENSG00000134853/ENSG00000116741/ENSG00000178860/ENSG00000117152/ENSG00000105329/ENSG00000176887/ENSG00000151617/ENSG00000113083/ENSG00000197321/ENSG00000128918/ENSG00000149596/ENSG00000113721/ENSG00000159216/ENSG00000122877/ENSG00000054598/ENSG00000133392/ENSG00000198523/ENSG00000125378/ENSG00000064309/ENSG00000196218/ENSG00000152661/ENSG00000164442/ENSG00000106511…
BP	GO:1901343	negative regulation of vasculature development	84	0.569545	2.21621	3.06599e-08	8.12977e-07	5.46353e-07	1882	tags=43%, list=17%, signal=36%	ENSG00000186340/ENSG00000142798/ENSG00000138080/ENSG00000010327/ENSG00000011465/ENSG00000132386/ENSG00000106366/ENSG00000113140/ENSG00000137801/ENSG00000071246/ENSG00000137573/ENSG00000054598/ENSG00000145632/ENSG00000136826/ENSG00000012779/ENSG00000162552/ENSG00000142627/ENSG00000127528/ENSG00000157613/ENSG00000121807/ENSG00000120156/ENSG00000000005/ENSG00000072134/ENSG00000134871/ENSG00000126016…
BP	GO:0009451	RNA modification	104	-0.51558	-2.21086	3.20626e-08	8.47158e-07	5.69324e-07	3280	tags=56%, list=29%, signal=40%	ENSG00000198874/ENSG00000124217/ENSG00000130826/ENSG00000179750/ENSG00000126749/ENSG00000037897/ENSG00000059588/ENSG00000145912/ENSG00000134014/ENSG00000183665/ENSG00000124701/ENSG00000101391/ENSG00000166166/ENSG00000138050/ENSG00000168806/ENSG00000128383/ENSG00000100416/ENSG00000135372/ENSG00000182117/ENSG00000241058/ENSG00000100028/ENSG00000185736/ENSG00000125835/ENSG00000166133/ENSG00000104907…
BP	GO:0008033	tRNA processing	76	-0.55762	-2.26747	3.51246e-08	9.24781e-07	6.2149e-07	2768	tags=62%, list=24%, signal=47%	ENSG00000145982/ENSG00000105171/ENSG00000198874/ENSG00000124217/ENSG00000037897/ENSG00000059588/ENSG00000134014/ENSG00000183665/ENSG00000101391/ENSG00000166166/ENSG00000106246/ENSG00000138050/ENSG00000168806/ENSG00000100416/ENSG00000135372/ENSG00000241058/ENSG00000104907/ENSG00000126814/ENSG00000241370/ENSG00000124787/ENSG00000043514/ENSG00000154743/ENSG00000178694/ENSG00000177192/ENSG00000066654…
BP	GO:0048667	cell morphogenesis involved in neuron differentiation	441	0.371995	1.75353	3.76132e-08	9.86818e-07	6.63181e-07	2794	tags=39%, list=25%, signal=31%	ENSG00000115414/ENSG00000140937/ENSG00000182578/ENSG00000129116/ENSG00000133216/ENSG00000145147/ENSG00000151617/ENSG00000130203/ENSG00000172020/ENSG00000184347/ENSG00000061337/ENSG00000153707/ENSG00000118785/ENSG00000099250/ENSG00000122877/ENSG00000117298/ENSG00000136040/ENSG00000107562/ENSG00000187688/ENSG00000153993/ENSG00000044524/ENSG00000154277/ENSG00000105429/ENSG00000137285/ENSG00000146242…
BP	GO:0030282	bone mineralization	99	0.547071	2.17648	3.88945e-08	1.01685e-06	6.83366e-07	1289	tags=34%, list=11%, signal=31%	ENSG00000164920/ENSG00000105664/ENSG00000162733/ENSG00000106819/ENSG00000113083/ENSG00000164692/ENSG00000122862/ENSG00000169071/ENSG00000125378/ENSG00000137745/ENSG00000012779/ENSG00000143369/ENSG00000162552/ENSG00000170989/ENSG00000122691/ENSG00000081189/ENSG00000166923/ENSG00000197594/ENSG00000163823/ENSG00000125845/ENSG00000186350/ENSG00000104884/ENSG00000075426/ENSG00000160801/ENSG00000000938…
MF	GO:0002020	protease binding	116	0.525702	2.15107	3.96222e-08	1.02866e-06	6.913e-07	1638	tags=31%, list=14%, signal=27%	ENSG00000078098/ENSG00000105664/ENSG00000115414/ENSG00000168542/ENSG00000100234/ENSG00000106366/ENSG00000137801/ENSG00000100448/ENSG00000108821/ENSG00000164692/ENSG00000107957/ENSG00000143369/ENSG00000175899/ENSG00000110799/ENSG00000035862/ENSG00000157404/ENSG00000150093/ENSG00000197635/ENSG00000157150/ENSG00000178562/ENSG00000158828/ENSG00000197249/ENSG00000148053/ENSG00000167711/ENSG00000176749…
BP	GO:0002699	positive regulation of immune effector process	225	0.437444	1.93439	3.95435e-08	1.02866e-06	6.913e-07	2797	tags=42%, list=25%, signal=32%	ENSG00000162511/ENSG00000133216/ENSG00000105329/ENSG00000160255/ENSG00000122122/ENSG00000169896/ENSG00000135218/ENSG00000159674/ENSG00000172243/ENSG00000167851/ENSG00000119508/ENSG00000095970/ENSG00000081237/ENSG00000136869/ENSG00000066294/ENSG00000114013/ENSG00000136244/ENSG00000150337/ENSG00000196664/ENSG00000157404/ENSG00000138623/ENSG00000162711/ENSG00000011600/ENSG00000010671/ENSG00000178562…
BP	GO:0030100	regulation of endocytosis	237	0.434452	1.93387	4.21698e-08	1.091e-06	7.33193e-07	1734	tags=30%, list=15%, signal=26%	ENSG00000106483/ENSG00000168461/ENSG00000176170/ENSG00000106366/ENSG00000170458/ENSG00000130203/ENSG00000064666/ENSG00000167601/ENSG00000123384/ENSG00000135218/ENSG00000198959/ENSG00000101336/ENSG00000153071/ENSG00000184304/ENSG00000172243/ENSG00000137462/ENSG00000167851/ENSG00000044524/ENSG00000123338/ENSG00000095970/ENSG00000081237/ENSG00000134516/ENSG00000072694/ENSG00000135636/ENSG00000183049…
BP	GO:0002696	positive regulation of leukocyte activation	313	0.405967	1.85886	4.45673e-08	1.14904e-06	7.72197e-07	2797	tags=40%, list=25%, signal=31%	ENSG00000203747/ENSG00000133216/ENSG00000162692/ENSG00000105329/ENSG00000163513/ENSG00000137801/ENSG00000160255/ENSG00000122122/ENSG00000179388/ENSG00000167601/ENSG00000159216/ENSG00000169896/ENSG00000109906/ENSG00000172243/ENSG00000157227/ENSG00000169508/ENSG00000119508/ENSG00000123338/ENSG00000095970/ENSG00000081237/ENSG00000136869/ENSG00000114013/ENSG00000237541/ENSG00000186818/ENSG00000137077…
BP	GO:0050817	coagulation	202	0.453151	1.98217	4.58076e-08	1.17694e-06	7.90951e-07	2338	tags=39%, list=21%, signal=31%	ENSG00000078098/ENSG00000124491/ENSG00000105664/ENSG00000138080/ENSG00000168542/ENSG00000134853/ENSG00000122861/ENSG00000133216/ENSG00000162493/ENSG00000106366/ENSG00000105825/ENSG00000178726/ENSG00000137801/ENSG00000130203/ENSG00000100448/ENSG00000167601/ENSG00000135218/ENSG00000150594/ENSG00000198682/ENSG00000115956/ENSG00000011422/ENSG00000111252/ENSG00000136869/ENSG00000105974/ENSG00000136244…
CC	GO:0005583	fibrillar collagen trimer	10	0.940029	2.2812	4.69469e-08	1.19795e-06	8.0507e-07	472	tags=80%, list=4%, signal=77%	ENSG00000060718/ENSG00000204262/ENSG00000139329/ENSG00000168542/ENSG00000130635/ENSG00000108821/ENSG00000164692/ENSG00000080573
CC	GO:0098643	banded collagen fibril	10	0.940029	2.2812	4.69469e-08	1.19795e-06	8.0507e-07	472	tags=80%, list=4%, signal=77%	ENSG00000060718/ENSG00000204262/ENSG00000139329/ENSG00000168542/ENSG00000130635/ENSG00000108821/ENSG00000164692/ENSG00000080573
BP	GO:1903053	regulation of extracellular matrix organization	47	0.66814	2.33728	4.99379e-08	1.26992e-06	8.53438e-07	1965	tags=62%, list=17%, signal=51%	ENSG00000078098/ENSG00000138080/ENSG00000106624/ENSG00000162733/ENSG00000169604/ENSG00000162493/ENSG00000105329/ENSG00000091136/ENSG00000123384/ENSG00000159216/ENSG00000116962/ENSG00000136244/ENSG00000197635/ENSG00000028137/ENSG00000125845/ENSG00000075618/ENSG00000170961/ENSG00000019144/ENSG00000135744/ENSG00000097007/ENSG00000168477/ENSG00000172037/ENSG00000196569/ENSG00000148400/ENSG00000066056…
BP	GO:2000181	negative regulation of blood vessel morphogenesis	83	0.57253	2.21671	5.2315e-08	1.32585e-06	8.91021e-07	1882	tags=43%, list=17%, signal=36%	ENSG00000186340/ENSG00000142798/ENSG00000138080/ENSG00000010327/ENSG00000011465/ENSG00000132386/ENSG00000106366/ENSG00000113140/ENSG00000137801/ENSG00000071246/ENSG00000137573/ENSG00000054598/ENSG00000145632/ENSG00000136826/ENSG00000012779/ENSG00000162552/ENSG00000142627/ENSG00000127528/ENSG00000157613/ENSG00000121807/ENSG00000120156/ENSG00000000005/ENSG00000072134/ENSG00000134871/ENSG00000126016…
BP	GO:0016525	negative regulation of angiogenesis	82	0.567044	2.18645	5.33563e-08	1.34765e-06	9.05677e-07	1882	tags=43%, list=17%, signal=36%	ENSG00000186340/ENSG00000142798/ENSG00000138080/ENSG00000010327/ENSG00000011465/ENSG00000132386/ENSG00000106366/ENSG00000113140/ENSG00000137801/ENSG00000071246/ENSG00000137573/ENSG00000054598/ENSG00000145632/ENSG00000136826/ENSG00000012779/ENSG00000142627/ENSG00000127528/ENSG00000157613/ENSG00000121807/ENSG00000120156/ENSG00000000005/ENSG00000072134/ENSG00000134871/ENSG00000126016/ENSG00000092421…
CC	GO:0098644	complex of collagen trimers	19	0.835848	2.39867	5.62386e-08	1.41565e-06	9.51376e-07	697	tags=58%, list=6%, signal=54%	ENSG00000060718/ENSG00000204262/ENSG00000139329/ENSG00000144810/ENSG00000168542/ENSG00000130635/ENSG00000123500/ENSG00000108821/ENSG00000164692/ENSG00000080573/ENSG00000187498
BP	GO:0007599	hemostasis	204	0.448065	1.95987	5.80753e-08	1.45697e-06	9.7914e-07	2079	tags=35%, list=18%, signal=29%	ENSG00000078098/ENSG00000124491/ENSG00000105664/ENSG00000138080/ENSG00000168542/ENSG00000134853/ENSG00000122861/ENSG00000133216/ENSG00000162493/ENSG00000106366/ENSG00000105825/ENSG00000178726/ENSG00000137801/ENSG00000130203/ENSG00000100448/ENSG00000167601/ENSG00000135218/ENSG00000150594/ENSG00000198682/ENSG00000115956/ENSG00000011422/ENSG00000111252/ENSG00000136869/ENSG00000151702/ENSG00000105974…
BP	GO:1903557	positive regulation of tumor necrosis factor superfamily cytokine production	96	0.547944	2.17637	6.00374e-08	1.50114e-06	1.00882e-06	2074	tags=46%, list=18%, signal=38%	ENSG00000131016/ENSG00000203747/ENSG00000133216/ENSG00000105329/ENSG00000170458/ENSG00000137801/ENSG00000122122/ENSG00000165168/ENSG00000135218/ENSG00000159674/ENSG00000175445/ENSG00000239998/ENSG00000172243/ENSG00000137462/ENSG00000081237/ENSG00000136869/ENSG00000066294/ENSG00000114013/ENSG00000122691/ENSG00000136244/ENSG00000154589/ENSG00000011600/ENSG00000010671/ENSG00000016082/ENSG00000174125…
BP	GO:0071222	cellular response to lipopolysaccharide	181	0.460989	1.98875	6.10833e-08	1.52218e-06	1.02297e-06	1659	tags=31%, list=15%, signal=27%	ENSG00000133216/ENSG00000106366/ENSG00000260314/ENSG00000170458/ENSG00000100448/ENSG00000168329/ENSG00000167601/ENSG00000135218/ENSG00000159674/ENSG00000101336/ENSG00000111961/ENSG00000239998/ENSG00000168615/ENSG00000137462/ENSG00000100985/ENSG00000134061/ENSG00000136869/ENSG00000006712/ENSG00000114013/ENSG00000128016/ENSG00000136244/ENSG00000081189/ENSG00000154589/ENSG00000162711/ENSG00000197646…
BP	GO:0002181	cytoplasmic translation	131	-0.475284	-2.09909	6.40982e-08	1.59199e-06	1.06988e-06	3487	tags=52%, list=31%, signal=36%	ENSG00000100664/ENSG00000169714/ENSG00000122026/ENSG00000108107/ENSG00000138617/ENSG00000147604/ENSG00000198034/ENSG00000197958/ENSG00000131469/ENSG00000104131/ENSG00000153187/ENSG00000136942/ENSG00000118181/ENSG00000161016/ENSG00000185721/ENSG00000158092/ENSG00000138668/ENSG00000265681/ENSG00000114391/ENSG00000144713/ENSG00000171863/ENSG00000071082/ENSG00000188846/ENSG00000105640/ENSG00000111832…
BP	GO:0001952	regulation of cell-matrix adhesion	108	0.526506	2.12662	6.64343e-08	1.64453e-06	1.10519e-06	2542	tags=52%, list=22%, signal=41%	ENSG00000133110/ENSG00000084636/ENSG00000122861/ENSG00000104332/ENSG00000106366/ENSG00000137801/ENSG00000135218/ENSG00000099250/ENSG00000157227/ENSG00000044524/ENSG00000164741/ENSG00000162552/ENSG00000047648/ENSG00000137077/ENSG00000166923/ENSG00000128052/ENSG00000105810/ENSG00000108861/ENSG00000149177/ENSG00000141503/ENSG00000137076/ENSG00000064042/ENSG00000196581/ENSG00000090020/ENSG00000132669…
BP	GO:0032535	regulation of cellular component size	279	0.410588	1.863	6.70447e-08	1.65414e-06	1.11165e-06	2708	tags=38%, list=24%, signal=30%	ENSG00000151491/ENSG00000115414/ENSG00000145147/ENSG00000163431/ENSG00000130203/ENSG00000197321/ENSG00000118785/ENSG00000103187/ENSG00000099250/ENSG00000101336/ENSG00000107562/ENSG00000184304/ENSG00000115956/ENSG00000187688/ENSG00000153993/ENSG00000123338/ENSG00000105429/ENSG00000100599/ENSG00000240583/ENSG00000049540/ENSG00000050405/ENSG00000188064/ENSG00000177731/ENSG00000137077/ENSG00000172156…
BP	GO:0001704	formation of primary germ layer	102	0.545165	2.17605	7.05672e-08	1.7353e-06	1.16619e-06	1974	tags=47%, list=17%, signal=39%	ENSG00000060718/ENSG00000115414/ENSG00000204262/ENSG00000144810/ENSG00000130635/ENSG00000087245/ENSG00000091136/ENSG00000160255/ENSG00000122641/ENSG00000161638/ENSG00000054598/ENSG00000125378/ENSG00000136826/ENSG00000157227/ENSG00000100985/ENSG00000152661/ENSG00000006712/ENSG00000142156/ENSG00000142627/ENSG00000155760/ENSG00000115232/ENSG00000150093/ENSG00000120129/ENSG00000126705/ENSG00000138166…
BP	GO:0030509	BMP signaling pathway	115	0.521983	2.13448	7.17732e-08	1.75915e-06	1.18222e-06	1638	tags=34%, list=14%, signal=29%	ENSG00000105664/ENSG00000106483/ENSG00000166147/ENSG00000163430/ENSG00000104332/ENSG00000157240/ENSG00000176887/ENSG00000166033/ENSG00000137573/ENSG00000158747/ENSG00000125378/ENSG00000124813/ENSG00000105429/ENSG00000120738/ENSG00000134363/ENSG00000101938/ENSG00000166923/ENSG00000180875/ENSG00000157933/ENSG00000070404/ENSG00000105880/ENSG00000128052/ENSG00000125845/ENSG00000179776/ENSG00000106991…
BP	GO:0002761	regulation of myeloid leukocyte differentiation	100	0.543019	2.17291	7.33681e-08	1.79235e-06	1.20453e-06	1952	tags=45%, list=17%, signal=38%	ENSG00000166147/ENSG00000104332/ENSG00000105329/ENSG00000159216/ENSG00000122641/ENSG00000169071/ENSG00000128606/ENSG00000077585/ENSG00000095970/ENSG00000136869/ENSG00000204103/ENSG00000185862/ENSG00000186818/ENSG00000010610/ENSG00000101265/ENSG00000011600/ENSG00000070404/ENSG00000105810/ENSG00000163823/ENSG00000180353/ENSG00000181092/ENSG00000170345/ENSG00000187098/ENSG00000111859/ENSG00000128342…
BP	GO:0048041	focal adhesion assembly	76	0.588016	2.23294	7.46756e-08	1.81833e-06	1.22199e-06	2493	tags=55%, list=22%, signal=43%	ENSG00000084636/ENSG00000140937/ENSG00000104332/ENSG00000137801/ENSG00000152894/ENSG00000099250/ENSG00000157227/ENSG00000044524/ENSG00000164741/ENSG00000162552/ENSG00000047648/ENSG00000166923/ENSG00000128052/ENSG00000186716/ENSG00000164171/ENSG00000108861/ENSG00000149177/ENSG00000137076/ENSG00000064042/ENSG00000090020/ENSG00000110880/ENSG00000120156/ENSG00000073712/ENSG00000139567/ENSG00000097007…
BP	GO:0003018	vascular process in circulatory system	237	0.429191	1.91045	7.77618e-08	1.88731e-06	1.26835e-06	2749	tags=42%, list=24%, signal=32%	ENSG00000105664/ENSG00000087245/ENSG00000131016/ENSG00000137491/ENSG00000116741/ENSG00000107796/ENSG00000105329/ENSG00000145147/ENSG00000151617/ENSG00000130203/ENSG00000128512/ENSG00000123384/ENSG00000135218/ENSG00000150594/ENSG00000059804/ENSG00000117298/ENSG00000054598/ENSG00000146477/ENSG00000144891/ENSG00000105974/ENSG00000174233/ENSG00000059377/ENSG00000169554/ENSG00000127528/ENSG00000185532…
BP	GO:0031346	positive regulation of cell projection organization	279	0.409471	1.85794	7.81715e-08	1.89109e-06	1.27089e-06	1995	tags=31%, list=18%, signal=26%	ENSG00000151491/ENSG00000115414/ENSG00000116741/ENSG00000162733/ENSG00000132386/ENSG00000133216/ENSG00000157240/ENSG00000145147/ENSG00000130203/ENSG00000119699/ENSG00000153707/ENSG00000099250/ENSG00000169071/ENSG00000136040/ENSG00000107562/ENSG00000113657/ENSG00000184304/ENSG00000187688/ENSG00000044524/ENSG00000105429/ENSG00000137285/ENSG00000183049/ENSG00000137077/ENSG00000157404/ENSG00000189056…
BP	GO:0070482	response to oxygen levels	285	0.407171	1.85117	7.95476e-08	1.91815e-06	1.28908e-06	2150	tags=32%, list=19%, signal=27%	ENSG00000133110/ENSG00000124212/ENSG00000142798/ENSG00000087245/ENSG00000122861/ENSG00000162733/ENSG00000104332/ENSG00000100292/ENSG00000162493/ENSG00000162692/ENSG00000105329/ENSG00000151617/ENSG00000137801/ENSG00000119699/ENSG00000108821/ENSG00000165168/ENSG00000107562/ENSG00000157227/ENSG00000137462/ENSG00000196218/ENSG00000177000/ENSG00000164442/ENSG00000095970/ENSG00000134013/ENSG00000120738…
BP	GO:0070374	positive regulation of ERK1 and ERK2 cascade	172	0.468444	2.01285	8.06286e-08	1.93795e-06	1.30238e-06	2570	tags=45%, list=23%, signal=35%	ENSG00000136235/ENSG00000188257/ENSG00000134853/ENSG00000131016/ENSG00000107796/ENSG00000182578/ENSG00000105329/ENSG00000130203/ENSG00000113721/ENSG00000170962/ENSG00000122641/ENSG00000135218/ENSG00000197405/ENSG00000099250/ENSG00000125378/ENSG00000146648/ENSG00000169508/ENSG00000095970/ENSG00000081237/ENSG00000136869/ENSG00000146242/ENSG00000137077/ENSG00000172156/ENSG00000010610/ENSG00000138623…
MF	GO:0005096	GTPase activator activity	184	0.45721	1.97565	8.25725e-08	1.97829e-06	1.32949e-06	2470	tags=41%, list=22%, signal=33%	ENSG00000116741/ENSG00000117152/ENSG00000128512/ENSG00000167202/ENSG00000099250/ENSG00000159842/ENSG00000129675/ENSG00000105738/ENSG00000123338/ENSG00000164741/ENSG00000134516/ENSG00000088280/ENSG00000100599/ENSG00000138639/ENSG00000074964/ENSG00000184060/ENSG00000137962/ENSG00000047648/ENSG00000090104/ENSG00000131899/ENSG00000105137/ENSG00000152689/ENSG00000167291/ENSG00000151693/ENSG00000130052…
CC	GO:0032432	actin filament bundle	64	0.612432	2.25353	8.28663e-08	1.97896e-06	1.32994e-06	1717	tags=47%, list=15%, signal=40%	ENSG00000102024/ENSG00000107796/ENSG00000129116/ENSG00000064666/ENSG00000154553/ENSG00000105738/ENSG00000277443/ENSG00000050405/ENSG00000136068/ENSG00000078114/ENSG00000171992/ENSG00000109846/ENSG00000140416/ENSG00000196924/ENSG00000075618/ENSG00000064042/ENSG00000120156/ENSG00000159840/ENSG00000073712/ENSG00000101335/ENSG00000136167/ENSG00000065534/ENSG00000100345/ENSG00000183386/ENSG00000173210…
BP	GO:0010975	regulation of neuron projection development	352	0.383787	1.77529	8.699e-08	2.07081e-06	1.39166e-06	2507	tags=36%, list=22%, signal=29%	ENSG00000115414/ENSG00000116132/ENSG00000116741/ENSG00000162733/ENSG00000104332/ENSG00000132386/ENSG00000133216/ENSG00000157240/ENSG00000145147/ENSG00000130203/ENSG00000061337/ENSG00000153707/ENSG00000118785/ENSG00000099250/ENSG00000169071/ENSG00000153071/ENSG00000136040/ENSG00000107562/ENSG00000113657/ENSG00000184304/ENSG00000152377/ENSG00000136826/ENSG00000187688/ENSG00000153993/ENSG00000044524…
CC	GO:0005769	early endosome	308	0.403462	1.8446	8.88461e-08	2.10826e-06	1.41683e-06	2996	tags=42%, list=26%, signal=32%	ENSG00000136235/ENSG00000168461/ENSG00000176170/ENSG00000162692/ENSG00000130203/ENSG00000131471/ENSG00000123384/ENSG00000167202/ENSG00000088827/ENSG00000099250/ENSG00000127954/ENSG00000146648/ENSG00000025423/ENSG00000105221/ENSG00000044524/ENSG00000163697/ENSG00000136869/ENSG00000197081/ENSG00000176658/ENSG00000124225/ENSG00000135636/ENSG00000100599/ENSG00000024422/ENSG00000105223/ENSG00000105974…
BP	GO:0070661	leukocyte proliferation	300	0.405062	1.85085	9.14423e-08	2.16297e-06	1.4536e-06	2779	tags=39%, list=24%, signal=31%	ENSG00000136235/ENSG00000188257/ENSG00000155659/ENSG00000203747/ENSG00000182578/ENSG00000133216/ENSG00000162692/ENSG00000163513/ENSG00000176887/ENSG00000122122/ENSG00000064666/ENSG00000100368/ENSG00000125378/ENSG00000169508/ENSG00000167851/ENSG00000134061/ENSG00000123338/ENSG00000095970/ENSG00000081237/ENSG00000134516/ENSG00000072694/ENSG00000136869/ENSG00000163563/ENSG00000114013/ENSG00000162552…
BP	GO:0034446	substrate adhesion-dependent cell spreading	82	0.559957	2.15913	9.50338e-08	2.23374e-06	1.50116e-06	1480	tags=37%, list=13%, signal=32%	ENSG00000133110/ENSG00000115414/ENSG00000169604/ENSG00000162493/ENSG00000091136/ENSG00000167601/ENSG00000099250/ENSG00000153071/ENSG00000184292/ENSG00000130402/ENSG00000155760/ENSG00000115232/ENSG00000077942/ENSG00000196924/ENSG00000102837/ENSG00000049245/ENSG00000077943/ENSG00000170961/ENSG00000111859/ENSG00000110880/ENSG00000120156/ENSG00000073712/ENSG00000097007/ENSG00000130702/ENSG00000197122…
MF	GO:0008047	enzyme activator activity	427	0.370824	1.74418	9.49752e-08	2.23374e-06	1.50116e-06	2528	tags=34%, list=22%, signal=28%	ENSG00000115414/ENSG00000143387/ENSG00000116741/ENSG00000117152/ENSG00000105329/ENSG00000163513/ENSG00000132965/ENSG00000130203/ENSG00000128512/ENSG00000167202/ENSG00000107957/ENSG00000099250/ENSG00000151726/ENSG00000159842/ENSG00000125966/ENSG00000146648/ENSG00000118971/ENSG00000129675/ENSG00000105738/ENSG00000123338/ENSG00000095970/ENSG00000164741/ENSG00000134516/ENSG00000088280/ENSG00000100599…
BP	GO:0050731	positive regulation of peptidyl-tyrosine phosphorylation	145	0.486222	2.03257	9.58086e-08	2.24487e-06	1.50864e-06	2794	tags=48%, list=25%, signal=37%	ENSG00000182578/ENSG00000151892/ENSG00000105329/ENSG00000135218/ENSG00000099250/ENSG00000150594/ENSG00000161638/ENSG00000261371/ENSG00000095970/ENSG00000081237/ENSG00000140285/ENSG00000019991/ENSG00000136244/ENSG00000150337/ENSG00000157404/ENSG00000166923/ENSG00000010610/ENSG00000189056/ENSG00000163235/ENSG00000099985/ENSG00000154188/ENSG00000180353/ENSG00000181092/ENSG00000016082/ENSG00000112964…
CC	GO:0042383	sarcolemma	122	0.504446	2.06681	9.64037e-08	2.25174e-06	1.51326e-06	2264	tags=39%, list=20%, signal=31%	ENSG00000175084/ENSG00000162692/ENSG00000142173/ENSG00000119699/ENSG00000163359/ENSG00000182492/ENSG00000142583/ENSG00000196218/ENSG00000185567/ENSG00000135636/ENSG00000240583/ENSG00000105974/ENSG00000142156/ENSG00000105971/ENSG00000185532/ENSG00000162520/ENSG00000150093/ENSG00000128591/ENSG00000151067/ENSG00000153956/ENSG00000163399/ENSG00000090020/ENSG00000110880/ENSG00000158445/ENSG00000121361…
BP	GO:0060485	mesenchyme development	243	0.423854	1.89317	1.02657e-07	2.3903e-06	1.60638e-06	1389	tags=28%, list=12%, signal=25%	ENSG00000115414/ENSG00000019549/ENSG00000163017/ENSG00000107796/ENSG00000104332/ENSG00000162493/ENSG00000105329/ENSG00000163513/ENSG00000151617/ENSG00000119699/ENSG00000108821/ENSG00000128918/ENSG00000176788/ENSG00000134817/ENSG00000166341/ENSG00000099250/ENSG00000054598/ENSG00000153071/ENSG00000125378/ENSG00000164442/ENSG00000153993/ENSG00000044524/ENSG00000134013/ENSG00000019991/ENSG00000162552…
BP	GO:0007266	Rho protein signal transduction	106	0.531545	2.14594	1.03646e-07	2.40582e-06	1.6168e-06	2650	tags=50%, list=23%, signal=39%	ENSG00000151491/ENSG00000168542/ENSG00000162493/ENSG00000130203/ENSG00000164692/ENSG00000105976/ENSG00000099250/ENSG00000150594/ENSG00000164741/ENSG00000137962/ENSG00000047648/ENSG00000144891/ENSG00000109079/ENSG00000150093/ENSG00000147145/ENSG00000132155/ENSG00000130052/ENSG00000064300/ENSG00000186716/ENSG00000111348/ENSG00000169855/ENSG00000143878/ENSG00000163171/ENSG00000197256/ENSG00000140030…
BP	GO:0019932	second-messenger-mediated signaling	253	0.418496	1.87499	1.04201e-07	2.41118e-06	1.62041e-06	2069	tags=32%, list=18%, signal=27%	ENSG00000134853/ENSG00000176170/ENSG00000203747/ENSG00000172348/ENSG00000162692/ENSG00000171051/ENSG00000137801/ENSG00000130203/ENSG00000168329/ENSG00000113721/ENSG00000135218/ENSG00000134817/ENSG00000174600/ENSG00000198523/ENSG00000184304/ENSG00000146648/ENSG00000115956/ENSG00000172243/ENSG00000095970/ENSG00000081237/ENSG00000240583/ENSG00000144891/ENSG00000174175/ENSG00000185532/ENSG00000010610…
BP	GO:0006364	rRNA processing	160	-0.440104	-1.99994	1.0904e-07	2.51535e-06	1.69042e-06	3646	tags=54%, list=32%, signal=37%	ENSG00000088205/ENSG00000117133/ENSG00000135698/ENSG00000105671/ENSG00000119616/ENSG00000136718/ENSG00000184967/ENSG00000261236/ENSG00000011260/ENSG00000105171/ENSG00000147604/ENSG00000131469/ENSG00000130826/ENSG00000126749/ENSG00000136942/ENSG00000118181/ENSG00000065268/ENSG00000132467/ENSG00000171863/ENSG00000188846/ENSG00000114166/ENSG00000158526/ENSG00000145912/ENSG00000117395/ENSG00000123737…
BP	GO:0070663	regulation of leukocyte proliferation	225	0.42888	1.89652	1.09379e-07	2.51538e-06	1.69044e-06	2036	tags=33%, list=18%, signal=28%	ENSG00000136235/ENSG00000188257/ENSG00000155659/ENSG00000203747/ENSG00000182578/ENSG00000133216/ENSG00000162692/ENSG00000163513/ENSG00000176887/ENSG00000122122/ENSG00000064666/ENSG00000100368/ENSG00000125378/ENSG00000169508/ENSG00000167851/ENSG00000123338/ENSG00000081237/ENSG00000072694/ENSG00000136869/ENSG00000163563/ENSG00000114013/ENSG00000186818/ENSG00000136244/ENSG00000081189/ENSG00000157404…
BP	GO:0032642	regulation of chemokine production	81	0.576549	2.22016	1.13223e-07	2.59577e-06	1.74446e-06	1940	tags=46%, list=17%, signal=38%	ENSG00000133110/ENSG00000019549/ENSG00000182578/ENSG00000100292/ENSG00000105329/ENSG00000175445/ENSG00000136826/ENSG00000172243/ENSG00000137462/ENSG00000095970/ENSG00000136869/ENSG00000066294/ENSG00000120738/ENSG00000186818/ENSG00000122691/ENSG00000136244/ENSG00000196664/ENSG00000142627/ENSG00000198053/ENSG00000124875/ENSG00000204472/ENSG00000181092/ENSG00000111199/ENSG00000125538/ENSG00000082196…
BP	GO:0051962	positive regulation of nervous system development	224	0.427975	1.88987	1.19719e-07	2.73628e-06	1.83889e-06	2266	tags=37%, list=20%, signal=30%	ENSG00000186340/ENSG00000038427/ENSG00000115414/ENSG00000132386/ENSG00000133216/ENSG00000105329/ENSG00000145147/ENSG00000176887/ENSG00000139211/ENSG00000168329/ENSG00000153707/ENSG00000099250/ENSG00000122877/ENSG00000198959/ENSG00000136040/ENSG00000107562/ENSG00000064309/ENSG00000137462/ENSG00000187688/ENSG00000105429/ENSG00000102359/ENSG00000146242/ENSG00000112893/ENSG00000185070/ENSG00000136244…
CC	GO:0030863	cortical cytoskeleton	86	0.562584	2.19973	1.2365e-07	2.81747e-06	1.89345e-06	3304	tags=67%, list=29%, signal=48%	ENSG00000103187/ENSG00000122786/ENSG00000130402/ENSG00000117016/ENSG00000164741/ENSG00000131899/ENSG00000002834/ENSG00000102879/ENSG00000196924/ENSG00000111199/ENSG00000039068/ENSG00000100345/ENSG00000170776/ENSG00000171345/ENSG00000072110/ENSG00000186575/ENSG00000117394/ENSG00000007908/ENSG00000077549/ENSG00000173898/ENSG00000184113/ENSG00000075624/ENSG00000136732/ENSG00000159023/ENSG00000131236…
BP	GO:0016072	rRNA metabolic process	185	-0.414172	-1.91314	1.26144e-07	2.86555e-06	1.92577e-06	4183	tags=61%, list=37%, signal=39%	ENSG00000185024/ENSG00000165733/ENSG00000197223/ENSG00000108592/ENSG00000241945/ENSG00000185163/ENSG00000109536/ENSG00000125630/ENSG00000278619/ENSG00000127616/ENSG00000137154/ENSG00000142937/ENSG00000115053/ENSG00000111641/ENSG00000115750/ENSG00000106723/ENSG00000146109/ENSG00000088205/ENSG00000117133/ENSG00000135698/ENSG00000105671/ENSG00000141510/ENSG00000119616/ENSG00000136718/ENSG00000184967…
BP	GO:0045637	regulation of myeloid cell differentiation	159	0.470283	1.99228	1.26807e-07	2.87184e-06	1.92999e-06	2043	tags=40%, list=18%, signal=33%	ENSG00000166147/ENSG00000104332/ENSG00000105329/ENSG00000113083/ENSG00000159216/ENSG00000122641/ENSG00000109906/ENSG00000169071/ENSG00000128606/ENSG00000077585/ENSG00000123338/ENSG00000095970/ENSG00000136869/ENSG00000006712/ENSG00000169926/ENSG00000204103/ENSG00000185862/ENSG00000128016/ENSG00000186818/ENSG00000081189/ENSG00000010610/ENSG00000101265/ENSG00000011600/ENSG00000070404/ENSG00000105810…
CC	GO:0031983	vesicle lumen	293	0.396873	1.80654	1.27488e-07	2.87851e-06	1.93448e-06	2500	tags=34%, list=22%, signal=27%	ENSG00000124491/ENSG00000103196/ENSG00000115414/ENSG00000090382/ENSG00000100234/ENSG00000129009/ENSG00000106366/ENSG00000105329/ENSG00000113140/ENSG00000137801/ENSG00000100448/ENSG00000119699/ENSG00000064666/ENSG00000103187/ENSG00000122862/ENSG00000117115/ENSG00000197766/ENSG00000146648/ENSG00000012779/ENSG00000130402/ENSG00000143369/ENSG00000134516/ENSG00000163563/ENSG00000175899/ENSG00000019991…
CC	GO:0031093	platelet alpha granule lumen	62	0.613007	2.24944	1.33025e-07	2.99448e-06	2.01241e-06	1561	tags=37%, list=14%, signal=32%	ENSG00000124491/ENSG00000115414/ENSG00000129009/ENSG00000106366/ENSG00000105329/ENSG00000113140/ENSG00000137801/ENSG00000119699/ENSG00000122862/ENSG00000197766/ENSG00000130402/ENSG00000175899/ENSG00000019991/ENSG00000110799/ENSG00000184500/ENSG00000100311/ENSG00000167244/ENSG00000197249/ENSG00000167711/ENSG00000150630/ENSG00000072110/ENSG00000142192/ENSG00000138722
MF	GO:0140375	immune receptor activity	124	0.509066	2.09146	1.34894e-07	3.0274e-06	2.03453e-06	2736	tags=54%, list=24%, signal=41%	ENSG00000203747/ENSG00000151892/ENSG00000110324/ENSG00000171051/ENSG00000168329/ENSG00000100368/ENSG00000171860/ENSG00000197405/ENSG00000187474/ENSG00000174600/ENSG00000239998/ENSG00000072694/ENSG00000237541/ENSG00000186818/ENSG00000150337/ENSG00000168685/ENSG00000010610/ENSG00000163823/ENSG00000100385/ENSG00000131042/ENSG00000134460/ENSG00000112964/ENSG00000027697/ENSG00000121807/ENSG00000115604…
BP	GO:0060021	roof of mouth development	72	0.586572	2.20284	1.37979e-07	3.08733e-06	2.07481e-06	1786	tags=39%, list=16%, signal=33%	ENSG00000164920/ENSG00000019549/ENSG00000116132/ENSG00000134853/ENSG00000178860/ENSG00000133216/ENSG00000157240/ENSG00000163513/ENSG00000176887/ENSG00000119699/ENSG00000122641/ENSG00000106511/ENSG00000122691/ENSG00000157933/ENSG00000173068/ENSG00000105880/ENSG00000124216/ENSG00000115221/ENSG00000198363/ENSG00000105855/ENSG00000184058/ENSG00000162496/ENSG00000178919/ENSG00000164107/ENSG00000166206…
BP	GO:0032964	collagen biosynthetic process	36	0.706814	2.33938	1.40655e-07	3.1378e-06	2.10872e-06	1565	tags=64%, list=14%, signal=55%	ENSG00000138080/ENSG00000130635/ENSG00000162733/ENSG00000105329/ENSG00000119699/ENSG00000108821/ENSG00000159216/ENSG00000122641/ENSG00000125378/ENSG00000162552/ENSG00000136244/ENSG00000157613/ENSG00000075426/ENSG00000106991/ENSG00000164171/ENSG00000142552/ENSG00000065308/ENSG00000106333/ENSG00000167711/ENSG00000181104/ENSG00000026025/ENSG00000166396/ENSG00000148400
BP	GO:0150076	neuroinflammatory response	68	0.59949	2.23033	1.43957e-07	3.20186e-06	2.15178e-06	1651	tags=44%, list=15%, signal=38%	ENSG00000176170/ENSG00000160255/ENSG00000168329/ENSG00000123384/ENSG00000173372/ENSG00000169896/ENSG00000197405/ENSG00000137462/ENSG00000100985/ENSG00000095970/ENSG00000081237/ENSG00000136244/ENSG00000169554/ENSG00000011600/ENSG00000150093/ENSG00000028137/ENSG00000204472/ENSG00000134780/ENSG00000125538/ENSG00000027697/ENSG00000077984/ENSG00000073756/ENSG00000121361/ENSG00000277632/ENSG00000030582…
BP	GO:1901652	response to peptide	439	0.368012	1.73482	1.45954e-07	3.23662e-06	2.17514e-06	2718	tags=36%, list=24%, signal=28%	ENSG00000168542/ENSG00000166147/ENSG00000168461/ENSG00000087245/ENSG00000143387/ENSG00000162733/ENSG00000132386/ENSG00000133216/ENSG00000162692/ENSG00000151617/ENSG00000108821/ENSG00000123384/ENSG00000122641/ENSG00000165168/ENSG00000135218/ENSG00000122877/ENSG00000107562/ENSG00000184304/ENSG00000137745/ENSG00000137462/ENSG00000100985/ENSG00000105221/ENSG00000152661/ENSG00000119508/ENSG00000095970…
BP	GO:0010595	positive regulation of endothelial cell migration	90	0.544437	2.14179	1.60637e-07	3.54113e-06	2.37978e-06	1848	tags=41%, list=16%, signal=35%	ENSG00000100292/ENSG00000105329/ENSG00000113140/ENSG00000137801/ENSG00000105976/ENSG00000171608/ENSG00000099250/ENSG00000184304/ENSG00000145632/ENSG00000111961/ENSG00000102359/ENSG00000105851/ENSG00000128052/ENSG00000154188/ENSG00000078401/ENSG00000100311/ENSG00000124181/ENSG00000132669/ENSG00000120156/ENSG00000100600/ENSG00000143878/ENSG00000135744/ENSG00000073756/ENSG00000134954/ENSG00000150630…
BP	GO:0044057	regulation of system process	447	0.360707	1.70004	1.60405e-07	3.54113e-06	2.37978e-06	1924	tags=28%, list=17%, signal=24%	ENSG00000173641/ENSG00000175084/ENSG00000087245/ENSG00000116741/ENSG00000176170/ENSG00000117152/ENSG00000130176/ENSG00000151617/ENSG00000152049/ENSG00000130203/ENSG00000128512/ENSG00000050628/ENSG00000122641/ENSG00000118785/ENSG00000150594/ENSG00000122877/ENSG00000117298/ENSG00000153071/ENSG00000198523/ENSG00000184304/ENSG00000152661/ENSG00000119508/ENSG00000006283/ENSG00000240583/ENSG00000131018…
BP	GO:0008360	regulation of cell shape	105	0.531071	2.1383	1.62199e-07	3.56504e-06	2.39585e-06	2935	tags=51%, list=26%, signal=39%	ENSG00000151491/ENSG00000115414/ENSG00000182578/ENSG00000162493/ENSG00000160255/ENSG00000082397/ENSG00000101336/ENSG00000136040/ENSG00000164741/ENSG00000172156/ENSG00000157404/ENSG00000114554/ENSG00000102879/ENSG00000140416/ENSG00000128052/ENSG00000000938/ENSG00000004399/ENSG00000163171/ENSG00000073712/ENSG00000145715/ENSG00000100345/ENSG00000273749/ENSG00000146535/ENSG00000131504/ENSG00000277632…
BP	GO:0002687	positive regulation of leukocyte migration	129	0.500691	2.06136	1.78884e-07	3.92019e-06	2.63453e-06	2123	tags=43%, list=19%, signal=36%	ENSG00000182578/ENSG00000106366/ENSG00000137801/ENSG00000168329/ENSG00000170962/ENSG00000171860/ENSG00000197405/ENSG00000174600/ENSG00000107562/ENSG00000157227/ENSG00000166086/ENSG00000123338/ENSG00000095970/ENSG00000133800/ENSG00000183049/ENSG00000137077/ENSG00000136244/ENSG00000174175/ENSG00000115232/ENSG00000102879/ENSG00000163823/ENSG00000204472/ENSG00000066336/ENSG00000164171/ENSG00000111199…
BP	GO:0031349	positive regulation of defense response	363	0.382282	1.77234	1.83911e-07	4.01853e-06	2.70061e-06	2141	tags=30%, list=19%, signal=25%	ENSG00000188257/ENSG00000138080/ENSG00000170323/ENSG00000158270/ENSG00000106366/ENSG00000105329/ENSG00000170458/ENSG00000255690/ENSG00000132965/ENSG00000050628/ENSG00000135218/ENSG00000175445/ENSG00000171522/ENSG00000101336/ENSG00000184304/ENSG00000239998/ENSG00000172243/ENSG00000137462/ENSG00000167851/ENSG00000095970/ENSG00000136869/ENSG00000163563/ENSG00000134443/ENSG00000144891/ENSG00000105974…
BP	GO:0048738	cardiac muscle tissue development	186	0.449117	1.94927	1.91656e-07	4.17552e-06	2.80611e-06	1827	tags=32%, list=16%, signal=27%	ENSG00000060718/ENSG00000134853/ENSG00000116741/ENSG00000178860/ENSG00000117152/ENSG00000105329/ENSG00000151617/ENSG00000128918/ENSG00000149596/ENSG00000113721/ENSG00000159216/ENSG00000054598/ENSG00000133392/ENSG00000198523/ENSG00000125378/ENSG00000152661/ENSG00000164442/ENSG00000006283/ENSG00000131018/ENSG00000170989/ENSG00000081189/ENSG00000185532/ENSG00000155760/ENSG00000166923/ENSG00000078114…
BP	GO:0006120	mitochondrial electron transport, NADH to ubiquinone	39	-0.669446	-2.35383	1.9392e-07	4.21253e-06	2.83099e-06	2011	tags=69%, list=18%, signal=57%	ENSG00000164258/ENSG00000004779/ENSG00000168653/ENSG00000158864/ENSG00000178127/ENSG00000099795/ENSG00000136521/ENSG00000189043/ENSG00000115286/ENSG00000165264/ENSG00000119013/ENSG00000184983/ENSG00000119421/ENSG00000145494/ENSG00000131495/ENSG00000110717/ENSG00000213619/ENSG00000183648/ENSG00000166136/ENSG00000065518/ENSG00000267855/ENSG00000139180/ENSG00000128609/ENSG00000109390/ENSG00000151366…
BP	GO:0042476	odontogenesis	101	0.528928	2.11789	1.96536e-07	4.25695e-06	2.86084e-06	2492	tags=47%, list=22%, signal=37%	ENSG00000164920/ENSG00000134853/ENSG00000106819/ENSG00000117318/ENSG00000106366/ENSG00000091136/ENSG00000119699/ENSG00000108821/ENSG00000164692/ENSG00000041982/ENSG00000122641/ENSG00000054598/ENSG00000125378/ENSG00000124813/ENSG00000240583/ENSG00000134363/ENSG00000158158/ENSG00000125845/ENSG00000064300/ENSG00000078401/ENSG00000115221/ENSG00000184058/ENSG00000134569/ENSG00000113196/ENSG00000130702…
BP	GO:0061564	axon development	401	0.36973	1.73049	1.97166e-07	4.25821e-06	2.86169e-06	2709	tags=38%, list=24%, signal=30%	ENSG00000115414/ENSG00000087245/ENSG00000140937/ENSG00000182578/ENSG00000129116/ENSG00000133216/ENSG00000145147/ENSG00000151617/ENSG00000130203/ENSG00000041982/ENSG00000172020/ENSG00000184347/ENSG00000118785/ENSG00000099250/ENSG00000122877/ENSG00000117298/ENSG00000136040/ENSG00000107562/ENSG00000136826/ENSG00000187688/ENSG00000153993/ENSG00000044524/ENSG00000154277/ENSG00000105429/ENSG00000137285…
BP	GO:0099024	plasma membrane invagination	44	0.670125	2.30778	2.04237e-07	4.39819e-06	2.95576e-06	1549	tags=52%, list=14%, signal=45%	ENSG00000168461/ENSG00000137801/ENSG00000160255/ENSG00000169896/ENSG00000135218/ENSG00000038945/ENSG00000167851/ENSG00000123338/ENSG00000095970/ENSG00000072694/ENSG00000150337/ENSG00000144366/ENSG00000204472/ENSG00000019169/ENSG00000164171/ENSG00000110934/ENSG00000100345/ENSG00000126581/ENSG00000150760/ENSG00000165029/ENSG00000158156/ENSG00000179348/ENSG00000197943
BP	GO:0007059	chromosome segregation	289	-0.361208	-1.76165	2.07463e-07	4.45478e-06	2.99379e-06	3402	tags=41%, list=30%, signal=29%	ENSG00000166851/ENSG00000136819/ENSG00000073584/ENSG00000154839/ENSG00000169679/ENSG00000131470/ENSG00000105127/ENSG00000126215/ENSG00000237649/ENSG00000144031/ENSG00000137807/ENSG00000131462/ENSG00000126216/ENSG00000153187/ENSG00000144635/ENSG00000184445/ENSG00000123473/ENSG00000205078/ENSG00000185721/ENSG00000009954/ENSG00000150783/ENSG00000149499/ENSG00000114166/ENSG00000124486/ENSG00000096063…
CC	GO:0060205	cytoplasmic vesicle lumen	292	0.393208	1.78905	2.11582e-07	4.53016e-06	3.04445e-06	2500	tags=34%, list=22%, signal=27%	ENSG00000124491/ENSG00000103196/ENSG00000115414/ENSG00000090382/ENSG00000100234/ENSG00000129009/ENSG00000106366/ENSG00000105329/ENSG00000113140/ENSG00000137801/ENSG00000100448/ENSG00000119699/ENSG00000064666/ENSG00000103187/ENSG00000122862/ENSG00000117115/ENSG00000197766/ENSG00000012779/ENSG00000130402/ENSG00000143369/ENSG00000134516/ENSG00000163563/ENSG00000175899/ENSG00000019991/ENSG00000134443…
BP	GO:0007409	axonogenesis	355	0.381154	1.76578	2.17401e-07	4.64143e-06	3.11922e-06	2678	tags=39%, list=24%, signal=31%	ENSG00000115414/ENSG00000140937/ENSG00000182578/ENSG00000129116/ENSG00000133216/ENSG00000145147/ENSG00000151617/ENSG00000130203/ENSG00000172020/ENSG00000184347/ENSG00000118785/ENSG00000099250/ENSG00000122877/ENSG00000117298/ENSG00000136040/ENSG00000107562/ENSG00000187688/ENSG00000153993/ENSG00000044524/ENSG00000154277/ENSG00000105429/ENSG00000137285/ENSG00000133083/ENSG00000185070/ENSG00000185532…
BP	GO:0048661	positive regulation of smooth muscle cell proliferation	77	0.571094	2.17304	2.20456e-07	4.6932e-06	3.15402e-06	2181	tags=55%, list=19%, signal=44%	ENSG00000087245/ENSG00000162733/ENSG00000100292/ENSG00000105329/ENSG00000137801/ENSG00000113721/ENSG00000170962/ENSG00000116688/ENSG00000125378/ENSG00000100985/ENSG00000152661/ENSG00000119508/ENSG00000136869/ENSG00000170989/ENSG00000136244/ENSG00000204472/ENSG00000164171/ENSG00000078401/ENSG00000157978/ENSG00000113070/ENSG00000100311/ENSG00000169403/ENSG00000064989/ENSG00000167711/ENSG00000073756…
BP	GO:0071675	regulation of mononuclear cell migration	102	0.533887	2.13103	2.33855e-07	4.96426e-06	3.33618e-06	2493	tags=50%, list=22%, signal=39%	ENSG00000182578/ENSG00000106366/ENSG00000145147/ENSG00000137801/ENSG00000168329/ENSG00000170962/ENSG00000171860/ENSG00000197405/ENSG00000158747/ENSG00000117115/ENSG00000174600/ENSG00000107562/ENSG00000158714/ENSG00000166086/ENSG00000143369/ENSG00000137077/ENSG00000166923/ENSG00000072786/ENSG00000115232/ENSG00000120129/ENSG00000102879/ENSG00000163823/ENSG00000204472/ENSG00000066336/ENSG00000111199…
BP	GO:0030178	negative regulation of Wnt signaling pathway	116	0.511006	2.09093	2.36783e-07	5.00055e-06	3.36057e-06	2045	tags=41%, list=18%, signal=34%	ENSG00000106483/ENSG00000019549/ENSG00000104332/ENSG00000157240/ENSG00000122870/ENSG00000130203/ENSG00000141753/ENSG00000177374/ENSG00000123384/ENSG00000165617/ENSG00000153071/ENSG00000120738/ENSG00000146242/ENSG00000105974/ENSG00000166923/ENSG00000106829/ENSG00000144642/ENSG00000151490/ENSG00000167779/ENSG00000131668/ENSG00000125845/ENSG00000016082/ENSG00000120332/ENSG00000112559/ENSG00000144560…
CC	GO:0034774	secretory granule lumen	289	0.39562	1.80114	2.37578e-07	5.00055e-06	3.36057e-06	2500	tags=34%, list=22%, signal=27%	ENSG00000124491/ENSG00000103196/ENSG00000115414/ENSG00000090382/ENSG00000100234/ENSG00000129009/ENSG00000106366/ENSG00000105329/ENSG00000113140/ENSG00000137801/ENSG00000100448/ENSG00000119699/ENSG00000064666/ENSG00000103187/ENSG00000122862/ENSG00000117115/ENSG00000197766/ENSG00000012779/ENSG00000130402/ENSG00000143369/ENSG00000134516/ENSG00000163563/ENSG00000175899/ENSG00000019991/ENSG00000134443…
CC	GO:0010008	endosome membrane	397	0.369702	1.72906	2.37138e-07	5.00055e-06	3.36057e-06	2393	tags=31%, list=21%, signal=26%	ENSG00000136235/ENSG00000168461/ENSG00000176170/ENSG00000169604/ENSG00000260314/ENSG00000170458/ENSG00000127954/ENSG00000117298/ENSG00000146648/ENSG00000025423/ENSG00000136869/ENSG00000197081/ENSG00000124225/ENSG00000237541/ENSG00000024422/ENSG00000105223/ENSG00000105974/ENSG00000128641/ENSG00000150337/ENSG00000196664/ENSG00000155760/ENSG00000070540/ENSG00000117758/ENSG00000166887/ENSG00000154589…
BP	GO:0022604	regulation of cell morphogenesis	184	0.449083	1.94054	2.41544e-07	5.06971e-06	3.40705e-06	2935	tags=44%, list=26%, signal=33%	ENSG00000151491/ENSG00000115414/ENSG00000182578/ENSG00000133216/ENSG00000162493/ENSG00000113140/ENSG00000160255/ENSG00000153707/ENSG00000082397/ENSG00000101336/ENSG00000136040/ENSG00000164741/ENSG00000172156/ENSG00000157404/ENSG00000189056/ENSG00000114554/ENSG00000067715/ENSG00000102879/ENSG00000140416/ENSG00000128052/ENSG00000000938/ENSG00000004399/ENSG00000110880/ENSG00000155974/ENSG00000163171…
BP	GO:0003007	heart morphogenesis	206	0.432061	1.89266	2.52606e-07	5.28698e-06	3.55306e-06	1806	tags=33%, list=16%, signal=28%	ENSG00000060718/ENSG00000019549/ENSG00000130635/ENSG00000157240/ENSG00000105329/ENSG00000145147/ENSG00000163513/ENSG00000176887/ENSG00000151617/ENSG00000128918/ENSG00000184347/ENSG00000134817/ENSG00000166341/ENSG00000099250/ENSG00000054598/ENSG00000125378/ENSG00000196218/ENSG00000164442/ENSG00000164741/ENSG00000105429/ENSG00000049540/ENSG00000170989/ENSG00000122691/ENSG00000185070/ENSG00000081189…
BP	GO:0071230	cellular response to amino acid stimulus	58	0.608361	2.19412	2.60989e-07	5.42246e-06	3.64411e-06	1490	tags=31%, list=13%, signal=27%	ENSG00000204262/ENSG00000168542/ENSG00000134853/ENSG00000084636/ENSG00000087245/ENSG00000108821/ENSG00000164692/ENSG00000170962/ENSG00000165168/ENSG00000146648/ENSG00000142156/ENSG00000187498/ENSG00000138134/ENSG00000148516/ENSG00000148053/ENSG00000103257/ENSG00000197565/ENSG00000025039
BP	GO:0007411	axon guidance	184	0.448787	1.93926	2.61262e-07	5.42246e-06	3.64411e-06	2678	tags=42%, list=24%, signal=33%	ENSG00000182578/ENSG00000129116/ENSG00000133216/ENSG00000145147/ENSG00000151617/ENSG00000172020/ENSG00000184347/ENSG00000099250/ENSG00000122877/ENSG00000117298/ENSG00000136040/ENSG00000107562/ENSG00000153993/ENSG00000044524/ENSG00000105429/ENSG00000137285/ENSG00000185070/ENSG00000189056/ENSG00000114554/ENSG00000138623/ENSG00000151490/ENSG00000018236/ENSG00000107731/ENSG00000105880/ENSG00000064300…
BP	GO:0097485	neuron projection guidance	184	0.448787	1.93926	2.61262e-07	5.42246e-06	3.64411e-06	2678	tags=42%, list=24%, signal=33%	ENSG00000182578/ENSG00000129116/ENSG00000133216/ENSG00000145147/ENSG00000151617/ENSG00000172020/ENSG00000184347/ENSG00000099250/ENSG00000122877/ENSG00000117298/ENSG00000136040/ENSG00000107562/ENSG00000153993/ENSG00000044524/ENSG00000105429/ENSG00000137285/ENSG00000185070/ENSG00000189056/ENSG00000114554/ENSG00000138623/ENSG00000151490/ENSG00000018236/ENSG00000107731/ENSG00000105880/ENSG00000064300…
BP	GO:0072006	nephron development	135	0.484148	2.00629	2.68368e-07	5.55448e-06	3.73283e-06	2076	tags=40%, list=18%, signal=33%	ENSG00000134853/ENSG00000107796/ENSG00000151617/ENSG00000137573/ENSG00000176788/ENSG00000113721/ENSG00000170962/ENSG00000162849/ENSG00000166341/ENSG00000054598/ENSG00000261371/ENSG00000125378/ENSG00000116962/ENSG00000184292/ENSG00000007062/ENSG00000120738/ENSG00000240583/ENSG00000162552/ENSG00000188064/ENSG00000081189/ENSG00000166923/ENSG00000153976/ENSG00000151490/ENSG00000125845/ENSG00000154188…
BP	GO:0030510	regulation of BMP signaling pathway	79	0.567391	2.17042	2.74491e-07	5.66547e-06	3.80742e-06	1638	tags=39%, list=14%, signal=34%	ENSG00000106483/ENSG00000166147/ENSG00000163430/ENSG00000104332/ENSG00000157240/ENSG00000176887/ENSG00000166033/ENSG00000137573/ENSG00000158747/ENSG00000125378/ENSG00000134363/ENSG00000101938/ENSG00000166923/ENSG00000180875/ENSG00000157933/ENSG00000070404/ENSG00000128052/ENSG00000179776/ENSG00000106991/ENSG00000251493/ENSG00000123610/ENSG00000150938/ENSG00000139567/ENSG00000097007/ENSG00000132170…
MF	GO:0048407	platelet-derived growth factor binding	11	0.905427	2.26304	2.77068e-07	5.70285e-06	3.83254e-06	829	tags=82%, list=7%, signal=76%	ENSG00000168542/ENSG00000130635/ENSG00000134853/ENSG00000108821/ENSG00000164692/ENSG00000113721/ENSG00000142156/ENSG00000187498/ENSG00000100311
CC	GO:0120114	Sm-like protein family complex	67	-0.560084	-2.19529	2.80804e-07	5.76384e-06	3.87353e-06	2363	tags=54%, list=21%, signal=43%	ENSG00000128739/ENSG00000100028/ENSG00000124380/ENSG00000124562/ENSG00000125835/ENSG00000077312/ENSG00000146963/ENSG00000174720/ENSG00000204392/ENSG00000074201/ENSG00000184281/ENSG00000046647/ENSG00000130520/ENSG00000152147/ENSG00000104897/ENSG00000137574/ENSG00000175467/ENSG00000170860/ENSG00000117360/ENSG00000140830/ENSG00000134597/ENSG00000125870/ENSG00000143977/ENSG00000185246/ENSG00000205571…
BP	GO:0046651	lymphocyte proliferation	262	0.406048	1.82785	2.87143e-07	5.87775e-06	3.95008e-06	2036	tags=30%, list=18%, signal=25%	ENSG00000136235/ENSG00000188257/ENSG00000155659/ENSG00000203747/ENSG00000133216/ENSG00000162692/ENSG00000163513/ENSG00000176887/ENSG00000122122/ENSG00000125378/ENSG00000169508/ENSG00000167851/ENSG00000134061/ENSG00000123338/ENSG00000081237/ENSG00000134516/ENSG00000072694/ENSG00000136869/ENSG00000163563/ENSG00000114013/ENSG00000162552/ENSG00000186818/ENSG00000136244/ENSG00000081189/ENSG00000168685…
BP	GO:0050878	regulation of body fluid levels	319	0.388515	1.77861	2.8932e-07	5.90609e-06	3.96912e-06	2338	tags=35%, list=21%, signal=29%	ENSG00000078098/ENSG00000124491/ENSG00000105664/ENSG00000138080/ENSG00000168542/ENSG00000134853/ENSG00000122861/ENSG00000133216/ENSG00000162493/ENSG00000106366/ENSG00000105825/ENSG00000178726/ENSG00000137801/ENSG00000130203/ENSG00000100448/ENSG00000167601/ENSG00000135218/ENSG00000134817/ENSG00000150594/ENSG00000198682/ENSG00000115956/ENSG00000011422/ENSG00000111252/ENSG00000136869/ENSG00000240583…
CC	GO:1990204	oxidoreductase complex	101	-0.500509	-2.13383	2.90525e-07	5.91449e-06	3.97477e-06	2391	tags=60%, list=21%, signal=48%	ENSG00000131828/ENSG00000137806/ENSG00000137857/ENSG00000169021/ENSG00000103018/ENSG00000169750/ENSG00000023228/ENSG00000167325/ENSG00000164405/ENSG00000010256/ENSG00000167792/ENSG00000051523/ENSG00000179091/ENSG00000134333/ENSG00000164258/ENSG00000004779/ENSG00000152256/ENSG00000140374/ENSG00000168653/ENSG00000166796/ENSG00000186010/ENSG00000168291/ENSG00000158864/ENSG00000105379/ENSG00000173660…
BP	GO:0032943	mononuclear cell proliferation	269	0.402001	1.8165	2.92104e-07	5.93043e-06	3.98548e-06	2036	tags=30%, list=18%, signal=25%	ENSG00000136235/ENSG00000188257/ENSG00000155659/ENSG00000203747/ENSG00000133216/ENSG00000162692/ENSG00000163513/ENSG00000176887/ENSG00000122122/ENSG00000125378/ENSG00000169508/ENSG00000167851/ENSG00000134061/ENSG00000123338/ENSG00000081237/ENSG00000134516/ENSG00000072694/ENSG00000136869/ENSG00000163563/ENSG00000114013/ENSG00000162552/ENSG00000186818/ENSG00000136244/ENSG00000081189/ENSG00000168685…
BP	GO:0006412	translation	497	-0.312993	-1.61092	3.03759e-07	6.15029e-06	4.13324e-06	3458	tags=41%, list=30%, signal=30%	ENSG00000143374/ENSG00000088247/ENSG00000080802/ENSG00000182768/ENSG00000169714/ENSG00000122026/ENSG00000125445/ENSG00000132326/ENSG00000108107/ENSG00000087263/ENSG00000138617/ENSG00000110063/ENSG00000145982/ENSG00000147604/ENSG00000120662/ENSG00000103671/ENSG00000198034/ENSG00000197958/ENSG00000089022/ENSG00000086598/ENSG00000131469/ENSG00000182180/ENSG00000106305/ENSG00000104131/ENSG00000153187…
BP	GO:0002703	regulation of leukocyte mediated immunity	207	0.430202	1.88377	3.43217e-07	6.93038e-06	4.65749e-06	2797	tags=42%, list=25%, signal=32%	ENSG00000165124/ENSG00000105329/ENSG00000160255/ENSG00000168329/ENSG00000122122/ENSG00000169896/ENSG00000172243/ENSG00000167851/ENSG00000123338/ENSG00000095970/ENSG00000081237/ENSG00000072694/ENSG00000136869/ENSG00000066294/ENSG00000186818/ENSG00000136244/ENSG00000150337/ENSG00000157404/ENSG00000168685/ENSG00000162711/ENSG00000011600/ENSG00000109111/ENSG00000010671/ENSG00000028137/ENSG00000178562…
BP	GO:0002695	negative regulation of leukocyte activation	160	0.466921	1.98137	3.75954e-07	7.57091e-06	5.08795e-06	2143	tags=35%, list=19%, signal=29%	ENSG00000115414/ENSG00000136235/ENSG00000188257/ENSG00000155659/ENSG00000162511/ENSG00000104332/ENSG00000176887/ENSG00000100448/ENSG00000167601/ENSG00000159216/ENSG00000122641/ENSG00000125378/ENSG00000167851/ENSG00000127951/ENSG00000123338/ENSG00000081237/ENSG00000072694/ENSG00000163563/ENSG00000066294/ENSG00000114013/ENSG00000186818/ENSG00000011600/ENSG00000010671/ENSG00000197646/ENSG00000105383…
BP	GO:0071229	cellular response to acid chemical	65	0.588034	2.16202	3.77178e-07	7.57507e-06	5.09075e-06	1490	tags=31%, list=13%, signal=27%	ENSG00000204262/ENSG00000168542/ENSG00000134853/ENSG00000084636/ENSG00000087245/ENSG00000108821/ENSG00000164692/ENSG00000170962/ENSG00000165168/ENSG00000146648/ENSG00000142156/ENSG00000127528/ENSG00000187498/ENSG00000138134/ENSG00000148516/ENSG00000148053/ENSG00000103257/ENSG00000166148/ENSG00000197565/ENSG00000025039
BP	GO:0002700	regulation of production of molecular mediator of immune response	159	0.459717	1.94752	4.03694e-07	8.08582e-06	5.43399e-06	2557	tags=41%, list=22%, signal=32%	ENSG00000162511/ENSG00000133216/ENSG00000105329/ENSG00000255690/ENSG00000119699/ENSG00000122122/ENSG00000167601/ENSG00000135218/ENSG00000159674/ENSG00000172243/ENSG00000119508/ENSG00000081237/ENSG00000072694/ENSG00000136869/ENSG00000114013/ENSG00000186818/ENSG00000122691/ENSG00000136244/ENSG00000196664/ENSG00000157404/ENSG00000138623/ENSG00000162711/ENSG00000109111/ENSG00000010671/ENSG00000028137…
BP	GO:0051493	regulation of cytoskeleton organization	390	0.370175	1.72724	4.25785e-07	8.50542e-06	5.71598e-06	1965	tags=29%, list=17%, signal=25%	ENSG00000151491/ENSG00000134853/ENSG00000104332/ENSG00000182578/ENSG00000117152/ENSG00000145147/ENSG00000163431/ENSG00000119699/ENSG00000197321/ENSG00000105976/ENSG00000123384/ENSG00000113721/ENSG00000103187/ENSG00000099250/ENSG00000171522/ENSG00000101336/ENSG00000107562/ENSG00000184304/ENSG00000184292/ENSG00000115956/ENSG00000166086/ENSG00000044524/ENSG00000123338/ENSG00000164741/ENSG00000088280…
BP	GO:0150116	regulation of cell-substrate junction organization	60	0.605476	2.19876	4.29184e-07	8.52972e-06	5.73231e-06	2492	tags=62%, list=22%, signal=48%	ENSG00000084636/ENSG00000104332/ENSG00000137801/ENSG00000099250/ENSG00000157227/ENSG00000044524/ENSG00000164741/ENSG00000162552/ENSG00000047648/ENSG00000166923/ENSG00000144711/ENSG00000128052/ENSG00000108861/ENSG00000149177/ENSG00000137076/ENSG00000064042/ENSG00000090020/ENSG00000110880/ENSG00000166974/ENSG00000120156/ENSG00000073712/ENSG00000139567/ENSG00000097007/ENSG00000197122/ENSG00000197747…
BP	GO:0045444	fat cell differentiation	189	0.443488	1.92252	4.29291e-07	8.52972e-06	5.73231e-06	1965	tags=34%, list=17%, signal=28%	ENSG00000019549/ENSG00000170323/ENSG00000134853/ENSG00000116741/ENSG00000104332/ENSG00000105329/ENSG00000109906/ENSG00000099953/ENSG00000175445/ENSG00000127954/ENSG00000122877/ENSG00000174600/ENSG00000136826/ENSG00000105221/ENSG00000012779/ENSG00000119508/ENSG00000204103/ENSG00000128016/ENSG00000136244/ENSG00000068903/ENSG00000197594/ENSG00000125845/ENSG00000140682/ENSG00000075426/ENSG00000152518…
MF	GO:0140097	catalytic activity, acting on DNA	185	-0.403957	-1.86595	4.55934e-07	9.03502e-06	6.07189e-06	3202	tags=42%, list=28%, signal=31%	ENSG00000126215/ENSG00000130826/ENSG00000101868/ENSG00000160957/ENSG00000166169/ENSG00000225830/ENSG00000051180/ENSG00000174371/ENSG00000173575/ENSG00000152942/ENSG00000113522/ENSG00000172732/ENSG00000051341/ENSG00000176208/ENSG00000166833/ENSG00000149273/ENSG00000174405/ENSG00000198924/ENSG00000171634/ENSG00000070501/ENSG00000013573/ENSG00000118655/ENSG00000100206/ENSG00000164362/ENSG00000140398…
BP	GO:0009145	purine nucleoside triphosphate biosynthetic process	70	-0.541796	-2.15312	4.60091e-07	9.09321e-06	6.111e-06	2011	tags=54%, list=18%, signal=45%	ENSG00000164258/ENSG00000004779/ENSG00000168653/ENSG00000166796/ENSG00000186010/ENSG00000143199/ENSG00000158864/ENSG00000143156/ENSG00000178127/ENSG00000099795/ENSG00000136521/ENSG00000115286/ENSG00000165264/ENSG00000103024/ENSG00000119013/ENSG00000184983/ENSG00000119421/ENSG00000147123/ENSG00000145494/ENSG00000204370/ENSG00000131495/ENSG00000110717/ENSG00000213619/ENSG00000073578/ENSG00000183648…
BP	GO:0071826	protein-RNA complex organization	159	-0.42099	-1.91137	4.67293e-07	9.2111e-06	6.19023e-06	3134	tags=44%, list=28%, signal=32%	ENSG00000179950/ENSG00000104131/ENSG00000075856/ENSG00000139546/ENSG00000114391/ENSG00000273841/ENSG00000184343/ENSG00000096063/ENSG00000175054/ENSG00000083896/ENSG00000111605/ENSG00000007392/ENSG00000165496/ENSG00000205609/ENSG00000100028/ENSG00000185088/ENSG00000143479/ENSG00000124562/ENSG00000125835/ENSG00000083635/ENSG00000134371/ENSG00000118246/ENSG00000104231/ENSG00000125977/ENSG00000130811…
MF	GO:0019199	transmembrane receptor protein kinase activity	72	0.573235	2.15276	4.6995e-07	9.23904e-06	6.209e-06	1227	tags=35%, list=11%, signal=31%	ENSG00000049323/ENSG00000134853/ENSG00000162733/ENSG00000115380/ENSG00000182578/ENSG00000133216/ENSG00000163513/ENSG00000167601/ENSG00000105976/ENSG00000113721/ENSG00000099250/ENSG00000169071/ENSG00000146648/ENSG00000044524/ENSG00000197081/ENSG00000142627/ENSG00000157404/ENSG00000196411/ENSG00000128052/ENSG00000106991/ENSG00000120156/ENSG00000150938/ENSG00000148053/ENSG00000139567/ENSG00000141736
BP	GO:0050890	cognition	251	0.408161	1.82836	4.74957e-07	9.31291e-06	6.25864e-06	2797	tags=41%, list=25%, signal=32%	ENSG00000132386/ENSG00000133216/ENSG00000130203/ENSG00000168329/ENSG00000114200/ENSG00000197405/ENSG00000161638/ENSG00000122877/ENSG00000138031/ENSG00000145632/ENSG00000146648/ENSG00000118971/ENSG00000137462/ENSG00000095970/ENSG00000146242/ENSG00000081189/ENSG00000172156/ENSG00000196549/ENSG00000157404/ENSG00000128268/ENSG00000132639/ENSG00000189056/ENSG00000197386/ENSG00000150093/ENSG00000079432…
BP	GO:0051963	regulation of synapse assembly	78	0.560305	2.13687	4.82862e-07	9.40204e-06	6.31854e-06	2494	tags=46%, list=22%, signal=36%	ENSG00000186340/ENSG00000133216/ENSG00000157240/ENSG00000139211/ENSG00000061337/ENSG00000153707/ENSG00000137462/ENSG00000102359/ENSG00000146242/ENSG00000185070/ENSG00000081189/ENSG00000132639/ENSG00000163629/ENSG00000076716/ENSG00000151208/ENSG00000126243/ENSG00000171603/ENSG00000188157/ENSG00000148053/ENSG00000158258/ENSG00000121871/ENSG00000198844/ENSG00000065320/ENSG00000142192/ENSG00000107984…
BP	GO:0001818	negative regulation of cytokine production	243	0.413163	1.84542	4.83288e-07	9.40204e-06	6.31854e-06	2145	tags=31%, list=19%, signal=26%	ENSG00000115414/ENSG00000136235/ENSG00000155659/ENSG00000162511/ENSG00000133216/ENSG00000105329/ENSG00000137801/ENSG00000119699/ENSG00000168329/ENSG00000167601/ENSG00000122641/ENSG00000062038/ENSG00000088827/ENSG00000122862/ENSG00000171522/ENSG00000174600/ENSG00000136826/ENSG00000123338/ENSG00000095970/ENSG00000081237/ENSG00000072694/ENSG00000136869/ENSG00000066294/ENSG00000019991/ENSG00000128016…
BP	GO:1903037	regulation of leukocyte cell-cell adhesion	318	0.38504	1.76284	4.81463e-07	9.40204e-06	6.31854e-06	2797	tags=40%, list=25%, signal=31%	ENSG00000136235/ENSG00000188257/ENSG00000155659/ENSG00000162511/ENSG00000162692/ENSG00000163513/ENSG00000100448/ENSG00000160255/ENSG00000122122/ENSG00000179388/ENSG00000159216/ENSG00000109906/ENSG00000107562/ENSG00000125378/ENSG00000136826/ENSG00000012779/ENSG00000167851/ENSG00000119508/ENSG00000127951/ENSG00000123338/ENSG00000081237/ENSG00000072694/ENSG00000114013/ENSG00000237541/ENSG00000186818…
BP	GO:0032760	positive regulation of tumor necrosis factor production	93	0.543268	2.14776	4.92197e-07	9.52562e-06	6.40159e-06	2074	tags=45%, list=18%, signal=37%	ENSG00000131016/ENSG00000203747/ENSG00000133216/ENSG00000105329/ENSG00000170458/ENSG00000137801/ENSG00000122122/ENSG00000165168/ENSG00000135218/ENSG00000159674/ENSG00000175445/ENSG00000239998/ENSG00000172243/ENSG00000137462/ENSG00000081237/ENSG00000136869/ENSG00000066294/ENSG00000122691/ENSG00000136244/ENSG00000154589/ENSG00000011600/ENSG00000010671/ENSG00000016082/ENSG00000174125/ENSG00000149177…
BP	GO:0009206	purine ribonucleoside triphosphate biosynthetic process	69	-0.542045	-2.14595	4.90946e-07	9.52562e-06	6.40159e-06	2011	tags=55%, list=18%, signal=46%	ENSG00000164258/ENSG00000004779/ENSG00000168653/ENSG00000166796/ENSG00000186010/ENSG00000143199/ENSG00000158864/ENSG00000143156/ENSG00000178127/ENSG00000099795/ENSG00000136521/ENSG00000115286/ENSG00000165264/ENSG00000103024/ENSG00000119013/ENSG00000184983/ENSG00000119421/ENSG00000147123/ENSG00000145494/ENSG00000204370/ENSG00000131495/ENSG00000110717/ENSG00000213619/ENSG00000073578/ENSG00000183648…
CC	GO:0031256	leading edge membrane	146	0.468625	1.95967	5.10614e-07	9.85644e-06	6.62392e-06	1915	tags=36%, list=17%, signal=31%	ENSG00000078098/ENSG00000151491/ENSG00000169604/ENSG00000162493/ENSG00000152894/ENSG00000082397/ENSG00000161638/ENSG00000146648/ENSG00000115956/ENSG00000105221/ENSG00000164741/ENSG00000176658/ENSG00000142627/ENSG00000150093/ENSG00000197635/ENSG00000140416/ENSG00000125753/ENSG00000197879/ENSG00000204472/ENSG00000077943/ENSG00000156011/ENSG00000111199/ENSG00000134780/ENSG00000149177/ENSG00000000938…
BP	GO:0009142	nucleoside triphosphate biosynthetic process	78	-0.521749	-2.1351	5.22454e-07	1.00589e-05	6.76e-06	2011	tags=51%, list=18%, signal=43%	ENSG00000164258/ENSG00000004779/ENSG00000168653/ENSG00000166796/ENSG00000186010/ENSG00000143199/ENSG00000158864/ENSG00000106992/ENSG00000143156/ENSG00000178127/ENSG00000099795/ENSG00000136521/ENSG00000115286/ENSG00000165264/ENSG00000103024/ENSG00000119013/ENSG00000184983/ENSG00000119421/ENSG00000147123/ENSG00000145494/ENSG00000204370/ENSG00000131495/ENSG00000110717/ENSG00000213619/ENSG00000073578…
BP	GO:0022612	gland morphogenesis	109	0.504175	2.03511	5.2666e-07	1.01138e-05	6.79686e-06	1707	tags=33%, list=15%, signal=28%	ENSG00000019549/ENSG00000087245/ENSG00000104332/ENSG00000182578/ENSG00000105329/ENSG00000163513/ENSG00000119699/ENSG00000137573/ENSG00000041982/ENSG00000099250/ENSG00000198959/ENSG00000125378/ENSG00000146648/ENSG00000140285/ENSG00000019991/ENSG00000162552/ENSG00000105974/ENSG00000136244/ENSG00000142627/ENSG00000114554/ENSG00000117676/ENSG00000163235/ENSG00000004399/ENSG00000130702/ENSG00000125686…
CC	GO:0005884	actin filament	91	0.535367	2.10778	5.29193e-07	1.01363e-05	6.812e-06	2265	tags=42%, list=20%, signal=34%	ENSG00000102024/ENSG00000129116/ENSG00000163431/ENSG00000154553/ENSG00000103187/ENSG00000135596/ENSG00000101336/ENSG00000113657/ENSG00000166086/ENSG00000047648/ENSG00000128641/ENSG00000115935/ENSG00000007237/ENSG00000102879/ENSG00000140416/ENSG00000196924/ENSG00000197879/ENSG00000204472/ENSG00000120156/ENSG00000126016/ENSG00000136167/ENSG00000159251/ENSG00000131504/ENSG00000128340/ENSG00000197122…
CC	GO:0042581	specific granule	134	0.481789	1.99337	5.32602e-07	1.01754e-05	6.8383e-06	2217	tags=38%, list=19%, signal=31%	ENSG00000125810/ENSG00000090382/ENSG00000122861/ENSG00000160255/ENSG00000064666/ENSG00000165168/ENSG00000169896/ENSG00000171860/ENSG00000135218/ENSG00000059804/ENSG00000143119/ENSG00000142583/ENSG00000011422/ENSG00000134516/ENSG00000035862/ENSG00000167613/ENSG00000072786/ENSG00000132639/ENSG00000173391/ENSG00000105383/ENSG00000028137/ENSG00000069424/ENSG00000102837/ENSG00000127481/ENSG00000149177…
BP	GO:0043588	skin development	227	0.415025	1.83599	5.48281e-07	1.04482e-05	7.02159e-06	2266	tags=34%, list=20%, signal=28%	ENSG00000105664/ENSG00000204262/ENSG00000087116/ENSG00000168542/ENSG00000130635/ENSG00000129116/ENSG00000118898/ENSG00000108821/ENSG00000164692/ENSG00000105976/ENSG00000122641/ENSG00000062038/ENSG00000135480/ENSG00000054598/ENSG00000136826/ENSG00000146648/ENSG00000168615/ENSG00000196218/ENSG00000204103/ENSG00000134363/ENSG00000140285/ENSG00000128016/ENSG00000136068/ENSG00000080573/ENSG00000142627…
BP	GO:0030038	contractile actin filament bundle assembly	93	0.541569	2.14104	5.54151e-07	1.05063e-05	7.06066e-06	1772	tags=43%, list=16%, signal=37%	ENSG00000104332/ENSG00000119699/ENSG00000105976/ENSG00000099250/ENSG00000171522/ENSG00000184292/ENSG00000164741/ENSG00000088280/ENSG00000049540/ENSG00000162552/ENSG00000074964/ENSG00000170989/ENSG00000047648/ENSG00000109079/ENSG00000169554/ENSG00000140416/ENSG00000158195/ENSG00000064042/ENSG00000090020/ENSG00000159840/ENSG00000082781/ENSG00000167711/ENSG00000073712/ENSG00000140030/ENSG00000097007…
BP	GO:0043149	stress fiber assembly	93	0.541569	2.14104	5.54151e-07	1.05063e-05	7.06066e-06	1772	tags=43%, list=16%, signal=37%	ENSG00000104332/ENSG00000119699/ENSG00000105976/ENSG00000099250/ENSG00000171522/ENSG00000184292/ENSG00000164741/ENSG00000088280/ENSG00000049540/ENSG00000162552/ENSG00000074964/ENSG00000170989/ENSG00000047648/ENSG00000109079/ENSG00000169554/ENSG00000140416/ENSG00000158195/ENSG00000064042/ENSG00000090020/ENSG00000159840/ENSG00000082781/ENSG00000167711/ENSG00000073712/ENSG00000140030/ENSG00000097007…
BP	GO:0051893	regulation of focal adhesion assembly	56	0.606334	2.1854	5.57381e-07	1.0514e-05	7.06585e-06	2492	tags=61%, list=22%, signal=48%	ENSG00000084636/ENSG00000104332/ENSG00000137801/ENSG00000099250/ENSG00000157227/ENSG00000044524/ENSG00000164741/ENSG00000162552/ENSG00000047648/ENSG00000166923/ENSG00000128052/ENSG00000108861/ENSG00000149177/ENSG00000137076/ENSG00000064042/ENSG00000090020/ENSG00000110880/ENSG00000120156/ENSG00000073712/ENSG00000139567/ENSG00000097007/ENSG00000197122/ENSG00000197747/ENSG00000100034/ENSG00000127603…
BP	GO:0090109	regulation of cell-substrate junction assembly	56	0.606334	2.1854	5.57381e-07	1.0514e-05	7.06585e-06	2492	tags=61%, list=22%, signal=48%	ENSG00000084636/ENSG00000104332/ENSG00000137801/ENSG00000099250/ENSG00000157227/ENSG00000044524/ENSG00000164741/ENSG00000162552/ENSG00000047648/ENSG00000166923/ENSG00000128052/ENSG00000108861/ENSG00000149177/ENSG00000137076/ENSG00000064042/ENSG00000090020/ENSG00000110880/ENSG00000120156/ENSG00000073712/ENSG00000139567/ENSG00000097007/ENSG00000197122/ENSG00000197747/ENSG00000100034/ENSG00000127603…
BP	GO:0010718	positive regulation of epithelial to mesenchymal transition	45	0.646357	2.23401	5.68659e-07	1.06997e-05	7.19062e-06	1191	tags=44%, list=10%, signal=40%	ENSG00000162493/ENSG00000105329/ENSG00000163513/ENSG00000119699/ENSG00000108821/ENSG00000054598/ENSG00000153071/ENSG00000125378/ENSG00000134013/ENSG00000122691/ENSG00000136244/ENSG00000125845/ENSG00000140682/ENSG00000124216/ENSG00000106991/ENSG00000125538/ENSG00000135744/ENSG00000073712/ENSG00000151651/ENSG00000168477
BP	GO:0046578	regulation of Ras protein signal transduction	145	0.470311	1.96606	5.75491e-07	1.0801e-05	7.25868e-06	2540	tags=43%, list=22%, signal=34%	ENSG00000151491/ENSG00000168542/ENSG00000133216/ENSG00000130203/ENSG00000105976/ENSG00000116688/ENSG00000099250/ENSG00000164741/ENSG00000138639/ENSG00000100055/ENSG00000109079/ENSG00000150093/ENSG00000144711/ENSG00000105137/ENSG00000105851/ENSG00000147145/ENSG00000132155/ENSG00000130052/ENSG00000186716/ENSG00000156011/ENSG00000008256/ENSG00000111348/ENSG00000166974/ENSG00000169855/ENSG00000197256…
BP	GO:0045667	regulation of osteoblast differentiation	100	0.521872	2.08829	6.15876e-07	1.15299e-05	7.74854e-06	2228	tags=43%, list=20%, signal=35%	ENSG00000019549/ENSG00000162733/ENSG00000104332/ENSG00000117318/ENSG00000176887/ENSG00000125378/ENSG00000184304/ENSG00000124813/ENSG00000019991/ENSG00000162552/ENSG00000188064/ENSG00000122691/ENSG00000136244/ENSG00000081189/ENSG00000166923/ENSG00000101265/ENSG00000157933/ENSG00000174306/ENSG00000105810/ENSG00000125845/ENSG00000120332/ENSG00000153162/ENSG00000123610/ENSG00000150938/ENSG00000073712…
BP	GO:0019221	cytokine-mediated signaling pathway	407	0.362114	1.69719	6.18689e-07	1.15535e-05	7.76442e-06	2736	tags=36%, list=24%, signal=29%	ENSG00000162511/ENSG00000176170/ENSG00000182578/ENSG00000145147/ENSG00000110324/ENSG00000100448/ENSG00000168329/ENSG00000167601/ENSG00000130508/ENSG00000100368/ENSG00000184347/ENSG00000122641/ENSG00000151726/ENSG00000054598/ENSG00000117115/ENSG00000174600/ENSG00000101336/ENSG00000107562/ENSG00000239998/ENSG00000130402/ENSG00000143369/ENSG00000111252/ENSG00000095970/ENSG00000081237/ENSG00000120738…
BP	GO:0001666	response to hypoxia	249	0.412886	1.85046	6.26501e-07	1.16701e-05	7.8428e-06	2584	tags=38%, list=23%, signal=30%	ENSG00000133110/ENSG00000124212/ENSG00000142798/ENSG00000087245/ENSG00000122861/ENSG00000162733/ENSG00000104332/ENSG00000100292/ENSG00000162692/ENSG00000105329/ENSG00000151617/ENSG00000137801/ENSG00000119699/ENSG00000165168/ENSG00000107562/ENSG00000157227/ENSG00000137462/ENSG00000196218/ENSG00000177000/ENSG00000164442/ENSG00000095970/ENSG00000134013/ENSG00000120738/ENSG00000240583/ENSG00000122691…
MF	GO:0008237	metallopeptidase activity	140	0.475834	1.979	6.35389e-07	1.18062e-05	7.93423e-06	828	tags=21%, list=7%, signal=19%	ENSG00000087116/ENSG00000087245/ENSG00000106624/ENSG00000148848/ENSG00000151388/ENSG00000071246/ENSG00000123342/ENSG00000099953/ENSG00000109625/ENSG00000117298/ENSG00000166825/ENSG00000163751/ENSG00000125966/ENSG00000137745/ENSG00000168615/ENSG00000128510/ENSG00000157227/ENSG00000100985/ENSG00000135074/ENSG00000136378/ENSG00000196549/ENSG00000135678/ENSG00000154736/ENSG00000122121/ENSG00000198598…
BP	GO:0002444	myeloid leukocyte mediated immunity	94	0.52982	2.09729	6.51582e-07	1.2077e-05	8.1162e-06	2074	tags=43%, list=18%, signal=35%	ENSG00000203747/ENSG00000100448/ENSG00000160255/ENSG00000168329/ENSG00000171608/ENSG00000169896/ENSG00000159674/ENSG00000167851/ENSG00000119508/ENSG00000072694/ENSG00000066294/ENSG00000134443/ENSG00000136244/ENSG00000150337/ENSG00000157404/ENSG00000011600/ENSG00000010671/ENSG00000105851/ENSG00000186716/ENSG00000124875/ENSG00000066336/ENSG00000086730/ENSG00000000938/ENSG00000169403/ENSG00000121807…
BP	GO:0014706	striated muscle tissue development	201	0.428137	1.87266	6.59052e-07	1.21851e-05	8.18887e-06	1827	tags=31%, list=16%, signal=26%	ENSG00000060718/ENSG00000134853/ENSG00000116741/ENSG00000178860/ENSG00000117152/ENSG00000105329/ENSG00000151617/ENSG00000113083/ENSG00000128918/ENSG00000149596/ENSG00000113721/ENSG00000159216/ENSG00000054598/ENSG00000133392/ENSG00000198523/ENSG00000125378/ENSG00000152661/ENSG00000164442/ENSG00000006283/ENSG00000131018/ENSG00000170989/ENSG00000122691/ENSG00000081189/ENSG00000185532/ENSG00000155760…
BP	GO:0006261	DNA-templated DNA replication	115	-0.472658	-2.03989	7.04773e-07	1.29982e-05	8.7353e-06	3162	tags=50%, list=28%, signal=36%	ENSG00000099821/ENSG00000101868/ENSG00000160957/ENSG00000051180/ENSG00000065268/ENSG00000113522/ENSG00000175054/ENSG00000167325/ENSG00000069275/ENSG00000172732/ENSG00000051341/ENSG00000176208/ENSG00000143971/ENSG00000070501/ENSG00000079134/ENSG00000013573/ENSG00000094804/ENSG00000139618/ENSG00000165392/ENSG00000198554/ENSG00000167513/ENSG00000166801/ENSG00000111875/ENSG00000049541/ENSG00000161692…
BP	GO:0036293	response to decreased oxygen levels	263	0.400809	1.80604	7.1334e-07	1.31237e-05	8.81964e-06	2607	tags=37%, list=23%, signal=29%	ENSG00000133110/ENSG00000124212/ENSG00000142798/ENSG00000087245/ENSG00000122861/ENSG00000162733/ENSG00000104332/ENSG00000100292/ENSG00000162692/ENSG00000105329/ENSG00000151617/ENSG00000137801/ENSG00000119699/ENSG00000165168/ENSG00000107562/ENSG00000157227/ENSG00000137462/ENSG00000196218/ENSG00000177000/ENSG00000164442/ENSG00000095970/ENSG00000134013/ENSG00000120738/ENSG00000240583/ENSG00000122691…
BP	GO:0022900	electron transport chain	133	-0.455105	-2.01742	7.35244e-07	1.34934e-05	9.06807e-06	2391	tags=47%, list=21%, signal=38%	ENSG00000010256/ENSG00000115840/ENSG00000106153/ENSG00000167792/ENSG00000051523/ENSG00000179091/ENSG00000131143/ENSG00000164258/ENSG00000004779/ENSG00000092621/ENSG00000140374/ENSG00000127184/ENSG00000168653/ENSG00000158864/ENSG00000105379/ENSG00000173660/ENSG00000014919/ENSG00000134057/ENSG00000178127/ENSG00000099795/ENSG00000135940/ENSG00000136521/ENSG00000176153/ENSG00000189043/ENSG00000115286…
BP	GO:0000070	mitotic sister chromatid segregation	141	-0.437476	-1.96184	7.88795e-07	1.44406e-05	9.70463e-06	3224	tags=45%, list=28%, signal=32%	ENSG00000105127/ENSG00000126215/ENSG00000237649/ENSG00000144031/ENSG00000137807/ENSG00000131462/ENSG00000153187/ENSG00000144635/ENSG00000184445/ENSG00000185721/ENSG00000009954/ENSG00000149499/ENSG00000114166/ENSG00000104728/ENSG00000088325/ENSG00000113810/ENSG00000130724/ENSG00000112742/ENSG00000152253/ENSG00000102384/ENSG00000167513/ENSG00000121101/ENSG00000101972/ENSG00000164109/ENSG00000089685…
BP	GO:0007517	muscle organ development	266	0.398481	1.80094	8.13154e-07	1.485e-05	9.97981e-06	1565	tags=25%, list=14%, signal=22%	ENSG00000060718/ENSG00000175084/ENSG00000168542/ENSG00000178860/ENSG00000117318/ENSG00000157240/ENSG00000105329/ENSG00000176887/ENSG00000151617/ENSG00000113083/ENSG00000197321/ENSG00000176788/ENSG00000149591/ENSG00000179388/ENSG00000163359/ENSG00000149596/ENSG00000122877/ENSG00000054598/ENSG00000125378/ENSG00000064309/ENSG00000196218/ENSG00000164442/ENSG00000106511/ENSG00000120738/ENSG00000049540…
BP	GO:0090090	negative regulation of canonical Wnt signaling pathway	94	0.527806	2.08931	8.38426e-07	1.51998e-05	1.02149e-05	2045	tags=41%, list=18%, signal=34%	ENSG00000106483/ENSG00000019549/ENSG00000104332/ENSG00000157240/ENSG00000122870/ENSG00000130203/ENSG00000141753/ENSG00000165617/ENSG00000153071/ENSG00000120738/ENSG00000146242/ENSG00000105974/ENSG00000166923/ENSG00000106829/ENSG00000144642/ENSG00000151490/ENSG00000167779/ENSG00000125845/ENSG00000016082/ENSG00000120332/ENSG00000134569/ENSG00000155011/ENSG00000183072/ENSG00000171444/ENSG00000113712…
BP	GO:1903034	regulation of response to wounding	139	0.473414	1.97047	8.35973e-07	1.51998e-05	1.02149e-05	2507	tags=45%, list=22%, signal=36%	ENSG00000078098/ENSG00000138080/ENSG00000134853/ENSG00000122861/ENSG00000162733/ENSG00000133216/ENSG00000106366/ENSG00000178726/ENSG00000137801/ENSG00000130203/ENSG00000135218/ENSG00000118785/ENSG00000150594/ENSG00000136826/ENSG00000172243/ENSG00000012779/ENSG00000011422/ENSG00000111252/ENSG00000162552/ENSG00000105974/ENSG00000184500/ENSG00000185532/ENSG00000150093/ENSG00000196924/ENSG00000163347…
BP	GO:0071407	cellular response to organic cyclic compound	458	0.347241	1.64043	8.37269e-07	1.51998e-05	1.02149e-05	2244	tags=28%, list=20%, signal=23%	ENSG00000019549/ENSG00000087245/ENSG00000158270/ENSG00000104332/ENSG00000132386/ENSG00000117152/ENSG00000117318/ENSG00000165457/ENSG00000108821/ENSG00000041982/ENSG00000122641/ENSG00000118785/ENSG00000169184/ENSG00000138031/ENSG00000198959/ENSG00000117115/ENSG00000153071/ENSG00000184304/ENSG00000038945/ENSG00000146648/ENSG00000196218/ENSG00000119508/ENSG00000124225/ENSG00000120738/ENSG00000240583…
BP	GO:0061900	glial cell activation	49	0.629667	2.22391	8.62607e-07	1.56002e-05	1.0484e-05	1580	tags=45%, list=14%, signal=39%	ENSG00000176170/ENSG00000160255/ENSG00000168329/ENSG00000123384/ENSG00000173372/ENSG00000169896/ENSG00000197405/ENSG00000137462/ENSG00000095970/ENSG00000081237/ENSG00000136244/ENSG00000169554/ENSG00000011600/ENSG00000204472/ENSG00000125538/ENSG00000027697/ENSG00000077984/ENSG00000121361/ENSG00000277632/ENSG00000030582/ENSG00000142192/ENSG00000174130
BP	GO:0061138	morphogenesis of a branching epithelium	163	0.455004	1.93742	8.69815e-07	1.56804e-05	1.05378e-05	1887	tags=34%, list=17%, signal=29%	ENSG00000019549/ENSG00000104332/ENSG00000145147/ENSG00000163513/ENSG00000151617/ENSG00000137573/ENSG00000041982/ENSG00000105976/ENSG00000166341/ENSG00000099250/ENSG00000198959/ENSG00000125378/ENSG00000184292/ENSG00000157227/ENSG00000140285/ENSG00000019991/ENSG00000167642/ENSG00000162552/ENSG00000142627/ENSG00000166923/ENSG00000153976/ENSG00000114554/ENSG00000128052/ENSG00000151208/ENSG00000125845…
BP	GO:0198738	cell-cell signaling by wnt	336	0.376213	1.73358	8.71248e-07	1.56804e-05	1.05378e-05	1976	tags=29%, list=17%, signal=25%	ENSG00000106483/ENSG00000019549/ENSG00000104332/ENSG00000157240/ENSG00000105329/ENSG00000151617/ENSG00000122870/ENSG00000130203/ENSG00000108821/ENSG00000141753/ENSG00000177374/ENSG00000137573/ENSG00000123384/ENSG00000062038/ENSG00000165617/ENSG00000109625/ENSG00000153071/ENSG00000116962/ENSG00000136826/ENSG00000146648/ENSG00000137462/ENSG00000135272/ENSG00000006712/ENSG00000120738/ENSG00000146242…
BP	GO:0097530	granulocyte migration	133	0.476955	1.97899	8.99632e-07	1.61522e-05	1.08549e-05	1625	tags=32%, list=14%, signal=28%	ENSG00000182578/ENSG00000145147/ENSG00000137801/ENSG00000160255/ENSG00000171608/ENSG00000171860/ENSG00000197405/ENSG00000261371/ENSG00000171522/ENSG00000174600/ENSG00000158714/ENSG00000166086/ENSG00000167851/ENSG00000123338/ENSG00000171951/ENSG00000183049/ENSG00000137077/ENSG00000172156/ENSG00000184588/ENSG00000105851/ENSG00000197635/ENSG00000124875/ENSG00000111199/ENSG00000078401/ENSG00000163220…
BP	GO:0070167	regulation of biomineral tissue development	81	0.552199	2.12639	9.05017e-07	1.62098e-05	1.08936e-05	898	tags=27%, list=8%, signal=25%	ENSG00000164920/ENSG00000105664/ENSG00000162733/ENSG00000106819/ENSG00000105329/ENSG00000122862/ENSG00000125378/ENSG00000012779/ENSG00000143369/ENSG00000162552/ENSG00000170989/ENSG00000122691/ENSG00000081189/ENSG00000166923/ENSG00000197594/ENSG00000163823/ENSG00000125845/ENSG00000186350/ENSG00000089041/ENSG00000111341/ENSG00000153162/ENSG00000169252
BP	GO:0043114	regulation of vascular permeability	43	0.652733	2.22159	9.35812e-07	1.67212e-05	1.12373e-05	1880	tags=53%, list=17%, signal=45%	ENSG00000131016/ENSG00000105329/ENSG00000145147/ENSG00000130203/ENSG00000169554/ENSG00000154188/ENSG00000186716/ENSG00000179776/ENSG00000111199/ENSG00000149177/ENSG00000153162/ENSG00000120156/ENSG00000073712/ENSG00000186642/ENSG00000168398/ENSG00000177464/ENSG00000197122/ENSG00000104067/ENSG00000148926/ENSG00000184113/ENSG00000196639/ENSG00000130300/ENSG00000178585
BP	GO:0030111	regulation of Wnt signaling pathway	233	0.410263	1.82033	9.90281e-07	1.76521e-05	1.18629e-05	1976	tags=31%, list=17%, signal=26%	ENSG00000106483/ENSG00000019549/ENSG00000104332/ENSG00000157240/ENSG00000105329/ENSG00000122870/ENSG00000130203/ENSG00000108821/ENSG00000141753/ENSG00000177374/ENSG00000137573/ENSG00000123384/ENSG00000062038/ENSG00000165617/ENSG00000153071/ENSG00000146648/ENSG00000137462/ENSG00000135272/ENSG00000120738/ENSG00000146242/ENSG00000105974/ENSG00000169554/ENSG00000155760/ENSG00000166923/ENSG00000106829…
BP	GO:1904705	regulation of vascular associated smooth muscle cell proliferation	56	0.598788	2.15821	1.00312e-06	1.78382e-05	1.1988e-05	2181	tags=52%, list=19%, signal=42%	ENSG00000087245/ENSG00000162733/ENSG00000130176/ENSG00000119699/ENSG00000116688/ENSG00000125378/ENSG00000100985/ENSG00000152661/ENSG00000119508/ENSG00000081189/ENSG00000185532/ENSG00000140416/ENSG00000181092/ENSG00000078401/ENSG00000157978/ENSG00000100311/ENSG00000064989/ENSG00000115461/ENSG00000132170/ENSG00000146535/ENSG00000197122/ENSG00000197442/ENSG00000196712/ENSG00000136634/ENSG00000135312…
BP	GO:0043534	blood vessel endothelial cell migration	110	0.49352	2.004	1.02354e-06	1.81581e-05	1.2203e-05	1565	tags=36%, list=14%, signal=32%	ENSG00000100292/ENSG00000105329/ENSG00000145147/ENSG00000125968/ENSG00000137801/ENSG00000071246/ENSG00000130203/ENSG00000179388/ENSG00000099250/ENSG00000184304/ENSG00000145632/ENSG00000136826/ENSG00000106511/ENSG00000102359/ENSG00000081189/ENSG00000142627/ENSG00000166923/ENSG00000150093/ENSG00000196411/ENSG00000128052/ENSG00000154188/ENSG00000179776/ENSG00000123358/ENSG00000100311/ENSG00000124181…
CC	GO:0022625	cytosolic large ribosomal subunit	53	-0.588069	-2.20787	1.03337e-06	1.8289e-05	1.22909e-05	3420	tags=66%, list=30%, signal=46%	ENSG00000125691/ENSG00000122026/ENSG00000108107/ENSG00000147604/ENSG00000197958/ENSG00000131469/ENSG00000136942/ENSG00000161016/ENSG00000265681/ENSG00000114391/ENSG00000144713/ENSG00000071082/ENSG00000188846/ENSG00000145912/ENSG00000105640/ENSG00000171490/ENSG00000165496/ENSG00000109475/ENSG00000197756/ENSG00000221983/ENSG00000137818/ENSG00000165502/ENSG00000145592/ENSG00000182899/ENSG00000156482…
BP	GO:0016055	Wnt signaling pathway	335	0.377475	1.73862	1.0372e-06	1.83132e-05	1.23072e-05	1976	tags=30%, list=17%, signal=25%	ENSG00000106483/ENSG00000019549/ENSG00000104332/ENSG00000157240/ENSG00000105329/ENSG00000151617/ENSG00000122870/ENSG00000130203/ENSG00000108821/ENSG00000141753/ENSG00000177374/ENSG00000137573/ENSG00000123384/ENSG00000062038/ENSG00000165617/ENSG00000109625/ENSG00000153071/ENSG00000116962/ENSG00000136826/ENSG00000146648/ENSG00000137462/ENSG00000135272/ENSG00000006712/ENSG00000120738/ENSG00000146242…
BP	GO:0009612	response to mechanical stimulus	176	0.43676	1.88515	1.04212e-06	1.83133e-05	1.23073e-05	2244	tags=38%, list=20%, signal=31%	ENSG00000060718/ENSG00000133110/ENSG00000087245/ENSG00000162733/ENSG00000137801/ENSG00000118898/ENSG00000108821/ENSG00000064666/ENSG00000041982/ENSG00000171522/ENSG00000107562/ENSG00000157227/ENSG00000164442/ENSG00000125740/ENSG00000136869/ENSG00000240583/ENSG00000196664/ENSG00000157404/ENSG00000197386/ENSG00000186081/ENSG00000132155/ENSG00000106991/ENSG00000111262/ENSG00000164171/ENSG00000111199…
BP	GO:0001763	morphogenesis of a branching structure	176	0.43669	1.88485	1.04212e-06	1.83133e-05	1.23073e-05	2242	tags=38%, list=20%, signal=31%	ENSG00000019549/ENSG00000104332/ENSG00000145147/ENSG00000163513/ENSG00000151617/ENSG00000137573/ENSG00000041982/ENSG00000105976/ENSG00000166341/ENSG00000099250/ENSG00000198959/ENSG00000125378/ENSG00000184292/ENSG00000157227/ENSG00000140285/ENSG00000019991/ENSG00000167642/ENSG00000162552/ENSG00000142627/ENSG00000166923/ENSG00000153976/ENSG00000114554/ENSG00000128052/ENSG00000151208/ENSG00000125845…
BP	GO:0010324	membrane invagination	50	0.621166	2.19177	1.04468e-06	1.83152e-05	1.23085e-05	1933	tags=52%, list=17%, signal=43%	ENSG00000168461/ENSG00000137801/ENSG00000160255/ENSG00000169896/ENSG00000135218/ENSG00000038945/ENSG00000167851/ENSG00000123338/ENSG00000095970/ENSG00000072694/ENSG00000150337/ENSG00000144366/ENSG00000204472/ENSG00000019169/ENSG00000164171/ENSG00000110934/ENSG00000100345/ENSG00000126581/ENSG00000150760/ENSG00000165029/ENSG00000158156/ENSG00000179348/ENSG00000197943/ENSG00000137942/ENSG00000064687…
BP	GO:0010712	regulation of collagen metabolic process	32	0.705701	2.2611	1.0574e-06	1.84946e-05	1.24291e-05	1565	tags=62%, list=14%, signal=54%	ENSG00000078098/ENSG00000166482/ENSG00000138080/ENSG00000162733/ENSG00000105329/ENSG00000119699/ENSG00000159216/ENSG00000122641/ENSG00000125378/ENSG00000162552/ENSG00000136244/ENSG00000150093/ENSG00000157613/ENSG00000106991/ENSG00000164171/ENSG00000167711/ENSG00000181104/ENSG00000026025/ENSG00000166396/ENSG00000148400
BP	GO:0001539	cilium or flagellum-dependent cell motility	61	-0.564049	-2.18031	1.06283e-06	1.85027e-05	1.24345e-05	2942	tags=51%, list=26%, signal=38%	ENSG00000197969/ENSG00000077327/ENSG00000187240/ENSG00000168556/ENSG00000166762/ENSG00000114547/ENSG00000149292/ENSG00000078668/ENSG00000100078/ENSG00000166796/ENSG00000122970/ENSG00000183914/ENSG00000174483/ENSG00000141013/ENSG00000187775/ENSG00000080298/ENSG00000007174/ENSG00000125863/ENSG00000118997/ENSG00000144451/ENSG00000163818/ENSG00000144747/ENSG00000096093/ENSG00000130988/ENSG00000115423…
BP	GO:0060285	cilium-dependent cell motility	61	-0.564049	-2.18031	1.06283e-06	1.85027e-05	1.24345e-05	2942	tags=51%, list=26%, signal=38%	ENSG00000197969/ENSG00000077327/ENSG00000187240/ENSG00000168556/ENSG00000166762/ENSG00000114547/ENSG00000149292/ENSG00000078668/ENSG00000100078/ENSG00000166796/ENSG00000122970/ENSG00000183914/ENSG00000174483/ENSG00000141013/ENSG00000187775/ENSG00000080298/ENSG00000007174/ENSG00000125863/ENSG00000118997/ENSG00000144451/ENSG00000163818/ENSG00000144747/ENSG00000096093/ENSG00000130988/ENSG00000115423…
CC	GO:0005929	cilium	379	-0.329353	-1.66095	1.07168e-06	1.86133e-05	1.25089e-05	2893	tags=33%, list=25%, signal=25%	ENSG00000111087/ENSG00000168778/ENSG00000103852/ENSG00000077327/ENSG00000163914/ENSG00000124486/ENSG00000112599/ENSG00000187240/ENSG00000105650/ENSG00000110274/ENSG00000186862/ENSG00000177807/ENSG00000079335/ENSG00000143537/ENSG00000136811/ENSG00000123607/ENSG00000166762/ENSG00000165637/ENSG00000135541/ENSG00000103494/ENSG00000088986/ENSG00000114547/ENSG00000176101/ENSG00000117155/ENSG00000155087…
BP	GO:0006029	proteoglycan metabolic process	69	0.568681	2.11976	1.11834e-06	1.92889e-05	1.29629e-05	2499	tags=48%, list=22%, signal=38%	ENSG00000060718/ENSG00000103489/ENSG00000151388/ENSG00000137573/ENSG00000171310/ENSG00000197093/ENSG00000182022/ENSG00000111817/ENSG00000136378/ENSG00000070614/ENSG00000153976/ENSG00000010671/ENSG00000033100/ENSG00000125845/ENSG00000111962/ENSG00000125430/ENSG00000138604/ENSG00000002587/ENSG00000170891/ENSG00000063660/ENSG00000012232/ENSG00000169826/ENSG00000158008/ENSG00000010404/ENSG00000123989…
BP	GO:0043087	regulation of GTPase activity	220	0.418128	1.84027	1.11422e-06	1.92889e-05	1.29629e-05	2470	tags=40%, list=22%, signal=32%	ENSG00000104332/ENSG00000105976/ENSG00000167202/ENSG00000198959/ENSG00000077585/ENSG00000136040/ENSG00000159842/ENSG00000105738/ENSG00000044524/ENSG00000088280/ENSG00000138639/ENSG00000135905/ENSG00000184060/ENSG00000137962/ENSG00000137077/ENSG00000105971/ENSG00000090104/ENSG00000142627/ENSG00000185532/ENSG00000172156/ENSG00000114554/ENSG00000160293/ENSG00000150093/ENSG00000105137/ENSG00000152689…
MF	GO:0030246	carbohydrate binding	191	0.424234	1.83965	1.11764e-06	1.92889e-05	1.29629e-05	2728	tags=42%, list=24%, signal=33%	ENSG00000038427/ENSG00000125810/ENSG00000158270/ENSG00000164574/ENSG00000260314/ENSG00000088827/ENSG00000059804/ENSG00000142583/ENSG00000172243/ENSG00000119938/ENSG00000129450/ENSG00000134013/ENSG00000197081/ENSG00000241399/ENSG00000115386/ENSG00000112893/ENSG00000174807/ENSG00000174175/ENSG00000110852/ENSG00000173391/ENSG00000197594/ENSG00000105383/ENSG00000018236/ENSG00000013288/ENSG00000168995…
BP	GO:0042113	B cell activation	227	0.409932	1.81346	1.14019e-06	1.96203e-05	1.31856e-05	2655	tags=34%, list=23%, signal=27%	ENSG00000162511/ENSG00000104332/ENSG00000133216/ENSG00000162692/ENSG00000105329/ENSG00000122122/ENSG00000171608/ENSG00000122641/ENSG00000158714/ENSG00000157227/ENSG00000169508/ENSG00000167851/ENSG00000134061/ENSG00000123338/ENSG00000081237/ENSG00000072694/ENSG00000136869/ENSG00000163563/ENSG00000114013/ENSG00000135905/ENSG00000136244/ENSG00000081189/ENSG00000157404/ENSG00000168685/ENSG00000115232…
BP	GO:0048732	gland development	391	0.362998	1.69434	1.14842e-06	1.97163e-05	1.32501e-05	2085	tags=29%, list=18%, signal=25%	ENSG00000019549/ENSG00000134853/ENSG00000087245/ENSG00000104332/ENSG00000132386/ENSG00000182578/ENSG00000105329/ENSG00000163513/ENSG00000151617/ENSG00000119699/ENSG00000128918/ENSG00000137573/ENSG00000041982/ENSG00000105976/ENSG00000099250/ENSG00000054598/ENSG00000198959/ENSG00000125378/ENSG00000146648/ENSG00000105221/ENSG00000115112/ENSG00000164442/ENSG00000197081/ENSG00000204103/ENSG00000140285…
BP	GO:0002702	positive regulation of production of molecular mediator of immune response	111	0.495948	2.01971	1.26978e-06	2.16998e-05	1.45831e-05	2557	tags=43%, list=22%, signal=34%	ENSG00000162511/ENSG00000133216/ENSG00000105329/ENSG00000122122/ENSG00000135218/ENSG00000159674/ENSG00000172243/ENSG00000119508/ENSG00000081237/ENSG00000136869/ENSG00000114013/ENSG00000136244/ENSG00000196664/ENSG00000157404/ENSG00000138623/ENSG00000162711/ENSG00000010671/ENSG00000178562/ENSG00000138207/ENSG00000125538/ENSG00000089041/ENSG00000115604/ENSG00000067369/ENSG00000103257/ENSG00000117586…
BP	GO:0022618	protein-RNA complex assembly	151	-0.424636	-1.92184	1.2696e-06	2.16998e-05	1.45831e-05	3134	tags=44%, list=28%, signal=32%	ENSG00000179950/ENSG00000104131/ENSG00000075856/ENSG00000139546/ENSG00000114391/ENSG00000273841/ENSG00000184343/ENSG00000096063/ENSG00000175054/ENSG00000083896/ENSG00000111605/ENSG00000007392/ENSG00000165496/ENSG00000205609/ENSG00000100028/ENSG00000185088/ENSG00000124562/ENSG00000125835/ENSG00000083635/ENSG00000134371/ENSG00000118246/ENSG00000125977/ENSG00000130811/ENSG00000273611/ENSG00000146963…
CC	GO:0101002	ficolin-1-rich granule	165	0.449707	1.92052	1.30043e-06	2.21727e-05	1.49009e-05	2531	tags=40%, list=22%, signal=32%	ENSG00000103196/ENSG00000125810/ENSG00000171051/ENSG00000160255/ENSG00000103187/ENSG00000059804/ENSG00000197766/ENSG00000100985/ENSG00000012779/ENSG00000167851/ENSG00000127951/ENSG00000123338/ENSG00000163563/ENSG00000035862/ENSG00000109971/ENSG00000198053/ENSG00000140678/ENSG00000146094/ENSG00000018280/ENSG00000131042/ENSG00000110934/ENSG00000135677/ENSG00000127481/ENSG00000241839/ENSG00000244734…
BP	GO:1900047	negative regulation of hemostasis	45	0.634442	2.19282	1.35487e-06	2.30482e-05	1.54893e-05	1192	tags=38%, list=10%, signal=34%	ENSG00000078098/ENSG00000105664/ENSG00000134853/ENSG00000122861/ENSG00000106366/ENSG00000178726/ENSG00000137801/ENSG00000130203/ENSG00000011422/ENSG00000111252/ENSG00000184500/ENSG00000185532/ENSG00000078401/ENSG00000100311/ENSG00000173918/ENSG00000167711/ENSG00000182718
CC	GO:0022626	cytosolic ribosome	100	-0.479452	-2.04266	1.3632e-06	2.31371e-05	1.55491e-05	4049	tags=62%, list=36%, signal=40%	ENSG00000137154/ENSG00000067248/ENSG00000170889/ENSG00000116251/ENSG00000142937/ENSG00000186468/ENSG00000167526/ENSG00000125691/ENSG00000103194/ENSG00000122026/ENSG00000108107/ENSG00000147604/ENSG00000198034/ENSG00000197958/ENSG00000131469/ENSG00000136942/ENSG00000118181/ENSG00000161016/ENSG00000265681/ENSG00000114391/ENSG00000144713/ENSG00000171863/ENSG00000071082/ENSG00000188846/ENSG00000145912…
BP	GO:0002367	cytokine production involved in immune response	109	0.493673	1.99272	1.38632e-06	2.33698e-05	1.57054e-05	2145	tags=39%, list=19%, signal=32%	ENSG00000162511/ENSG00000105329/ENSG00000255690/ENSG00000119699/ENSG00000122122/ENSG00000167601/ENSG00000135218/ENSG00000159674/ENSG00000172243/ENSG00000119508/ENSG00000136869/ENSG00000186818/ENSG00000122691/ENSG00000136244/ENSG00000196664/ENSG00000157404/ENSG00000138623/ENSG00000162711/ENSG00000010671/ENSG00000028137/ENSG00000154188/ENSG00000125538/ENSG00000089041/ENSG00000121807/ENSG00000115604…
BP	GO:0061041	regulation of wound healing	109	0.493667	1.9927	1.38632e-06	2.33698e-05	1.57054e-05	1192	tags=30%, list=10%, signal=27%	ENSG00000078098/ENSG00000138080/ENSG00000134853/ENSG00000122861/ENSG00000162733/ENSG00000133216/ENSG00000106366/ENSG00000178726/ENSG00000137801/ENSG00000130203/ENSG00000135218/ENSG00000150594/ENSG00000172243/ENSG00000012779/ENSG00000011422/ENSG00000111252/ENSG00000162552/ENSG00000105974/ENSG00000184500/ENSG00000185532/ENSG00000150093/ENSG00000163347/ENSG00000078401/ENSG00000113070/ENSG00000100311…
BP	GO:0030900	forebrain development	322	0.376467	1.72456	1.38338e-06	2.33698e-05	1.57054e-05	2708	tags=38%, list=24%, signal=29%	ENSG00000168542/ENSG00000182578/ENSG00000133216/ENSG00000145147/ENSG00000091136/ENSG00000128918/ENSG00000167601/ENSG00000122641/ENSG00000169896/ENSG00000099250/ENSG00000107562/ENSG00000125378/ENSG00000064309/ENSG00000137267/ENSG00000146648/ENSG00000164741/ENSG00000137285/ENSG00000240583/ENSG00000133083/ENSG00000162552/ENSG00000188064/ENSG00000070614/ENSG00000185532/ENSG00000147526/ENSG00000189056…
BP	GO:0022411	cellular component disassembly	375	0.368522	1.71434	1.40583e-06	2.36453e-05	1.58906e-05	2154	tags=29%, list=19%, signal=24%	ENSG00000078098/ENSG00000151491/ENSG00000019549/ENSG00000087245/ENSG00000143387/ENSG00000173369/ENSG00000162733/ENSG00000162493/ENSG00000105329/ENSG00000163431/ENSG00000100448/ENSG00000119699/ENSG00000168329/ENSG00000197321/ENSG00000123384/ENSG00000173372/ENSG00000169896/ENSG00000116688/ENSG00000123342/ENSG00000099953/ENSG00000135596/ENSG00000136040/ENSG00000137745/ENSG00000115956/ENSG00000157227…
MF	GO:0016651	oxidoreductase activity, acting on NAD(P)H	70	-0.527377	-2.09581	1.44785e-06	2.42426e-05	1.6292e-05	1867	tags=53%, list=16%, signal=44%	ENSG00000168653/ENSG00000158864/ENSG00000014919/ENSG00000178127/ENSG00000159348/ENSG00000099795/ENSG00000136521/ENSG00000189043/ENSG00000115286/ENSG00000131781/ENSG00000165264/ENSG00000196139/ENSG00000119013/ENSG00000169738/ENSG00000184983/ENSG00000119421/ENSG00000145494/ENSG00000131495/ENSG00000145439/ENSG00000110717/ENSG00000156709/ENSG00000157326/ENSG00000213619/ENSG00000007952/ENSG00000183648…
BP	GO:0050670	regulation of lymphocyte proliferation	200	0.42198	1.84152	1.44485e-06	2.42426e-05	1.6292e-05	2036	tags=33%, list=18%, signal=28%	ENSG00000136235/ENSG00000188257/ENSG00000155659/ENSG00000203747/ENSG00000133216/ENSG00000162692/ENSG00000163513/ENSG00000176887/ENSG00000122122/ENSG00000125378/ENSG00000169508/ENSG00000167851/ENSG00000123338/ENSG00000081237/ENSG00000072694/ENSG00000136869/ENSG00000163563/ENSG00000114013/ENSG00000186818/ENSG00000136244/ENSG00000081189/ENSG00000011600/ENSG00000010671/ENSG00000197646/ENSG00000102879…
BP	GO:0048662	negative regulation of smooth muscle cell proliferation	46	0.631694	2.19851	1.46041e-06	2.4398e-05	1.63964e-05	1942	tags=48%, list=17%, signal=40%	ENSG00000100292/ENSG00000130176/ENSG00000130203/ENSG00000119699/ENSG00000106809/ENSG00000116688/ENSG00000125378/ENSG00000081189/ENSG00000185532/ENSG00000140416/ENSG00000146674/ENSG00000125845/ENSG00000204472/ENSG00000181092/ENSG00000173334/ENSG00000115461/ENSG00000132170/ENSG00000146535/ENSG00000160013/ENSG00000136634/ENSG00000178585/ENSG00000124762
CC	GO:0097525	spliceosomal snRNP complex	53	-0.584445	-2.19426	1.48608e-06	2.47713e-05	1.66473e-05	2363	tags=55%, list=21%, signal=44%	ENSG00000128739/ENSG00000100028/ENSG00000124380/ENSG00000124562/ENSG00000125835/ENSG00000077312/ENSG00000146963/ENSG00000204392/ENSG00000184281/ENSG00000130520/ENSG00000104897/ENSG00000175467/ENSG00000170860/ENSG00000117360/ENSG00000140830/ENSG00000134597/ENSG00000125870/ENSG00000143977/ENSG00000185246/ENSG00000131876/ENSG00000139343/ENSG00000106355/ENSG00000164167/ENSG00000141759/ENSG00000171960…
BP	GO:0032944	regulation of mononuclear cell proliferation	204	0.42179	1.84494	1.49012e-06	2.47832e-05	1.66553e-05	2036	tags=33%, list=18%, signal=27%	ENSG00000136235/ENSG00000188257/ENSG00000155659/ENSG00000203747/ENSG00000133216/ENSG00000162692/ENSG00000163513/ENSG00000176887/ENSG00000122122/ENSG00000125378/ENSG00000169508/ENSG00000167851/ENSG00000123338/ENSG00000081237/ENSG00000072694/ENSG00000136869/ENSG00000163563/ENSG00000114013/ENSG00000186818/ENSG00000136244/ENSG00000081189/ENSG00000011600/ENSG00000010671/ENSG00000197646/ENSG00000102879…
CC	GO:0030864	cortical actin cytoskeleton	58	0.583811	2.10557	1.58556e-06	2.63117e-05	1.76825e-05	2921	tags=62%, list=26%, signal=46%	ENSG00000103187/ENSG00000122786/ENSG00000130402/ENSG00000164741/ENSG00000131899/ENSG00000002834/ENSG00000102879/ENSG00000111199/ENSG00000039068/ENSG00000100345/ENSG00000170776/ENSG00000171345/ENSG00000072110/ENSG00000186575/ENSG00000117394/ENSG00000173898/ENSG00000184113/ENSG00000131236/ENSG00000071127/ENSG00000156508/ENSG00000010704/ENSG00000115306/ENSG00000079337/ENSG00000120913/ENSG00000115648…
BP	GO:0002768	immune response-regulating cell surface receptor signaling pathway	261	0.395551	1.77704	1.5926e-06	2.63699e-05	1.77216e-05	2451	tags=33%, list=22%, signal=27%	ENSG00000162511/ENSG00000203747/ENSG00000170458/ENSG00000255690/ENSG00000171051/ENSG00000171608/ENSG00000171860/ENSG00000197405/ENSG00000187474/ENSG00000174600/ENSG00000101336/ENSG00000239998/ENSG00000172243/ENSG00000137462/ENSG00000167851/ENSG00000119508/ENSG00000123338/ENSG00000095970/ENSG00000081237/ENSG00000072694/ENSG00000136869/ENSG00000163563/ENSG00000186818/ENSG00000150337/ENSG00000081189…
BP	GO:0030574	collagen catabolic process	38	0.66858	2.23463	1.60107e-06	2.63722e-05	1.77232e-05	706	tags=37%, list=6%, signal=35%	ENSG00000078098/ENSG00000087116/ENSG00000087245/ENSG00000143387/ENSG00000123342/ENSG00000099953/ENSG00000125966/ENSG00000137745/ENSG00000157227/ENSG00000100985/ENSG00000150093/ENSG00000198598/ENSG00000189409/ENSG00000011028
BP	GO:1903707	negative regulation of hemopoiesis	95	0.519762	2.06508	1.60336e-06	2.63722e-05	1.77232e-05	1938	tags=39%, list=17%, signal=33%	ENSG00000019549/ENSG00000166147/ENSG00000104332/ENSG00000159216/ENSG00000122641/ENSG00000128606/ENSG00000077585/ENSG00000125378/ENSG00000127951/ENSG00000072694/ENSG00000136869/ENSG00000204103/ENSG00000186818/ENSG00000106565/ENSG00000070404/ENSG00000105810/ENSG00000181092/ENSG00000168918/ENSG00000123610/ENSG00000119714/ENSG00000173334/ENSG00000117586/ENSG00000141736/ENSG00000002933/ENSG00000277632…
BP	GO:0022408	negative regulation of cell-cell adhesion	160	0.454023	1.92664	1.6008e-06	2.63722e-05	1.77232e-05	2143	tags=36%, list=19%, signal=29%	ENSG00000136235/ENSG00000188257/ENSG00000155659/ENSG00000162511/ENSG00000105329/ENSG00000100448/ENSG00000159216/ENSG00000107562/ENSG00000125378/ENSG00000136826/ENSG00000167851/ENSG00000127951/ENSG00000111252/ENSG00000123338/ENSG00000072694/ENSG00000114013/ENSG00000167642/ENSG00000186818/ENSG00000137077/ENSG00000185532/ENSG00000197646/ENSG00000151208/ENSG00000125845/ENSG00000181092/ENSG00000066336…
BP	GO:0045216	cell-cell junction organization	169	0.44284	1.90051	1.65474e-06	2.71574e-05	1.82509e-05	2279	tags=41%, list=20%, signal=33%	ENSG00000019549/ENSG00000165124/ENSG00000140937/ENSG00000182578/ENSG00000133216/ENSG00000105329/ENSG00000119699/ENSG00000062038/ENSG00000134817/ENSG00000082397/ENSG00000261371/ENSG00000152661/ENSG00000166086/ENSG00000105974/ENSG00000142627/ENSG00000151490/ENSG00000140859/ENSG00000171476/ENSG00000196924/ENSG00000151208/ENSG00000163347/ENSG00000197879/ENSG00000179776/ENSG00000124216/ENSG00000111199…
BP	GO:0009201	ribonucleoside triphosphate biosynthetic process	73	-0.528583	-2.13444	1.67812e-06	2.74806e-05	1.8468e-05	2011	tags=53%, list=18%, signal=44%	ENSG00000164258/ENSG00000004779/ENSG00000168653/ENSG00000166796/ENSG00000186010/ENSG00000143199/ENSG00000158864/ENSG00000143156/ENSG00000178127/ENSG00000099795/ENSG00000136521/ENSG00000115286/ENSG00000165264/ENSG00000103024/ENSG00000119013/ENSG00000184983/ENSG00000119421/ENSG00000147123/ENSG00000145494/ENSG00000204370/ENSG00000131495/ENSG00000110717/ENSG00000213619/ENSG00000073578/ENSG00000183648…
BP	GO:0098813	nuclear chromosome segregation	217	-0.373549	-1.78239	1.71657e-06	2.80486e-05	1.88498e-05	3402	tags=42%, list=30%, signal=30%	ENSG00000166851/ENSG00000136819/ENSG00000073584/ENSG00000169679/ENSG00000131470/ENSG00000105127/ENSG00000126215/ENSG00000237649/ENSG00000144031/ENSG00000137807/ENSG00000131462/ENSG00000153187/ENSG00000144635/ENSG00000184445/ENSG00000205078/ENSG00000185721/ENSG00000009954/ENSG00000150783/ENSG00000149499/ENSG00000114166/ENSG00000104728/ENSG00000157456/ENSG00000088325/ENSG00000094804/ENSG00000205683…
BP	GO:1990874	vascular associated smooth muscle cell proliferation	58	0.582069	2.09929	1.73373e-06	2.82671e-05	1.89966e-05	2181	tags=50%, list=19%, signal=41%	ENSG00000087245/ENSG00000162733/ENSG00000130176/ENSG00000119699/ENSG00000116688/ENSG00000125378/ENSG00000100985/ENSG00000152661/ENSG00000119508/ENSG00000081189/ENSG00000185532/ENSG00000140416/ENSG00000181092/ENSG00000078401/ENSG00000157978/ENSG00000100311/ENSG00000064989/ENSG00000115461/ENSG00000132170/ENSG00000146535/ENSG00000197122/ENSG00000197442/ENSG00000196712/ENSG00000136634/ENSG00000135312…
BP	GO:0003176	aortic valve development	38	0.667313	2.23039	1.75651e-06	2.8576e-05	1.92042e-05	1172	tags=42%, list=10%, signal=38%	ENSG00000019549/ENSG00000138080/ENSG00000140937/ENSG00000105329/ENSG00000145147/ENSG00000163513/ENSG00000184347/ENSG00000125378/ENSG00000049540/ENSG00000122691/ENSG00000154736/ENSG00000028137/ENSG00000125845/ENSG00000124216/ENSG00000169855/ENSG00000183072
BP	GO:0030278	regulation of ossification	100	0.509927	2.04049	1.78096e-06	2.89105e-05	1.9429e-05	1965	tags=39%, list=17%, signal=33%	ENSG00000164920/ENSG00000105664/ENSG00000162733/ENSG00000104332/ENSG00000176887/ENSG00000109906/ENSG00000122862/ENSG00000122877/ENSG00000171522/ENSG00000125378/ENSG00000124813/ENSG00000012779/ENSG00000143369/ENSG00000162552/ENSG00000170989/ENSG00000122691/ENSG00000081189/ENSG00000166923/ENSG00000197594/ENSG00000163823/ENSG00000125845/ENSG00000186350/ENSG00000089041/ENSG00000111341/ENSG00000153162…
BP	GO:0071711	basement membrane organization	31	0.703683	2.23764	1.84889e-06	2.9883e-05	2.00826e-05	1508	tags=48%, list=13%, signal=42%	ENSG00000168542/ENSG00000087303/ENSG00000091136/ENSG00000130508/ENSG00000099953/ENSG00000116962/ENSG00000167642/ENSG00000185070/ENSG00000105974/ENSG00000105971/ENSG00000150093/ENSG00000187498/ENSG00000019144/ENSG00000172037/ENSG00000196569
BP	GO:0051345	positive regulation of hydrolase activity	393	0.356523	1.66452	1.8471e-06	2.9883e-05	2.00826e-05	2406	tags=34%, list=21%, signal=28%	ENSG00000134853/ENSG00000162511/ENSG00000143387/ENSG00000104332/ENSG00000151617/ENSG00000113721/ENSG00000167202/ENSG00000197405/ENSG00000198959/ENSG00000159842/ENSG00000146648/ENSG00000115956/ENSG00000172243/ENSG00000105738/ENSG00000167851/ENSG00000164741/ENSG00000081237/ENSG00000088280/ENSG00000138639/ENSG00000114013/ENSG00000135905/ENSG00000137962/ENSG00000047648/ENSG00000137077/ENSG00000144891…
BP	GO:0051051	negative regulation of transport	332	0.372477	1.71551	1.86762e-06	3.01205e-05	2.02422e-05	2730	tags=37%, list=24%, signal=29%	ENSG00000106483/ENSG00000116741/ENSG00000104332/ENSG00000117152/ENSG00000133216/ENSG00000152049/ENSG00000137801/ENSG00000130203/ENSG00000050628/ENSG00000064666/ENSG00000122641/ENSG00000135218/ENSG00000150594/ENSG00000198523/ENSG00000184304/ENSG00000137462/ENSG00000100985/ENSG00000105221/ENSG00000152661/ENSG00000167851/ENSG00000044524/ENSG00000123338/ENSG00000135272/ENSG00000072694/ENSG00000066294…
MF	GO:0004714	transmembrane receptor protein tyrosine kinase activity	56	0.590435	2.1281	1.89841e-06	3.05509e-05	2.05314e-05	1007	tags=36%, list=9%, signal=33%	ENSG00000134853/ENSG00000162733/ENSG00000115380/ENSG00000182578/ENSG00000133216/ENSG00000167601/ENSG00000105976/ENSG00000113721/ENSG00000099250/ENSG00000169071/ENSG00000146648/ENSG00000044524/ENSG00000197081/ENSG00000142627/ENSG00000157404/ENSG00000196411/ENSG00000128052/ENSG00000120156/ENSG00000150938/ENSG00000148053
BP	GO:0003179	heart valve morphogenesis	51	0.613267	2.16708	1.90833e-06	3.05784e-05	2.05499e-05	1827	tags=43%, list=16%, signal=36%	ENSG00000019549/ENSG00000138080/ENSG00000140937/ENSG00000105329/ENSG00000145147/ENSG00000163513/ENSG00000184347/ENSG00000166341/ENSG00000125378/ENSG00000049540/ENSG00000122691/ENSG00000081189/ENSG00000154736/ENSG00000125845/ENSG00000124216/ENSG00000169855/ENSG00000183072/ENSG00000148400/ENSG00000134250/ENSG00000089225/ENSG00000066056/ENSG00000163638
BP	GO:0002718	regulation of cytokine production involved in immune response	108	0.49008	1.97949	1.90484e-06	3.05784e-05	2.05499e-05	2557	tags=44%, list=22%, signal=35%	ENSG00000162511/ENSG00000105329/ENSG00000255690/ENSG00000119699/ENSG00000122122/ENSG00000167601/ENSG00000135218/ENSG00000159674/ENSG00000172243/ENSG00000119508/ENSG00000136869/ENSG00000186818/ENSG00000122691/ENSG00000136244/ENSG00000196664/ENSG00000157404/ENSG00000138623/ENSG00000162711/ENSG00000010671/ENSG00000028137/ENSG00000154188/ENSG00000125538/ENSG00000089041/ENSG00000121807/ENSG00000115604…
CC	GO:0000228	nuclear chromosome	154	-0.420003	-1.89844	1.93077e-06	3.08716e-05	2.07469e-05	3808	tags=49%, list=33%, signal=33%	ENSG00000100811/ENSG00000131747/ENSG00000198765/ENSG00000136518/ENSG00000147536/ENSG00000148229/ENSG00000071243/ENSG00000077800/ENSG00000166851/ENSG00000073584/ENSG00000075945/ENSG00000131470/ENSG00000075089/ENSG00000101868/ENSG00000115274/ENSG00000131462/ENSG00000141867/ENSG00000153187/ENSG00000051180/ENSG00000205078/ENSG00000009954/ENSG00000150783/ENSG00000136273/ENSG00000113522/ENSG00000123737…
BP	GO:0034660	ncRNA metabolic process	406	-0.324765	-1.63883	1.95315e-06	3.11626e-05	2.09425e-05	3033	tags=39%, list=27%, signal=30%	ENSG00000126749/ENSG00000136942/ENSG00000118181/ENSG00000122484/ENSG00000225830/ENSG00000139546/ENSG00000065268/ENSG00000037897/ENSG00000132467/ENSG00000171863/ENSG00000188846/ENSG00000135870/ENSG00000114166/ENSG00000158526/ENSG00000059588/ENSG00000145912/ENSG00000117395/ENSG00000122566/ENSG00000123737/ENSG00000134014/ENSG00000083520/ENSG00000272047/ENSG00000183665/ENSG00000171490/ENSG00000156697…
BP	GO:0002532	production of molecular mediator involved in inflammatory response	74	0.550967	2.07991	1.97424e-06	3.14317e-05	2.11233e-05	2736	tags=54%, list=24%, signal=41%	ENSG00000133216/ENSG00000106366/ENSG00000132965/ENSG00000135218/ENSG00000158714/ENSG00000172243/ENSG00000012779/ENSG00000095970/ENSG00000136869/ENSG00000186818/ENSG00000105223/ENSG00000136244/ENSG00000010671/ENSG00000198053/ENSG00000121281/ENSG00000107798/ENSG00000172936/ENSG00000077238/ENSG00000179094/ENSG00000030582/ENSG00000174130/ENSG00000112062/ENSG00000012232/ENSG00000100644/ENSG00000108405…
BP	GO:1902074	response to salt	311	0.371511	1.70181	2.05413e-06	3.2634e-05	2.19313e-05	2547	tags=32%, list=22%, signal=25%	ENSG00000170323/ENSG00000135318/ENSG00000106819/ENSG00000117152/ENSG00000151617/ENSG00000132965/ENSG00000137801/ENSG00000108821/ENSG00000135218/ENSG00000198959/ENSG00000153071/ENSG00000124813/ENSG00000168615/ENSG00000196218/ENSG00000177000/ENSG00000125740/ENSG00000120738/ENSG00000105974/ENSG00000081189/ENSG00000145936/ENSG00000060558/ENSG00000115884/ENSG00000067715/ENSG00000197594/ENSG00000121281…
BP	GO:0050767	regulation of neurogenesis	303	0.378468	1.73031	2.06572e-06	3.27483e-05	2.20081e-05	2797	tags=40%, list=25%, signal=31%	ENSG00000038427/ENSG00000115414/ENSG00000132386/ENSG00000133216/ENSG00000105329/ENSG00000145147/ENSG00000176887/ENSG00000168329/ENSG00000153707/ENSG00000118785/ENSG00000099250/ENSG00000122877/ENSG00000198959/ENSG00000136040/ENSG00000107562/ENSG00000064309/ENSG00000137462/ENSG00000187688/ENSG00000153993/ENSG00000095970/ENSG00000105429/ENSG00000112893/ENSG00000136244/ENSG00000172156/ENSG00000196549…
BP	GO:0022409	positive regulation of cell-cell adhesion	280	0.393952	1.78582	2.10772e-06	3.33431e-05	2.24079e-05	2797	tags=42%, list=25%, signal=33%	ENSG00000138080/ENSG00000162493/ENSG00000162692/ENSG00000163513/ENSG00000100448/ENSG00000160255/ENSG00000122122/ENSG00000179388/ENSG00000159216/ENSG00000162849/ENSG00000109906/ENSG00000012779/ENSG00000135074/ENSG00000164442/ENSG00000119508/ENSG00000011422/ENSG00000123338/ENSG00000081237/ENSG00000114013/ENSG00000237541/ENSG00000186818/ENSG00000137077/ENSG00000105974/ENSG00000136244/ENSG00000174175…
BP	GO:0034103	regulation of tissue remodeling	65	0.568054	2.08856	2.11534e-06	3.33928e-05	2.24413e-05	1952	tags=45%, list=17%, signal=37%	ENSG00000136235/ENSG00000162733/ENSG00000104332/ENSG00000182578/ENSG00000105329/ENSG00000159216/ENSG00000118785/ENSG00000077585/ENSG00000170989/ENSG00000136244/ENSG00000166923/ENSG00000186716/ENSG00000089041/ENSG00000225190/ENSG00000140995/ENSG00000168918/ENSG00000138814/ENSG00000151651/ENSG00000132170/ENSG00000197122/ENSG00000164107/ENSG00000113296/ENSG00000072274/ENSG00000196712/ENSG00000141655…
CC	GO:0001725	stress fiber	58	0.579824	2.0912	2.14864e-06	3.37753e-05	2.26983e-05	1717	tags=45%, list=15%, signal=38%	ENSG00000107796/ENSG00000129116/ENSG00000064666/ENSG00000154553/ENSG00000105738/ENSG00000050405/ENSG00000136068/ENSG00000078114/ENSG00000171992/ENSG00000140416/ENSG00000075618/ENSG00000064042/ENSG00000120156/ENSG00000159840/ENSG00000073712/ENSG00000101335/ENSG00000136167/ENSG00000065534/ENSG00000100345/ENSG00000183386/ENSG00000173210/ENSG00000089159/ENSG00000072110/ENSG00000196923/ENSG00000095637…
CC	GO:0097517	contractile actin filament bundle	58	0.579824	2.0912	2.14864e-06	3.37753e-05	2.26983e-05	1717	tags=45%, list=15%, signal=38%	ENSG00000107796/ENSG00000129116/ENSG00000064666/ENSG00000154553/ENSG00000105738/ENSG00000050405/ENSG00000136068/ENSG00000078114/ENSG00000171992/ENSG00000140416/ENSG00000075618/ENSG00000064042/ENSG00000120156/ENSG00000159840/ENSG00000073712/ENSG00000101335/ENSG00000136167/ENSG00000065534/ENSG00000100345/ENSG00000183386/ENSG00000173210/ENSG00000089159/ENSG00000072110/ENSG00000196923/ENSG00000095637…
BP	GO:0045670	regulation of osteoclast differentiation	56	0.588606	2.1215	2.1633e-06	3.39342e-05	2.28051e-05	1952	tags=52%, list=17%, signal=43%	ENSG00000166147/ENSG00000104332/ENSG00000128606/ENSG00000077585/ENSG00000095970/ENSG00000136869/ENSG00000204103/ENSG00000186818/ENSG00000101265/ENSG00000011600/ENSG00000070404/ENSG00000163823/ENSG00000170345/ENSG00000187098/ENSG00000111859/ENSG00000168918/ENSG00000123610/ENSG00000119714/ENSG00000155090/ENSG00000138814/ENSG00000277632/ENSG00000196712/ENSG00000204577/ENSG00000134250/ENSG00000184371…
BP	GO:0010721	negative regulation of cell development	228	0.410675	1.81616	2.22481e-06	3.48258e-05	2.34043e-05	2913	tags=41%, list=26%, signal=31%	ENSG00000019549/ENSG00000166147/ENSG00000104332/ENSG00000133216/ENSG00000176887/ENSG00000159216/ENSG00000122641/ENSG00000118785/ENSG00000099250/ENSG00000128606/ENSG00000077585/ENSG00000125378/ENSG00000153993/ENSG00000127951/ENSG00000095970/ENSG00000072694/ENSG00000136869/ENSG00000204103/ENSG00000186818/ENSG00000136244/ENSG00000172156/ENSG00000106565/ENSG00000068903/ENSG00000138623/ENSG00000157933…
CC	GO:0030532	small nuclear ribonucleoprotein complex	59	-0.555904	-2.1303	2.25287e-06	3.5191e-05	2.36498e-05	2363	tags=53%, list=21%, signal=42%	ENSG00000128739/ENSG00000100028/ENSG00000124380/ENSG00000124562/ENSG00000125835/ENSG00000077312/ENSG00000146963/ENSG00000174720/ENSG00000204392/ENSG00000184281/ENSG00000130520/ENSG00000104897/ENSG00000137574/ENSG00000175467/ENSG00000170860/ENSG00000117360/ENSG00000140830/ENSG00000134597/ENSG00000125870/ENSG00000143977/ENSG00000185246/ENSG00000131876/ENSG00000139343/ENSG00000106355/ENSG00000164167…
BP	GO:0060294	cilium movement involved in cell motility	59	-0.553918	-2.12268	2.41523e-06	3.75697e-05	2.52483e-05	2942	tags=49%, list=26%, signal=37%	ENSG00000197969/ENSG00000077327/ENSG00000187240/ENSG00000168556/ENSG00000166762/ENSG00000114547/ENSG00000149292/ENSG00000078668/ENSG00000100078/ENSG00000166796/ENSG00000122970/ENSG00000183914/ENSG00000174483/ENSG00000141013/ENSG00000187775/ENSG00000007174/ENSG00000125863/ENSG00000118997/ENSG00000144451/ENSG00000163818/ENSG00000144747/ENSG00000130988/ENSG00000115423/ENSG00000158486/ENSG00000138587…
BP	GO:0030500	regulation of bone mineralization	63	0.568631	2.0868	2.41119e-06	3.75697e-05	2.52483e-05	898	tags=32%, list=8%, signal=29%	ENSG00000164920/ENSG00000105664/ENSG00000162733/ENSG00000122862/ENSG00000125378/ENSG00000012779/ENSG00000143369/ENSG00000162552/ENSG00000170989/ENSG00000122691/ENSG00000081189/ENSG00000166923/ENSG00000197594/ENSG00000163823/ENSG00000125845/ENSG00000186350/ENSG00000089041/ENSG00000111341/ENSG00000153162/ENSG00000169252
CC	GO:0036126	sperm flagellum	72	-0.519977	-2.09099	2.46752e-06	3.83031e-05	2.57412e-05	1695	tags=31%, list=15%, signal=26%	ENSG00000106992/ENSG00000122970/ENSG00000183914/ENSG00000141013/ENSG00000187775/ENSG00000032742/ENSG00000159640/ENSG00000186792/ENSG00000112530/ENSG00000132122/ENSG00000144451/ENSG00000104951/ENSG00000064199/ENSG00000171595/ENSG00000203666/ENSG00000156313/ENSG00000163879/ENSG00000138587/ENSG00000124678/ENSG00000112981/ENSG00000114473/ENSG00000164825
BP	GO:0002275	myeloid cell activation involved in immune response	85	0.528406	2.05838	2.48979e-06	3.85685e-05	2.59196e-05	1573	tags=40%, list=14%, signal=35%	ENSG00000160255/ENSG00000168329/ENSG00000171608/ENSG00000169896/ENSG00000239998/ENSG00000167851/ENSG00000119508/ENSG00000095970/ENSG00000134516/ENSG00000066294/ENSG00000135636/ENSG00000134443/ENSG00000157404/ENSG00000011600/ENSG00000010671/ENSG00000105851/ENSG00000186716/ENSG00000066336/ENSG00000086730/ENSG00000000938/ENSG00000169403/ENSG00000121807/ENSG00000158869/ENSG00000168229/ENSG00000128340…
BP	GO:0045807	positive regulation of endocytosis	132	0.468501	1.93842	2.52712e-06	3.90655e-05	2.62535e-05	1721	tags=33%, list=15%, signal=29%	ENSG00000106483/ENSG00000168461/ENSG00000106366/ENSG00000170458/ENSG00000130203/ENSG00000167601/ENSG00000123384/ENSG00000135218/ENSG00000153071/ENSG00000172243/ENSG00000123338/ENSG00000095970/ENSG00000081237/ENSG00000134516/ENSG00000072694/ENSG00000183049/ENSG00000131018/ENSG00000137077/ENSG00000150337/ENSG00000166923/ENSG00000010671/ENSG00000198053/ENSG00000154188/ENSG00000186716/ENSG00000018280…
BP	GO:0032231	regulation of actin filament bundle assembly	87	0.531193	2.08734	2.53722e-06	3.90753e-05	2.62602e-05	1772	tags=41%, list=16%, signal=35%	ENSG00000104332/ENSG00000119699/ENSG00000105976/ENSG00000099250/ENSG00000171522/ENSG00000184292/ENSG00000115956/ENSG00000164741/ENSG00000088280/ENSG00000162552/ENSG00000074964/ENSG00000170989/ENSG00000047648/ENSG00000171992/ENSG00000140416/ENSG00000196924/ENSG00000158195/ENSG00000064042/ENSG00000090020/ENSG00000167711/ENSG00000073712/ENSG00000140030/ENSG00000097007/ENSG00000088756/ENSG00000197747…
BP	GO:0010811	positive regulation of cell-substrate adhesion	105	0.500433	2.01494	2.53824e-06	3.90753e-05	2.62602e-05	1965	tags=41%, list=17%, signal=34%	ENSG00000115414/ENSG00000163520/ENSG00000144810/ENSG00000138080/ENSG00000084636/ENSG00000104332/ENSG00000135218/ENSG00000099250/ENSG00000161638/ENSG00000153071/ENSG00000116962/ENSG00000164176/ENSG00000106823/ENSG00000162552/ENSG00000137077/ENSG00000107742/ENSG00000196924/ENSG00000128052/ENSG00000105810/ENSG00000102837/ENSG00000149177/ENSG00000100311/ENSG00000170961/ENSG00000111859/ENSG00000132669…
BP	GO:0090101	negative regulation of transmembrane receptor protein serine/threonine kinase signaling pathway	103	0.504274	2.01919	2.69379e-06	4.13844e-05	2.7812e-05	1565	tags=31%, list=14%, signal=27%	ENSG00000049323/ENSG00000138615/ENSG00000138080/ENSG00000166147/ENSG00000104332/ENSG00000106819/ENSG00000157240/ENSG00000166033/ENSG00000119699/ENSG00000123384/ENSG00000158747/ENSG00000171310/ENSG00000197859/ENSG00000124225/ENSG00000134363/ENSG00000105971/ENSG00000101938/ENSG00000166923/ENSG00000180875/ENSG00000157933/ENSG00000070404/ENSG00000125845/ENSG00000176194/ENSG00000123610/ENSG00000150938…
BP	GO:0048568	embryonic organ development	351	0.364066	1.68203	2.72824e-06	4.18274e-05	2.81097e-05	1902	tags=28%, list=17%, signal=24%	ENSG00000164920/ENSG00000060718/ENSG00000116132/ENSG00000166147/ENSG00000134853/ENSG00000115380/ENSG00000133216/ENSG00000117318/ENSG00000105329/ENSG00000163513/ENSG00000176887/ENSG00000151617/ENSG00000071246/ENSG00000119699/ENSG00000128918/ENSG00000134817/ENSG00000117298/ENSG00000054598/ENSG00000171310/ENSG00000125378/ENSG00000124813/ENSG00000146648/ENSG00000157227/ENSG00000164442/ENSG00000111252…
BP	GO:0110020	regulation of actomyosin structure organization	87	0.529965	2.08252	2.78954e-06	4.26794e-05	2.86823e-05	1772	tags=41%, list=16%, signal=35%	ENSG00000104332/ENSG00000119699/ENSG00000105976/ENSG00000099250/ENSG00000171522/ENSG00000184304/ENSG00000184292/ENSG00000164741/ENSG00000088280/ENSG00000162552/ENSG00000074964/ENSG00000170989/ENSG00000047648/ENSG00000140416/ENSG00000158195/ENSG00000078401/ENSG00000064042/ENSG00000090020/ENSG00000167711/ENSG00000073712/ENSG00000140030/ENSG00000097007/ENSG00000170776/ENSG00000088756/ENSG00000197747…
BP	GO:0060840	artery development	89	0.520467	2.05387	2.83633e-06	4.33063e-05	2.91036e-05	2548	tags=53%, list=22%, signal=41%	ENSG00000105664/ENSG00000168542/ENSG00000116132/ENSG00000163513/ENSG00000151617/ENSG00000130203/ENSG00000113083/ENSG00000123384/ENSG00000113721/ENSG00000134817/ENSG00000099250/ENSG00000122877/ENSG00000054598/ENSG00000125378/ENSG00000164442/ENSG00000169641/ENSG00000070614/ENSG00000129038/ENSG00000064300/ENSG00000106991/ENSG00000006125/ENSG00000078401/ENSG00000004399/ENSG00000169855/ENSG00000184058…
BP	GO:0001706	endoderm formation	48	0.615412	2.16514	2.92423e-06	4.45571e-05	2.99442e-05	1337	tags=46%, list=12%, signal=41%	ENSG00000060718/ENSG00000115414/ENSG00000204262/ENSG00000144810/ENSG00000130635/ENSG00000087245/ENSG00000091136/ENSG00000160255/ENSG00000122641/ENSG00000161638/ENSG00000157227/ENSG00000100985/ENSG00000006712/ENSG00000142156/ENSG00000115232/ENSG00000120129/ENSG00000138166/ENSG00000082781/ENSG00000053747/ENSG00000134871/ENSG00000138448/ENSG00000196878
BP	GO:1905314	semi-lunar valve development	42	0.647187	2.20309	2.96652e-06	4.51093e-05	3.03152e-05	1847	tags=48%, list=16%, signal=40%	ENSG00000019549/ENSG00000138080/ENSG00000140937/ENSG00000105329/ENSG00000145147/ENSG00000163513/ENSG00000184347/ENSG00000125378/ENSG00000049540/ENSG00000122691/ENSG00000154736/ENSG00000028137/ENSG00000125845/ENSG00000124216/ENSG00000169855/ENSG00000183072/ENSG00000148400/ENSG00000134250/ENSG00000066056/ENSG00000067182
CC	GO:0005765	lysosomal membrane	304	0.378496	1.73182	3.03071e-06	4.5898e-05	3.08453e-05	2439	tags=34%, list=21%, signal=27%	ENSG00000162511/ENSG00000171051/ENSG00000139278/ENSG00000123384/ENSG00000171860/ENSG00000117298/ENSG00000166825/ENSG00000077585/ENSG00000153071/ENSG00000071967/ENSG00000237541/ENSG00000105223/ENSG00000142156/ENSG00000149577/ENSG00000196664/ENSG00000166887/ENSG00000197594/ENSG00000109971/ENSG00000197635/ENSG00000123643/ENSG00000018280/ENSG00000136404/ENSG00000006125/ENSG00000081087/ENSG00000138760…
CC	GO:0098852	lytic vacuole membrane	304	0.378496	1.73182	3.03071e-06	4.5898e-05	3.08453e-05	2439	tags=34%, list=21%, signal=27%	ENSG00000162511/ENSG00000171051/ENSG00000139278/ENSG00000123384/ENSG00000171860/ENSG00000117298/ENSG00000166825/ENSG00000077585/ENSG00000153071/ENSG00000071967/ENSG00000237541/ENSG00000105223/ENSG00000142156/ENSG00000149577/ENSG00000196664/ENSG00000166887/ENSG00000197594/ENSG00000109971/ENSG00000197635/ENSG00000123643/ENSG00000018280/ENSG00000136404/ENSG00000006125/ENSG00000081087/ENSG00000138760…
CC	GO:0042641	actomyosin	64	0.570643	2.09976	3.04133e-06	4.59655e-05	3.08906e-05	1717	tags=44%, list=15%, signal=37%	ENSG00000107796/ENSG00000129116/ENSG00000064666/ENSG00000154553/ENSG00000198752/ENSG00000105738/ENSG00000050405/ENSG00000136068/ENSG00000078114/ENSG00000171992/ENSG00000140416/ENSG00000075618/ENSG00000064042/ENSG00000120156/ENSG00000159840/ENSG00000073712/ENSG00000101335/ENSG00000136167/ENSG00000065534/ENSG00000100345/ENSG00000183386/ENSG00000173210/ENSG00000089159/ENSG00000072110/ENSG00000196923…
CC	GO:0071011	precatalytic spliceosome	43	-0.615959	-2.20624	3.05753e-06	4.60439e-05	3.09433e-05	1502	tags=49%, list=13%, signal=43%	ENSG00000204392/ENSG00000125352/ENSG00000130520/ENSG00000104897/ENSG00000175467/ENSG00000170860/ENSG00000117360/ENSG00000134597/ENSG00000125870/ENSG00000143977/ENSG00000131876/ENSG00000139343/ENSG00000106355/ENSG00000164167/ENSG00000141759/ENSG00000111196/ENSG00000128534/ENSG00000130332/ENSG00000134186/ENSG00000167088/ENSG00000182004
BP	GO:0055094	response to lipoprotein particle	30	0.694553	2.19494	3.05888e-06	4.60439e-05	3.09433e-05	1580	tags=53%, list=14%, signal=46%	ENSG00000105329/ENSG00000130203/ENSG00000160255/ENSG00000135218/ENSG00000175445/ENSG00000095970/ENSG00000136869/ENSG00000198848/ENSG00000150093/ENSG00000158869/ENSG00000132170/ENSG00000141458/ENSG00000172936/ENSG00000165029/ENSG00000140945/ENSG00000174130
CC	GO:0045335	phagocytic vesicle	118	0.48098	1.97038	3.07401e-06	4.61784e-05	3.10337e-05	2821	tags=42%, list=25%, signal=32%	ENSG00000168461/ENSG00000165168/ENSG00000135218/ENSG00000137462/ENSG00000136068/ENSG00000196664/ENSG00000117758/ENSG00000118508/ENSG00000135631/ENSG00000102879/ENSG00000100365/ENSG00000197879/ENSG00000116701/ENSG00000018280/ENSG00000049245/ENSG00000174125/ENSG00000159840/ENSG00000082781/ENSG00000112210/ENSG00000156675/ENSG00000151651/ENSG00000122126/ENSG00000026025/ENSG00000128340/ENSG00000138448…
BP	GO:0006816	calcium ion transport	340	0.368297	1.69878	3.17989e-06	4.76727e-05	3.2038e-05	2398	tags=34%, list=21%, signal=28%	ENSG00000117152/ENSG00000151617/ENSG00000149596/ENSG00000113721/ENSG00000134817/ENSG00000150594/ENSG00000107562/ENSG00000198523/ENSG00000184304/ENSG00000239998/ENSG00000196218/ENSG00000187688/ENSG00000006283/ENSG00000081237/ENSG00000066294/ENSG00000137077/ENSG00000105974/ENSG00000010610/ENSG00000197386/ENSG00000105383/ENSG00000184588/ENSG00000105851/ENSG00000102879/ENSG00000196924/ENSG00000163823…
BP	GO:0043299	leukocyte degranulation	72	0.547682	2.05679	3.28318e-06	4.89478e-05	3.28949e-05	1540	tags=39%, list=14%, signal=34%	ENSG00000203747/ENSG00000160255/ENSG00000171608/ENSG00000169896/ENSG00000101336/ENSG00000167851/ENSG00000119508/ENSG00000123338/ENSG00000072694/ENSG00000066294/ENSG00000134443/ENSG00000157404/ENSG00000010671/ENSG00000105851/ENSG00000102879/ENSG00000186716/ENSG00000066336/ENSG00000086730/ENSG00000000938/ENSG00000169403/ENSG00000121807/ENSG00000168229/ENSG00000128340/ENSG00000277632/ENSG00000077238…
CC	GO:0030427	site of polarized growth	135	0.457625	1.89638	3.27763e-06	4.89478e-05	3.28949e-05	1962	tags=35%, list=17%, signal=29%	ENSG00000151491/ENSG00000129116/ENSG00000176788/ENSG00000172020/ENSG00000103187/ENSG00000113657/ENSG00000187688/ENSG00000163697/ENSG00000115232/ENSG00000132639/ENSG00000068903/ENSG00000151490/ENSG00000196924/ENSG00000064300/ENSG00000111199/ENSG00000075618/ENSG00000158828/ENSG00000198910/ENSG00000084112/ENSG00000176749/ENSG00000097007/ENSG00000073910/ENSG00000273749/ENSG00000254221/ENSG00000277586…
BP	GO:0002764	immune response-regulating signaling pathway	368	0.360836	1.67234	3.28464e-06	4.89478e-05	3.28949e-05	2451	tags=31%, list=22%, signal=25%	ENSG00000158270/ENSG00000162511/ENSG00000203747/ENSG00000170458/ENSG00000255690/ENSG00000171051/ENSG00000171608/ENSG00000171860/ENSG00000135218/ENSG00000197405/ENSG00000187474/ENSG00000174600/ENSG00000101336/ENSG00000184304/ENSG00000239998/ENSG00000172243/ENSG00000137462/ENSG00000167851/ENSG00000119508/ENSG00000123338/ENSG00000095970/ENSG00000081237/ENSG00000072694/ENSG00000136869/ENSG00000163563…
CC	GO:0032587	ruffle membrane	84	0.524115	2.03943	3.43721e-06	5.11191e-05	3.4354e-05	1915	tags=44%, list=17%, signal=37%	ENSG00000078098/ENSG00000151491/ENSG00000162493/ENSG00000161638/ENSG00000146648/ENSG00000115956/ENSG00000105221/ENSG00000164741/ENSG00000142627/ENSG00000150093/ENSG00000140416/ENSG00000197879/ENSG00000204472/ENSG00000156011/ENSG00000111199/ENSG00000149177/ENSG00000000938/ENSG00000137076/ENSG00000124181/ENSG00000110880/ENSG00000186111/ENSG00000142669/ENSG00000136167/ENSG00000141736/ENSG00000131504…
BP	GO:0002690	positive regulation of leukocyte chemotaxis	82	0.52376	2.01955	3.46005e-06	5.112e-05	3.43546e-05	1743	tags=37%, list=15%, signal=31%	ENSG00000182578/ENSG00000106366/ENSG00000137801/ENSG00000168329/ENSG00000171860/ENSG00000197405/ENSG00000174600/ENSG00000107562/ENSG00000123338/ENSG00000183049/ENSG00000137077/ENSG00000136244/ENSG00000163823/ENSG00000204472/ENSG00000066336/ENSG00000111199/ENSG00000198648/ENSG00000078401/ENSG00000111859/ENSG00000121807/ENSG00000100600/ENSG00000060237/ENSG00000150630/ENSG00000172724/ENSG00000128340…
CC	GO:0098802	plasma membrane signaling receptor complex	157	0.447387	1.89322	3.46471e-06	5.112e-05	3.43546e-05	2329	tags=36%, list=20%, signal=29%	ENSG00000151491/ENSG00000138080/ENSG00000163513/ENSG00000160255/ENSG00000100368/ENSG00000169896/ENSG00000161638/ENSG00000137462/ENSG00000198542/ENSG00000077420/ENSG00000136244/ENSG00000115232/ENSG00000010610/ENSG00000150093/ENSG00000196924/ENSG00000140678/ENSG00000125845/ENSG00000132329/ENSG00000100385/ENSG00000077943/ENSG00000174125/ENSG00000164171/ENSG00000134460/ENSG00000115221/ENSG00000105855…
BP	GO:0051146	striated muscle cell differentiation	222	0.412564	1.81766	3.46372e-06	5.112e-05	3.43546e-05	1682	tags=29%, list=15%, signal=25%	ENSG00000134853/ENSG00000148848/ENSG00000116741/ENSG00000117152/ENSG00000105329/ENSG00000163431/ENSG00000113721/ENSG00000143119/ENSG00000133392/ENSG00000125378/ENSG00000184304/ENSG00000064309/ENSG00000157227/ENSG00000196218/ENSG00000134516/ENSG00000131018/ENSG00000024422/ENSG00000105223/ENSG00000177731/ENSG00000105971/ENSG00000081189/ENSG00000185532/ENSG00000155760/ENSG00000166923/ENSG00000078114…
BP	GO:0050863	regulation of T cell activation	319	0.370467	1.69599	3.46225e-06	5.112e-05	3.43546e-05	2797	tags=39%, list=25%, signal=30%	ENSG00000136235/ENSG00000188257/ENSG00000155659/ENSG00000162511/ENSG00000162692/ENSG00000163513/ENSG00000100448/ENSG00000122122/ENSG00000179388/ENSG00000159216/ENSG00000109906/ENSG00000125378/ENSG00000167851/ENSG00000127951/ENSG00000123338/ENSG00000081237/ENSG00000072694/ENSG00000114013/ENSG00000237541/ENSG00000186818/ENSG00000137077/ENSG00000105974/ENSG00000136244/ENSG00000168685/ENSG00000010610…
BP	GO:0008064	regulation of actin polymerization or depolymerization	110	0.477981	1.9409	3.48613e-06	5.13342e-05	3.44986e-05	2218	tags=34%, list=19%, signal=27%	ENSG00000151491/ENSG00000145147/ENSG00000163431/ENSG00000197321/ENSG00000103187/ENSG00000101336/ENSG00000107562/ENSG00000115956/ENSG00000123338/ENSG00000049540/ENSG00000050405/ENSG00000177731/ENSG00000137077/ENSG00000172156/ENSG00000102879/ENSG00000180353/ENSG00000125753/ENSG00000134775/ENSG00000186994/ENSG00000084112/ENSG00000163171/ENSG00000197256/ENSG00000145715/ENSG00000273749/ENSG00000106780…
MF	GO:0030695	GTPase regulator activity	332	0.368672	1.69799	3.61024e-06	5.29526e-05	3.55862e-05	2296	tags=33%, list=20%, signal=27%	ENSG00000116741/ENSG00000117152/ENSG00000145147/ENSG00000128512/ENSG00000167202/ENSG00000099250/ENSG00000159842/ENSG00000129675/ENSG00000105738/ENSG00000146966/ENSG00000123338/ENSG00000164741/ENSG00000134516/ENSG00000088280/ENSG00000100599/ENSG00000138639/ENSG00000100055/ENSG00000135905/ENSG00000074964/ENSG00000184060/ENSG00000137962/ENSG00000047648/ENSG00000090104/ENSG00000160293/ENSG00000131899…
MF	GO:0060589	nucleoside-triphosphatase regulator activity	332	0.368672	1.69799	3.61024e-06	5.29526e-05	3.55862e-05	2296	tags=33%, list=20%, signal=27%	ENSG00000116741/ENSG00000117152/ENSG00000145147/ENSG00000128512/ENSG00000167202/ENSG00000099250/ENSG00000159842/ENSG00000129675/ENSG00000105738/ENSG00000146966/ENSG00000123338/ENSG00000164741/ENSG00000134516/ENSG00000088280/ENSG00000100599/ENSG00000138639/ENSG00000100055/ENSG00000135905/ENSG00000074964/ENSG00000184060/ENSG00000137962/ENSG00000047648/ENSG00000090104/ENSG00000160293/ENSG00000131899…
BP	GO:0042475	odontogenesis of dentin-containing tooth	72	0.546906	2.05388	3.69726e-06	5.41224e-05	3.63724e-05	3188	tags=53%, list=28%, signal=38%	ENSG00000134853/ENSG00000106366/ENSG00000041982/ENSG00000054598/ENSG00000125378/ENSG00000124813/ENSG00000134363/ENSG00000158158/ENSG00000125845/ENSG00000064300/ENSG00000115221/ENSG00000184058/ENSG00000134569/ENSG00000113196/ENSG00000130702/ENSG00000164107/ENSG00000119535/ENSG00000186575/ENSG00000184371/ENSG00000148926/ENSG00000164889/ENSG00000116478/ENSG00000168036/ENSG00000127152/ENSG00000106571…
BP	GO:0002253	activation of immune response	404	0.35123	1.64741	3.83316e-06	5.60017e-05	3.76354e-05	2451	tags=29%, list=22%, signal=24%	ENSG00000155659/ENSG00000165124/ENSG00000158270/ENSG00000162511/ENSG00000173369/ENSG00000170458/ENSG00000255690/ENSG00000171051/ENSG00000171608/ENSG00000173372/ENSG00000171860/ENSG00000135218/ENSG00000197405/ENSG00000187474/ENSG00000174600/ENSG00000101336/ENSG00000197766/ENSG00000184304/ENSG00000239998/ENSG00000172243/ENSG00000137462/ENSG00000167851/ENSG00000119508/ENSG00000000971/ENSG00000123338…
BP	GO:0010763	positive regulation of fibroblast migration	13	0.844406	2.20131	3.99798e-06	5.82955e-05	3.91769e-05	582	tags=54%, list=5%, signal=51%	ENSG00000131016/ENSG00000107796/ENSG00000162733/ENSG00000105329/ENSG00000137801/ENSG00000240583/ENSG00000150093
BP	GO:0015980	energy derivation by oxidation of organic compounds	234	-0.362057	-1.73522	4.0625e-06	5.91205e-05	3.97313e-05	2592	tags=50%, list=23%, signal=39%	ENSG00000017427/ENSG00000164776/ENSG00000136003/ENSG00000141510/ENSG00000113520/ENSG00000130414/ENSG00000143252/ENSG00000163541/ENSG00000115159/ENSG00000090266/ENSG00000132326/ENSG00000135447/ENSG00000115520/ENSG00000172340/ENSG00000066855/ENSG00000126267/ENSG00000152556/ENSG00000088682/ENSG00000131828/ENSG00000137806/ENSG00000146701/ENSG00000087250/ENSG00000169021/ENSG00000152266/ENSG00000165283…
CC	GO:0098687	chromosomal region	269	-0.351212	-1.70306	4.18416e-06	6.07723e-05	4.08414e-05	3402	tags=43%, list=30%, signal=31%	ENSG00000166851/ENSG00000136819/ENSG00000143801/ENSG00000073584/ENSG00000154839/ENSG00000169679/ENSG00000132604/ENSG00000126215/ENSG00000160957/ENSG00000106462/ENSG00000175216/ENSG00000131652/ENSG00000108468/ENSG00000147421/ENSG00000153187/ENSG00000102977/ENSG00000144635/ENSG00000184445/ENSG00000051180/ENSG00000009954/ENSG00000152942/ENSG00000114166/ENSG00000113522/ENSG00000145912/ENSG00000122566…
BP	GO:0050804	modulation of chemical synaptic transmission	379	0.355757	1.65492	4.28583e-06	6.21278e-05	4.17524e-05	2964	tags=39%, list=26%, signal=30%	ENSG00000131016/ENSG00000140937/ENSG00000117152/ENSG00000133216/ENSG00000172137/ENSG00000130203/ENSG00000168329/ENSG00000114200/ENSG00000061337/ENSG00000153707/ENSG00000122862/ENSG00000150594/ENSG00000122877/ENSG00000169071/ENSG00000159842/ENSG00000145632/ENSG00000117016/ENSG00000137285/ENSG00000135636/ENSG00000131018/ENSG00000101938/ENSG00000081189/ENSG00000196549/ENSG00000157404/ENSG00000132639…
BP	GO:0002460	adaptive immune response based on somatic recombination of immune receptors built from immunoglobulin superfamily domains	253	0.390478	1.74946	4.37954e-06	6.33629e-05	4.25824e-05	2797	tags=41%, list=25%, signal=31%	ENSG00000165124/ENSG00000173369/ENSG00000203747/ENSG00000133216/ENSG00000105329/ENSG00000122122/ENSG00000173372/ENSG00000100368/ENSG00000172243/ENSG00000123338/ENSG00000095970/ENSG00000081237/ENSG00000072694/ENSG00000136869/ENSG00000186818/ENSG00000136244/ENSG00000150337/ENSG00000081189/ENSG00000168685/ENSG00000010610/ENSG00000162711/ENSG00000109111/ENSG00000010671/ENSG00000028137/ENSG00000112182…
BP	GO:0035150	regulation of tube size	132	0.462836	1.91498	4.42028e-06	6.3582e-05	4.27297e-05	2733	tags=44%, list=24%, signal=34%	ENSG00000105664/ENSG00000087245/ENSG00000116741/ENSG00000107796/ENSG00000151617/ENSG00000130203/ENSG00000128512/ENSG00000150594/ENSG00000117298/ENSG00000054598/ENSG00000144891/ENSG00000105974/ENSG00000174233/ENSG00000059377/ENSG00000127528/ENSG00000185532/ENSG00000145936/ENSG00000078401/ENSG00000244734/ENSG00000148680/ENSG00000169252/ENSG00000135744/ENSG00000113749/ENSG00000167711/ENSG00000073756…
BP	GO:0035296	regulation of tube diameter	132	0.462836	1.91498	4.42028e-06	6.3582e-05	4.27297e-05	2733	tags=44%, list=24%, signal=34%	ENSG00000105664/ENSG00000087245/ENSG00000116741/ENSG00000107796/ENSG00000151617/ENSG00000130203/ENSG00000128512/ENSG00000150594/ENSG00000117298/ENSG00000054598/ENSG00000144891/ENSG00000105974/ENSG00000174233/ENSG00000059377/ENSG00000127528/ENSG00000185532/ENSG00000145936/ENSG00000078401/ENSG00000244734/ENSG00000148680/ENSG00000169252/ENSG00000135744/ENSG00000113749/ENSG00000167711/ENSG00000073756…
BP	GO:0097746	blood vessel diameter maintenance	132	0.462836	1.91498	4.42028e-06	6.3582e-05	4.27297e-05	2733	tags=44%, list=24%, signal=34%	ENSG00000105664/ENSG00000087245/ENSG00000116741/ENSG00000107796/ENSG00000151617/ENSG00000130203/ENSG00000128512/ENSG00000150594/ENSG00000117298/ENSG00000054598/ENSG00000144891/ENSG00000105974/ENSG00000174233/ENSG00000059377/ENSG00000127528/ENSG00000185532/ENSG00000145936/ENSG00000078401/ENSG00000244734/ENSG00000148680/ENSG00000169252/ENSG00000135744/ENSG00000113749/ENSG00000167711/ENSG00000073756…
BP	GO:0051492	regulation of stress fiber assembly	78	0.531196	2.02586	4.50993e-06	6.47467e-05	4.35123e-05	1772	tags=42%, list=16%, signal=36%	ENSG00000104332/ENSG00000119699/ENSG00000105976/ENSG00000099250/ENSG00000171522/ENSG00000184292/ENSG00000164741/ENSG00000088280/ENSG00000162552/ENSG00000074964/ENSG00000170989/ENSG00000047648/ENSG00000140416/ENSG00000158195/ENSG00000064042/ENSG00000090020/ENSG00000167711/ENSG00000073712/ENSG00000140030/ENSG00000097007/ENSG00000088756/ENSG00000197747/ENSG00000089159/ENSG00000198844/ENSG00000106683…
CC	GO:0008305	integrin complex	29	0.697249	2.18747	4.56323e-06	6.53858e-05	4.39419e-05	1848	tags=66%, list=16%, signal=55%	ENSG00000138080/ENSG00000160255/ENSG00000169896/ENSG00000161638/ENSG00000198542/ENSG00000115232/ENSG00000150093/ENSG00000140678/ENSG00000077943/ENSG00000164171/ENSG00000115221/ENSG00000105855/ENSG00000082781/ENSG00000138448/ENSG00000005844/ENSG00000213949/ENSG00000005884/ENSG00000123560/ENSG00000259207
BP	GO:0008038	neuron recognition	36	0.665495	2.20263	4.61321e-06	6.59751e-05	4.43379e-05	1507	tags=50%, list=13%, signal=44%	ENSG00000129116/ENSG00000133216/ENSG00000172020/ENSG00000099250/ENSG00000182667/ENSG00000044524/ENSG00000105429/ENSG00000182636/ENSG00000113555/ENSG00000154654/ENSG00000154133/ENSG00000120332/ENSG00000004399/ENSG00000169855/ENSG00000176749/ENSG00000115310/ENSG00000174469/ENSG00000142192
MF	GO:0004222	metalloendopeptidase activity	85	0.519582	2.02401	4.66103e-06	6.65313e-05	4.47117e-05	696	tags=22%, list=6%, signal=21%	ENSG00000087116/ENSG00000087245/ENSG00000148848/ENSG00000151388/ENSG00000123342/ENSG00000099953/ENSG00000117298/ENSG00000125966/ENSG00000137745/ENSG00000168615/ENSG00000157227/ENSG00000100985/ENSG00000135074/ENSG00000136378/ENSG00000196549/ENSG00000154736/ENSG00000198598/ENSG00000189409/ENSG00000182752
BP	GO:0050728	negative regulation of inflammatory response	138	0.464196	1.93039	4.70233e-06	6.69924e-05	4.50216e-05	2790	tags=47%, list=25%, signal=36%	ENSG00000124212/ENSG00000135318/ENSG00000110324/ENSG00000130203/ENSG00000171522/ENSG00000101336/ENSG00000158714/ENSG00000145632/ENSG00000136826/ENSG00000012779/ENSG00000095970/ENSG00000081237/ENSG00000072694/ENSG00000019991/ENSG00000128016/ENSG00000115226/ENSG00000136250/ENSG00000162711/ENSG00000198053/ENSG00000028137/ENSG00000186716/ENSG00000179776/ENSG00000181092/ENSG00000016082/ENSG00000134460…
CC	GO:0035869	ciliary transition zone	44	-0.606774	-2.18591	4.74476e-06	6.73394e-05	4.52548e-05	2545	tags=50%, list=22%, signal=39%	ENSG00000135541/ENSG00000103494/ENSG00000138175/ENSG00000163913/ENSG00000114349/ENSG00000124659/ENSG00000204104/ENSG00000114446/ENSG00000042317/ENSG00000138036/ENSG00000198707/ENSG00000204852/ENSG00000108641/ENSG00000100490/ENSG00000187372/ENSG00000011143/ENSG00000144061/ENSG00000177042/ENSG00000147400/ENSG00000153140/ENSG00000205084/ENSG00000111837
BP	GO:0002269	leukocyte activation involved in inflammatory response	45	0.616524	2.13089	4.73931e-06	6.73394e-05	4.52548e-05	1580	tags=44%, list=14%, signal=38%	ENSG00000176170/ENSG00000160255/ENSG00000168329/ENSG00000173372/ENSG00000169896/ENSG00000197405/ENSG00000137462/ENSG00000095970/ENSG00000081237/ENSG00000136244/ENSG00000011600/ENSG00000204472/ENSG00000027697/ENSG00000077984/ENSG00000121361/ENSG00000277632/ENSG00000172936/ENSG00000030582/ENSG00000142192/ENSG00000174130
BP	GO:1902107	positive regulation of leukocyte differentiation	161	0.438381	1.85771	4.80336e-06	6.79124e-05	4.56398e-05	2045	tags=34%, list=18%, signal=28%	ENSG00000105329/ENSG00000163513/ENSG00000122122/ENSG00000179388/ENSG00000167601/ENSG00000159216/ENSG00000109906/ENSG00000169071/ENSG00000157227/ENSG00000123338/ENSG00000095970/ENSG00000081237/ENSG00000185862/ENSG00000114013/ENSG00000186818/ENSG00000168685/ENSG00000010610/ENSG00000162711/ENSG00000011600/ENSG00000010671/ENSG00000163823/ENSG00000180353/ENSG00000066336/ENSG00000131042/ENSG00000134460…
BP	GO:1903708	positive regulation of hemopoiesis	161	0.438381	1.85771	4.80336e-06	6.79124e-05	4.56398e-05	2045	tags=34%, list=18%, signal=28%	ENSG00000105329/ENSG00000163513/ENSG00000122122/ENSG00000179388/ENSG00000167601/ENSG00000159216/ENSG00000109906/ENSG00000169071/ENSG00000157227/ENSG00000123338/ENSG00000095970/ENSG00000081237/ENSG00000185862/ENSG00000114013/ENSG00000186818/ENSG00000168685/ENSG00000010610/ENSG00000162711/ENSG00000011600/ENSG00000010671/ENSG00000163823/ENSG00000180353/ENSG00000066336/ENSG00000131042/ENSG00000134460…
BP	GO:0001910	regulation of leukocyte mediated cytotoxicity	82	0.518468	1.99915	4.88979e-06	6.90035e-05	4.63731e-05	3114	tags=50%, list=27%, signal=37%	ENSG00000105329/ENSG00000168329/ENSG00000169896/ENSG00000123338/ENSG00000081237/ENSG00000072694/ENSG00000168685/ENSG00000011600/ENSG00000124875/ENSG00000066336/ENSG00000073008/ENSG00000089041/ENSG00000131015/ENSG00000173757/ENSG00000204525/ENSG00000109943/ENSG00000090339/ENSG00000104972/ENSG00000115607/ENSG00000158473/ENSG00000204287/ENSG00000204592/ENSG00000158477/ENSG00000010704/ENSG00000134539…
BP	GO:1905521	regulation of macrophage migration	39	0.646356	2.17135	4.97652e-06	6.99624e-05	4.70175e-05	928	tags=38%, list=8%, signal=35%	ENSG00000138080/ENSG00000182578/ENSG00000137801/ENSG00000168329/ENSG00000064666/ENSG00000171860/ENSG00000197405/ENSG00000174600/ENSG00000158714/ENSG00000157227/ENSG00000095970/ENSG00000129422/ENSG00000186716/ENSG00000111199/ENSG00000121807
CC	GO:0005774	vacuolar membrane	329	0.365913	1.68436	4.9703e-06	6.99624e-05	4.70175e-05	2804	tags=37%, list=25%, signal=29%	ENSG00000162511/ENSG00000178726/ENSG00000171051/ENSG00000139278/ENSG00000123384/ENSG00000171860/ENSG00000117298/ENSG00000166825/ENSG00000077585/ENSG00000153071/ENSG00000071967/ENSG00000184304/ENSG00000237541/ENSG00000105223/ENSG00000142156/ENSG00000149577/ENSG00000139112/ENSG00000196664/ENSG00000070540/ENSG00000166887/ENSG00000197594/ENSG00000109971/ENSG00000197635/ENSG00000123643/ENSG00000018280…
BP	GO:0014912	negative regulation of smooth muscle cell migration	22	0.74632	2.18369	5.02491e-06	7.03158e-05	4.7255e-05	1525	tags=64%, list=13%, signal=55%	ENSG00000106366/ENSG00000145147/ENSG00000123384/ENSG00000125378/ENSG00000081189/ENSG00000185532/ENSG00000140416/ENSG00000146674/ENSG00000204472/ENSG00000181092/ENSG00000173334/ENSG00000115461/ENSG00000146535/ENSG00000196712
BP	GO:0071604	transforming growth factor beta production	43	0.631305	2.14866	5.02997e-06	7.03158e-05	4.7255e-05	2247	tags=53%, list=20%, signal=43%	ENSG00000115414/ENSG00000049323/ENSG00000139329/ENSG00000168542/ENSG00000137801/ENSG00000062038/ENSG00000011600/ENSG00000115221/ENSG00000105855/ENSG00000135744/ENSG00000182704/ENSG00000167711/ENSG00000073756/ENSG00000151651/ENSG00000168477/ENSG00000138448/ENSG00000166396/ENSG00000104972/ENSG00000100644/ENSG00000166949/ENSG00000137507/ENSG00000006210/ENSG00000101311
CC	GO:0030669	clathrin-coated endocytic vesicle membrane	65	0.557605	2.05014	5.02457e-06	7.03158e-05	4.7255e-05	1922	tags=40%, list=17%, signal=33%	ENSG00000130203/ENSG00000169071/ENSG00000146648/ENSG00000197081/ENSG00000237541/ENSG00000150337/ENSG00000168685/ENSG00000010610/ENSG00000067715/ENSG00000163235/ENSG00000049245/ENSG00000006125/ENSG00000138760/ENSG00000157978/ENSG00000113070/ENSG00000169252/ENSG00000198502/ENSG00000003056/ENSG00000072274/ENSG00000152291/ENSG00000107165/ENSG00000231389/ENSG00000232629/ENSG00000204287/ENSG00000111737…
CC	GO:0005684	U2-type spliceosomal complex	69	-0.513375	-2.03245	5.21774e-06	7.2668e-05	4.88358e-05	2363	tags=46%, list=21%, signal=37%	ENSG00000128739/ENSG00000100028/ENSG00000124562/ENSG00000125835/ENSG00000100603/ENSG00000120688/ENSG00000106245/ENSG00000146963/ENSG00000101343/ENSG00000204392/ENSG00000125352/ENSG00000130520/ENSG00000104897/ENSG00000116752/ENSG00000175467/ENSG00000170860/ENSG00000117360/ENSG00000134597/ENSG00000125870/ENSG00000143977/ENSG00000185246/ENSG00000131876/ENSG00000265241/ENSG00000139343/ENSG00000106355…
BP	GO:1902532	negative regulation of intracellular signal transduction	409	0.349459	1.63831	5.21098e-06	7.2668e-05	4.88358e-05	1824	tags=24%, list=16%, signal=21%	ENSG00000138615/ENSG00000019549/ENSG00000138080/ENSG00000116741/ENSG00000074590/ENSG00000100234/ENSG00000133216/ENSG00000157240/ENSG00000145147/ENSG00000137801/ENSG00000130203/ENSG00000105976/ENSG00000123384/ENSG00000165617/ENSG00000116688/ENSG00000134817/ENSG00000153071/ENSG00000107562/ENSG00000115956/ENSG00000100985/ENSG00000167851/ENSG00000011422/ENSG00000111252/ENSG00000154277/ENSG00000095970…
BP	GO:0099173	postsynapse organization	150	0.442492	1.85434	5.30313e-06	7.37194e-05	4.95424e-05	2964	tags=45%, list=26%, signal=33%	ENSG00000133216/ENSG00000130203/ENSG00000172020/ENSG00000061337/ENSG00000153707/ENSG00000122862/ENSG00000099250/ENSG00000169071/ENSG00000095970/ENSG00000072694/ENSG00000135905/ENSG00000101938/ENSG00000189056/ENSG00000109971/ENSG00000151208/ENSG00000131042/ENSG00000158195/ENSG00000111859/ENSG00000100600/ENSG00000148798/ENSG00000146938/ENSG00000084112/ENSG00000134569/ENSG00000176749/ENSG00000130702…
BP	GO:0002429	immune response-activating cell surface receptor signaling pathway	239	0.392941	1.74861	5.49273e-06	7.62129e-05	5.12181e-05	2451	tags=33%, list=22%, signal=26%	ENSG00000162511/ENSG00000170458/ENSG00000255690/ENSG00000171051/ENSG00000171608/ENSG00000171860/ENSG00000197405/ENSG00000187474/ENSG00000174600/ENSG00000101336/ENSG00000239998/ENSG00000172243/ENSG00000137462/ENSG00000167851/ENSG00000119508/ENSG00000123338/ENSG00000095970/ENSG00000081237/ENSG00000072694/ENSG00000136869/ENSG00000163563/ENSG00000186818/ENSG00000081189/ENSG00000154589/ENSG00000160293…
BP	GO:1900046	regulation of hemostasis	64	0.560383	2.062	5.52158e-06	7.64708e-05	5.13914e-05	1192	tags=34%, list=10%, signal=31%	ENSG00000078098/ENSG00000105664/ENSG00000138080/ENSG00000134853/ENSG00000122861/ENSG00000133216/ENSG00000106366/ENSG00000178726/ENSG00000137801/ENSG00000130203/ENSG00000135218/ENSG00000011422/ENSG00000111252/ENSG00000105974/ENSG00000184500/ENSG00000185532/ENSG00000078401/ENSG00000100311/ENSG00000173918/ENSG00000167711/ENSG00000181104/ENSG00000182718
CC	GO:0150034	distal axon	216	0.399533	1.75299	5.59769e-06	7.73811e-05	5.20032e-05	2984	tags=44%, list=26%, signal=33%	ENSG00000151491/ENSG00000129116/ENSG00000172137/ENSG00000176788/ENSG00000172020/ENSG00000150594/ENSG00000135596/ENSG00000113657/ENSG00000187688/ENSG00000163697/ENSG00000146242/ENSG00000115232/ENSG00000132639/ENSG00000068903/ENSG00000151490/ENSG00000109971/ENSG00000196924/ENSG00000064300/ENSG00000111262/ENSG00000164171/ENSG00000111199/ENSG00000075618/ENSG00000158828/ENSG00000120332/ENSG00000084774…
MF	GO:0140098	catalytic activity, acting on RNA	233	-0.357657	-1.71484	5.90945e-06	8.15394e-05	5.47977e-05	3526	tags=44%, list=31%, signal=31%	ENSG00000157349/ENSG00000170892/ENSG00000137628/ENSG00000272325/ENSG00000143374/ENSG00000186141/ENSG00000110063/ENSG00000152944/ENSG00000145982/ENSG00000105171/ENSG00000198874/ENSG00000198231/ENSG00000099821/ENSG00000174606/ENSG00000126749/ENSG00000174371/ENSG00000108406/ENSG00000037897/ENSG00000228049/ENSG00000026297/ENSG00000100031/ENSG00000059588/ENSG00000174840/ENSG00000123737/ENSG00000083520…
MF	GO:0001968	fibronectin binding	23	0.73961	2.18496	5.92148e-06	8.15544e-05	5.48078e-05	1996	tags=74%, list=18%, signal=61%	ENSG00000087245/ENSG00000143387/ENSG00000172061/ENSG00000137801/ENSG00000186818/ENSG00000115232/ENSG00000150093/ENSG00000070404/ENSG00000167779/ENSG00000077942/ENSG00000146674/ENSG00000123610/ENSG00000115461/ENSG00000138448/ENSG00000005884/ENSG00000259207/ENSG00000163131
BP	GO:0050819	negative regulation of coagulation	46	0.610458	2.1246	6.08099e-06	8.35967e-05	5.61803e-05	1192	tags=37%, list=10%, signal=33%	ENSG00000078098/ENSG00000134853/ENSG00000122861/ENSG00000106366/ENSG00000178726/ENSG00000137801/ENSG00000130203/ENSG00000011422/ENSG00000111252/ENSG00000184500/ENSG00000185532/ENSG00000078401/ENSG00000100311/ENSG00000101000/ENSG00000173918/ENSG00000167711/ENSG00000182718
BP	GO:0019216	regulation of lipid metabolic process	261	0.38534	1.73117	6.12953e-06	8.41089e-05	5.65245e-05	2591	tags=37%, list=23%, signal=29%	ENSG00000019549/ENSG00000134853/ENSG00000094963/ENSG00000176170/ENSG00000105329/ENSG00000130203/ENSG00000138135/ENSG00000113721/ENSG00000150594/ENSG00000010932/ENSG00000153071/ENSG00000184304/ENSG00000105221/ENSG00000119508/ENSG00000095970/ENSG00000120738/ENSG00000162552/ENSG00000122691/ENSG00000137077/ENSG00000105974/ENSG00000198848/ENSG00000185532/ENSG00000157404/ENSG00000187288/ENSG00000068903…
BP	GO:0031341	regulation of cell killing	96	0.500508	1.98796	6.28567e-06	8.59349e-05	5.77517e-05	3114	tags=47%, list=27%, signal=34%	ENSG00000105329/ENSG00000168329/ENSG00000169896/ENSG00000172243/ENSG00000000971/ENSG00000123338/ENSG00000081237/ENSG00000072694/ENSG00000168685/ENSG00000011600/ENSG00000124875/ENSG00000066336/ENSG00000073008/ENSG00000089041/ENSG00000131015/ENSG00000173757/ENSG00000204525/ENSG00000180644/ENSG00000109943/ENSG00000090339/ENSG00000104972/ENSG00000115607/ENSG00000158473/ENSG00000204287/ENSG00000204592…
BP	GO:0060560	developmental growth involved in morphogenesis	202	0.411097	1.79822	6.27657e-06	8.59349e-05	5.77517e-05	1726	tags=28%, list=15%, signal=24%	ENSG00000133110/ENSG00000115414/ENSG00000104332/ENSG00000145147/ENSG00000163513/ENSG00000151617/ENSG00000130203/ENSG00000041982/ENSG00000162849/ENSG00000184347/ENSG00000118785/ENSG00000099250/ENSG00000107562/ENSG00000125378/ENSG00000187688/ENSG00000153993/ENSG00000105429/ENSG00000133083/ENSG00000188064/ENSG00000170989/ENSG00000185532/ENSG00000182636/ENSG00000115232/ENSG00000114554/ENSG00000138623…
MF	GO:0038187	pattern recognition receptor activity	27	0.708218	2.17021	6.32691e-06	8.63403e-05	5.80241e-05	1030	tags=44%, list=9%, signal=41%	ENSG00000158270/ENSG00000170458/ENSG00000135218/ENSG00000172243/ENSG00000137462/ENSG00000136869/ENSG00000196664/ENSG00000154589/ENSG00000019169/ENSG00000091592/ENSG00000169403/ENSG00000101916
BP	GO:0050764	regulation of phagocytosis	88	0.514121	2.0265	6.37795e-06	8.68778e-05	5.83853e-05	839	tags=31%, list=7%, signal=29%	ENSG00000168461/ENSG00000176170/ENSG00000064666/ENSG00000135218/ENSG00000198959/ENSG00000101336/ENSG00000172243/ENSG00000137462/ENSG00000167851/ENSG00000123338/ENSG00000095970/ENSG00000081237/ENSG00000134516/ENSG00000072694/ENSG00000135636/ENSG00000183049/ENSG00000150337/ENSG00000010671/ENSG00000198053/ENSG00000186716/ENSG00000018280/ENSG00000181092/ENSG00000100385/ENSG00000164171/ENSG00000149177…
BP	GO:0035987	endodermal cell differentiation	42	0.635978	2.16493	6.57566e-06	8.94071e-05	6.00851e-05	1337	tags=48%, list=12%, signal=42%	ENSG00000060718/ENSG00000115414/ENSG00000204262/ENSG00000144810/ENSG00000130635/ENSG00000087245/ENSG00000091136/ENSG00000160255/ENSG00000122641/ENSG00000161638/ENSG00000157227/ENSG00000100985/ENSG00000006712/ENSG00000142156/ENSG00000115232/ENSG00000082781/ENSG00000053747/ENSG00000134871/ENSG00000138448/ENSG00000196878
BP	GO:0007416	synapse assembly	135	0.450836	1.86824	6.58764e-06	8.94071e-05	6.00851e-05	2545	tags=40%, list=22%, signal=31%	ENSG00000186340/ENSG00000133216/ENSG00000157240/ENSG00000139211/ENSG00000172020/ENSG00000061337/ENSG00000153707/ENSG00000137462/ENSG00000102359/ENSG00000153012/ENSG00000146242/ENSG00000185070/ENSG00000081189/ENSG00000107742/ENSG00000132639/ENSG00000163629/ENSG00000076716/ENSG00000151208/ENSG00000126243/ENSG00000171603/ENSG00000004399/ENSG00000146938/ENSG00000188157/ENSG00000148053/ENSG00000039068…
BP	GO:0002689	negative regulation of leukocyte chemotaxis	18	0.778164	2.20024	6.60588e-06	8.94916e-05	6.01419e-05	981	tags=50%, list=9%, signal=46%	ENSG00000145147/ENSG00000158747/ENSG00000117115/ENSG00000158714/ENSG00000100599/ENSG00000166923/ENSG00000120129/ENSG00000197635/ENSG00000123610
BP	GO:0031348	negative regulation of defense response	231	0.39778	1.76354	6.76485e-06	9.1479e-05	6.14775e-05	2752	tags=40%, list=24%, signal=31%	ENSG00000155659/ENSG00000124212/ENSG00000135318/ENSG00000105329/ENSG00000110324/ENSG00000130203/ENSG00000171522/ENSG00000101336/ENSG00000158714/ENSG00000145632/ENSG00000136826/ENSG00000012779/ENSG00000127951/ENSG00000095970/ENSG00000081237/ENSG00000072694/ENSG00000175899/ENSG00000019991/ENSG00000128016/ENSG00000115226/ENSG00000136250/ENSG00000204160/ENSG00000068903/ENSG00000162711/ENSG00000109971…
BP	GO:0001933	negative regulation of protein phosphorylation	225	0.393964	1.74212	6.89902e-06	9.31243e-05	6.25833e-05	1803	tags=28%, list=16%, signal=24%	ENSG00000116741/ENSG00000104332/ENSG00000133216/ENSG00000105329/ENSG00000145147/ENSG00000130203/ENSG00000135596/ENSG00000167851/ENSG00000154277/ENSG00000081237/ENSG00000019991/ENSG00000186818/ENSG00000105974/ENSG00000068903/ENSG00000163629/ENSG00000151490/ENSG00000101265/ENSG00000197594/ENSG00000077942/ENSG00000120129/ENSG00000198053/ENSG00000146674/ENSG00000125845/ENSG00000154188/ENSG00000106991…
BP	GO:1902106	negative regulation of leukocyte differentiation	91	0.507872	1.99953	6.94236e-06	9.35398e-05	6.28625e-05	1938	tags=38%, list=17%, signal=32%	ENSG00000166147/ENSG00000104332/ENSG00000159216/ENSG00000122641/ENSG00000128606/ENSG00000077585/ENSG00000125378/ENSG00000127951/ENSG00000072694/ENSG00000136869/ENSG00000204103/ENSG00000186818/ENSG00000106565/ENSG00000070404/ENSG00000105810/ENSG00000181092/ENSG00000168918/ENSG00000123610/ENSG00000119714/ENSG00000173334/ENSG00000117586/ENSG00000141736/ENSG00000002933/ENSG00000277632/ENSG00000077238…
BP	GO:0001909	leukocyte mediated cytotoxicity	117	0.482462	1.97894	7.10131e-06	9.53367e-05	6.407e-05	3364	tags=53%, list=30%, signal=38%	ENSG00000203747/ENSG00000105329/ENSG00000100448/ENSG00000168329/ENSG00000169896/ENSG00000123338/ENSG00000081237/ENSG00000072694/ENSG00000150337/ENSG00000168685/ENSG00000011600/ENSG00000102879/ENSG00000124875/ENSG00000066336/ENSG00000073008/ENSG00000134108/ENSG00000089041/ENSG00000131015/ENSG00000124731/ENSG00000172936/ENSG00000173757/ENSG00000204525/ENSG00000180644/ENSG00000109943/ENSG00000090339…
BP	GO:0031098	stress-activated protein kinase signaling cascade	199	0.409233	1.78502	7.09855e-06	9.53367e-05	6.407e-05	2497	tags=39%, list=22%, signal=31%	ENSG00000176170/ENSG00000165617/ENSG00000171522/ENSG00000125378/ENSG00000111961/ENSG00000146648/ENSG00000129675/ENSG00000135272/ENSG00000095970/ENSG00000072694/ENSG00000136869/ENSG00000019991/ENSG00000128016/ENSG00000188064/ENSG00000137077/ENSG00000196664/ENSG00000155760/ENSG00000109846/ENSG00000101265/ENSG00000167779/ENSG00000120129/ENSG00000198053/ENSG00000125845/ENSG00000066336/ENSG00000111199…
BP	GO:0003205	cardiac chamber development	138	0.460184	1.91371	7.1298e-06	9.5547e-05	6.42114e-05	1806	tags=33%, list=16%, signal=28%	ENSG00000060718/ENSG00000157240/ENSG00000105329/ENSG00000145147/ENSG00000163513/ENSG00000176887/ENSG00000151617/ENSG00000184347/ENSG00000134817/ENSG00000099250/ENSG00000054598/ENSG00000125378/ENSG00000164442/ENSG00000169641/ENSG00000070614/ENSG00000081189/ENSG00000140416/ENSG00000104881/ENSG00000125845/ENSG00000106991/ENSG00000016082/ENSG00000006125/ENSG00000138207/ENSG00000109472/ENSG00000112655…
BP	GO:0038084	vascular endothelial growth factor signaling pathway	36	0.658058	2.17801	7.28072e-06	9.73788e-05	6.54424e-05	1242	tags=44%, list=11%, signal=40%	ENSG00000138080/ENSG00000134853/ENSG00000011465/ENSG00000113721/ENSG00000171608/ENSG00000099250/ENSG00000054598/ENSG00000184304/ENSG00000128052/ENSG00000197879/ENSG00000158125/ENSG00000169855/ENSG00000150630/ENSG00000092421/ENSG00000168477/ENSG00000105287
BP	GO:0050680	negative regulation of epithelial cell proliferation	114	0.474328	1.93426	7.29263e-06	9.73788e-05	6.54424e-05	1639	tags=32%, list=14%, signal=27%	ENSG00000019549/ENSG00000104332/ENSG00000132386/ENSG00000105329/ENSG00000113140/ENSG00000137801/ENSG00000071246/ENSG00000130203/ENSG00000137573/ENSG00000152894/ENSG00000153071/ENSG00000125378/ENSG00000012779/ENSG00000171951/ENSG00000105974/ENSG00000105971/ENSG00000081189/ENSG00000105810/ENSG00000064300/ENSG00000158125/ENSG00000148516/ENSG00000169855/ENSG00000000005/ENSG00000076864/ENSG00000170477…
BP	GO:0051251	positive regulation of lymphocyte activation	276	0.379111	1.71863	7.42105e-06	9.89163e-05	6.64757e-05	2797	tags=38%, list=25%, signal=29%	ENSG00000203747/ENSG00000133216/ENSG00000162692/ENSG00000105329/ENSG00000163513/ENSG00000122122/ENSG00000179388/ENSG00000167601/ENSG00000159216/ENSG00000109906/ENSG00000172243/ENSG00000157227/ENSG00000169508/ENSG00000123338/ENSG00000081237/ENSG00000136869/ENSG00000114013/ENSG00000237541/ENSG00000186818/ENSG00000137077/ENSG00000105974/ENSG00000136244/ENSG00000081189/ENSG00000168685/ENSG00000010610…
MF	GO:0045296	cadherin binding	282	0.383086	1.7399	7.47686e-06	9.94822e-05	6.6856e-05	2446	tags=34%, list=21%, signal=27%	ENSG00000140937/ENSG00000118898/ENSG00000064666/ENSG00000062038/ENSG00000117519/ENSG00000166341/ENSG00000125966/ENSG00000146648/ENSG00000122786/ENSG00000007062/ENSG00000050405/ENSG00000136068/ENSG00000128641/ENSG00000142627/ENSG00000100139/ENSG00000151490/ENSG00000150093/ENSG00000130669/ENSG00000241973/ENSG00000002834/ENSG00000109971/ENSG00000104881/ENSG00000196924/ENSG00000128052/ENSG00000125753…
BP	GO:0010001	glial cell differentiation	203	0.406144	1.77517	7.57829e-06	0.000100652	6.76422e-05	2738	tags=44%, list=24%, signal=34%	ENSG00000038427/ENSG00000105329/ENSG00000176887/ENSG00000162576/ENSG00000172020/ENSG00000123384/ENSG00000173372/ENSG00000197405/ENSG00000122877/ENSG00000169071/ENSG00000125966/ENSG00000137462/ENSG00000105221/ENSG00000095970/ENSG00000136869/ENSG00000136244/ENSG00000169554/ENSG00000189056/ENSG00000068903/ENSG00000157933/ENSG00000018236/ENSG00000028137/ENSG00000105810/ENSG00000125845/ENSG00000152784…
BP	GO:0022617	extracellular matrix disassembly	49	0.600515	2.12095	7.60218e-06	0.00010079	6.77347e-05	1592	tags=47%, list=14%, signal=41%	ENSG00000078098/ENSG00000087245/ENSG00000143387/ENSG00000162733/ENSG00000162493/ENSG00000105329/ENSG00000100448/ENSG00000123384/ENSG00000123342/ENSG00000099953/ENSG00000137745/ENSG00000157227/ENSG00000100985/ENSG00000172236/ENSG00000136244/ENSG00000154736/ENSG00000197635/ENSG00000075618/ENSG00000136167/ENSG00000151651/ENSG00000196611/ENSG00000137673/ENSG00000197561
BP	GO:0003180	aortic valve morphogenesis	33	0.669688	2.16954	7.76711e-06	0.000102611	6.89588e-05	1172	tags=42%, list=10%, signal=38%	ENSG00000019549/ENSG00000138080/ENSG00000140937/ENSG00000105329/ENSG00000145147/ENSG00000163513/ENSG00000184347/ENSG00000125378/ENSG00000049540/ENSG00000122691/ENSG00000154736/ENSG00000124216/ENSG00000169855/ENSG00000183072
BP	GO:0006400	tRNA modification	52	-0.559496	-2.08066	7.76254e-06	0.000102611	6.89588e-05	2946	tags=62%, list=26%, signal=46%	ENSG00000198874/ENSG00000124217/ENSG00000037897/ENSG00000059588/ENSG00000134014/ENSG00000183665/ENSG00000101391/ENSG00000166166/ENSG00000138050/ENSG00000168806/ENSG00000100416/ENSG00000135372/ENSG00000241058/ENSG00000104907/ENSG00000126814/ENSG00000043514/ENSG00000178694/ENSG00000177192/ENSG00000066654/ENSG00000130299/ENSG00000138385/ENSG00000169718/ENSG00000173113/ENSG00000066651/ENSG00000072506…
BP	GO:0003206	cardiac chamber morphogenesis	111	0.476731	1.94145	7.82656e-06	0.000103214	6.93637e-05	1806	tags=34%, list=16%, signal=29%	ENSG00000060718/ENSG00000157240/ENSG00000105329/ENSG00000145147/ENSG00000163513/ENSG00000176887/ENSG00000151617/ENSG00000184347/ENSG00000134817/ENSG00000099250/ENSG00000054598/ENSG00000125378/ENSG00000164442/ENSG00000081189/ENSG00000140416/ENSG00000104881/ENSG00000125845/ENSG00000106991/ENSG00000016082/ENSG00000138207/ENSG00000109472/ENSG00000120156/ENSG00000169855/ENSG00000184058/ENSG00000113196…
BP	GO:0001837	epithelial to mesenchymal transition	129	0.463723	1.90916	7.9506e-06	0.000104664	7.03385e-05	1191	tags=26%, list=10%, signal=23%	ENSG00000019549/ENSG00000104332/ENSG00000162493/ENSG00000105329/ENSG00000163513/ENSG00000151617/ENSG00000119699/ENSG00000108821/ENSG00000054598/ENSG00000153071/ENSG00000125378/ENSG00000044524/ENSG00000134013/ENSG00000019991/ENSG00000162552/ENSG00000122691/ENSG00000136244/ENSG00000166923/ENSG00000196924/ENSG00000151208/ENSG00000125845/ENSG00000140682/ENSG00000124216/ENSG00000106991/ENSG00000116525…
MF	GO:0009055	electron transfer activity	93	-0.469006	-1.99483	8.07201e-06	0.000106075	7.12867e-05	2391	tags=53%, list=21%, signal=42%	ENSG00000010256/ENSG00000167792/ENSG00000051523/ENSG00000179091/ENSG00000131143/ENSG00000164258/ENSG00000092621/ENSG00000140374/ENSG00000168653/ENSG00000158864/ENSG00000105379/ENSG00000173660/ENSG00000014919/ENSG00000178127/ENSG00000099795/ENSG00000135940/ENSG00000136521/ENSG00000176153/ENSG00000189043/ENSG00000115286/ENSG00000165264/ENSG00000119013/ENSG00000184983/ENSG00000166347/ENSG00000119421…
BP	GO:0085029	extracellular matrix assembly	36	0.654815	2.16728	8.15189e-06	0.000106936	7.18654e-05	1772	tags=53%, list=16%, signal=45%	ENSG00000166482/ENSG00000138080/ENSG00000168542/ENSG00000169604/ENSG00000105329/ENSG00000113083/ENSG00000105509/ENSG00000164692/ENSG00000130508/ENSG00000133392/ENSG00000049540/ENSG00000170961/ENSG00000019144/ENSG00000135744/ENSG00000168477/ENSG00000140092/ENSG00000148400/ENSG00000066056/ENSG00000106799
BP	GO:0099177	regulation of trans-synaptic signaling	380	0.354713	1.65298	8.24902e-06	0.00010802	7.25938e-05	2964	tags=39%, list=26%, signal=30%	ENSG00000131016/ENSG00000140937/ENSG00000117152/ENSG00000133216/ENSG00000172137/ENSG00000130203/ENSG00000168329/ENSG00000114200/ENSG00000061337/ENSG00000153707/ENSG00000122862/ENSG00000150594/ENSG00000122877/ENSG00000169071/ENSG00000159842/ENSG00000145632/ENSG00000117016/ENSG00000137285/ENSG00000135636/ENSG00000131018/ENSG00000101938/ENSG00000081189/ENSG00000196549/ENSG00000157404/ENSG00000132639…
BP	GO:0006929	substrate-dependent cell migration	21	0.739564	2.13167	8.45314e-06	0.000110499	7.42596e-05	1427	tags=57%, list=13%, signal=50%	ENSG00000115414/ENSG00000019549/ENSG00000145147/ENSG00000099250/ENSG00000081237/ENSG00000164171/ENSG00000169855/ENSG00000173546/ENSG00000150630/ENSG00000151651/ENSG00000065320/ENSG00000064999
BP	GO:0007156	homophilic cell adhesion via plasma membrane adhesion molecules	120	0.471795	1.92696	8.60857e-06	0.000112334	7.54926e-05	3032	tags=45%, list=27%, signal=33%	ENSG00000140937/ENSG00000134762/ENSG00000129116/ENSG00000240184/ENSG00000139211/ENSG00000062038/ENSG00000166341/ENSG00000261371/ENSG00000066294/ENSG00000253159/ENSG00000113555/ENSG00000150093/ENSG00000196159/ENSG00000179776/ENSG00000073008/ENSG00000154133/ENSG00000169851/ENSG00000112655/ENSG00000171603/ENSG00000198910/ENSG00000169855/ENSG00000008710/ENSG00000039068/ENSG00000083857/ENSG00000276547…
BP	GO:0002440	production of molecular mediator of immune response	189	0.418537	1.81436	8.71653e-06	0.000113544	7.63058e-05	2557	tags=37%, list=22%, signal=29%	ENSG00000162511/ENSG00000133216/ENSG00000105329/ENSG00000255690/ENSG00000119699/ENSG00000122122/ENSG00000167601/ENSG00000135218/ENSG00000159674/ENSG00000172243/ENSG00000119508/ENSG00000081237/ENSG00000072694/ENSG00000136869/ENSG00000114013/ENSG00000186818/ENSG00000122691/ENSG00000136244/ENSG00000196664/ENSG00000157404/ENSG00000138623/ENSG00000162711/ENSG00000109111/ENSG00000010671/ENSG00000028137…
CC	GO:0015935	small ribosomal subunit	60	-0.532424	-2.05382	9.05776e-06	0.000117782	7.91545e-05	4189	tags=73%, list=37%, signal=47%	ENSG00000175110/ENSG00000140988/ENSG00000137154/ENSG00000067248/ENSG00000170889/ENSG00000142937/ENSG00000186468/ENSG00000204568/ENSG00000132676/ENSG00000048544/ENSG00000125445/ENSG00000198034/ENSG00000182180/ENSG00000118181/ENSG00000171863/ENSG00000096080/ENSG00000149273/ENSG00000143947/ENSG00000163319/ENSG00000185088/ENSG00000182774/ENSG00000147586/ENSG00000177954/ENSG00000221983/ENSG00000122140…
BP	GO:0030203	glycosaminoglycan metabolic process	87	0.511002	2.008	9.34336e-06	0.000121285	8.15081e-05	2499	tags=44%, list=22%, signal=34%	ENSG00000103489/ENSG00000105329/ENSG00000151617/ENSG00000105509/ENSG00000054598/ENSG00000171310/ENSG00000182022/ENSG00000133800/ENSG00000111817/ENSG00000070614/ENSG00000153976/ENSG00000033100/ENSG00000179913/ENSG00000154188/ENSG00000111962/ENSG00000135677/ENSG00000100311/ENSG00000125538/ENSG00000170961/ENSG00000125430/ENSG00000138604/ENSG00000123610/ENSG00000179163/ENSG00000123243/ENSG00000002587…
MF	GO:0030021	extracellular matrix structural constituent conferring compression resistance	19	0.766738	2.20035	9.39481e-06	0.00012174	8.18144e-05	263	tags=37%, list=2%, signal=36%	ENSG00000038427/ENSG00000139329/ENSG00000142798/ENSG00000011465/ENSG00000106819/ENSG00000106809/ENSG00000182492
BP	GO:0007127	meiosis I	70	-0.504979	-2.0068	9.58767e-06	0.000124024	8.33489e-05	4074	tags=59%, list=36%, signal=38%	ENSG00000175305/ENSG00000160207/ENSG00000133863/ENSG00000250254/ENSG00000137948/ENSG00000131747/ENSG00000198765/ENSG00000166851/ENSG00000136819/ENSG00000170315/ENSG00000131470/ENSG00000051180/ENSG00000205078/ENSG00000150783/ENSG00000113522/ENSG00000168556/ENSG00000172732/ENSG00000165496/ENSG00000157456/ENSG00000178966/ENSG00000139618/ENSG00000100206/ENSG00000087586/ENSG00000204410/ENSG00000105173…
CC	GO:0030425	dendrite	481	0.329189	1.55896	9.62716e-06	0.000124319	8.35472e-05	2975	tags=36%, list=26%, signal=28%	ENSG00000133216/ENSG00000172137/ENSG00000130203/ENSG00000172020/ENSG00000165168/ENSG00000061337/ENSG00000117519/ENSG00000169071/ENSG00000159842/ENSG00000145632/ENSG00000044524/ENSG00000072694/ENSG00000176658/ENSG00000146242/ENSG00000139970/ENSG00000100599/ENSG00000131018/ENSG00000135905/ENSG00000196549/ENSG00000171992/ENSG00000189056/ENSG00000197386/ENSG00000151490/ENSG00000109846/ENSG00000150093…
BP	GO:0043409	negative regulation of MAPK cascade	129	0.461153	1.89858	9.92451e-06	0.000127937	8.59787e-05	1531	tags=32%, list=13%, signal=28%	ENSG00000138080/ENSG00000116741/ENSG00000100234/ENSG00000133216/ENSG00000130203/ENSG00000165617/ENSG00000153071/ENSG00000167851/ENSG00000111252/ENSG00000154277/ENSG00000095970/ENSG00000081237/ENSG00000136869/ENSG00000186818/ENSG00000105974/ENSG00000077942/ENSG00000120129/ENSG00000198053/ENSG00000138166/ENSG00000125845/ENSG00000048540/ENSG00000181092/ENSG00000108861/ENSG00000149177/ENSG00000158828…
BP	GO:0071402	cellular response to lipoprotein particle stimulus	33	0.664884	2.15398	1.00779e-05	0.00012969	8.71571e-05	1660	tags=52%, list=15%, signal=44%	ENSG00000105329/ENSG00000130203/ENSG00000160255/ENSG00000135218/ENSG00000175445/ENSG00000095970/ENSG00000136869/ENSG00000198848/ENSG00000150093/ENSG00000158869/ENSG00000132170/ENSG00000141458/ENSG00000172936/ENSG00000165029/ENSG00000140945/ENSG00000174130/ENSG00000160179
BP	GO:0010959	regulation of metal ion transport	294	0.366004	1.66557	1.02031e-05	0.000131075	8.80878e-05	2398	tags=34%, list=21%, signal=27%	ENSG00000117152/ENSG00000152049/ENSG00000149596/ENSG00000113721/ENSG00000134817/ENSG00000150594/ENSG00000107562/ENSG00000198523/ENSG00000184304/ENSG00000239998/ENSG00000130402/ENSG00000187688/ENSG00000095970/ENSG00000066294/ENSG00000134443/ENSG00000105974/ENSG00000145936/ENSG00000010610/ENSG00000197386/ENSG00000150093/ENSG00000105383/ENSG00000184588/ENSG00000105851/ENSG00000018236/ENSG00000102879…
BP	GO:0044458	motile cilium assembly	23	-0.706033	-2.18775	1.03796e-05	0.000133113	8.94574e-05	2545	tags=70%, list=22%, signal=54%	ENSG00000077327/ENSG00000135541/ENSG00000088986/ENSG00000149292/ENSG00000078668/ENSG00000100078/ENSG00000122970/ENSG00000114446/ENSG00000151849/ENSG00000132122/ENSG00000011143/ENSG00000144451/ENSG00000138587/ENSG00000129654/ENSG00000114473/ENSG00000004838
BP	GO:0048762	mesenchymal cell differentiation	196	0.412969	1.79204	1.05184e-05	0.000134661	9.04977e-05	1370	tags=26%, list=12%, signal=23%	ENSG00000115414/ENSG00000019549/ENSG00000104332/ENSG00000162493/ENSG00000105329/ENSG00000163513/ENSG00000151617/ENSG00000119699/ENSG00000108821/ENSG00000128918/ENSG00000099250/ENSG00000054598/ENSG00000153071/ENSG00000125378/ENSG00000164442/ENSG00000153993/ENSG00000044524/ENSG00000134013/ENSG00000019991/ENSG00000162552/ENSG00000122691/ENSG00000136244/ENSG00000081189/ENSG00000166923/ENSG00000138623…
BP	GO:0061982	meiosis I cell cycle process	75	-0.501115	-2.04077	1.06146e-05	0.00013566	9.11688e-05	3402	tags=59%, list=30%, signal=41%	ENSG00000175305/ENSG00000160207/ENSG00000133863/ENSG00000250254/ENSG00000137948/ENSG00000131747/ENSG00000198765/ENSG00000166851/ENSG00000136819/ENSG00000170315/ENSG00000127564/ENSG00000131470/ENSG00000051180/ENSG00000205078/ENSG00000150783/ENSG00000113522/ENSG00000168556/ENSG00000172732/ENSG00000165496/ENSG00000157456/ENSG00000178966/ENSG00000139618/ENSG00000100206/ENSG00000087586/ENSG00000204410…
BP	GO:1905517	macrophage migration	52	0.581676	2.05906	1.07895e-05	0.000137545	9.2436e-05	928	tags=33%, list=8%, signal=30%	ENSG00000138080/ENSG00000087245/ENSG00000182578/ENSG00000137801/ENSG00000168329/ENSG00000064666/ENSG00000171860/ENSG00000197405/ENSG00000169071/ENSG00000174600/ENSG00000158714/ENSG00000157227/ENSG00000095970/ENSG00000129422/ENSG00000186716/ENSG00000111199/ENSG00000121807
BP	GO:0050769	positive regulation of neurogenesis	195	0.405745	1.76281	1.08054e-05	0.000137545	9.2436e-05	2113	tags=34%, list=19%, signal=28%	ENSG00000038427/ENSG00000115414/ENSG00000132386/ENSG00000133216/ENSG00000105329/ENSG00000145147/ENSG00000176887/ENSG00000168329/ENSG00000153707/ENSG00000099250/ENSG00000122877/ENSG00000198959/ENSG00000136040/ENSG00000107562/ENSG00000064309/ENSG00000137462/ENSG00000187688/ENSG00000105429/ENSG00000112893/ENSG00000136244/ENSG00000196549/ENSG00000157404/ENSG00000189056/ENSG00000114554/ENSG00000138623…
BP	GO:0001894	tissue homeostasis	212	0.401049	1.76069	1.0836e-05	0.000137545	9.2436e-05	1882	tags=32%, list=17%, signal=27%	ENSG00000105664/ENSG00000168542/ENSG00000090382/ENSG00000135318/ENSG00000143387/ENSG00000182578/ENSG00000110324/ENSG00000122122/ENSG00000062038/ENSG00000118785/ENSG00000054598/ENSG00000261371/ENSG00000077585/ENSG00000152661/ENSG00000166086/ENSG00000007062/ENSG00000163697/ENSG00000136869/ENSG00000170989/ENSG00000136244/ENSG00000169554/ENSG00000150093/ENSG00000102879/ENSG00000154188/ENSG00000075426…
BP	GO:0060249	anatomical structure homeostasis	212	0.401049	1.76069	1.0836e-05	0.000137545	9.2436e-05	1882	tags=32%, list=17%, signal=27%	ENSG00000105664/ENSG00000168542/ENSG00000090382/ENSG00000135318/ENSG00000143387/ENSG00000182578/ENSG00000110324/ENSG00000122122/ENSG00000062038/ENSG00000118785/ENSG00000054598/ENSG00000261371/ENSG00000077585/ENSG00000152661/ENSG00000166086/ENSG00000007062/ENSG00000163697/ENSG00000136869/ENSG00000170989/ENSG00000136244/ENSG00000169554/ENSG00000150093/ENSG00000102879/ENSG00000154188/ENSG00000075426…
BP	GO:0043269	regulation of monoatomic ion transport	421	0.339118	1.59301	1.10246e-05	0.000139701	9.38845e-05	2398	tags=32%, list=21%, signal=26%	ENSG00000117152/ENSG00000133216/ENSG00000151617/ENSG00000152049/ENSG00000149596/ENSG00000113721/ENSG00000165168/ENSG00000134817/ENSG00000150594/ENSG00000107562/ENSG00000198523/ENSG00000184304/ENSG00000239998/ENSG00000100985/ENSG00000130402/ENSG00000187688/ENSG00000095970/ENSG00000006283/ENSG00000066294/ENSG00000134443/ENSG00000105974/ENSG00000145936/ENSG00000010610/ENSG00000189056/ENSG00000197386…
CC	GO:0097447	dendritic tree	483	0.332663	1.57722	1.10779e-05	0.000140139	9.41787e-05	2975	tags=36%, list=26%, signal=28%	ENSG00000133216/ENSG00000172137/ENSG00000130203/ENSG00000168329/ENSG00000172020/ENSG00000165168/ENSG00000061337/ENSG00000117519/ENSG00000169071/ENSG00000159842/ENSG00000145632/ENSG00000044524/ENSG00000072694/ENSG00000176658/ENSG00000146242/ENSG00000139970/ENSG00000100599/ENSG00000131018/ENSG00000135905/ENSG00000196549/ENSG00000171992/ENSG00000189056/ENSG00000197386/ENSG00000151490/ENSG00000109846…
BP	GO:0036230	granulocyte activation	40	0.629683	2.13811	1.1143e-05	0.000140485	9.44114e-05	1783	tags=52%, list=16%, signal=44%	ENSG00000188257/ENSG00000100448/ENSG00000160255/ENSG00000169896/ENSG00000239998/ENSG00000167851/ENSG00000072694/ENSG00000011600/ENSG00000186716/ENSG00000124875/ENSG00000066336/ENSG00000169403/ENSG00000121807/ENSG00000158869/ENSG00000164047/ENSG00000277632/ENSG00000172936/ENSG00000030582/ENSG00000179639/ENSG00000115607/ENSG00000135046
BP	GO:1904645	response to amyloid-beta	46	0.600713	2.09069	1.11275e-05	0.000140485	9.44114e-05	1580	tags=43%, list=14%, signal=38%	ENSG00000087245/ENSG00000133216/ENSG00000162692/ENSG00000123384/ENSG00000135218/ENSG00000137745/ENSG00000100985/ENSG00000152661/ENSG00000095970/ENSG00000072694/ENSG00000136869/ENSG00000115232/ENSG00000064300/ENSG00000153956/ENSG00000169252/ENSG00000100600/ENSG00000122679/ENSG00000142192/ENSG00000090339/ENSG00000174130
BP	GO:0009144	purine nucleoside triphosphate metabolic process	110	-0.445025	-1.92165	1.12802e-05	0.000141781	9.52826e-05	2011	tags=45%, list=18%, signal=38%	ENSG00000164258/ENSG00000004779/ENSG00000125877/ENSG00000002330/ENSG00000168653/ENSG00000087470/ENSG00000166796/ENSG00000186010/ENSG00000143199/ENSG00000158864/ENSG00000197616/ENSG00000106992/ENSG00000143156/ENSG00000178127/ENSG00000099795/ENSG00000136521/ENSG00000115286/ENSG00000165264/ENSG00000196839/ENSG00000103024/ENSG00000119013/ENSG00000114956/ENSG00000184983/ENSG00000119421/ENSG00000147123…
BP	GO:0051403	stress-activated MAPK cascade	194	0.406252	1.76255	1.13029e-05	0.000141781	9.52826e-05	2497	tags=39%, list=22%, signal=31%	ENSG00000176170/ENSG00000165617/ENSG00000171522/ENSG00000125378/ENSG00000111961/ENSG00000146648/ENSG00000129675/ENSG00000135272/ENSG00000095970/ENSG00000072694/ENSG00000136869/ENSG00000019991/ENSG00000128016/ENSG00000188064/ENSG00000137077/ENSG00000196664/ENSG00000155760/ENSG00000109846/ENSG00000101265/ENSG00000167779/ENSG00000120129/ENSG00000198053/ENSG00000125845/ENSG00000066336/ENSG00000111199…
BP	GO:0007018	microtubule-based movement	224	-0.355701	-1.69639	1.12956e-05	0.000141781	9.52826e-05	2669	tags=35%, list=23%, signal=28%	ENSG00000163808/ENSG00000168556/ENSG00000123607/ENSG00000102401/ENSG00000166762/ENSG00000088986/ENSG00000114547/ENSG00000142168/ENSG00000176101/ENSG00000117155/ENSG00000149292/ENSG00000138175/ENSG00000126777/ENSG00000163913/ENSG00000151746/ENSG00000078668/ENSG00000155980/ENSG00000175582/ENSG00000131437/ENSG00000100078/ENSG00000166796/ENSG00000070718/ENSG00000126787/ENSG00000230989/ENSG00000079616…
BP	GO:0043200	response to amino acid	93	0.502873	1.98806	1.16276e-05	0.000145609	9.7855e-05	1490	tags=27%, list=13%, signal=24%	ENSG00000204262/ENSG00000168542/ENSG00000134853/ENSG00000084636/ENSG00000087245/ENSG00000108821/ENSG00000164692/ENSG00000170962/ENSG00000165168/ENSG00000146648/ENSG00000177000/ENSG00000142156/ENSG00000187498/ENSG00000138134/ENSG00000078401/ENSG00000167552/ENSG00000148516/ENSG00000148053/ENSG00000158445/ENSG00000103257/ENSG00000129596/ENSG00000172936/ENSG00000021826/ENSG00000197565/ENSG00000025039
BP	GO:0002430	complement receptor mediated signaling pathway	10	0.884662	2.14684	1.19609e-05	0.000149531	0.000100491	260	tags=50%, list=2%, signal=49%	ENSG00000171051/ENSG00000171860/ENSG00000197405/ENSG00000187474/ENSG00000174600
BP	GO:0010717	regulation of epithelial to mesenchymal transition	75	0.531109	2.0059	1.22148e-05	0.00015245	0.000102453	1191	tags=33%, list=10%, signal=30%	ENSG00000104332/ENSG00000162493/ENSG00000105329/ENSG00000163513/ENSG00000119699/ENSG00000108821/ENSG00000054598/ENSG00000153071/ENSG00000125378/ENSG00000044524/ENSG00000134013/ENSG00000122691/ENSG00000136244/ENSG00000166923/ENSG00000125845/ENSG00000140682/ENSG00000124216/ENSG00000106991/ENSG00000116525/ENSG00000125538/ENSG00000019144/ENSG00000135744/ENSG00000073712/ENSG00000151651/ENSG00000168477
BP	GO:0048704	embryonic skeletal system morphogenesis	79	0.52215	1.99736	1.24178e-05	0.000154724	0.000103981	2319	tags=41%, list=20%, signal=32%	ENSG00000164920/ENSG00000060718/ENSG00000116132/ENSG00000134853/ENSG00000163513/ENSG00000176887/ENSG00000119699/ENSG00000171310/ENSG00000125378/ENSG00000124813/ENSG00000157227/ENSG00000105429/ENSG00000122691/ENSG00000070614/ENSG00000176842/ENSG00000170689/ENSG00000148516/ENSG00000112559/ENSG00000184058/ENSG00000005073/ENSG00000120068/ENSG00000078399/ENSG00000106799/ENSG00000168036/ENSG00000170577…
BP	GO:0030217	T cell differentiation	260	0.382406	1.71806	1.27455e-05	0.000158542	0.000106547	2797	tags=41%, list=25%, signal=31%	ENSG00000105329/ENSG00000163513/ENSG00000122122/ENSG00000179388/ENSG00000159216/ENSG00000171608/ENSG00000109906/ENSG00000171522/ENSG00000125378/ENSG00000124813/ENSG00000169508/ENSG00000127951/ENSG00000123338/ENSG00000081237/ENSG00000134516/ENSG00000120738/ENSG00000204103/ENSG00000114013/ENSG00000162552/ENSG00000186818/ENSG00000136244/ENSG00000157404/ENSG00000155760/ENSG00000168685/ENSG00000010610…
BP	GO:0043030	regulation of macrophage activation	48	0.594248	2.09068	1.28956e-05	0.000160142	0.000107622	2143	tags=52%, list=19%, signal=42%	ENSG00000155659/ENSG00000176170/ENSG00000137801/ENSG00000077585/ENSG00000095970/ENSG00000081237/ENSG00000072694/ENSG00000136869/ENSG00000066294/ENSG00000136244/ENSG00000077984/ENSG00000277632/ENSG00000115602/ENSG00000077238/ENSG00000245848/ENSG00000147324/ENSG00000030582/ENSG00000174130/ENSG00000198961/ENSG00000136634/ENSG00000196535/ENSG00000105697/ENSG00000137033/ENSG00000006210/ENSG00000163874
BP	GO:1903844	regulation of cellular response to transforming growth factor beta stimulus	108	0.471828	1.90577	1.30178e-05	0.000161391	0.000108461	1755	tags=31%, list=15%, signal=27%	ENSG00000049323/ENSG00000138615/ENSG00000138080/ENSG00000166147/ENSG00000106819/ENSG00000105329/ENSG00000176887/ENSG00000166033/ENSG00000137801/ENSG00000113083/ENSG00000119699/ENSG00000171310/ENSG00000164442/ENSG00000197859/ENSG00000124225/ENSG00000105971/ENSG00000169554/ENSG00000157933/ENSG00000125845/ENSG00000176194/ENSG00000140682/ENSG00000106991/ENSG00000077943/ENSG00000148516/ENSG00000147883…
CC	GO:0030426	growth cone	130	0.451553	1.86463	1.32092e-05	0.000163093	0.000109605	1962	tags=35%, list=17%, signal=29%	ENSG00000151491/ENSG00000129116/ENSG00000176788/ENSG00000172020/ENSG00000113657/ENSG00000187688/ENSG00000163697/ENSG00000115232/ENSG00000132639/ENSG00000068903/ENSG00000151490/ENSG00000196924/ENSG00000064300/ENSG00000111199/ENSG00000075618/ENSG00000158828/ENSG00000198910/ENSG00000084112/ENSG00000176749/ENSG00000097007/ENSG00000273749/ENSG00000254221/ENSG00000277586/ENSG00000007168/ENSG00000104435…
BP	GO:0060828	regulation of canonical Wnt signaling pathway	178	0.415833	1.7986	1.322e-05	0.000163093	0.000109605	2076	tags=33%, list=18%, signal=27%	ENSG00000106483/ENSG00000019549/ENSG00000104332/ENSG00000157240/ENSG00000105329/ENSG00000122870/ENSG00000130203/ENSG00000108821/ENSG00000141753/ENSG00000062038/ENSG00000165617/ENSG00000153071/ENSG00000146648/ENSG00000120738/ENSG00000146242/ENSG00000105974/ENSG00000169554/ENSG00000155760/ENSG00000166923/ENSG00000106829/ENSG00000144642/ENSG00000151490/ENSG00000167779/ENSG00000105880/ENSG00000125845…
BP	GO:0060070	canonical Wnt signaling pathway	226	0.392676	1.7368	1.32208e-05	0.000163093	0.000109605	1976	tags=30%, list=17%, signal=25%	ENSG00000106483/ENSG00000019549/ENSG00000104332/ENSG00000157240/ENSG00000105329/ENSG00000151617/ENSG00000122870/ENSG00000130203/ENSG00000108821/ENSG00000141753/ENSG00000062038/ENSG00000165617/ENSG00000153071/ENSG00000116962/ENSG00000136826/ENSG00000146648/ENSG00000120738/ENSG00000146242/ENSG00000162552/ENSG00000188064/ENSG00000105974/ENSG00000169554/ENSG00000155760/ENSG00000166923/ENSG00000115884…
BP	GO:0090025	regulation of monocyte chemotaxis	24	0.713983	2.12969	1.33134e-05	0.000163964	0.00011019	934	tags=50%, list=8%, signal=46%	ENSG00000106366/ENSG00000145147/ENSG00000168329/ENSG00000158747/ENSG00000107562/ENSG00000158714/ENSG00000166923/ENSG00000120129/ENSG00000163823/ENSG00000204472/ENSG00000121807/ENSG00000100600
MF	GO:0015026	coreceptor activity	40	0.626692	2.12795	1.34872e-05	0.000165831	0.000111445	2779	tags=68%, list=24%, signal=51%	ENSG00000100368/ENSG00000099250/ENSG00000114013/ENSG00000115232/ENSG00000010610/ENSG00000154589/ENSG00000150093/ENSG00000128052/ENSG00000178562/ENSG00000064300/ENSG00000132329/ENSG00000106991/ENSG00000100385/ENSG00000122679/ENSG00000173546/ENSG00000122707/ENSG00000138448/ENSG00000153563/ENSG00000160791/ENSG00000115607/ENSG00000259207/ENSG00000239961/ENSG00000172215/ENSG00000134352/ENSG00000162337…
BP	GO:0071404	cellular response to low-density lipoprotein particle stimulus	29	0.679773	2.13265	1.36028e-05	0.000166702	0.00011203	1580	tags=52%, list=14%, signal=45%	ENSG00000105329/ENSG00000160255/ENSG00000135218/ENSG00000175445/ENSG00000095970/ENSG00000136869/ENSG00000198848/ENSG00000150093/ENSG00000158869/ENSG00000132170/ENSG00000141458/ENSG00000172936/ENSG00000165029/ENSG00000140945/ENSG00000174130
BP	GO:1904888	cranial skeletal system development	58	0.556204	2.00601	1.35951e-05	0.000166702	0.00011203	2405	tags=48%, list=21%, signal=38%	ENSG00000116132/ENSG00000134853/ENSG00000163513/ENSG00000151617/ENSG00000119699/ENSG00000171310/ENSG00000125378/ENSG00000124813/ENSG00000157227/ENSG00000105429/ENSG00000122691/ENSG00000070614/ENSG00000053254/ENSG00000176842/ENSG00000112210/ENSG00000184058/ENSG00000178919/ENSG00000106799/ENSG00000168036/ENSG00000170577/ENSG00000166949/ENSG00000106571/ENSG00000115844/ENSG00000073282/ENSG00000120149…
BP	GO:0050922	negative regulation of chemotaxis	57	0.569135	2.0566	1.36702e-05	0.000167252	0.0001124	1592	tags=39%, list=14%, signal=33%	ENSG00000145147/ENSG00000137801/ENSG00000099250/ENSG00000158747/ENSG00000117115/ENSG00000158714/ENSG00000153993/ENSG00000100599/ENSG00000166923/ENSG00000138623/ENSG00000151490/ENSG00000120129/ENSG00000197635/ENSG00000167680/ENSG00000204472/ENSG00000108861/ENSG00000169855/ENSG00000123610/ENSG00000092421/ENSG00000075213/ENSG00000148400/ENSG00000197561
BP	GO:0030514	negative regulation of BMP signaling pathway	40	0.626383	2.12691	1.37347e-05	0.000167766	0.000112746	1565	tags=42%, list=14%, signal=37%	ENSG00000166147/ENSG00000104332/ENSG00000157240/ENSG00000166033/ENSG00000158747/ENSG00000101938/ENSG00000166923/ENSG00000180875/ENSG00000157933/ENSG00000070404/ENSG00000123610/ENSG00000150938/ENSG00000097007/ENSG00000132170/ENSG00000090539/ENSG00000107984/ENSG00000148400
BP	GO:0001776	leukocyte homeostasis	91	0.497584	1.95903	1.41802e-05	0.000172924	0.000116212	1806	tags=33%, list=16%, signal=28%	ENSG00000122122/ENSG00000167601/ENSG00000171608/ENSG00000169508/ENSG00000166086/ENSG00000111252/ENSG00000123338/ENSG00000135905/ENSG00000136244/ENSG00000081189/ENSG00000168685/ENSG00000010671/ENSG00000184588/ENSG00000102879/ENSG00000124875/ENSG00000134460/ENSG00000089041/ENSG00000121807/ENSG00000181104/ENSG00000097007/ENSG00000049130/ENSG00000026103/ENSG00000107798/ENSG00000173757/ENSG00000158156…
BP	GO:0009595	detection of biotic stimulus	30	0.671485	2.12204	1.43919e-05	0.000175219	0.000117754	1815	tags=53%, list=16%, signal=45%	ENSG00000078098/ENSG00000101955/ENSG00000172243/ENSG00000137462/ENSG00000095970/ENSG00000136869/ENSG00000154589/ENSG00000162711/ENSG00000123358/ENSG00000174125/ENSG00000149177/ENSG00000276644/ENSG00000109943/ENSG00000174130/ENSG00000106100/ENSG00000158473
BP	GO:0050818	regulation of coagulation	65	0.541798	1.99202	1.45324e-05	0.000176642	0.00011871	1192	tags=34%, list=10%, signal=30%	ENSG00000078098/ENSG00000138080/ENSG00000134853/ENSG00000122861/ENSG00000133216/ENSG00000106366/ENSG00000178726/ENSG00000137801/ENSG00000130203/ENSG00000135218/ENSG00000011422/ENSG00000111252/ENSG00000105974/ENSG00000184500/ENSG00000185532/ENSG00000078401/ENSG00000100311/ENSG00000101000/ENSG00000173918/ENSG00000167711/ENSG00000181104/ENSG00000182718
CC	GO:0098858	actin-based cell projection	164	0.422196	1.79946	1.45879e-05	0.000177027	0.000118969	1479	tags=28%, list=13%, signal=25%	ENSG00000151491/ENSG00000134853/ENSG00000163017/ENSG00000107796/ENSG00000169604/ENSG00000162493/ENSG00000162692/ENSG00000105329/ENSG00000128512/ENSG00000131471/ENSG00000172020/ENSG00000166086/ENSG00000007062/ENSG00000176658/ENSG00000241399/ENSG00000128641/ENSG00000174233/ENSG00000132639/ENSG00000150093/ENSG00000142347/ENSG00000154188/ENSG00000125753/ENSG00000197879/ENSG00000169504/ENSG00000111199…
CC	GO:0071005	U2-type precatalytic spliceosome	42	-0.604443	-2.13983	1.48956e-05	0.000180466	0.000121281	1502	tags=55%, list=13%, signal=48%	ENSG00000100028/ENSG00000125835/ENSG00000120688/ENSG00000204392/ENSG00000125352/ENSG00000130520/ENSG00000104897/ENSG00000175467/ENSG00000170860/ENSG00000117360/ENSG00000134597/ENSG00000125870/ENSG00000143977/ENSG00000131876/ENSG00000139343/ENSG00000106355/ENSG00000164167/ENSG00000141759/ENSG00000111196/ENSG00000128534/ENSG00000130332/ENSG00000167088/ENSG00000182004
BP	GO:0071621	granulocyte chemotaxis	112	0.469605	1.91709	1.5056e-05	0.000181525	0.000121992	1889	tags=35%, list=17%, signal=29%	ENSG00000182578/ENSG00000145147/ENSG00000137801/ENSG00000160255/ENSG00000171608/ENSG00000171860/ENSG00000197405/ENSG00000174600/ENSG00000166086/ENSG00000123338/ENSG00000171951/ENSG00000183049/ENSG00000137077/ENSG00000172156/ENSG00000184588/ENSG00000105851/ENSG00000197635/ENSG00000124875/ENSG00000111199/ENSG00000078401/ENSG00000163220/ENSG00000125538/ENSG00000123610/ENSG00000158869/ENSG00000186111…
BP	GO:0032635	interleukin-6 production	124	0.463382	1.90377	1.5056e-05	0.000181525	0.000121992	1653	tags=35%, list=15%, signal=30%	ENSG00000105329/ENSG00000135218/ENSG00000159674/ENSG00000175445/ENSG00000239998/ENSG00000172243/ENSG00000137462/ENSG00000123338/ENSG00000095970/ENSG00000136869/ENSG00000066294/ENSG00000019991/ENSG00000186818/ENSG00000122691/ENSG00000136244/ENSG00000196664/ENSG00000127528/ENSG00000011600/ENSG00000010671/ENSG00000198053/ENSG00000204472/ENSG00000172349/ENSG00000016082/ENSG00000174125/ENSG00000131042…
BP	GO:0032675	regulation of interleukin-6 production	124	0.463382	1.90377	1.5056e-05	0.000181525	0.000121992	1653	tags=35%, list=15%, signal=30%	ENSG00000105329/ENSG00000135218/ENSG00000159674/ENSG00000175445/ENSG00000239998/ENSG00000172243/ENSG00000137462/ENSG00000123338/ENSG00000095970/ENSG00000136869/ENSG00000066294/ENSG00000019991/ENSG00000186818/ENSG00000122691/ENSG00000136244/ENSG00000196664/ENSG00000127528/ENSG00000011600/ENSG00000010671/ENSG00000198053/ENSG00000204472/ENSG00000172349/ENSG00000016082/ENSG00000174125/ENSG00000131042…
BP	GO:0055001	muscle cell development	145	0.43987	1.8388	1.51221e-05	0.000182027	0.000122329	2299	tags=35%, list=20%, signal=28%	ENSG00000105664/ENSG00000134853/ENSG00000116741/ENSG00000117152/ENSG00000163431/ENSG00000151617/ENSG00000113083/ENSG00000113721/ENSG00000133392/ENSG00000125378/ENSG00000184304/ENSG00000196218/ENSG00000130402/ENSG00000154277/ENSG00000177731/ENSG00000105971/ENSG00000185532/ENSG00000078114/ENSG00000115884/ENSG00000150093/ENSG00000157933/ENSG00000128591/ENSG00000140416/ENSG00000159200/ENSG00000106991…
BP	GO:0030832	regulation of actin filament length	112	0.46948	1.91659	1.54893e-05	0.000186146	0.000125098	2218	tags=33%, list=19%, signal=27%	ENSG00000151491/ENSG00000145147/ENSG00000163431/ENSG00000197321/ENSG00000103187/ENSG00000101336/ENSG00000107562/ENSG00000115956/ENSG00000123338/ENSG00000049540/ENSG00000050405/ENSG00000177731/ENSG00000137077/ENSG00000172156/ENSG00000102879/ENSG00000180353/ENSG00000125753/ENSG00000134775/ENSG00000186994/ENSG00000084112/ENSG00000163171/ENSG00000197256/ENSG00000145715/ENSG00000273749/ENSG00000106780…
BP	GO:0000819	sister chromatid segregation	174	-0.381327	-1.75208	1.56472e-05	0.000187741	0.000126169	3224	tags=39%, list=28%, signal=28%	ENSG00000105127/ENSG00000126215/ENSG00000237649/ENSG00000144031/ENSG00000137807/ENSG00000131462/ENSG00000153187/ENSG00000144635/ENSG00000184445/ENSG00000185721/ENSG00000009954/ENSG00000149499/ENSG00000114166/ENSG00000104728/ENSG00000088325/ENSG00000094804/ENSG00000205683/ENSG00000113810/ENSG00000130724/ENSG00000112742/ENSG00000152253/ENSG00000102384/ENSG00000167513/ENSG00000121101/ENSG00000101972…
MF	GO:0043236	laminin binding	22	0.725244	2.12203	1.58461e-05	0.000189822	0.000127568	2095	tags=68%, list=18%, signal=56%	ENSG00000142910/ENSG00000145147/ENSG00000172061/ENSG00000137801/ENSG00000130508/ENSG00000116962/ENSG00000168615/ENSG00000150093/ENSG00000164171/ENSG00000124466/ENSG00000188157/ENSG00000005884/ENSG00000063660/ENSG00000163131/ENSG00000100097
BP	GO:0001774	microglial cell activation	42	0.622124	2.11777	1.59336e-05	0.000190258	0.000127861	1580	tags=45%, list=14%, signal=39%	ENSG00000176170/ENSG00000160255/ENSG00000168329/ENSG00000173372/ENSG00000169896/ENSG00000197405/ENSG00000137462/ENSG00000095970/ENSG00000081237/ENSG00000136244/ENSG00000011600/ENSG00000204472/ENSG00000027697/ENSG00000077984/ENSG00000121361/ENSG00000277632/ENSG00000030582/ENSG00000142192/ENSG00000174130
BP	GO:0071634	regulation of transforming growth factor beta production	41	0.620095	2.10263	1.59336e-05	0.000190258	0.000127861	2247	tags=54%, list=20%, signal=43%	ENSG00000115414/ENSG00000049323/ENSG00000139329/ENSG00000137801/ENSG00000062038/ENSG00000011600/ENSG00000115221/ENSG00000105855/ENSG00000135744/ENSG00000182704/ENSG00000167711/ENSG00000073756/ENSG00000151651/ENSG00000168477/ENSG00000138448/ENSG00000166396/ENSG00000104972/ENSG00000100644/ENSG00000166949/ENSG00000137507/ENSG00000006210/ENSG00000101311
BP	GO:0030048	actin filament-based movement	115	0.467568	1.91196	1.6305e-05	0.000194382	0.000130632	2161	tags=37%, list=19%, signal=30%	ENSG00000107796/ENSG00000162493/ENSG00000152049/ENSG00000198523/ENSG00000130402/ENSG00000152661/ENSG00000006283/ENSG00000176658/ENSG00000105974/ENSG00000128641/ENSG00000115935/ENSG00000169554/ENSG00000184588/ENSG00000140416/ENSG00000142347/ENSG00000196924/ENSG00000197879/ENSG00000151067/ENSG00000158195/ENSG00000153956/ENSG00000163399/ENSG00000064042/ENSG00000090020/ENSG00000120457/ENSG00000182963…
BP	GO:0000768	syncytium formation by plasma membrane fusion	46	0.591725	2.05941	1.64988e-05	0.000195753	0.000131554	1673	tags=46%, list=15%, signal=39%	ENSG00000148848/ENSG00000107957/ENSG00000143119/ENSG00000064309/ENSG00000168615/ENSG00000095970/ENSG00000134516/ENSG00000024422/ENSG00000154736/ENSG00000011600/ENSG00000150093/ENSG00000138755/ENSG00000105204/ENSG00000100345/ENSG00000077238/ENSG00000150760/ENSG00000196557/ENSG00000064932/ENSG00000023902/ENSG00000112062/ENSG00000134072
BP	GO:0140253	cell-cell fusion	46	0.591725	2.05941	1.64988e-05	0.000195753	0.000131554	1673	tags=46%, list=15%, signal=39%	ENSG00000148848/ENSG00000107957/ENSG00000143119/ENSG00000064309/ENSG00000168615/ENSG00000095970/ENSG00000134516/ENSG00000024422/ENSG00000154736/ENSG00000011600/ENSG00000150093/ENSG00000138755/ENSG00000105204/ENSG00000100345/ENSG00000077238/ENSG00000150760/ENSG00000196557/ENSG00000064932/ENSG00000023902/ENSG00000112062/ENSG00000134072
BP	GO:0048872	homeostasis of number of cells	255	0.38079	1.71005	1.64751e-05	0.000195753	0.000131554	2001	tags=27%, list=18%, signal=23%	ENSG00000188257/ENSG00000163430/ENSG00000100292/ENSG00000168329/ENSG00000122122/ENSG00000167601/ENSG00000171608/ENSG00000122641/ENSG00000125378/ENSG00000169508/ENSG00000166086/ENSG00000164442/ENSG00000111252/ENSG00000123338/ENSG00000169926/ENSG00000204103/ENSG00000128016/ENSG00000135905/ENSG00000136244/ENSG00000081189/ENSG00000127528/ENSG00000157404/ENSG00000168685/ENSG00000101265/ENSG00000010671…
BP	GO:0051283	negative regulation of sequestering of calcium ion	114	0.464915	1.89588	1.70818e-05	0.000202347	0.000135985	2398	tags=44%, list=21%, signal=35%	ENSG00000149596/ENSG00000134817/ENSG00000198523/ENSG00000184304/ENSG00000196218/ENSG00000081237/ENSG00000137077/ENSG00000197386/ENSG00000102879/ENSG00000196924/ENSG00000151067/ENSG00000124181/ENSG00000186815/ENSG00000089041/ENSG00000150995/ENSG00000096433/ENSG00000138755/ENSG00000055732/ENSG00000181104/ENSG00000097007/ENSG00000197043/ENSG00000172724/ENSG00000131504/ENSG00000277632/ENSG00000160791…
BP	GO:0043254	regulation of protein-containing complex assembly	312	0.363776	1.66513	1.73358e-05	0.00020503	0.000137789	1916	tags=27%, list=17%, signal=23%	ENSG00000151491/ENSG00000105329/ENSG00000145147/ENSG00000163431/ENSG00000130203/ENSG00000197321/ENSG00000105976/ENSG00000165617/ENSG00000135218/ENSG00000103187/ENSG00000171522/ENSG00000101336/ENSG00000184304/ENSG00000115956/ENSG00000172243/ENSG00000166086/ENSG00000123338/ENSG00000095970/ENSG00000136869/ENSG00000049540/ENSG00000177731/ENSG00000137077/ENSG00000174175/ENSG00000172156/ENSG00000166887…
BP	GO:0032722	positive regulation of chemokine production	62	0.548916	2.01425	1.73848e-05	0.000205284	0.000137959	1940	tags=42%, list=17%, signal=35%	ENSG00000133110/ENSG00000182578/ENSG00000100292/ENSG00000105329/ENSG00000175445/ENSG00000172243/ENSG00000137462/ENSG00000136869/ENSG00000066294/ENSG00000120738/ENSG00000122691/ENSG00000136244/ENSG00000196664/ENSG00000204472/ENSG00000181092/ENSG00000111199/ENSG00000125538/ENSG00000117586/ENSG00000172936/ENSG00000115602/ENSG00000077238/ENSG00000142192/ENSG00000170425/ENSG00000100644/ENSG00000185897…
BP	GO:0030195	negative regulation of blood coagulation	44	0.612458	2.10919	1.74157e-05	0.000205324	0.000137986	1192	tags=36%, list=10%, signal=33%	ENSG00000078098/ENSG00000134853/ENSG00000122861/ENSG00000106366/ENSG00000178726/ENSG00000137801/ENSG00000130203/ENSG00000011422/ENSG00000111252/ENSG00000184500/ENSG00000185532/ENSG00000078401/ENSG00000100311/ENSG00000173918/ENSG00000167711/ENSG00000182718
BP	GO:0061082	myeloid leukocyte cytokine production	46	0.590841	2.05633	1.74765e-05	0.000205715	0.000138248	1641	tags=39%, list=14%, signal=34%	ENSG00000162511/ENSG00000105329/ENSG00000119699/ENSG00000167601/ENSG00000135218/ENSG00000159674/ENSG00000119508/ENSG00000136869/ENSG00000122691/ENSG00000196664/ENSG00000157404/ENSG00000138623/ENSG00000089041/ENSG00000172936/ENSG00000090376/ENSG00000197943/ENSG00000104972/ENSG00000106100
CC	GO:0101003	ficolin-1-rich granule membrane	49	0.587826	2.07613	1.79262e-05	0.000210676	0.000141582	2492	tags=49%, list=22%, signal=38%	ENSG00000125810/ENSG00000171051/ENSG00000160255/ENSG00000059804/ENSG00000167851/ENSG00000123338/ENSG00000198053/ENSG00000140678/ENSG00000146094/ENSG00000018280/ENSG00000131042/ENSG00000127481/ENSG00000158869/ENSG00000151651/ENSG00000131504/ENSG00000186431/ENSG00000268500/ENSG00000257335/ENSG00000142185/ENSG00000155093/ENSG00000171049/ENSG00000081277/ENSG00000171298/ENSG00000067560
BP	GO:0071622	regulation of granulocyte chemotaxis	44	0.611248	2.10502	1.81568e-05	0.000213049	0.000143178	1889	tags=45%, list=17%, signal=38%	ENSG00000182578/ENSG00000145147/ENSG00000137801/ENSG00000171860/ENSG00000197405/ENSG00000174600/ENSG00000166086/ENSG00000123338/ENSG00000183049/ENSG00000137077/ENSG00000197635/ENSG00000111199/ENSG00000078401/ENSG00000123610/ENSG00000172724/ENSG00000128340/ENSG00000113296/ENSG00000184371/ENSG00000126353/ENSG00000130830
BP	GO:1903510	mucopolysaccharide metabolic process	73	0.535487	2.01822	1.82496e-05	0.000213801	0.000143683	2743	tags=49%, list=24%, signal=38%	ENSG00000103489/ENSG00000105329/ENSG00000151617/ENSG00000105509/ENSG00000171310/ENSG00000182022/ENSG00000133800/ENSG00000111817/ENSG00000070614/ENSG00000033100/ENSG00000179913/ENSG00000154188/ENSG00000111962/ENSG00000135677/ENSG00000100311/ENSG00000125538/ENSG00000170961/ENSG00000138604/ENSG00000123610/ENSG00000123243/ENSG00000136011/ENSG00000169826/ENSG00000010404/ENSG00000123989/ENSG00000049860…
BP	GO:0001101	response to acid chemical	105	0.477003	1.9206	1.90654e-05	0.000223008	0.000149871	1490	tags=26%, list=13%, signal=23%	ENSG00000204262/ENSG00000168542/ENSG00000134853/ENSG00000084636/ENSG00000087245/ENSG00000108821/ENSG00000164692/ENSG00000170962/ENSG00000165168/ENSG00000146648/ENSG00000177000/ENSG00000142156/ENSG00000127528/ENSG00000187498/ENSG00000138134/ENSG00000078401/ENSG00000167552/ENSG00000148516/ENSG00000148053/ENSG00000158445/ENSG00000103257/ENSG00000129596/ENSG00000166148/ENSG00000172936/ENSG00000021826…
BP	GO:0150146	cell junction disassembly	24	0.705577	2.10461	1.95175e-05	0.000227768	0.000153069	1799	tags=67%, list=16%, signal=56%	ENSG00000019549/ENSG00000173369/ENSG00000119699/ENSG00000168329/ENSG00000173372/ENSG00000169896/ENSG00000136040/ENSG00000095970/ENSG00000150093/ENSG00000144711/ENSG00000108861/ENSG00000166974/ENSG00000131094/ENSG00000107984/ENSG00000106799/ENSG00000071054
BP	GO:0008154	actin polymerization or depolymerization	141	0.444466	1.84536	1.95335e-05	0.000227768	0.000153069	1871	tags=30%, list=16%, signal=25%	ENSG00000151491/ENSG00000145147/ENSG00000163431/ENSG00000197321/ENSG00000103187/ENSG00000135596/ENSG00000101336/ENSG00000107562/ENSG00000115956/ENSG00000123338/ENSG00000049540/ENSG00000050405/ENSG00000177731/ENSG00000047648/ENSG00000137077/ENSG00000115935/ENSG00000172156/ENSG00000007237/ENSG00000102879/ENSG00000180353/ENSG00000125753/ENSG00000204472/ENSG00000134775/ENSG00000186994/ENSG00000084112…
BP	GO:0007613	memory	97	0.484098	1.9209	1.97567e-05	0.000230011	0.000154577	2591	tags=42%, list=23%, signal=33%	ENSG00000132386/ENSG00000130203/ENSG00000168329/ENSG00000161638/ENSG00000145632/ENSG00000118971/ENSG00000095970/ENSG00000132639/ENSG00000189056/ENSG00000079432/ENSG00000159200/ENSG00000077943/ENSG00000167552/ENSG00000100600/ENSG00000096433/ENSG00000073756/ENSG00000118515/ENSG00000162545/ENSG00000160307/ENSG00000102468/ENSG00000198961/ENSG00000185652/ENSG00000005884/ENSG00000164742/ENSG00000196639…
CC	GO:0000428	DNA-directed RNA polymerase complex	81	-0.473269	-1.94601	2.0139e-05	0.000234096	0.000157322	3229	tags=56%, list=28%, signal=40%	ENSG00000058600/ENSG00000099821/ENSG00000101868/ENSG00000187325/ENSG00000064313/ENSG00000134480/ENSG00000273841/ENSG00000228049/ENSG00000272047/ENSG00000125651/ENSG00000168002/ENSG00000130699/ENSG00000197780/ENSG00000153767/ENSG00000197265/ENSG00000100142/ENSG00000187735/ENSG00000134371/ENSG00000113356/ENSG00000162227/ENSG00000132664/ENSG00000105258/ENSG00000144231/ENSG00000171453/ENSG00000110768…
BP	GO:0042073	intraciliary transport	25	-0.681329	-2.16439	2.06098e-05	0.000239195	0.000160749	2774	tags=68%, list=24%, signal=52%	ENSG00000187240/ENSG00000123607/ENSG00000088986/ENSG00000176101/ENSG00000117155/ENSG00000138175/ENSG00000163913/ENSG00000204104/ENSG00000122970/ENSG00000114446/ENSG00000138036/ENSG00000079974/ENSG00000103351/ENSG00000032742/ENSG00000096872/ENSG00000156313/ENSG00000111837
BP	GO:0006023	aminoglycan biosynthetic process	56	0.557583	2.00969	2.06706e-05	0.000239528	0.000160972	1071	tags=32%, list=9%, signal=29%	ENSG00000103489/ENSG00000105329/ENSG00000105509/ENSG00000171310/ENSG00000182022/ENSG00000111817/ENSG00000070614/ENSG00000153976/ENSG00000033100/ENSG00000179913/ENSG00000154188/ENSG00000111962/ENSG00000100311/ENSG00000125538/ENSG00000170961/ENSG00000125430/ENSG00000138604/ENSG00000158470
BP	GO:0050864	regulation of B cell activation	101	0.475962	1.90581	2.09282e-05	0.000242136	0.000162725	2035	tags=37%, list=18%, signal=30%	ENSG00000162511/ENSG00000104332/ENSG00000133216/ENSG00000105329/ENSG00000122122/ENSG00000122641/ENSG00000158714/ENSG00000157227/ENSG00000169508/ENSG00000167851/ENSG00000123338/ENSG00000081237/ENSG00000072694/ENSG00000136869/ENSG00000163563/ENSG00000136244/ENSG00000081189/ENSG00000011600/ENSG00000109111/ENSG00000010671/ENSG00000178562/ENSG00000152518/ENSG00000066336/ENSG00000155307/ENSG00000168918…
BP	GO:0043405	regulation of MAP kinase activity	126	0.450511	1.85323	2.09704e-05	0.000242249	0.000162801	1817	tags=37%, list=16%, signal=32%	ENSG00000116741/ENSG00000105329/ENSG00000137801/ENSG00000130203/ENSG00000113721/ENSG00000170962/ENSG00000150594/ENSG00000111961/ENSG00000146648/ENSG00000168615/ENSG00000167851/ENSG00000154277/ENSG00000136869/ENSG00000157404/ENSG00000105851/ENSG00000141506/ENSG00000120129/ENSG00000125845/ENSG00000181092/ENSG00000078401/ENSG00000112964/ENSG00000149177/ENSG00000100311/ENSG00000125538/ENSG00000169855…
BP	GO:0001906	cell killing	179	0.409291	1.7685	2.10888e-05	0.000242864	0.000163214	3364	tags=44%, list=30%, signal=31%	ENSG00000188257/ENSG00000090382/ENSG00000203747/ENSG00000105329/ENSG00000100448/ENSG00000168329/ENSG00000169896/ENSG00000172243/ENSG00000000971/ENSG00000123338/ENSG00000081237/ENSG00000072694/ENSG00000150337/ENSG00000168685/ENSG00000011600/ENSG00000102879/ENSG00000124875/ENSG00000066336/ENSG00000073008/ENSG00000134108/ENSG00000089041/ENSG00000131015/ENSG00000124731/ENSG00000164047/ENSG00000172936…
BP	GO:0006874	intracellular calcium ion homeostasis	250	0.379524	1.69936	2.10775e-05	0.000242864	0.000163214	2398	tags=34%, list=21%, signal=27%	ENSG00000172137/ENSG00000151617/ENSG00000130203/ENSG00000149596/ENSG00000134817/ENSG00000198959/ENSG00000107562/ENSG00000198523/ENSG00000184304/ENSG00000196218/ENSG00000081237/ENSG00000137077/ENSG00000105974/ENSG00000105971/ENSG00000172156/ENSG00000197386/ENSG00000102879/ENSG00000196924/ENSG00000163823/ENSG00000179776/ENSG00000151067/ENSG00000074370/ENSG00000111199/ENSG00000160801/ENSG00000078401…
BP	GO:0033674	positive regulation of kinase activity	283	0.37101	1.68413	2.12128e-05	0.000243914	0.00016392	2598	tags=38%, list=23%, signal=30%	ENSG00000134853/ENSG00000162733/ENSG00000182578/ENSG00000105329/ENSG00000163513/ENSG00000137801/ENSG00000167601/ENSG00000105976/ENSG00000113721/ENSG00000170962/ENSG00000150594/ENSG00000169071/ENSG00000184304/ENSG00000111961/ENSG00000146648/ENSG00000168615/ENSG00000118971/ENSG00000167851/ENSG00000095970/ENSG00000081237/ENSG00000136869/ENSG00000120738/ENSG00000114013/ENSG00000137077/ENSG00000150337…
BP	GO:0008347	glial cell migration	49	0.585072	2.0664	2.12949e-05	0.000244481	0.000164301	2113	tags=53%, list=19%, signal=43%	ENSG00000168542/ENSG00000091136/ENSG00000168329/ENSG00000157227/ENSG00000169508/ENSG00000095970/ENSG00000182636/ENSG00000189056/ENSG00000127329/ENSG00000121807/ENSG00000173546/ENSG00000176749/ENSG00000007168/ENSG00000277632/ENSG00000115310/ENSG00000065320/ENSG00000196712/ENSG00000184371/ENSG00000169860/ENSG00000168036/ENSG00000173406/ENSG00000049860/ENSG00000106571/ENSG00000266028/ENSG00000125505…
BP	GO:0002757	immune response-activating signaling pathway	348	0.350661	1.62338	2.13692e-05	0.000244957	0.000164621	2451	tags=30%, list=22%, signal=24%	ENSG00000158270/ENSG00000162511/ENSG00000170458/ENSG00000255690/ENSG00000171051/ENSG00000171608/ENSG00000171860/ENSG00000135218/ENSG00000197405/ENSG00000187474/ENSG00000174600/ENSG00000101336/ENSG00000184304/ENSG00000239998/ENSG00000172243/ENSG00000137462/ENSG00000167851/ENSG00000119508/ENSG00000123338/ENSG00000095970/ENSG00000081237/ENSG00000072694/ENSG00000136869/ENSG00000163563/ENSG00000186818…
BP	GO:0055074	calcium ion homeostasis	269	0.369189	1.66823	2.14562e-05	0.000245577	0.000165037	2398	tags=33%, list=21%, signal=27%	ENSG00000135318/ENSG00000172137/ENSG00000151617/ENSG00000130203/ENSG00000149596/ENSG00000134817/ENSG00000198959/ENSG00000107562/ENSG00000198523/ENSG00000184304/ENSG00000196218/ENSG00000081237/ENSG00000137077/ENSG00000105974/ENSG00000105971/ENSG00000172156/ENSG00000197386/ENSG00000102879/ENSG00000196924/ENSG00000128052/ENSG00000163823/ENSG00000179776/ENSG00000151067/ENSG00000074370/ENSG00000111199…
BP	GO:0017015	regulation of transforming growth factor beta receptor signaling pathway	106	0.478107	1.9302	2.16417e-05	0.00024732	0.000166209	1755	tags=32%, list=15%, signal=27%	ENSG00000049323/ENSG00000138615/ENSG00000138080/ENSG00000166147/ENSG00000106819/ENSG00000105329/ENSG00000176887/ENSG00000166033/ENSG00000137801/ENSG00000113083/ENSG00000119699/ENSG00000171310/ENSG00000164442/ENSG00000197859/ENSG00000124225/ENSG00000105971/ENSG00000169554/ENSG00000157933/ENSG00000125845/ENSG00000176194/ENSG00000140682/ENSG00000106991/ENSG00000077943/ENSG00000148516/ENSG00000147883…
BP	GO:0002285	lymphocyte activation involved in immune response	170	0.416366	1.78797	2.17176e-05	0.000247807	0.000166536	2779	tags=40%, list=24%, signal=31%	ENSG00000203747/ENSG00000105329/ENSG00000171522/ENSG00000169508/ENSG00000127951/ENSG00000134061/ENSG00000123338/ENSG00000081237/ENSG00000072694/ENSG00000136869/ENSG00000114013/ENSG00000135905/ENSG00000077420/ENSG00000136244/ENSG00000162711/ENSG00000109111/ENSG00000140968/ENSG00000102879/ENSG00000178562/ENSG00000018280/ENSG00000066336/ENSG00000162434/ENSG00000154822/ENSG00000115604/ENSG00000078596…
BP	GO:0007492	endoderm development	71	0.53696	2.01406	2.17905e-05	0.000248259	0.00016684	1974	tags=42%, list=17%, signal=35%	ENSG00000060718/ENSG00000115414/ENSG00000204262/ENSG00000144810/ENSG00000130635/ENSG00000087245/ENSG00000091136/ENSG00000160255/ENSG00000122641/ENSG00000161638/ENSG00000125378/ENSG00000157227/ENSG00000100985/ENSG00000006712/ENSG00000142156/ENSG00000115232/ENSG00000120129/ENSG00000138166/ENSG00000082781/ENSG00000053747/ENSG00000134871/ENSG00000138448/ENSG00000196878/ENSG00000107984/ENSG00000148400…
BP	GO:0007423	sensory organ development	436	0.335098	1.57787	2.20482e-05	0.00025081	0.000168555	1594	tags=22%, list=14%, signal=20%	ENSG00000164920/ENSG00000060718/ENSG00000204262/ENSG00000144810/ENSG00000116132/ENSG00000166147/ENSG00000130635/ENSG00000134853/ENSG00000115380/ENSG00000132386/ENSG00000133216/ENSG00000163513/ENSG00000176887/ENSG00000151617/ENSG00000119699/ENSG00000128918/ENSG00000130508/ENSG00000113721/ENSG00000122641/ENSG00000171812/ENSG00000116688/ENSG00000166341/ENSG00000099250/ENSG00000117298/ENSG00000054598…
BP	GO:1903039	positive regulation of leukocyte cell-cell adhesion	242	0.378771	1.692	2.27146e-05	0.000257997	0.000173384	2797	tags=40%, list=25%, signal=31%	ENSG00000162692/ENSG00000163513/ENSG00000160255/ENSG00000122122/ENSG00000179388/ENSG00000159216/ENSG00000109906/ENSG00000012779/ENSG00000119508/ENSG00000123338/ENSG00000081237/ENSG00000114013/ENSG00000237541/ENSG00000186818/ENSG00000137077/ENSG00000105974/ENSG00000136244/ENSG00000174175/ENSG00000168685/ENSG00000115232/ENSG00000010610/ENSG00000162711/ENSG00000197646/ENSG00000197635/ENSG00000102879…
BP	GO:0006754	ATP biosynthetic process	60	-0.520178	-2.00658	2.27971e-05	0.000258541	0.00017375	2011	tags=55%, list=18%, signal=46%	ENSG00000164258/ENSG00000004779/ENSG00000168653/ENSG00000166796/ENSG00000186010/ENSG00000143199/ENSG00000158864/ENSG00000178127/ENSG00000099795/ENSG00000136521/ENSG00000115286/ENSG00000165264/ENSG00000119013/ENSG00000184983/ENSG00000119421/ENSG00000147123/ENSG00000145494/ENSG00000204370/ENSG00000131495/ENSG00000110717/ENSG00000213619/ENSG00000073578/ENSG00000183648/ENSG00000166260/ENSG00000166136…
BP	GO:1902622	regulation of neutrophil migration	36	0.634486	2.1	2.28879e-05	0.000259154	0.000174162	1889	tags=53%, list=17%, signal=44%	ENSG00000145147/ENSG00000171860/ENSG00000197405/ENSG00000158714/ENSG00000166086/ENSG00000123338/ENSG00000183049/ENSG00000137077/ENSG00000197635/ENSG00000078401/ENSG00000123610/ENSG00000151651/ENSG00000172724/ENSG00000128340/ENSG00000172936/ENSG00000113296/ENSG00000115594/ENSG00000126353/ENSG00000130830
BP	GO:0001937	negative regulation of endothelial cell proliferation	34	0.644335	2.09398	2.29207e-05	0.000259154	0.000174162	1535	tags=50%, list=13%, signal=43%	ENSG00000113140/ENSG00000137801/ENSG00000071246/ENSG00000130203/ENSG00000137573/ENSG00000012779/ENSG00000171951/ENSG00000105974/ENSG00000105971/ENSG00000081189/ENSG00000064300/ENSG00000158125/ENSG00000000005/ENSG00000139567/ENSG00000132170/ENSG00000196712/ENSG00000172179
BP	GO:0030193	regulation of blood coagulation	62	0.543977	1.99613	2.33795e-05	0.000263941	0.000177379	1192	tags=34%, list=10%, signal=30%	ENSG00000078098/ENSG00000138080/ENSG00000134853/ENSG00000122861/ENSG00000133216/ENSG00000106366/ENSG00000178726/ENSG00000137801/ENSG00000130203/ENSG00000135218/ENSG00000011422/ENSG00000111252/ENSG00000105974/ENSG00000184500/ENSG00000185532/ENSG00000078401/ENSG00000100311/ENSG00000173918/ENSG00000167711/ENSG00000181104/ENSG00000182718
CC	GO:0000793	condensed chromosome	195	-0.362151	-1.68883	2.46944e-05	0.000278363	0.000187071	3402	tags=43%, list=30%, signal=31%	ENSG00000166851/ENSG00000143801/ENSG00000073584/ENSG00000075945/ENSG00000154839/ENSG00000169679/ENSG00000131470/ENSG00000105127/ENSG00000175216/ENSG00000131462/ENSG00000141867/ENSG00000153187/ENSG00000144635/ENSG00000184445/ENSG00000051180/ENSG00000205078/ENSG00000009954/ENSG00000150783/ENSG00000136273/ENSG00000114166/ENSG00000113522/ENSG00000189403/ENSG00000174405/ENSG00000088986/ENSG00000075188…
BP	GO:0051282	regulation of sequestering of calcium ion	115	0.462569	1.89152	2.53923e-05	0.000285797	0.000192067	2398	tags=43%, list=21%, signal=35%	ENSG00000149596/ENSG00000134817/ENSG00000198523/ENSG00000184304/ENSG00000196218/ENSG00000081237/ENSG00000137077/ENSG00000197386/ENSG00000102879/ENSG00000196924/ENSG00000151067/ENSG00000124181/ENSG00000186815/ENSG00000089041/ENSG00000150995/ENSG00000096433/ENSG00000138755/ENSG00000055732/ENSG00000181104/ENSG00000097007/ENSG00000197043/ENSG00000172724/ENSG00000131504/ENSG00000277632/ENSG00000160791…
BP	GO:0006024	glycosaminoglycan biosynthetic process	55	0.558846	2.00778	2.54341e-05	0.000285836	0.000192093	960	tags=31%, list=8%, signal=28%	ENSG00000103489/ENSG00000105329/ENSG00000105509/ENSG00000171310/ENSG00000182022/ENSG00000111817/ENSG00000070614/ENSG00000153976/ENSG00000033100/ENSG00000179913/ENSG00000154188/ENSG00000111962/ENSG00000100311/ENSG00000125538/ENSG00000170961/ENSG00000125430/ENSG00000138604
BP	GO:1990138	neuron projection extension	150	0.425434	1.78286	2.54735e-05	0.000285848	0.000192101	2778	tags=40%, list=24%, signal=31%	ENSG00000133110/ENSG00000115414/ENSG00000145147/ENSG00000151617/ENSG00000130203/ENSG00000184347/ENSG00000099250/ENSG00000107562/ENSG00000187688/ENSG00000153993/ENSG00000105429/ENSG00000133083/ENSG00000182636/ENSG00000115232/ENSG00000114554/ENSG00000138623/ENSG00000150093/ENSG00000067715/ENSG00000167680/ENSG00000078401/ENSG00000120332/ENSG00000198910/ENSG00000039068/ENSG00000097007/ENSG00000092421…
CC	GO:0030880	RNA polymerase complex	82	-0.476521	-1.96607	2.55557e-05	0.000286339	0.000192431	3229	tags=56%, list=28%, signal=40%	ENSG00000058600/ENSG00000099821/ENSG00000101868/ENSG00000187325/ENSG00000064313/ENSG00000134480/ENSG00000273841/ENSG00000228049/ENSG00000272047/ENSG00000125651/ENSG00000168002/ENSG00000130699/ENSG00000197780/ENSG00000153767/ENSG00000197265/ENSG00000100142/ENSG00000164362/ENSG00000187735/ENSG00000134371/ENSG00000113356/ENSG00000162227/ENSG00000132664/ENSG00000105258/ENSG00000144231/ENSG00000171453…
BP	GO:0010762	regulation of fibroblast migration	30	0.660083	2.08601	2.58543e-05	0.000289249	0.000194387	1237	tags=37%, list=11%, signal=33%	ENSG00000131016/ENSG00000107796/ENSG00000162733/ENSG00000105329/ENSG00000137801/ENSG00000105509/ENSG00000240583/ENSG00000169554/ENSG00000150093/ENSG00000110880/ENSG00000146535
BP	GO:0046849	bone remodeling	78	0.508646	1.93986	2.60865e-05	0.00029141	0.000195839	1952	tags=41%, list=17%, signal=34%	ENSG00000143387/ENSG00000104332/ENSG00000182578/ENSG00000118785/ENSG00000077585/ENSG00000152661/ENSG00000170989/ENSG00000136244/ENSG00000142627/ENSG00000166923/ENSG00000101265/ENSG00000160801/ENSG00000089041/ENSG00000187098/ENSG00000169252/ENSG00000225190/ENSG00000140995/ENSG00000168918/ENSG00000151651/ENSG00000128340/ENSG00000197122/ENSG00000125965/ENSG00000072274/ENSG00000196712/ENSG00000141655…
BP	GO:0043535	regulation of blood vessel endothelial cell migration	85	0.495283	1.92935	2.62352e-05	0.000292632	0.00019666	1821	tags=38%, list=16%, signal=32%	ENSG00000100292/ENSG00000105329/ENSG00000137801/ENSG00000071246/ENSG00000130203/ENSG00000099250/ENSG00000184304/ENSG00000145632/ENSG00000136826/ENSG00000106511/ENSG00000102359/ENSG00000081189/ENSG00000142627/ENSG00000128052/ENSG00000154188/ENSG00000100311/ENSG00000124181/ENSG00000073756/ENSG00000139567/ENSG00000134954/ENSG00000150630/ENSG00000097007/ENSG00000126561/ENSG00000132170/ENSG00000105287…
BP	GO:1902904	negative regulation of supramolecular fiber organization	125	0.446471	1.83421	2.64245e-05	0.000294303	0.000197784	1714	tags=30%, list=15%, signal=25%	ENSG00000151491/ENSG00000138080/ENSG00000145147/ENSG00000163431/ENSG00000130203/ENSG00000197321/ENSG00000105976/ENSG00000184292/ENSG00000095970/ENSG00000164741/ENSG00000050405/ENSG00000170989/ENSG00000177731/ENSG00000047648/ENSG00000109846/ENSG00000109971/ENSG00000102879/ENSG00000067798/ENSG00000179776/ENSG00000134775/ENSG00000158195/ENSG00000186994/ENSG00000084112/ENSG00000197256/ENSG00000105270…
BP	GO:0014002	astrocyte development	38	0.623722	2.08469	2.66343e-05	0.000296197	0.000199056	1762	tags=50%, list=15%, signal=42%	ENSG00000123384/ENSG00000173372/ENSG00000197405/ENSG00000169071/ENSG00000095970/ENSG00000136869/ENSG00000136244/ENSG00000169554/ENSG00000105810/ENSG00000163220/ENSG00000125538/ENSG00000027697/ENSG00000172037/ENSG00000143546/ENSG00000026025/ENSG00000030582/ENSG00000142192/ENSG00000196712/ENSG00000123560
BP	GO:0051250	negative regulation of lymphocyte activation	138	0.445502	1.85265	2.70155e-05	0.000299988	0.000201604	2143	tags=33%, list=19%, signal=27%	ENSG00000136235/ENSG00000188257/ENSG00000155659/ENSG00000162511/ENSG00000104332/ENSG00000176887/ENSG00000100448/ENSG00000167601/ENSG00000159216/ENSG00000122641/ENSG00000125378/ENSG00000167851/ENSG00000127951/ENSG00000123338/ENSG00000072694/ENSG00000163563/ENSG00000114013/ENSG00000186818/ENSG00000011600/ENSG00000010671/ENSG00000197646/ENSG00000151208/ENSG00000131042/ENSG00000155307/ENSG00000108861…
BP	GO:0030168	platelet activation	119	0.456111	1.86881	2.7213e-05	0.000301732	0.000202776	2079	tags=35%, list=18%, signal=29%	ENSG00000105664/ENSG00000138080/ENSG00000168542/ENSG00000134853/ENSG00000162493/ENSG00000178726/ENSG00000130203/ENSG00000100448/ENSG00000167601/ENSG00000150594/ENSG00000115956/ENSG00000111252/ENSG00000136869/ENSG00000136244/ENSG00000110799/ENSG00000174175/ENSG00000185532/ENSG00000160293/ENSG00000105851/ENSG00000196924/ENSG00000100311/ENSG00000244734/ENSG00000137076/ENSG00000173918/ENSG00000158869…
BP	GO:0021782	glial cell development	103	0.47838	1.91551	2.72769e-05	0.000301991	0.00020295	1762	tags=33%, list=15%, signal=28%	ENSG00000176887/ENSG00000162576/ENSG00000123384/ENSG00000173372/ENSG00000197405/ENSG00000169071/ENSG00000137462/ENSG00000105221/ENSG00000095970/ENSG00000136869/ENSG00000136244/ENSG00000169554/ENSG00000068903/ENSG00000157933/ENSG00000018236/ENSG00000105810/ENSG00000152784/ENSG00000104884/ENSG00000108381/ENSG00000163220/ENSG00000125538/ENSG00000027697/ENSG00000105227/ENSG00000148053/ENSG00000158470…
BP	GO:0021537	telencephalon development	210	0.38801	1.69963	2.74009e-05	0.000302914	0.00020357	2708	tags=40%, list=24%, signal=31%	ENSG00000168542/ENSG00000182578/ENSG00000133216/ENSG00000145147/ENSG00000091136/ENSG00000122641/ENSG00000107562/ENSG00000125378/ENSG00000064309/ENSG00000137267/ENSG00000146648/ENSG00000137285/ENSG00000240583/ENSG00000147526/ENSG00000189056/ENSG00000138623/ENSG00000157933/ENSG00000105880/ENSG00000196159/ENSG00000196924/ENSG00000105810/ENSG00000125845/ENSG00000152784/ENSG00000167680/ENSG00000111262…
BP	GO:0009205	purine ribonucleoside triphosphate metabolic process	105	-0.434163	-1.86363	2.79282e-05	0.000308286	0.00020718	2011	tags=45%, list=18%, signal=37%	ENSG00000164258/ENSG00000004779/ENSG00000125877/ENSG00000002330/ENSG00000168653/ENSG00000087470/ENSG00000166796/ENSG00000186010/ENSG00000143199/ENSG00000158864/ENSG00000197616/ENSG00000106992/ENSG00000143156/ENSG00000178127/ENSG00000099795/ENSG00000136521/ENSG00000115286/ENSG00000165264/ENSG00000103024/ENSG00000119013/ENSG00000184983/ENSG00000119421/ENSG00000147123/ENSG00000145494/ENSG00000204370…
BP	GO:0051209	release of sequestered calcium ion into cytosol	113	0.460543	1.87564	2.85281e-05	0.000314149	0.00021112	2398	tags=43%, list=21%, signal=35%	ENSG00000149596/ENSG00000134817/ENSG00000198523/ENSG00000184304/ENSG00000196218/ENSG00000081237/ENSG00000137077/ENSG00000197386/ENSG00000102879/ENSG00000196924/ENSG00000151067/ENSG00000124181/ENSG00000186815/ENSG00000089041/ENSG00000150995/ENSG00000096433/ENSG00000138755/ENSG00000055732/ENSG00000181104/ENSG00000097007/ENSG00000172724/ENSG00000131504/ENSG00000277632/ENSG00000160791/ENSG00000102468…
BP	GO:1901653	cellular response to peptide	316	0.35269	1.61545	2.85436e-05	0.000314149	0.00021112	2718	tags=36%, list=24%, signal=28%	ENSG00000166147/ENSG00000168461/ENSG00000162733/ENSG00000133216/ENSG00000162692/ENSG00000151617/ENSG00000123384/ENSG00000122641/ENSG00000135218/ENSG00000184304/ENSG00000105221/ENSG00000152661/ENSG00000119508/ENSG00000095970/ENSG00000072694/ENSG00000136869/ENSG00000144891/ENSG00000105974/ENSG00000105971/ENSG00000172059/ENSG00000174233/ENSG00000127528/ENSG00000115232/ENSG00000197594/ENSG00000132155…
CC	GO:0055029	nuclear DNA-directed RNA polymerase complex	79	-0.476194	-1.95197	2.87227e-05	0.000315653	0.000212132	3229	tags=56%, list=28%, signal=40%	ENSG00000058600/ENSG00000101868/ENSG00000187325/ENSG00000064313/ENSG00000134480/ENSG00000273841/ENSG00000228049/ENSG00000272047/ENSG00000125651/ENSG00000168002/ENSG00000130699/ENSG00000197780/ENSG00000153767/ENSG00000197265/ENSG00000100142/ENSG00000187735/ENSG00000134371/ENSG00000113356/ENSG00000162227/ENSG00000132664/ENSG00000105258/ENSG00000144231/ENSG00000171453/ENSG00000110768/ENSG00000064995…
BP	GO:0010543	regulation of platelet activation	43	0.601673	2.04781	2.96781e-05	0.000325672	0.000218865	1005	tags=37%, list=9%, signal=34%	ENSG00000138080/ENSG00000134853/ENSG00000162493/ENSG00000178726/ENSG00000130203/ENSG00000100448/ENSG00000115956/ENSG00000111252/ENSG00000136869/ENSG00000136244/ENSG00000174175/ENSG00000185532/ENSG00000196924/ENSG00000100311/ENSG00000173918/ENSG00000158869
BP	GO:0045055	regulated exocytosis	180	0.402148	1.73871	3.02137e-05	0.000331062	0.000222487	1879	tags=31%, list=17%, signal=26%	ENSG00000168461/ENSG00000203747/ENSG00000160255/ENSG00000171608/ENSG00000169896/ENSG00000150594/ENSG00000135596/ENSG00000101336/ENSG00000115956/ENSG00000167851/ENSG00000119508/ENSG00000123338/ENSG00000117016/ENSG00000072694/ENSG00000066294/ENSG00000134443/ENSG00000157404/ENSG00000132639/ENSG00000067715/ENSG00000010671/ENSG00000135631/ENSG00000105851/ENSG00000102879/ENSG00000186716/ENSG00000049245…
BP	GO:0071496	cellular response to external stimulus	271	0.371076	1.67646	3.03663e-05	0.000332246	0.000223282	2145	tags=30%, list=19%, signal=25%	ENSG00000133110/ENSG00000019549/ENSG00000143387/ENSG00000104332/ENSG00000074590/ENSG00000162692/ENSG00000165457/ENSG00000108821/ENSG00000064666/ENSG00000167601/ENSG00000041982/ENSG00000175445/ENSG00000169184/ENSG00000171522/ENSG00000184304/ENSG00000081237/ENSG00000136869/ENSG00000240583/ENSG00000162552/ENSG00000139112/ENSG00000196664/ENSG00000115232/ENSG00000070540/ENSG00000109971/ENSG00000147872…
BP	GO:0042119	neutrophil activation	35	0.63268	2.0678	3.13708e-05	0.000342733	0.00023033	1783	tags=51%, list=16%, signal=44%	ENSG00000188257/ENSG00000100448/ENSG00000160255/ENSG00000169896/ENSG00000239998/ENSG00000167851/ENSG00000072694/ENSG00000011600/ENSG00000186716/ENSG00000124875/ENSG00000066336/ENSG00000169403/ENSG00000158869/ENSG00000164047/ENSG00000172936/ENSG00000030582/ENSG00000115607/ENSG00000135046
BP	GO:0030225	macrophage differentiation	51	0.569362	2.01193	3.21216e-05	0.000349909	0.000235153	2043	tags=49%, list=18%, signal=40%	ENSG00000182578/ENSG00000105329/ENSG00000122641/ENSG00000169071/ENSG00000125378/ENSG00000137462/ENSG00000100985/ENSG00000136869/ENSG00000010610/ENSG00000180353/ENSG00000075426/ENSG00000181092/ENSG00000066336/ENSG00000128342/ENSG00000173334/ENSG00000172936/ENSG00000115602/ENSG00000245848/ENSG00000142192/ENSG00000179348/ENSG00000184371/ENSG00000113580/ENSG00000115738/ENSG00000137033/ENSG00000137275
MF	GO:0004672	protein kinase activity	443	0.329911	1.55458	3.21056e-05	0.000349909	0.000235153	2549	tags=31%, list=22%, signal=25%	ENSG00000049323/ENSG00000134853/ENSG00000162733/ENSG00000115380/ENSG00000074590/ENSG00000182578/ENSG00000133216/ENSG00000163513/ENSG00000167601/ENSG00000105976/ENSG00000113721/ENSG00000099250/ENSG00000071242/ENSG00000169071/ENSG00000101336/ENSG00000184304/ENSG00000145632/ENSG00000198752/ENSG00000146648/ENSG00000105221/ENSG00000044524/ENSG00000197081/ENSG00000183049/ENSG00000133083/ENSG00000142627…
BP	GO:0009141	nucleoside triphosphate metabolic process	122	-0.416207	-1.81469	3.21976e-05	0.000350225	0.000235365	2011	tags=43%, list=18%, signal=35%	ENSG00000164258/ENSG00000004779/ENSG00000125877/ENSG00000002330/ENSG00000168653/ENSG00000087470/ENSG00000166796/ENSG00000186010/ENSG00000143199/ENSG00000158864/ENSG00000128951/ENSG00000197616/ENSG00000106992/ENSG00000143156/ENSG00000178127/ENSG00000099795/ENSG00000136521/ENSG00000115286/ENSG00000165264/ENSG00000196839/ENSG00000103024/ENSG00000119013/ENSG00000114956/ENSG00000184983/ENSG00000119421…
BP	GO:0002705	positive regulation of leukocyte mediated immunity	122	0.444191	1.81994	3.22536e-05	0.000350323	0.000235431	3114	tags=46%, list=27%, signal=34%	ENSG00000105329/ENSG00000160255/ENSG00000122122/ENSG00000169896/ENSG00000172243/ENSG00000095970/ENSG00000081237/ENSG00000136244/ENSG00000150337/ENSG00000157404/ENSG00000162711/ENSG00000011600/ENSG00000010671/ENSG00000178562/ENSG00000066336/ENSG00000073008/ENSG00000125538/ENSG00000089041/ENSG00000131015/ENSG00000169403/ENSG00000115604/ENSG00000067369/ENSG00000117586/ENSG00000173757/ENSG00000204525…
BP	GO:0010469	regulation of signaling receptor activity	80	0.501191	1.92609	3.31209e-05	0.00035922	0.00024141	2935	tags=54%, list=26%, signal=40%	ENSG00000122861/ENSG00000133216/ENSG00000106366/ENSG00000099250/ENSG00000150594/ENSG00000072694/ENSG00000186818/ENSG00000081189/ENSG00000166923/ENSG00000196730/ENSG00000189056/ENSG00000180875/ENSG00000150093/ENSG00000078401/ENSG00000141503/ENSG00000169252/ENSG00000121807/ENSG00000122679/ENSG00000013588/ENSG00000145113/ENSG00000132170/ENSG00000142192/ENSG00000135346/ENSG00000136634/ENSG00000145708…
BP	GO:0050918	positive chemotaxis	55	0.55407	1.99062	3.36697e-05	0.000364641	0.000245053	2221	tags=49%, list=20%, signal=40%	ENSG00000136235/ENSG00000105976/ENSG00000099250/ENSG00000107562/ENSG00000125378/ENSG00000171951/ENSG00000140285/ENSG00000019991/ENSG00000170989/ENSG00000102879/ENSG00000128052/ENSG00000154188/ENSG00000172349/ENSG00000164171/ENSG00000149177/ENSG00000100311/ENSG00000150630/ENSG00000277632/ENSG00000117525/ENSG00000140945/ENSG00000185652/ENSG00000183813/ENSG00000166949/ENSG00000138685/ENSG00000006210…
BP	GO:0003012	muscle system process	364	0.344419	1.5979	3.39236e-05	0.000366857	0.000246543	2294	tags=29%, list=20%, signal=24%	ENSG00000105664/ENSG00000175084/ENSG00000116741/ENSG00000176170/ENSG00000107796/ENSG00000100292/ENSG00000117152/ENSG00000130176/ENSG00000163431/ENSG00000151617/ENSG00000152049/ENSG00000128512/ENSG00000050628/ENSG00000137573/ENSG00000150594/ENSG00000133392/ENSG00000198523/ENSG00000184304/ENSG00000196218/ENSG00000122786/ENSG00000152661/ENSG00000119508/ENSG00000163697/ENSG00000006283/ENSG00000105974…
BP	GO:0006949	syncytium formation	49	0.577198	2.03859	3.45787e-05	0.000373399	0.000250939	1673	tags=43%, list=15%, signal=37%	ENSG00000148848/ENSG00000107957/ENSG00000143119/ENSG00000064309/ENSG00000168615/ENSG00000095970/ENSG00000134516/ENSG00000024422/ENSG00000154736/ENSG00000011600/ENSG00000150093/ENSG00000138755/ENSG00000105204/ENSG00000100345/ENSG00000077238/ENSG00000150760/ENSG00000196557/ENSG00000064932/ENSG00000023902/ENSG00000112062/ENSG00000134072
BP	GO:0000387	spliceosomal snRNP assembly	33	-0.616554	-2.08198	3.47151e-05	0.000373874	0.000251258	2277	tags=64%, list=20%, signal=51%	ENSG00000100028/ENSG00000124562/ENSG00000125835/ENSG00000204392/ENSG00000074201/ENSG00000184281/ENSG00000046647/ENSG00000130520/ENSG00000152147/ENSG00000137574/ENSG00000175467/ENSG00000117360/ENSG00000143977/ENSG00000132600/ENSG00000205571/ENSG00000121058/ENSG00000139343/ENSG00000172062/ENSG00000116455/ENSG00000167088/ENSG00000182004
BP	GO:0010976	positive regulation of neuron projection development	125	0.443389	1.82155	3.47229e-05	0.000373874	0.000251258	2493	tags=38%, list=22%, signal=30%	ENSG00000116741/ENSG00000162733/ENSG00000132386/ENSG00000133216/ENSG00000157240/ENSG00000130203/ENSG00000099250/ENSG00000169071/ENSG00000113657/ENSG00000184304/ENSG00000044524/ENSG00000137285/ENSG00000183049/ENSG00000189056/ENSG00000018236/ENSG00000196924/ENSG00000138760/ENSG00000163220/ENSG00000112655/ENSG00000120332/ENSG00000113273/ENSG00000148053/ENSG00000105711/ENSG00000097007/ENSG00000273749…
BP	GO:0090329	regulation of DNA-templated DNA replication	37	-0.611849	-2.12397	3.47876e-05	0.000373919	0.000251289	2023	tags=46%, list=18%, signal=38%	ENSG00000167513/ENSG00000049541/ENSG00000161692/ENSG00000104738/ENSG00000136982/ENSG00000112312/ENSG00000006634/ENSG00000197299/ENSG00000106028/ENSG00000097046/ENSG00000133119/ENSG00000167136/ENSG00000163918/ENSG00000075131/ENSG00000085224/ENSG00000129173/ENSG00000256525
BP	GO:0019882	antigen processing and presentation	98	0.472942	1.87219	3.48275e-05	0.000373919	0.000251289	2200	tags=41%, list=19%, signal=33%	ENSG00000137801/ENSG00000127951/ENSG00000095970/ENSG00000072694/ENSG00000237541/ENSG00000137077/ENSG00000150337/ENSG00000118508/ENSG00000018280/ENSG00000131042/ENSG00000090659/ENSG00000134108/ENSG00000131015/ENSG00000100600/ENSG00000158869/ENSG00000198502/ENSG00000111729/ENSG00000172724/ENSG00000169213/ENSG00000153563/ENSG00000204525/ENSG00000015285/ENSG00000166128/ENSG00000090339/ENSG00000106100…
BP	GO:0002762	negative regulation of myeloid leukocyte differentiation	44	0.60044	2.0678	3.50034e-05	0.000375267	0.000252194	1938	tags=50%, list=17%, signal=42%	ENSG00000166147/ENSG00000104332/ENSG00000122641/ENSG00000128606/ENSG00000077585/ENSG00000136869/ENSG00000204103/ENSG00000186818/ENSG00000070404/ENSG00000105810/ENSG00000181092/ENSG00000168918/ENSG00000123610/ENSG00000119714/ENSG00000173334/ENSG00000277632/ENSG00000196712/ENSG00000179348/ENSG00000204577/ENSG00000104972/ENSG00000168036/ENSG00000183864
MF	GO:0050431	transforming growth factor beta binding	18	0.749484	2.11915	3.51396e-05	0.000376185	0.000252811	2024	tags=72%, list=18%, signal=59%	ENSG00000049323/ENSG00000163513/ENSG00000137801/ENSG00000119699/ENSG00000135218/ENSG00000101938/ENSG00000106991/ENSG00000182704/ENSG00000139567/ENSG00000138448/ENSG00000090006/ENSG00000106799/ENSG00000137507
BP	GO:1990266	neutrophil migration	109	0.454643	1.83518	3.56133e-05	0.000380709	0.000255852	1622	tags=32%, list=14%, signal=28%	ENSG00000145147/ENSG00000160255/ENSG00000171608/ENSG00000171860/ENSG00000197405/ENSG00000261371/ENSG00000158714/ENSG00000166086/ENSG00000123338/ENSG00000183049/ENSG00000137077/ENSG00000172156/ENSG00000184588/ENSG00000105851/ENSG00000197635/ENSG00000124875/ENSG00000078401/ENSG00000163220/ENSG00000125538/ENSG00000123610/ENSG00000158869/ENSG00000186111/ENSG00000138755/ENSG00000134215/ENSG00000124731…
BP	GO:0032905	transforming growth factor beta1 production	16	0.780612	2.15622	3.61777e-05	0.000386189	0.000259534	1517	tags=50%, list=13%, signal=43%	ENSG00000139329/ENSG00000168542/ENSG00000137801/ENSG00000011600/ENSG00000135744/ENSG00000182704/ENSG00000151651/ENSG00000166396
BP	GO:0032965	regulation of collagen biosynthetic process	28	0.67822	2.10136	3.64943e-05	0.000389012	0.000261431	1565	tags=61%, list=14%, signal=52%	ENSG00000138080/ENSG00000162733/ENSG00000105329/ENSG00000119699/ENSG00000159216/ENSG00000122641/ENSG00000125378/ENSG00000162552/ENSG00000136244/ENSG00000157613/ENSG00000106991/ENSG00000164171/ENSG00000167711/ENSG00000181104/ENSG00000026025/ENSG00000166396/ENSG00000148400
BP	GO:1902905	positive regulation of supramolecular fiber organization	146	0.422461	1.76663	3.76719e-05	0.000400991	0.000269482	2113	tags=35%, list=19%, signal=29%	ENSG00000104332/ENSG00000163431/ENSG00000130203/ENSG00000119699/ENSG00000105976/ENSG00000099250/ENSG00000101336/ENSG00000184304/ENSG00000115956/ENSG00000123338/ENSG00000162552/ENSG00000074964/ENSG00000137077/ENSG00000172156/ENSG00000171992/ENSG00000140416/ENSG00000196924/ENSG00000067798/ENSG00000125753/ENSG00000111199/ENSG00000158195/ENSG00000078401/ENSG00000254585/ENSG00000064042/ENSG00000163171…
BP	GO:0071305	cellular response to vitamin D	21	0.717295	2.06748	3.83826e-05	0.000407972	0.000274173	1279	tags=48%, list=11%, signal=42%	ENSG00000019549/ENSG00000104332/ENSG00000041982/ENSG00000169184/ENSG00000186350/ENSG00000137193/ENSG00000197256/ENSG00000125686/ENSG00000181195/ENSG00000019186
MF	GO:0140101	catalytic activity, acting on a tRNA	69	-0.482085	-1.90857	3.90278e-05	0.000414239	0.000278385	2783	tags=54%, list=24%, signal=41%	ENSG00000100031/ENSG00000059588/ENSG00000183665/ENSG00000166166/ENSG00000138050/ENSG00000168806/ENSG00000100416/ENSG00000241058/ENSG00000117593/ENSG00000104907/ENSG00000126814/ENSG00000241370/ENSG00000124787/ENSG00000043514/ENSG00000154743/ENSG00000139131/ENSG00000178694/ENSG00000177192/ENSG00000104356/ENSG00000137513/ENSG00000172336/ENSG00000169718/ENSG00000179115/ENSG00000163684/ENSG00000134905…
BP	GO:0072073	kidney epithelium development	129	0.442638	1.82235	3.96481e-05	0.000420225	0.000282408	2528	tags=42%, list=22%, signal=33%	ENSG00000104332/ENSG00000145147/ENSG00000151617/ENSG00000176788/ENSG00000162849/ENSG00000166341/ENSG00000054598/ENSG00000261371/ENSG00000125378/ENSG00000184292/ENSG00000007062/ENSG00000240583/ENSG00000162552/ENSG00000188064/ENSG00000081189/ENSG00000166923/ENSG00000153976/ENSG00000115884/ENSG00000151490/ENSG00000125845/ENSG00000181092/ENSG00000251493/ENSG00000128342/ENSG00000125430/ENSG00000135744…
BP	GO:0006936	muscle contraction	293	0.350021	1.59327	4.03015e-05	0.000426544	0.000286654	2294	tags=29%, list=20%, signal=24%	ENSG00000105664/ENSG00000175084/ENSG00000116741/ENSG00000176170/ENSG00000107796/ENSG00000130176/ENSG00000163431/ENSG00000151617/ENSG00000152049/ENSG00000128512/ENSG00000050628/ENSG00000137573/ENSG00000150594/ENSG00000133392/ENSG00000198523/ENSG00000184304/ENSG00000196218/ENSG00000122786/ENSG00000152661/ENSG00000163697/ENSG00000006283/ENSG00000105974/ENSG00000185532/ENSG00000157404/ENSG00000109846…
BP	GO:0031623	receptor internalization	105	0.466207	1.87713	4.05341e-05	0.000428396	0.000287899	2485	tags=37%, list=22%, signal=29%	ENSG00000106483/ENSG00000168461/ENSG00000160255/ENSG00000123384/ENSG00000135218/ENSG00000100599/ENSG00000131018/ENSG00000186818/ENSG00000105974/ENSG00000166923/ENSG00000132639/ENSG00000150093/ENSG00000154188/ENSG00000132329/ENSG00000006125/ENSG00000157978/ENSG00000064989/ENSG00000158869/ENSG00000122679/ENSG00000182718/ENSG00000072274/ENSG00000107984/ENSG00000197943/ENSG00000007908/ENSG00000185652…
BP	GO:0070302	regulation of stress-activated protein kinase signaling cascade	159	0.415165	1.75878	4.13704e-05	0.000436616	0.000293424	2547	tags=39%, list=22%, signal=31%	ENSG00000176170/ENSG00000165617/ENSG00000125378/ENSG00000111961/ENSG00000146648/ENSG00000135272/ENSG00000095970/ENSG00000072694/ENSG00000136869/ENSG00000019991/ENSG00000188064/ENSG00000137077/ENSG00000155760/ENSG00000101265/ENSG00000167779/ENSG00000120129/ENSG00000198053/ENSG00000125845/ENSG00000066336/ENSG00000111199/ENSG00000198648/ENSG00000108861/ENSG00000141503/ENSG00000158828/ENSG00000125538…
MF	GO:0038024	cargo receptor activity	51	0.565132	1.99699	4.14391e-05	0.000436723	0.000293495	2048	tags=51%, list=18%, signal=42%	ENSG00000177575/ENSG00000158270/ENSG00000010327/ENSG00000260314/ENSG00000165457/ENSG00000160255/ENSG00000123384/ENSG00000169896/ENSG00000135218/ENSG00000153071/ENSG00000038945/ENSG00000133800/ENSG00000115884/ENSG00000173391/ENSG00000197594/ENSG00000019169/ENSG00000138760/ENSG00000072274/ENSG00000165029/ENSG00000136011/ENSG00000074660/ENSG00000197324/ENSG00000064687/ENSG00000109072/ENSG00000136960…
BP	GO:0035272	exocrine system development	41	0.603597	2.04669	4.19544e-05	0.000441528	0.000296725	1153	tags=34%, list=10%, signal=31%	ENSG00000019549/ENSG00000105329/ENSG00000119699/ENSG00000099250/ENSG00000054598/ENSG00000198959/ENSG00000146648/ENSG00000115112/ENSG00000140285/ENSG00000019991/ENSG00000114554/ENSG00000004399/ENSG00000167244/ENSG00000130702
BP	GO:0043549	regulation of kinase activity	462	0.325515	1.54125	4.25511e-05	0.000447177	0.000300521	2607	tags=35%, list=23%, signal=28%	ENSG00000134853/ENSG00000116741/ENSG00000162733/ENSG00000182578/ENSG00000133216/ENSG00000105329/ENSG00000163513/ENSG00000137801/ENSG00000130203/ENSG00000167601/ENSG00000105976/ENSG00000113721/ENSG00000170962/ENSG00000197405/ENSG00000150594/ENSG00000169071/ENSG00000158714/ENSG00000184304/ENSG00000111961/ENSG00000146648/ENSG00000168615/ENSG00000118971/ENSG00000167851/ENSG00000154277/ENSG00000095970…
BP	GO:0051651	maintenance of location in cell	194	0.392767	1.70405	4.26218e-05	0.000447289	0.000300596	2422	tags=36%, list=21%, signal=28%	ENSG00000130203/ENSG00000149596/ENSG00000134817/ENSG00000122862/ENSG00000198523/ENSG00000184304/ENSG00000196218/ENSG00000081237/ENSG00000131018/ENSG00000137077/ENSG00000105974/ENSG00000048707/ENSG00000010610/ENSG00000197386/ENSG00000102879/ENSG00000196924/ENSG00000151067/ENSG00000163220/ENSG00000158828/ENSG00000124181/ENSG00000186815/ENSG00000089041/ENSG00000150995/ENSG00000096433/ENSG00000138755…
BP	GO:0006968	cellular defense response	48	0.577684	2.0324	4.33587e-05	0.000454382	0.000305363	2027	tags=42%, list=18%, signal=34%	ENSG00000168329/ENSG00000197405/ENSG00000167850/ENSG00000163563/ENSG00000154589/ENSG00000011600/ENSG00000150093/ENSG00000130592/ENSG00000116701/ENSG00000131042/ENSG00000258227/ENSG00000121807/ENSG00000112210/ENSG00000138755/ENSG00000126581/ENSG00000160791/ENSG00000180644/ENSG00000113263/ENSG00000137033/ENSG00000240403
BP	GO:0048706	embryonic skeletal system development	104	0.465306	1.86705	4.37738e-05	0.000458087	0.000307853	1040	tags=24%, list=9%, signal=22%	ENSG00000164920/ENSG00000060718/ENSG00000103489/ENSG00000116132/ENSG00000134853/ENSG00000163513/ENSG00000176887/ENSG00000151617/ENSG00000119699/ENSG00000108821/ENSG00000137573/ENSG00000171310/ENSG00000125378/ENSG00000124813/ENSG00000157227/ENSG00000105429/ENSG00000122691/ENSG00000070614/ENSG00000176842/ENSG00000170689/ENSG00000138207/ENSG00000148516/ENSG00000112559/ENSG00000184058/ENSG00000005073
BP	GO:0034762	regulation of transmembrane transport	428	0.327367	1.54018	4.38926e-05	0.000458687	0.000308256	2570	tags=32%, list=23%, signal=26%	ENSG00000116741/ENSG00000117152/ENSG00000133216/ENSG00000151617/ENSG00000152049/ENSG00000137801/ENSG00000149596/ENSG00000165168/ENSG00000134817/ENSG00000150594/ENSG00000151726/ENSG00000198523/ENSG00000184304/ENSG00000100985/ENSG00000105221/ENSG00000130402/ENSG00000119508/ENSG00000095970/ENSG00000006283/ENSG00000134443/ENSG00000105974/ENSG00000081189/ENSG00000145936/ENSG00000196730/ENSG00000189056…
BP	GO:1902285	semaphorin-plexin signaling pathway involved in neuron projection guidance	14	0.790746	2.10552	4.44956e-05	0.000464337	0.000312053	1995	tags=79%, list=18%, signal=65%	ENSG00000151617/ENSG00000099250/ENSG00000117298/ENSG00000136040/ENSG00000114554/ENSG00000078401/ENSG00000004399/ENSG00000075213/ENSG00000118257/ENSG00000164050/ENSG00000130827
MF	GO:0001540	amyloid-beta binding	79	0.505604	1.93407	4.53999e-05	0.000473111	0.000317949	1018	tags=32%, list=9%, signal=29%	ENSG00000142798/ENSG00000133216/ENSG00000130203/ENSG00000160255/ENSG00000114200/ENSG00000123384/ENSG00000173372/ENSG00000169896/ENSG00000135218/ENSG00000038945/ENSG00000137462/ENSG00000163697/ENSG00000095970/ENSG00000072694/ENSG00000136869/ENSG00000109846/ENSG00000064300/ENSG00000019169/ENSG00000164171/ENSG00000131042/ENSG00000157978/ENSG00000171603/ENSG00000169252/ENSG00000078596/ENSG00000122679
BP	GO:0061045	negative regulation of wound healing	61	0.536054	1.95833	4.54657e-05	0.000473136	0.000317966	1192	tags=31%, list=10%, signal=28%	ENSG00000078098/ENSG00000134853/ENSG00000122861/ENSG00000106366/ENSG00000178726/ENSG00000137801/ENSG00000130203/ENSG00000012779/ENSG00000011422/ENSG00000111252/ENSG00000162552/ENSG00000184500/ENSG00000185532/ENSG00000078401/ENSG00000100311/ENSG00000196581/ENSG00000173918/ENSG00000167711/ENSG00000182718
MF	GO:0051020	GTPase binding	233	0.37554	1.66626	4.59063e-05	0.000477054	0.0003206	2927	tags=39%, list=26%, signal=30%	ENSG00000151491/ENSG00000164292/ENSG00000128512/ENSG00000135596/ENSG00000198752/ENSG00000117016/ENSG00000134516/ENSG00000100599/ENSG00000135905/ENSG00000105974/ENSG00000109079/ENSG00000100139/ENSG00000185963/ENSG00000135631/ENSG00000152689/ENSG00000196924/ENSG00000107021/ENSG00000064300/ENSG00000197879/ENSG00000116701/ENSG00000137501/ENSG00000111348/ENSG00000185722/ENSG00000135956/ENSG00000132669…
BP	GO:0061035	regulation of cartilage development	54	0.557256	1.99319	4.76362e-05	0.000494341	0.000332217	2045	tags=46%, list=18%, signal=38%	ENSG00000019549/ENSG00000143387/ENSG00000115380/ENSG00000151388/ENSG00000109906/ENSG00000125378/ENSG00000124813/ENSG00000178573/ENSG00000134013/ENSG00000136378/ENSG00000166923/ENSG00000125845/ENSG00000153162/ENSG00000005073/ENSG00000139567/ENSG00000090863/ENSG00000125965/ENSG00000077092/ENSG00000106799/ENSG00000168487/ENSG00000168036/ENSG00000170577/ENSG00000162998/ENSG00000166949/ENSG00000106571
CC	GO:0046540	U4/U6 x U5 tri-snRNP complex	32	-0.62111	-2.07225	4.8288e-05	0.000499714	0.000335827	2363	tags=66%, list=21%, signal=52%	ENSG00000128739/ENSG00000100028/ENSG00000124380/ENSG00000125835/ENSG00000077312/ENSG00000204392/ENSG00000130520/ENSG00000175467/ENSG00000170860/ENSG00000117360/ENSG00000140830/ENSG00000143977/ENSG00000139343/ENSG00000106355/ENSG00000164167/ENSG00000141759/ENSG00000171960/ENSG00000128534/ENSG00000130332/ENSG00000167088/ENSG00000182004
CC	GO:0097526	spliceosomal tri-snRNP complex	32	-0.62111	-2.07225	4.8288e-05	0.000499714	0.000335827	2363	tags=66%, list=21%, signal=52%	ENSG00000128739/ENSG00000100028/ENSG00000124380/ENSG00000125835/ENSG00000077312/ENSG00000204392/ENSG00000130520/ENSG00000175467/ENSG00000170860/ENSG00000117360/ENSG00000140830/ENSG00000143977/ENSG00000139343/ENSG00000106355/ENSG00000164167/ENSG00000141759/ENSG00000171960/ENSG00000128534/ENSG00000130332/ENSG00000167088/ENSG00000182004
BP	GO:0009199	ribonucleoside triphosphate metabolic process	110	-0.423857	-1.83024	4.86308e-05	0.000502564	0.000337743	2011	tags=44%, list=18%, signal=36%	ENSG00000164258/ENSG00000004779/ENSG00000125877/ENSG00000002330/ENSG00000168653/ENSG00000087470/ENSG00000166796/ENSG00000186010/ENSG00000143199/ENSG00000158864/ENSG00000197616/ENSG00000106992/ENSG00000143156/ENSG00000178127/ENSG00000099795/ENSG00000136521/ENSG00000115286/ENSG00000165264/ENSG00000103024/ENSG00000119013/ENSG00000184983/ENSG00000119421/ENSG00000147123/ENSG00000145494/ENSG00000204370…
BP	GO:0060395	SMAD protein signal transduction	62	0.532924	1.95557	4.89177e-05	0.000504368	0.000338955	1363	tags=31%, list=12%, signal=27%	ENSG00000138615/ENSG00000105329/ENSG00000163513/ENSG00000119699/ENSG00000123384/ENSG00000122641/ENSG00000153071/ENSG00000125378/ENSG00000124813/ENSG00000124225/ENSG00000157933/ENSG00000125845/ENSG00000115221/ENSG00000170345/ENSG00000153162/ENSG00000120693/ENSG00000132170/ENSG00000026025/ENSG00000125965
BP	GO:0048545	response to steroid hormone	285	0.357213	1.62404	4.89408e-05	0.000504368	0.000338955	2059	tags=29%, list=18%, signal=24%	ENSG00000125384/ENSG00000104332/ENSG00000132386/ENSG00000105329/ENSG00000145147/ENSG00000137801/ENSG00000113083/ENSG00000119699/ENSG00000114200/ENSG00000108821/ENSG00000184347/ENSG00000122641/ENSG00000165168/ENSG00000118785/ENSG00000117115/ENSG00000153071/ENSG00000168615/ENSG00000137462/ENSG00000119508/ENSG00000125740/ENSG00000081237/ENSG00000124225/ENSG00000175899/ENSG00000240583/ENSG00000128016…
BP	GO:0051965	positive regulation of synapse assembly	39	0.608225	2.04325	4.90448e-05	0.000504479	0.00033903	1228	tags=33%, list=11%, signal=30%	ENSG00000186340/ENSG00000133216/ENSG00000139211/ENSG00000153707/ENSG00000102359/ENSG00000146242/ENSG00000185070/ENSG00000151208/ENSG00000171603/ENSG00000188157/ENSG00000148053/ENSG00000158258/ENSG00000121871
BP	GO:0048010	vascular endothelial growth factor receptor signaling pathway	49	0.571648	2.01899	4.9087e-05	0.000504479	0.00033903	2242	tags=53%, list=20%, signal=43%	ENSG00000138080/ENSG00000137573/ENSG00000167601/ENSG00000099250/ENSG00000161638/ENSG00000054598/ENSG00000184304/ENSG00000131634/ENSG00000160293/ENSG00000128052/ENSG00000125538/ENSG00000169855/ENSG00000072134/ENSG00000150630/ENSG00000196396/ENSG00000105287/ENSG00000197122/ENSG00000112062/ENSG00000100644/ENSG00000259207/ENSG00000109072/ENSG00000069869/ENSG00000010810/ENSG00000105767/ENSG00000119630…
BP	GO:0031529	ruffle organization	46	0.575097	2.00154	4.98634e-05	0.000511048	0.000343445	1871	tags=39%, list=16%, signal=33%	ENSG00000151491/ENSG00000182578/ENSG00000184292/ENSG00000115956/ENSG00000138639/ENSG00000050405/ENSG00000137077/ENSG00000105974/ENSG00000140416/ENSG00000204472/ENSG00000110880/ENSG00000225190/ENSG00000140995/ENSG00000173546/ENSG00000273749/ENSG00000090339/ENSG00000132376/ENSG00000126353
BP	GO:0002449	lymphocyte mediated immunity	244	0.372018	1.65737	4.9819e-05	0.000511048	0.000343445	2797	tags=36%, list=25%, signal=28%	ENSG00000165124/ENSG00000173369/ENSG00000203747/ENSG00000105329/ENSG00000122122/ENSG00000173372/ENSG00000100368/ENSG00000123338/ENSG00000095970/ENSG00000081237/ENSG00000072694/ENSG00000186818/ENSG00000136244/ENSG00000150337/ENSG00000168685/ENSG00000162711/ENSG00000109111/ENSG00000010671/ENSG00000102879/ENSG00000028137/ENSG00000178562/ENSG00000100385/ENSG00000073008/ENSG00000134108/ENSG00000125538…
BP	GO:0010761	fibroblast migration	41	0.599215	2.03183	5.03948e-05	0.000515785	0.000346628	919	tags=29%, list=8%, signal=27%	ENSG00000131016/ENSG00000107796/ENSG00000162733/ENSG00000105329/ENSG00000137801/ENSG00000105509/ENSG00000079308/ENSG00000240583/ENSG00000174807/ENSG00000169554/ENSG00000150093/ENSG00000110880
BP	GO:0016358	dendrite development	183	0.405496	1.75155	5.04765e-05	0.000515913	0.000346714	2896	tags=42%, list=25%, signal=31%	ENSG00000133216/ENSG00000130203/ENSG00000061337/ENSG00000153707/ENSG00000099250/ENSG00000146242/ENSG00000183049/ENSG00000131018/ENSG00000133083/ENSG00000135905/ENSG00000081189/ENSG00000185532/ENSG00000189056/ENSG00000150093/ENSG00000144711/ENSG00000130669/ENSG00000151208/ENSG00000141503/ENSG00000134569/ENSG00000154310/ENSG00000176749/ENSG00000169439/ENSG00000097007/ENSG00000138814/ENSG00000273749…
BP	GO:0032755	positive regulation of interleukin-6 production	81	0.500935	1.92898	5.21427e-05	0.000532213	0.000357668	1641	tags=40%, list=14%, signal=34%	ENSG00000105329/ENSG00000135218/ENSG00000159674/ENSG00000175445/ENSG00000239998/ENSG00000172243/ENSG00000137462/ENSG00000136869/ENSG00000122691/ENSG00000136244/ENSG00000196664/ENSG00000011600/ENSG00000010671/ENSG00000204472/ENSG00000172349/ENSG00000016082/ENSG00000174125/ENSG00000131042/ENSG00000111199/ENSG00000125538/ENSG00000089041/ENSG00000169403/ENSG00000101916/ENSG00000181104/ENSG00000117586…
BP	GO:0002686	negative regulation of leukocyte migration	42	0.603585	2.05466	5.23906e-05	0.000534011	0.000358877	688	tags=38%, list=6%, signal=36%	ENSG00000138080/ENSG00000100292/ENSG00000145147/ENSG00000064666/ENSG00000158747/ENSG00000117115/ENSG00000171522/ENSG00000107562/ENSG00000158714/ENSG00000167851/ENSG00000100599/ENSG00000137077/ENSG00000166923/ENSG00000120129/ENSG00000197635/ENSG00000186716
BP	GO:0007193	adenylate cyclase-inhibiting G protein-coupled receptor signaling pathway	69	0.51358	1.91436	5.25206e-05	0.000534605	0.000359276	1925	tags=33%, list=17%, signal=28%	ENSG00000131016/ENSG00000116741/ENSG00000151617/ENSG00000150594/ENSG00000170989/ENSG00000090104/ENSG00000174233/ENSG00000196924/ENSG00000121281/ENSG00000166073/ENSG00000019169/ENSG00000078401/ENSG00000164128/ENSG00000186642/ENSG00000197746/ENSG00000198121/ENSG00000133019/ENSG00000127955/ENSG00000169860/ENSG00000259207/ENSG00000135312/ENSG00000185897/ENSG00000128285
BP	GO:0051208	sequestering of calcium ion	119	0.448896	1.83925	5.29445e-05	0.000538185	0.000361682	2398	tags=42%, list=21%, signal=34%	ENSG00000149596/ENSG00000134817/ENSG00000198523/ENSG00000184304/ENSG00000196218/ENSG00000081237/ENSG00000137077/ENSG00000197386/ENSG00000102879/ENSG00000196924/ENSG00000151067/ENSG00000124181/ENSG00000186815/ENSG00000089041/ENSG00000150995/ENSG00000096433/ENSG00000138755/ENSG00000055732/ENSG00000181104/ENSG00000097007/ENSG00000197043/ENSG00000172724/ENSG00000131504/ENSG00000277632/ENSG00000160791…
BP	GO:0006873	intracellular monoatomic ion homeostasis	419	0.325887	1.5304	5.4211e-05	0.000550308	0.000369829	2398	tags=30%, list=21%, signal=24%	ENSG00000100292/ENSG00000172137/ENSG00000151617/ENSG00000130203/ENSG00000149596/ENSG00000134817/ENSG00000127954/ENSG00000198959/ENSG00000107562/ENSG00000071967/ENSG00000198523/ENSG00000158714/ENSG00000184304/ENSG00000196218/ENSG00000081237/ENSG00000158158/ENSG00000137077/ENSG00000105974/ENSG00000105971/ENSG00000059377/ENSG00000172156/ENSG00000197386/ENSG00000102879/ENSG00000196924/ENSG00000163823…
BP	GO:0060562	epithelial tube morphogenesis	264	0.366431	1.65161	5.51207e-05	0.000558782	0.000375524	2076	tags=32%, list=18%, signal=27%	ENSG00000104332/ENSG00000182578/ENSG00000151388/ENSG00000157240/ENSG00000105329/ENSG00000145147/ENSG00000163513/ENSG00000151617/ENSG00000041982/ENSG00000105976/ENSG00000171608/ENSG00000162849/ENSG00000134817/ENSG00000166341/ENSG00000099250/ENSG00000125378/ENSG00000184292/ENSG00000157227/ENSG00000177000/ENSG00000164442/ENSG00000169641/ENSG00000164741/ENSG00000105429/ENSG00000167642/ENSG00000162552…
BP	GO:0046777	protein autophosphorylation	165	0.41578	1.77563	5.58307e-05	0.00056521	0.000379844	1564	tags=27%, list=14%, signal=24%	ENSG00000136235/ENSG00000134853/ENSG00000162733/ENSG00000182578/ENSG00000113721/ENSG00000170962/ENSG00000101336/ENSG00000184304/ENSG00000146648/ENSG00000081237/ENSG00000105974/ENSG00000157404/ENSG00000166923/ENSG00000072786/ENSG00000196730/ENSG00000101265/ENSG00000197594/ENSG00000196411/ENSG00000128052/ENSG00000106991/ENSG00000181092/ENSG00000198648/ENSG00000141503/ENSG00000100311/ENSG00000158828…
BP	GO:0007431	salivary gland development	32	0.636638	2.03981	5.7126e-05	0.000577538	0.000388129	1153	tags=38%, list=10%, signal=34%	ENSG00000019549/ENSG00000105329/ENSG00000119699/ENSG00000099250/ENSG00000198959/ENSG00000146648/ENSG00000115112/ENSG00000140285/ENSG00000019991/ENSG00000114554/ENSG00000004399/ENSG00000130702
BP	GO:0007204	positive regulation of cytosolic calcium ion concentration	150	0.415515	1.74129	5.75416e-05	0.000580952	0.000390423	2528	tags=43%, list=22%, signal=34%	ENSG00000125384/ENSG00000151617/ENSG00000171051/ENSG00000168329/ENSG00000050628/ENSG00000149596/ENSG00000171860/ENSG00000135218/ENSG00000197405/ENSG00000187474/ENSG00000171522/ENSG00000174600/ENSG00000144891/ENSG00000105974/ENSG00000185532/ENSG00000105851/ENSG00000163823/ENSG00000151067/ENSG00000111199/ENSG00000078401/ENSG00000153956/ENSG00000089041/ENSG00000122420/ENSG00000121807/ENSG00000008710…
BP	GO:0048144	fibroblast proliferation	88	0.481144	1.89652	5.81987e-05	0.000585998	0.000393814	1141	tags=25%, list=10%, signal=23%	ENSG00000115414/ENSG00000168542/ENSG00000134853/ENSG00000176170/ENSG00000162733/ENSG00000104332/ENSG00000170962/ENSG00000146648/ENSG00000167851/ENSG00000240583/ENSG00000188064/ENSG00000105974/ENSG00000174807/ENSG00000157933/ENSG00000105810/ENSG00000064300/ENSG00000075426/ENSG00000100311/ENSG00000128342/ENSG00000135744/ENSG00000121361/ENSG00000097007
BP	GO:0048813	dendrite morphogenesis	112	0.449498	1.83501	5.81951e-05	0.000585998	0.000393814	2896	tags=45%, list=25%, signal=34%	ENSG00000133216/ENSG00000061337/ENSG00000153707/ENSG00000099250/ENSG00000146242/ENSG00000131018/ENSG00000133083/ENSG00000135905/ENSG00000189056/ENSG00000150093/ENSG00000141503/ENSG00000134569/ENSG00000154310/ENSG00000176749/ENSG00000169439/ENSG00000138814/ENSG00000007168/ENSG00000170921/ENSG00000107404/ENSG00000075213/ENSG00000078018/ENSG00000105186/ENSG00000182606/ENSG00000100968/ENSG00000138311…
BP	GO:0003231	cardiac ventricle development	103	0.468594	1.87632	5.84478e-05	0.000587164	0.000394597	1806	tags=33%, list=16%, signal=28%	ENSG00000060718/ENSG00000157240/ENSG00000105329/ENSG00000145147/ENSG00000163513/ENSG00000176887/ENSG00000151617/ENSG00000184347/ENSG00000134817/ENSG00000054598/ENSG00000125378/ENSG00000164442/ENSG00000169641/ENSG00000081189/ENSG00000140416/ENSG00000104881/ENSG00000106991/ENSG00000016082/ENSG00000006125/ENSG00000109472/ENSG00000112655/ENSG00000169855/ENSG00000186642/ENSG00000113196/ENSG00000135766…
BP	GO:0006887	exocytosis	262	0.359883	1.62003	5.84721e-05	0.000587164	0.000394597	1879	tags=28%, list=17%, signal=24%	ENSG00000168461/ENSG00000203747/ENSG00000160255/ENSG00000171608/ENSG00000169896/ENSG00000150594/ENSG00000135596/ENSG00000101336/ENSG00000115956/ENSG00000167851/ENSG00000119508/ENSG00000123338/ENSG00000117016/ENSG00000072694/ENSG00000066294/ENSG00000134443/ENSG00000132698/ENSG00000157404/ENSG00000132639/ENSG00000115884/ENSG00000131899/ENSG00000067715/ENSG00000010671/ENSG00000135631/ENSG00000105851…
BP	GO:0002888	positive regulation of myeloid leukocyte mediated immunity	17	0.765486	2.15285	5.9112e-05	0.00059204	0.000397874	905	tags=41%, list=8%, signal=38%	ENSG00000160255/ENSG00000169896/ENSG00000150337/ENSG00000011600/ENSG00000010671/ENSG00000066336/ENSG00000169403
MF	GO:0005516	calmodulin binding	171	0.412729	1.77324	5.91166e-05	0.00059204	0.000397874	2838	tags=44%, list=25%, signal=33%	ENSG00000131016/ENSG00000106624/ENSG00000116741/ENSG00000176170/ENSG00000117152/ENSG00000130176/ENSG00000115252/ENSG00000064666/ENSG00000172020/ENSG00000117519/ENSG00000164949/ENSG00000138031/ENSG00000133392/ENSG00000196218/ENSG00000122786/ENSG00000176658/ENSG00000277443/ENSG00000183049/ENSG00000128641/ENSG00000090104/ENSG00000196730/ENSG00000067715/ENSG00000142347/ENSG00000064300/ENSG00000197879…
BP	GO:0035023	regulation of Rho protein signal transduction	63	0.522919	1.91904	5.96756e-05	0.000596836	0.000401098	1730	tags=38%, list=15%, signal=32%	ENSG00000151491/ENSG00000168542/ENSG00000130203/ENSG00000105976/ENSG00000099250/ENSG00000164741/ENSG00000109079/ENSG00000150093/ENSG00000147145/ENSG00000132155/ENSG00000130052/ENSG00000186716/ENSG00000111348/ENSG00000169855/ENSG00000197256/ENSG00000140030/ENSG00000181104/ENSG00000097007/ENSG00000177464/ENSG00000170776/ENSG00000165029/ENSG00000005884/ENSG00000198121/ENSG00000173848
MF	GO:0061134	peptidase regulator activity	161	0.411664	1.74449	6.02601e-05	0.000601874	0.000404483	1557	tags=25%, list=14%, signal=22%	ENSG00000115414/ENSG00000118849/ENSG00000143387/ENSG00000132386/ENSG00000100234/ENSG00000106366/ENSG00000105825/ENSG00000105329/ENSG00000137801/ENSG00000163359/ENSG00000152377/ENSG00000175899/ENSG00000167642/ENSG00000105974/ENSG00000184500/ENSG00000175315/ENSG00000035862/ENSG00000163710/ENSG00000107742/ENSG00000162711/ENSG00000077942/ENSG00000157150/ENSG00000137558/ENSG00000074370/ENSG00000091592…
MF	GO:0015399	primary active transmembrane transporter activity	125	-0.40617	-1.77428	6.06164e-05	0.000604623	0.00040633	2391	tags=42%, list=21%, signal=33%	ENSG00000010256/ENSG00000167792/ENSG00000023839/ENSG00000179091/ENSG00000150967/ENSG00000131143/ENSG00000118777/ENSG00000164258/ENSG00000070961/ENSG00000168653/ENSG00000158864/ENSG00000173660/ENSG00000014919/ENSG00000178127/ENSG00000099795/ENSG00000115657/ENSG00000135940/ENSG00000136521/ENSG00000006071/ENSG00000189043/ENSG00000115286/ENSG00000165264/ENSG00000067842/ENSG00000119013/ENSG00000186009…
BP	GO:0010715	regulation of extracellular matrix disassembly	13	0.800122	2.08587	6.09273e-05	0.000606911	0.000407868	826	tags=62%, list=7%, signal=57%	ENSG00000078098/ENSG00000162733/ENSG00000162493/ENSG00000105329/ENSG00000123384/ENSG00000136244/ENSG00000197635/ENSG00000075618
BP	GO:0072132	mesenchyme morphogenesis	49	0.568954	2.00948	6.17229e-05	0.000614015	0.000412642	2242	tags=49%, list=20%, signal=40%	ENSG00000019549/ENSG00000163017/ENSG00000107796/ENSG00000163513/ENSG00000134817/ENSG00000166341/ENSG00000054598/ENSG00000122691/ENSG00000154736/ENSG00000125845/ENSG00000124216/ENSG00000106991/ENSG00000016082/ENSG00000169855/ENSG00000139567/ENSG00000159251/ENSG00000134982/ENSG00000148400/ENSG00000106799/ENSG00000103241/ENSG00000166949/ENSG00000163909/ENSG00000120149/ENSG00000176692
BP	GO:0030833	regulation of actin filament polymerization	98	0.46457	1.83904	6.2679e-05	0.000622695	0.000418476	3224	tags=48%, list=28%, signal=35%	ENSG00000151491/ENSG00000145147/ENSG00000163431/ENSG00000197321/ENSG00000103187/ENSG00000101336/ENSG00000123338/ENSG00000049540/ENSG00000177731/ENSG00000137077/ENSG00000172156/ENSG00000102879/ENSG00000180353/ENSG00000125753/ENSG00000134775/ENSG00000186994/ENSG00000084112/ENSG00000163171/ENSG00000197256/ENSG00000145715/ENSG00000273749/ENSG00000106780/ENSG00000088756/ENSG00000042493/ENSG00000077549…
BP	GO:0019722	calcium-mediated signaling	171	0.411517	1.76803	6.42946e-05	0.000637895	0.000428691	2049	tags=35%, list=18%, signal=29%	ENSG00000134853/ENSG00000176170/ENSG00000203747/ENSG00000172348/ENSG00000162692/ENSG00000168329/ENSG00000113721/ENSG00000174600/ENSG00000198523/ENSG00000184304/ENSG00000115956/ENSG00000172243/ENSG00000095970/ENSG00000081237/ENSG00000144891/ENSG00000174175/ENSG00000010610/ENSG00000197386/ENSG00000010671/ENSG00000128052/ENSG00000159200/ENSG00000175471/ENSG00000163823/ENSG00000151067/ENSG00000078401…
CC	GO:0031258	lamellipodium membrane	19	0.729462	2.09337	6.47045e-05	0.000641108	0.00043085	1848	tags=63%, list=16%, signal=53%	ENSG00000078098/ENSG00000169604/ENSG00000162493/ENSG00000142627/ENSG00000197635/ENSG00000125753/ENSG00000004399/ENSG00000073712/ENSG00000173546/ENSG00000138448/ENSG00000100558/ENSG00000259207
BP	GO:0045730	respiratory burst	33	0.634922	2.05691	6.51466e-05	0.000644631	0.000433218	1407	tags=45%, list=12%, signal=40%	ENSG00000171608/ENSG00000165168/ENSG00000101336/ENSG00000158714/ENSG00000172243/ENSG00000095970/ENSG00000183049/ENSG00000105851/ENSG00000186716/ENSG00000100365/ENSG00000116701/ENSG00000018280/ENSG00000107798/ENSG00000128340/ENSG00000030582
BP	GO:0002822	regulation of adaptive immune response based on somatic recombination of immune receptors built from immunoglobulin superfamily domains	157	0.413906	1.75154	6.81131e-05	0.000673092	0.000452344	2797	tags=42%, list=25%, signal=32%	ENSG00000165124/ENSG00000133216/ENSG00000105329/ENSG00000122122/ENSG00000172243/ENSG00000123338/ENSG00000095970/ENSG00000081237/ENSG00000072694/ENSG00000186818/ENSG00000136244/ENSG00000150337/ENSG00000081189/ENSG00000168685/ENSG00000010610/ENSG00000162711/ENSG00000109111/ENSG00000010671/ENSG00000028137/ENSG00000178562/ENSG00000018280/ENSG00000073008/ENSG00000125538/ENSG00000089041/ENSG00000131015…
BP	GO:0051924	regulation of calcium ion transport	193	0.393151	1.70301	6.83768e-05	0.000674802	0.000453494	2398	tags=36%, list=21%, signal=29%	ENSG00000117152/ENSG00000149596/ENSG00000113721/ENSG00000134817/ENSG00000150594/ENSG00000107562/ENSG00000198523/ENSG00000184304/ENSG00000239998/ENSG00000187688/ENSG00000066294/ENSG00000105974/ENSG00000010610/ENSG00000197386/ENSG00000105383/ENSG00000184588/ENSG00000105851/ENSG00000102879/ENSG00000163823/ENSG00000151067/ENSG00000172349/ENSG00000131042/ENSG00000153956/ENSG00000100311/ENSG00000124181…
BP	GO:0098771	inorganic ion homeostasis	430	0.329802	1.55073	6.87866e-05	0.000677948	0.000455608	2398	tags=30%, list=21%, signal=25%	ENSG00000106483/ENSG00000135318/ENSG00000100292/ENSG00000172137/ENSG00000151617/ENSG00000130203/ENSG00000149596/ENSG00000134817/ENSG00000127954/ENSG00000198959/ENSG00000107562/ENSG00000071967/ENSG00000198523/ENSG00000184304/ENSG00000196218/ENSG00000081237/ENSG00000158158/ENSG00000137077/ENSG00000144891/ENSG00000105974/ENSG00000105971/ENSG00000059377/ENSG00000172156/ENSG00000221955/ENSG00000197386…
BP	GO:0034694	response to prostaglandin	30	0.643054	2.03219	7.15141e-05	0.000703899	0.000473048	1238	tags=47%, list=11%, signal=42%	ENSG00000125384/ENSG00000104332/ENSG00000041982/ENSG00000171522/ENSG00000175899/ENSG00000137077/ENSG00000174233/ENSG00000078401/ENSG00000122420/ENSG00000278540/ENSG00000168229/ENSG00000117586/ENSG00000151632/ENSG00000172724
BP	GO:0033273	response to vitamin	82	0.48429	1.86736	7.32608e-05	0.00072014	0.000483963	1332	tags=28%, list=12%, signal=25%	ENSG00000133110/ENSG00000019549/ENSG00000104332/ENSG00000165457/ENSG00000114200/ENSG00000108821/ENSG00000128918/ENSG00000041982/ENSG00000118785/ENSG00000169184/ENSG00000124813/ENSG00000177000/ENSG00000003137/ENSG00000186350/ENSG00000164171/ENSG00000137193/ENSG00000197256/ENSG00000073756/ENSG00000125686/ENSG00000107798/ENSG00000181195/ENSG00000019186/ENSG00000126581
BP	GO:0140632	canonical inflammasome complex assembly	27	0.657844	2.01585	7.49446e-05	0.000735721	0.000494434	1580	tags=56%, list=14%, signal=48%	ENSG00000135218/ENSG00000184304/ENSG00000095970/ENSG00000136869/ENSG00000068903/ENSG00000162711/ENSG00000010671/ENSG00000109971/ENSG00000091592/ENSG00000121361/ENSG00000172936/ENSG00000113712/ENSG00000007047/ENSG00000197943/ENSG00000174130
[truncated: 6,692 more rows]

## Sheet: GSEA_KEGG
ID	Description	setSize	enrichmentScore	NES	pvalue	p.adjust	qvalue	rank	leading_edge	core_enrichment
[truncated: 357 more rows]
