# Supplementary material for: Integrated analysis of single-cell and bulk transcriptomics reveals the prognostic value and underlying mechanisms of crotonylation in ovarian cancer
Source: Front Immunol. 2025 Sep 10;16:1596080. doi: 10.3389/fimmu.2025.1596080 (PMC12457283; doi:10.3389/fimmu.2025.1596080)
Supplement: Supplementary file 13 [file Table9.xlsx]

## Sheet: Sheet1
	p_val	avg_log2FC	pct.1	pct.2	p_val_adj	cluster
IGLC2	0	7.44246	0.93	0.607	0	B_cell_plasma
IGHG1	0	7.27019	0.895	0.35	0	B_cell_plasma
IGLC3	6.08617e-299	7.22448	0.734	0.333	1.35928e-294	B_cell_plasma
IGKC	0	7.20204	0.972	0.643	0	B_cell_plasma
IGHG3	0	6.65713	0.905	0.423	0	B_cell_plasma
IGHA1	0	6.0079	0.705	0.19	0	B_cell_plasma
IGHG4	0	5.75688	0.88	0.415	0	B_cell_plasma
IGHM	0	5.01655	0.395	0.068	0	B_cell_plasma
JCHAIN	0	5.00843	0.808	0.069	0	B_cell_plasma
IGHG2	0	4.77689	0.651	0.029	0	B_cell_plasma
MZB1	0	3.42825	0.823	0.097	0	B_cell_plasma
SSR4	0	2.51075	0.938	0.717	0	B_cell_plasma
CD79A	0	2.5064	0.878	0.022	0	B_cell_plasma
XBP1	0	2.4803	0.832	0.408	0	B_cell_plasma
DERL31	0	1.94352	0.748	0.074	0	B_cell_plasma
HSP90B13	0	1.73765	0.881	0.612	0	B_cell_plasma
SEC11C	0	1.69596	0.804	0.348	0	B_cell_plasma
FKBP111	0	1.67454	0.742	0.233	0	B_cell_plasma
HERPUD11	0	1.46267	0.896	0.467	0	B_cell_plasma
ITM2C1	0	1.27869	0.763	0.269	0	B_cell_plasma
FCRL5	0	1.2575	0.666	0.003	0	B_cell_plasma
PRDX42	0	1.23621	0.718	0.316	0	B_cell_plasma
MEF2C2	0	1.1844	0.842	0.174	0	B_cell_plasma
JSRP1	0	1.17125	0.53	0.012	0	B_cell_plasma
TNFRSF17	0	1.11885	0.611	0.003	0	B_cell_plasma
POU2AF1	0	1.07954	0.653	0.012	0	B_cell_plasma
CPNE51	0	1.06515	0.634	0.016	0	B_cell_plasma
UBE2J11	0	0.986466	0.747	0.216	0	B_cell_plasma
FAM30A	0	0.956914	0.361	0.005	0	B_cell_plasma
EAF2	0	0.956892	0.644	0.061	0	B_cell_plasma
PDK1	0	0.953938	0.624	0.111	0	B_cell_plasma
FAM46C	0	0.952228	0.718	0.153	0	B_cell_plasma
FKBP21	1.29685e-291	0.907674	0.821	0.485	2.89638e-287	B_cell_plasma
RALGPS2	0	0.884682	0.536	0.067	0	B_cell_plasma
SEL1L	0	0.883966	0.713	0.254	0	B_cell_plasma
CD79B	0	0.882337	0.583	0.114	0	B_cell_plasma
PIM2	0	0.878343	0.638	0.118	0	B_cell_plasma
SELENOS	1.08665e-280	0.859074	0.776	0.421	2.42692e-276	B_cell_plasma
SPCS31	5.50491e-257	0.78787	0.803	0.467	1.22947e-252	B_cell_plasma
TNFRSF13C	0	0.786667	0.331	0.009	0	B_cell_plasma
ERLEC11	0	0.777072	0.704	0.292	0	B_cell_plasma
SELENOK	1.69075e-214	0.775176	0.811	0.512	3.77613e-210	B_cell_plasma
SSR32	7.08574e-233	0.774391	0.811	0.486	1.58253e-228	B_cell_plasma
SPCS1	7.82536e-208	0.765457	0.84	0.575	1.74772e-203	B_cell_plasma
SPCS21	1.30434e-243	0.749679	0.878	0.592	2.91311e-239	B_cell_plasma
IRF4	0	0.722558	0.506	0.061	0	B_cell_plasma
SEL1L3	0	0.705058	0.735	0.181	0	B_cell_plasma
SLAMF7	0	0.688877	0.715	0.167	0	B_cell_plasma
RRBP13	1.11531e-166	0.675845	0.732	0.39	2.49094e-162	B_cell_plasma
BASP12	0	0.65825	0.57	0.171	0	B_cell_plasma
CPEB41	2.08284e-304	0.657707	0.647	0.233	4.65182e-300	B_cell_plasma
TNFRSF13B	0	0.647147	0.348	0.01	0	B_cell_plasma
RAB30	0	0.628581	0.498	0.047	0	B_cell_plasma
TXNDC11	0	0.6276	0.589	0.139	0	B_cell_plasma
KLF22	6.74296e-75	0.603825	0.546	0.312	1.50597e-70	B_cell_plasma
PLPP5	0	0.588311	0.655	0.216	0	B_cell_plasma
CCR2	0	0.587096	0.428	0.032	0	B_cell_plasma
CD381	0	0.585046	0.688	0.188	0	B_cell_plasma
DNAJB9	0	0.579715	0.613	0.172	0	B_cell_plasma
MANF2	2.26601e-164	0.5789	0.704	0.375	5.06091e-160	B_cell_plasma
ELL21	0	0.572726	0.52	0.09	0	B_cell_plasma
TP53INP1	0	0.567419	0.532	0.147	0	B_cell_plasma
TCF43	2.6277e-275	0.56003	0.674	0.232	5.8687e-271	B_cell_plasma
SDF2L11	4.69829e-186	0.555801	0.712	0.362	1.04932e-181	B_cell_plasma
ERN1	4.27165e-294	0.553979	0.494	0.144	9.54031e-290	B_cell_plasma
MYDGF1	1.33489e-137	0.544322	0.718	0.407	2.98134e-133	B_cell_plasma
SDC11	0	0.54243	0.502	0.082	0	B_cell_plasma
COBLL11	0	0.541737	0.425	0.061	0	B_cell_plasma
POU2F21	3.38604e-202	0.536121	0.518	0.188	7.56237e-198	B_cell_plasma
BTG21	5.91202e-134	0.534461	0.863	0.534	1.32039e-129	B_cell_plasma
SEC61B2	1.75371e-88	0.53385	0.846	0.645	3.91673e-84	B_cell_plasma
MAN1A11	0	0.53011	0.584	0.173	0	B_cell_plasma
CRELD2	1.03237e-293	0.528961	0.612	0.22	2.30569e-289	B_cell_plasma
GNG7	0	0.520159	0.443	0.043	0	B_cell_plasma
TXNDC5	0	0.514624	0.428	0.034	0	B_cell_plasma
BLNK1	0	0.511239	0.452	0.068	0	B_cell_plasma
LMAN12	1.53301e-166	0.509438	0.751	0.41	3.42383e-162	B_cell_plasma
CCDC501	8.70041e-74	0.5019	0.526	0.289	1.94315e-69	B_cell_plasma
TPD522	0	0.500552	0.61	0.148	0	B_cell_plasma
SMIM142	1.02932e-33	0.466099	0.286	0.175	2.29889e-29	B_cell_plasma
SPATS21	0	0.464257	0.566	0.15	0	B_cell_plasma
CLPTM1L	6.48649e-238	0.440628	0.65	0.271	1.44869e-233	B_cell_plasma
RASGRP32	0	0.439745	0.428	0.095	0	B_cell_plasma
CD19	0	0.434536	0.269	0.005	0	B_cell_plasma
SERP11	8.26157e-98	0.423621	0.871	0.609	1.84514e-93	B_cell_plasma
SPAG4	0	0.415263	0.426	0.056	0	B_cell_plasma
BTK1	0	0.412635	0.397	0.073	0	B_cell_plasma
ST6GALNAC4	0	0.409435	0.48	0.096	0	B_cell_plasma
SYVN1	0	0.403418	0.497	0.123	0	B_cell_plasma
FCHSD2	2.17178e-177	0.402321	0.448	0.168	4.85045e-173	B_cell_plasma
AC012236.1	0	0.396427	0.343	0.004	0	B_cell_plasma
U62317.5	0	0.386964	0.315	0.031	0	B_cell_plasma
P2RX1	0	0.380835	0.35	0.007	0	B_cell_plasma
ORAI2	9.28368e-207	0.380026	0.5	0.182	2.07342e-202	B_cell_plasma
NUCB22	2.65449e-155	0.37196	0.66	0.322	5.92855e-151	B_cell_plasma
KCNN31	0	0.360786	0.354	0.019	0	B_cell_plasma
TXNDC151	4.39816e-223	0.35948	0.588	0.229	9.82286e-219	B_cell_plasma
METTL7A	2.84575e-264	0.356719	0.417	0.115	6.35569e-260	B_cell_plasma
ADA21	3.78114e-281	0.356684	0.566	0.174	8.44481e-277	B_cell_plasma
TRAM22	0	0.353934	0.386	0.082	0	B_cell_plasma
VWF	0	4.69628	0.847	0.014	0	Endothelial
MGP1	0	4.58697	0.858	0.066	0	Endothelial
SPARCL11	0	4.38203	0.864	0.067	0	Endothelial
A2M1	0	4.28394	0.836	0.163	0	Endothelial
IGFBP71	0	4.16149	0.936	0.203	0	Endothelial
COL4A11	0	3.92882	0.844	0.073	0	Endothelial
ESM1	0	3.55363	0.484	0.005	0	Endothelial
INSR	0	3.52938	0.784	0.078	0	Endothelial
GNG111	0	3.42795	0.871	0.071	0	Endothelial
IGFBP32	0	3.4071	0.678	0.077	0	Endothelial
HSPG21	0	3.40133	0.829	0.118	0	Endothelial
FLT1	0	3.25583	0.764	0.017	0	Endothelial
COL4A21	0	3.23065	0.827	0.094	0	Endothelial
RAMP2	0	3.07151	0.827	0.012	0	Endothelial
RBP7	0	2.99078	0.68	0.023	0	Endothelial
CLEC14A	0	2.91592	0.764	0.003	0	Endothelial
SPARC1	0	2.88111	0.907	0.173	0	Endothelial
ENG2	0	2.8692	0.791	0.16	0	Endothelial
CD34	0	2.82135	0.776	0.009	0	Endothelial
EGFL7	0	2.77574	0.796	0.028	0	Endothelial
SLC9A3R22	0	2.72534	0.833	0.127	0	Endothelial
ADGRL4	0	2.67132	0.769	0.008	0	Endothelial
ID11	0	2.6607	0.764	0.064	0	Endothelial
APP2	8.36847e-282	2.63956	0.811	0.234	1.86902e-277	Endothelial
ITGA6	0	2.63114	0.74	0.104	0	Endothelial
SOX18	0	2.59078	0.8	0.034	0	Endothelial
ANGPT2	0	2.55211	0.524	0.05	0	Endothelial
SPTBN1	2.28428e-303	2.54362	0.829	0.226	5.10171e-299	Endothelial
KDR	0	2.48937	0.656	0.002	0	Endothelial
PECAM11	0	2.48866	0.771	0.152	0	Endothelial
AQP11	0	2.47894	0.629	0.034	0	Endothelial
CD931	0	2.45689	0.749	0.072	0	Endothelial
ADGRF5	0	2.45256	0.693	0.017	0	Endothelial
MARCKSL12	5.45131e-261	2.42873	0.844	0.259	1.2175e-256	Endothelial
PODXL	0	2.41781	0.727	0.041	0	Endothelial
ESAM	0	2.40801	0.769	0.01	0	Endothelial
CDH5	0	2.40582	0.753	0.003	0	Endothelial
EPAS11	0	2.40235	0.791	0.091	0	Endothelial
PRSS232	0	2.38295	0.8	0.124	0	Endothelial
PCDH17	0	2.37024	0.693	0.002	0	Endothelial
TM4SF11	0	2.35103	0.807	0.151	0	Endothelial
CALCRL	0	2.34946	0.729	0.01	0	Endothelial
MCAM	0	2.33794	0.736	0.06	0	Endothelial
CRIP21	0	2.32246	0.853	0.157	0	Endothelial
NOTCH4	0	2.32013	0.651	0.019	0	Endothelial
CD592	2.17054e-214	2.30605	0.856	0.347	4.84769e-210	Endothelial
COL15A11	0	2.29536	0.58	0.042	0	Endothelial
PTPRB	0	2.2839	0.72	0.006	0	Endothelial
GSN3	3.48841e-191	2.25705	0.824	0.32	7.79101e-187	Endothelial
LMO21	0	2.25163	0.789	0.088	0	Endothelial
CAV12	0	2.22397	0.742	0.114	0	Endothelial
HTRA12	0	2.21904	0.782	0.165	0	Endothelial
ID31	7.81076e-258	2.21085	0.804	0.209	1.74446e-253	Endothelial
TM4SF18	0	2.1715	0.671	0.002	0	Endothelial
TCF42	2.30931e-234	2.16603	0.809	0.255	5.1576e-230	Endothelial
VWA11	0	2.16324	0.678	0.089	0	Endothelial
CAVIN11	0	2.15899	0.793	0.115	0	Endothelial
EFNB2	0	2.15146	0.504	0.043	0	Endothelial
LDB21	0	2.15142	0.758	0.048	0	Endothelial
PALMD	0	2.14257	0.756	0.045	0	Endothelial
HYAL22	0	2.10145	0.687	0.121	0	Endothelial
FKBP1A	1.41978e-159	2.08009	0.873	0.508	3.17094e-155	Endothelial
NRP12	0	2.06615	0.724	0.13	0	Endothelial
PLVAP	0	2.05042	0.353	0.005	0	Endothelial
SCIN	0	2.04631	0.698	0.02	0	Endothelial
CLDN5	0	2.04124	0.567	0.002	0	Endothelial
BCAM1	0	2.03323	0.773	0.154	0	Endothelial
NOSTRIN	0	2.03013	0.722	0.007	0	Endothelial
EMP12	0	2.02027	0.738	0.123	0	Endothelial
CXorf36	0	1.9895	0.709	0.001	0	Endothelial
FSTL11	0	1.98781	0.742	0.101	0	Endothelial
APCDD11	0	1.98295	0.669	0.063	0	Endothelial
ROBO4	0	1.96086	0.696	0.003	0	Endothelial
ARHGAP291	0	1.93251	0.76	0.102	0	Endothelial
APLNR	0	1.93033	0.444	0.002	0	Endothelial
RNASE12	0	1.90693	0.82	0.173	0	Endothelial
ECSCR	0	1.90461	0.709	0.004	0	Endothelial
PLPP31	0	1.89931	0.678	0.065	0	Endothelial
PCAT19	0	1.89347	0.716	0.007	0	Endothelial
TSC22D12	3.37331e-212	1.88341	0.798	0.25	7.53395e-208	Endothelial
CYYR1	0	1.88073	0.716	0.012	0	Endothelial
UACA1	1.38881e-257	1.87917	0.678	0.143	3.10177e-253	Endothelial
BMPR21	4.17296e-264	1.87873	0.747	0.183	9.3199e-260	Endothelial
MMRN2	0	1.85381	0.673	0.01	0	Endothelial
LAMA41	0	1.81406	0.682	0.07	0	Endothelial
PLK2	0	1.799	0.713	0.089	0	Endothelial
NPDC1	0	1.79533	0.756	0.128	0	Endothelial
RAMP3	0	1.78802	0.591	0.001	0	Endothelial
TGM21	0	1.78142	0.7	0.085	0	Endothelial
TIMP31	0	1.77723	0.7	0.074	0	Endothelial
EMCN	0	1.7736	0.638	0.001	0	Endothelial
FAM167B	0	1.75263	0.54	0.006	0	Endothelial
IGFBP41	1.69067e-286	1.74532	0.736	0.146	3.77594e-282	Endothelial
MAP1B1	0	1.73212	0.656	0.052	0	Endothelial
NFIB2	0	1.72477	0.742	0.112	0	Endothelial
PTPRG1	0	1.71915	0.702	0.083	0	Endothelial
WWTR11	0	1.71493	0.718	0.099	0	Endothelial
PLXND11	0	1.71457	0.72	0.114	0	Endothelial
STMN1	3.97246e-59	1.71369	0.618	0.284	8.87209e-55	Endothelial
SEC14L1	1.34397e-171	1.6929	0.738	0.259	3.00163e-167	Endothelial
WFDC2	0	4.304	0.924	0.377	0	Epithelial
SLPI	0	3.70693	0.774	0.182	0	Epithelial
KRT18	0	3.37876	0.873	0.211	0	Epithelial
IGF21	0	3.01696	0.297	0.085	0	Epithelial
CLDN3	0	2.92591	0.765	0.113	0	Epithelial
KRT8	0	2.90914	0.837	0.161	0	Epithelial
KRT19	0	2.8227	0.768	0.103	0	Epithelial
EPCAM	0	2.63777	0.75	0.094	0	Epithelial
CD24	0	2.59703	0.738	0.121	0	Epithelial
MMP7	0	2.53503	0.436	0.066	0	Epithelial
KRT7	0	2.47634	0.719	0.079	0	Epithelial
CLU	0	2.47136	0.662	0.177	0	Epithelial
CLDN4	0	2.46984	0.704	0.148	0	Epithelial
S100A1	0	2.35345	0.594	0.063	0	Epithelial
MUC1	0	2.30319	0.654	0.144	0	Epithelial
SPINT2	0	2.29673	0.757	0.226	0	Epithelial
SCGB2A1	0	2.29063	0.376	0.038	0	Epithelial
CRYAB	0	2.28332	0.496	0.095	0	Epithelial
ELF3	0	2.23248	0.696	0.106	0	Epithelial
S100A131	0	2.22394	0.813	0.184	0	Epithelial
IGFBP21	0	2.14729	0.766	0.243	0	Epithelial
GSTP11	0	2.10393	0.918	0.622	0	Epithelial
LCN2	0	2.09441	0.49	0.052	0	Epithelial
MAL2	0	2.07921	0.709	0.059	0	Epithelial
CD91	0	2.06488	0.755	0.282	0	Epithelial
TACSTD2	0	2.01074	0.571	0.117	0	Epithelial
BCAM	0	1.97811	0.611	0.096	0	Epithelial
HSPB11	0	1.90912	0.892	0.538	0	Epithelial
DAPL1	0	1.88465	0.387	0.061	0	Epithelial
LAPTM4B	0	1.8825	0.671	0.129	0	Epithelial
CLDN7	0	1.80763	0.633	0.083	0	Epithelial
CRABP21	0	1.79703	0.615	0.098	0	Epithelial
FTH12	0	1.77472	0.989	0.934	0	Epithelial
DEFB1	0	1.75204	0.412	0.05	0	Epithelial
MT1G1	1.19437e-305	1.73794	0.338	0.107	2.66752e-301	Epithelial
RPL8	0	1.72353	0.982	0.918	0	Epithelial
BNIP31	0	1.69766	0.656	0.178	0	Epithelial
DSP	0	1.68863	0.606	0.046	0	Epithelial
MDK1	0	1.67664	0.644	0.162	0	Epithelial
IFI272	0	1.63764	0.92	0.489	0	Epithelial
PPDPF	0	1.63213	0.84	0.655	0	Epithelial
HILPDA1	0	1.58012	0.429	0.093	0	Epithelial
S100A61	0	1.57905	0.945	0.857	0	Epithelial
SLC40A1	0	1.55728	0.488	0.1	0	Epithelial
CP	0	1.53098	0.472	0.043	0	Epithelial
SOX41	0	1.51349	0.646	0.2	0	Epithelial
S100A91	7.00259e-70	1.50793	0.27	0.148	1.56396e-65	Epithelial
IFITM32	0	1.49556	0.903	0.458	0	Epithelial
GNAS	0	1.493	0.924	0.845	0	Epithelial
ALDOA2	0	1.47954	0.912	0.719	0	Epithelial
KLK7	0	1.45854	0.424	0.042	0	Epithelial
TM4SF1	0	1.45805	0.532	0.106	0	Epithelial
ADIRF	0	1.45759	0.352	0.064	0	Epithelial
MT1E1	2.24773e-302	1.45728	0.59	0.308	5.02009e-298	Epithelial
FOLR1	0	1.44867	0.514	0.035	0	Epithelial
MSLN	0	1.44421	0.448	0.061	0	Epithelial
SDC4	0	1.44235	0.583	0.117	0	Epithelial
TPI1	0	1.4337	0.858	0.631	0	Epithelial
NDRG11	0	1.42525	0.595	0.233	0	Epithelial
SLC34A2	0	1.42039	0.411	0.063	0	Epithelial
GAPDH	0	1.41353	0.973	0.887	0	Epithelial
C19orf33	0	1.39834	0.549	0.032	0	Epithelial
PERP	0	1.39378	0.604	0.095	0	Epithelial
SNCG	0	1.38198	0.295	0.047	0	Epithelial
NUPR12	0	1.37846	0.617	0.189	0	Epithelial
PPP1R14B1	0	1.37734	0.784	0.432	0	Epithelial
CHI3L1	0	1.37466	0.397	0.057	0	Epithelial
TAGLN1	0	1.32868	0.494	0.131	0	Epithelial
SELENOP	0	1.32509	0.492	0.104	0	Epithelial
TNFAIP21	0	1.32399	0.495	0.197	0	Epithelial
C2orf88	0	1.32103	0.358	0.043	0	Epithelial
C1orf186	0	1.31523	0.445	0.06	0	Epithelial
KRT17	0	1.3151	0.259	0.028	0	Epithelial
CRIP2	0	1.29934	0.584	0.106	0	Epithelial
PRDX51	0	1.29071	0.818	0.554	0	Epithelial
RBP11	0	1.28717	0.599	0.114	0	Epithelial
S100A161	0	1.28408	0.647	0.105	0	Epithelial
PCBD1	0	1.27981	0.679	0.238	0	Epithelial
TXN1	0	1.26141	0.843	0.597	0	Epithelial
TCIM	0	1.26053	0.318	0.05	0	Epithelial
YBX32	0	1.25566	0.735	0.275	0	Epithelial
MIF1	0	1.25295	0.771	0.463	0	Epithelial
PPA1	0	1.25092	0.752	0.423	0	Epithelial
BCAT12	0	1.24773	0.492	0.151	0	Epithelial
SMIM22	0	1.23344	0.393	0.03	0	Epithelial
S100A14	0	1.22964	0.464	0.032	0	Epithelial
SLC39A4	0	1.22231	0.576	0.109	0	Epithelial
PDZK1IP1	0	1.21784	0.404	0.028	0	Epithelial
TNNT1	0	1.21771	0.507	0.027	0	Epithelial
SLC2A1	0	1.19758	0.49	0.122	0	Epithelial
VEGFA1	0	1.19629	0.542	0.161	0	Epithelial
ATF31	1.46281e-269	1.18939	0.548	0.274	3.26705e-265	Epithelial
NDUFC21	0	1.17949	0.78	0.546	0	Epithelial
DSTN1	0	1.17365	0.776	0.389	0	Epithelial
MYL91	0	1.16979	0.644	0.134	0	Epithelial
ENO12	0	1.1655	0.862	0.681	0	Epithelial
NDUFB9	0	1.15424	0.721	0.375	0	Epithelial
LGALS32	0	1.15396	0.785	0.495	0	Epithelial
MAP3K13	0	1.15234	0.626	0.194	0	Epithelial
PRDX61	0	1.15054	0.787	0.483	0	Epithelial
COL1A1	0	6.12349	0.98	0.116	0	Fibroblast
COL1A2	0	5.85658	0.981	0.128	0	Fibroblast
COL3A1	0	5.61929	0.976	0.086	0	Fibroblast
MMP11	0	5.40862	0.823	0.05	0	Fibroblast
LUM	0	4.77117	0.875	0.043	0	Fibroblast
DCN	0	4.63744	0.971	0.048	0	Fibroblast
COL6A1	0	4.19217	0.986	0.113	0	Fibroblast
CTHRC1	0	4.18231	0.865	0.059	0	Fibroblast
COL6A3	0	4.14584	0.977	0.046	0	Fibroblast
RARRES2	0	4.10005	0.963	0.104	0	Fibroblast
SPARC	0	4.04108	0.978	0.129	0	Fibroblast
AEBP1	0	4.01209	0.971	0.061	0	Fibroblast
COL6A2	0	3.97088	0.98	0.085	0	Fibroblast
FN1	0	3.92407	0.97	0.205	0	Fibroblast
POSTN	0	3.90588	0.751	0.026	0	Fibroblast
PTGDS	0	3.70548	0.779	0.066	0	Fibroblast
VCAN	0	3.49489	0.888	0.057	0	Fibroblast
COL5A2	0	3.41033	0.95	0.037	0	Fibroblast
CALD1	0	3.29033	0.985	0.151	0	Fibroblast
CTSK	0	3.27043	0.882	0.037	0	Fibroblast
MMP2	0	3.24486	0.953	0.091	0	Fibroblast
IGFBP5	0	3.19005	0.835	0.072	0	Fibroblast
COL11A1	0	3.06747	0.73	0.01	0	Fibroblast
IGFBP2	0	3.02058	0.977	0.265	0	Fibroblast
PCOLCE	0	3.01923	0.926	0.059	0	Fibroblast
SERPINF1	0	3.00272	0.856	0.086	0	Fibroblast
C1R	0	2.94045	0.945	0.097	0	Fibroblast
NNMT	0	2.9249	0.805	0.092	0	Fibroblast
SFRP2	0	2.90502	0.663	0.009	0	Fibroblast
ISLR	0	2.89003	0.878	0.015	0	Fibroblast
C1S	0	2.88243	0.957	0.067	0	Fibroblast
COL5A1	0	2.82396	0.934	0.04	0	Fibroblast
FBLN1	0	2.80994	0.728	0.039	0	Fibroblast
TIMP1	0	2.7727	0.975	0.367	0	Fibroblast
THY1	0	2.76501	0.902	0.063	0	Fibroblast
THBS2	0	2.67727	0.912	0.02	0	Fibroblast
BGN	0	2.5886	0.903	0.042	0	Fibroblast
TMEM158	0	2.5345	0.738	0.029	0	Fibroblast
GJA1	0	2.53364	0.862	0.055	0	Fibroblast
IGFBP7	0	2.49276	0.97	0.161	0	Fibroblast
CDH11	0	2.47955	0.908	0.022	0	Fibroblast
SULF1	0	2.47573	0.724	0.025	0	Fibroblast
TPM2	0	2.46289	0.954	0.139	0	Fibroblast
TAGLN	0	2.44703	0.779	0.136	0	Fibroblast
LGALS1	0	2.43281	0.983	0.648	0	Fibroblast
COL12A1	0	2.39228	0.816	0.036	0	Fibroblast
PRRX1	0	2.33125	0.788	0.022	0	Fibroblast
PLAU	0	2.31916	0.729	0.126	0	Fibroblast
MMP14	0	2.31857	0.902	0.126	0	Fibroblast
NBL1	0	2.2811	0.899	0.125	0	Fibroblast
FILIP1L	0	2.22596	0.853	0.069	0	Fibroblast
ANTXR1	0	2.21579	0.922	0.046	0	Fibroblast
HTRA1	0	2.21475	0.891	0.125	0	Fibroblast
COL10A1	0	2.18576	0.709	0.008	0	Fibroblast
INHBA	0	2.15966	0.73	0.022	0	Fibroblast
FBN1	0	2.14641	0.889	0.03	0	Fibroblast
SERPINH1	0	2.10773	0.963	0.186	0	Fibroblast
CD63	0	2.1048	0.991	0.728	0	Fibroblast
TCF4	0	2.09855	0.935	0.216	0	Fibroblast
SFRP4	0	2.0915	0.463	0.004	0	Fibroblast
CCDC80	0	2.0758	0.827	0.042	0	Fibroblast
PALLD	0	2.06805	0.879	0.08	0	Fibroblast
ACTA2	0	2.05017	0.692	0.095	0	Fibroblast
COL8A1	0	2.03965	0.776	0.013	0	Fibroblast
TIMP2	0	2.02827	0.964	0.25	0	Fibroblast
SELENOM	0	2.01543	0.921	0.211	0	Fibroblast
FAP	0	1.99388	0.748	0.019	0	Fibroblast
THBS1	0	1.97133	0.775	0.044	0	Fibroblast
CPE	0	1.96868	0.78	0.071	0	Fibroblast
ECM1	0	1.95889	0.733	0.042	0	Fibroblast
EMILIN1	0	1.9584	0.87	0.03	0	Fibroblast
TDO2	0	1.95455	0.523	0.013	0	Fibroblast
TIMP3	0	1.94657	0.495	0.056	0	Fibroblast
SCG2	0	1.94475	0.469	0.006	0	Fibroblast
RBP1	0	1.92311	0.832	0.132	0	Fibroblast
MEG3	0	1.9166	0.84	0.039	0	Fibroblast
SERPING1	0	1.91557	0.904	0.203	0	Fibroblast
IGFBP4	0	1.91198	0.885	0.104	0	Fibroblast
VIM	0	1.9059	0.988	0.825	0	Fibroblast
GJB2	0	1.88848	0.623	0.017	0	Fibroblast
MYL9	0	1.8785	0.891	0.152	0	Fibroblast
PMEPA1	0	1.86026	0.848	0.177	0	Fibroblast
LGALS3BP	0	1.84954	0.963	0.309	0	Fibroblast
CALU	0	1.84585	0.925	0.25	0	Fibroblast
RCN3	0	1.84155	0.864	0.053	0	Fibroblast
TPM1	0	1.83729	0.884	0.222	0	Fibroblast
CFH	0	1.83253	0.85	0.047	0	Fibroblast
LAPTM4A	0	1.78714	0.966	0.412	0	Fibroblast
COLEC12	0	1.77187	0.743	0.04	0	Fibroblast
ITGB5	0	1.73516	0.83	0.1	0	Fibroblast
CYR61	0	1.7282	0.698	0.129	0	Fibroblast
SPON2	0	1.7163	0.722	0.056	0	Fibroblast
MDK	0	1.71216	0.895	0.178	0	Fibroblast
FSTL1	0	1.70645	0.884	0.057	0	Fibroblast
TUBA1A	0	1.70063	0.918	0.462	0	Fibroblast
CLEC11A	0	1.6946	0.88	0.106	0	Fibroblast
IFITM3	0	1.68387	0.979	0.484	0	Fibroblast
CNN3	0	1.67565	0.894	0.124	0	Fibroblast
C11orf96	0	1.66624	0.512	0.031	0	Fibroblast
EFEMP2	0	1.65912	0.89	0.085	0	Fibroblast
SPP1	0	5.06101	0.776	0.199	0	Monocytes
APOE	0	4.38374	0.773	0.192	0	Monocytes
LYZ	0	3.94749	0.799	0.052	0	Monocytes
C1QA	0	3.84595	0.757	0.054	0	Monocytes
APOC1	0	3.75213	0.75	0.081	0	Monocytes
C1QB	0	3.61846	0.7	0.046	0	Monocytes
CD14	0	3.40627	0.827	0.037	0	Monocytes
IER3	0	3.30893	0.871	0.254	0	Monocytes
IL1B	0	3.27671	0.62	0.027	0	Monocytes
CXCL8	0	3.26925	0.628	0.053	0	Monocytes
FTL	0	3.26449	0.994	0.887	0	Monocytes
AIF1	0	3.25696	0.875	0.053	0	Monocytes
HLA-DRA	0	3.22437	0.968	0.519	0	Monocytes
C1QC	0	3.15787	0.679	0.027	0	Monocytes
CCL3L3	0	3.13055	0.674	0.098	0	Monocytes
SGK1	0	3.05387	0.846	0.154	0	Monocytes
CST3	0	2.94954	0.945	0.319	0	Monocytes
CD74	0	2.86521	0.982	0.75	0	Monocytes
SOD2	0	2.83383	0.885	0.311	0	Monocytes
GLUL	0	2.71485	0.879	0.244	0	Monocytes
TYROBP	0	2.69164	0.94	0.186	0	Monocytes
GPX1	0	2.68423	0.95	0.457	0	Monocytes
HLA-DQB1	0	2.6144	0.894	0.318	0	Monocytes
FCER1G	0	2.59416	0.908	0.168	0	Monocytes
PSAP	0	2.58018	0.937	0.495	0	Monocytes
CTSB1	0	2.54748	0.918	0.392	0	Monocytes
HLA-DPA1	0	2.53264	0.93	0.496	0	Monocytes
CCL2	0	2.52906	0.479	0.063	0	Monocytes
C15orf48	0	2.48531	0.584	0.057	0	Monocytes
CD68	0	2.472	0.821	0.063	0	Monocytes
NFKBIA	0	2.4612	0.906	0.519	0	Monocytes
MARCKS1	0	2.45578	0.899	0.256	0	Monocytes
HLA-DRB1	0	2.4396	0.942	0.518	0	Monocytes
MS4A6A	0	2.43049	0.771	0.03	0	Monocytes
FCGR3A	0	2.41405	0.729	0.055	0	Monocytes
CD83	0	2.39666	0.791	0.08	0	Monocytes
CXCL3	0	2.31266	0.343	0.026	0	Monocytes
NAMPT	0	2.27219	0.853	0.329	0	Monocytes
GRN	0	2.27197	0.866	0.3	0	Monocytes
HLA-DQA1	0	2.26657	0.82	0.282	0	Monocytes
FCGR2A	0	2.25953	0.791	0.022	0	Monocytes
CXCL10	0	2.22316	0.312	0.085	0	Monocytes
MAFB1	0	2.16476	0.744	0.101	0	Monocytes
HLA-DPB1	0	2.15876	0.914	0.526	0	Monocytes
S100A8	0	2.15873	0.335	0.031	0	Monocytes
G0S2	0	2.15784	0.347	0.045	0	Monocytes
CYBB	0	2.15339	0.77	0.034	0	Monocytes
MS4A7	0	2.09552	0.74	0.014	0	Monocytes
LST1	0	2.05829	0.807	0.075	0	Monocytes
PLAUR1	0	2.0531	0.771	0.131	0	Monocytes
S100A9	0	2.04478	0.524	0.1	0	Monocytes
NPC2	0	2.02913	0.916	0.413	0	Monocytes
CCL3	0	2.01288	0.828	0.313	0	Monocytes
GPR183	0	2.00505	0.714	0.161	0	Monocytes
GPNMB1	0	2.00207	0.662	0.139	0	Monocytes
OLR1	0	1.99944	0.667	0.012	0	Monocytes
SPI1	0	1.99228	0.82	0.028	0	Monocytes
CXCL2	0	1.97879	0.409	0.037	0	Monocytes
MNDA	0	1.92678	0.712	0.023	0	Monocytes
PLEK	0	1.91219	0.784	0.115	0	Monocytes
TREM2	0	1.91151	0.633	0.011	0	Monocytes
CTSL1	0	1.91	0.678	0.204	0	Monocytes
CTSS	0	1.90769	0.886	0.408	0	Monocytes
HMOX1	0	1.89038	0.667	0.064	0	Monocytes
SAT1	0	1.88767	0.975	0.764	0	Monocytes
TGFBI1	0	1.88192	0.782	0.118	0	Monocytes
CTSZ1	0	1.87952	0.853	0.389	0	Monocytes
ADAP2	0	1.87935	0.727	0.023	0	Monocytes
MSR1	0	1.86691	0.686	0.012	0	Monocytes
CALHM6	0	1.85111	0.684	0.056	0	Monocytes
KLF4	0	1.83316	0.651	0.08	0	Monocytes
FGL2	0	1.82871	0.69	0.077	0	Monocytes
IGSF6	0	1.80654	0.67	0.022	0	Monocytes
STAB1	0	1.75424	0.617	0.041	0	Monocytes
CLEC7A	0	1.74374	0.739	0.033	0	Monocytes
FCGRT1	0	1.73535	0.797	0.23	0	Monocytes
CTSD	0	1.73215	0.85	0.585	0	Monocytes
CSF1R	0	1.72716	0.718	0.015	0	Monocytes
BCL2A1	0	1.72532	0.623	0.061	0	Monocytes
GADD45B	0	1.72331	0.814	0.392	0	Monocytes
LAPTM5	0	1.71819	0.913	0.481	0	Monocytes
CEBPD	0	1.71403	0.794	0.282	0	Monocytes
C3	0	1.70041	0.643	0.144	0	Monocytes
CTSH	0	1.69239	0.777	0.197	0	Monocytes
IER5	0	1.69067	0.792	0.399	0	Monocytes
FOS	0	1.67694	0.945	0.709	0	Monocytes
CCL4L2	0	1.67637	0.631	0.183	0	Monocytes
DAB21	0	1.66669	0.689	0.105	0	Monocytes
IFI30	0	1.6658	0.546	0.025	0	Monocytes
FCGR2B	0	1.63856	0.655	0.048	0	Monocytes
LGMN	0	1.63405	0.623	0.129	0	Monocytes
HLA-DMB	0	1.63108	0.754	0.155	0	Monocytes
SLC11A1	0	1.62843	0.547	0.027	0	Monocytes
PTGS2	0	1.62744	0.375	0.015	0	Monocytes
TCOF1	0	1.61544	0.534	0.207	0	Monocytes
NFKBIZ	0	1.61495	0.758	0.293	0	Monocytes
CD163	0	1.6132	0.568	0.011	0	Monocytes
PLIN2	0	1.60136	0.566	0.185	0	Monocytes
SERPINA1	0	1.59642	0.628	0.048	0	Monocytes
FCGBP	0	1.59169	0.378	0.024	0	Monocytes
IGFBP72	6.10089e-269	4.75185	0.991	0.209	1.36257e-264	SMC_myofibroblasts
RGS5	0	4.74897	0.89	0.022	0	SMC_myofibroblasts
ACTA21	3.99764e-306	4.48865	0.907	0.128	8.92834e-302	SMC_myofibroblasts
COL4A12	0	4.09985	0.947	0.079	0	SMC_myofibroblasts
COL4A22	0	3.99065	0.938	0.1	0	SMC_myofibroblasts
NDUFA4L2	0	3.8551	0.921	0.034	0	SMC_myofibroblasts
CALD13	5.16348e-263	3.76401	0.978	0.2	1.15321e-258	SMC_myofibroblasts
TAGLN3	1.0843e-213	3.65837	0.894	0.173	2.42169e-209	SMC_myofibroblasts
MGP2	0	3.5138	0.916	0.073	0	SMC_myofibroblasts
C11orf962	0	3.41326	0.943	0.056	0	SMC_myofibroblasts
COL18A13	1.231e-259	3.40036	0.921	0.174	2.74931e-255	SMC_myofibroblasts
TPM22	7.09158e-258	3.26458	0.978	0.187	1.58383e-253	SMC_myofibroblasts
TIMP12	1.5878e-140	3.24134	0.965	0.403	3.5462e-136	SMC_myofibroblasts
SPARC2	9.82156e-261	3.23597	0.978	0.179	2.19355e-256	SMC_myofibroblasts
BGN2	0	3.214	0.916	0.093	0	SMC_myofibroblasts
PPP1R14A2	0	3.20209	0.916	0.068	0	SMC_myofibroblasts
MCAM1	0	3.19815	0.907	0.064	0	SMC_myofibroblasts
THY12	0	3.14128	0.943	0.112	0	SMC_myofibroblasts
PDGFRB1	0	3.08717	0.934	0.074	0	SMC_myofibroblasts
MYL92	9.05948e-237	3.08153	0.952	0.195	2.02335e-232	SMC_myofibroblasts
TPM12	9.8717e-204	3.06196	0.974	0.26	2.20474e-199	SMC_myofibroblasts
UACA2	1.62321e-293	2.93708	0.921	0.145	3.62528e-289	SMC_myofibroblasts
LHFPL62	0	2.89995	0.916	0.059	0	SMC_myofibroblasts
PRSS233	7.63879e-306	2.87022	0.912	0.129	1.70605e-301	SMC_myofibroblasts
ID32	3.92087e-163	2.84188	0.868	0.214	8.75687e-159	SMC_myofibroblasts
NR2F23	0	2.80551	0.912	0.13	0	SMC_myofibroblasts
SPARCL12	0	2.76662	0.89	0.074	0	SMC_myofibroblasts
CCDC102B	0	2.76186	0.863	0.018	0	SMC_myofibroblasts
NOTCH31	0	2.73798	0.916	0.057	0	SMC_myofibroblasts
CAV13	0	2.71945	0.894	0.118	0	SMC_myofibroblasts
CARMN1	0	2.56533	0.828	0.037	0	SMC_myofibroblasts
HIGD1B	0	2.55788	0.78	0.003	0	SMC_myofibroblasts
EGFL61	6.41553e-214	2.50076	0.573	0.064	1.43285e-209	SMC_myofibroblasts
MYLK1	0	2.42596	0.894	0.089	0	SMC_myofibroblasts
ADIRF1	2.19638e-228	2.37307	0.722	0.097	4.9054e-224	SMC_myofibroblasts
FILIP1L1	5.4533e-296	2.31428	0.877	0.115	1.21794e-291	SMC_myofibroblasts
COL3A11	1.04656e-269	2.27542	0.943	0.138	2.33739e-265	SMC_myofibroblasts
PLAC9	0	2.25305	0.758	0.009	0	SMC_myofibroblasts
PLXDC11	0	2.23297	0.877	0.058	0	SMC_myofibroblasts
COL6A22	6.48353e-236	2.16809	0.899	0.139	1.44803e-231	SMC_myofibroblasts
PDLIM12	5.57414e-247	2.145	0.894	0.155	1.24493e-242	SMC_myofibroblasts
IGFBP42	7.53171e-234	2.1213	0.877	0.15	1.68213e-229	SMC_myofibroblasts
CPE2	4.85373e-247	2.11137	0.806	0.113	1.08403e-242	SMC_myofibroblasts
CD593	3.92002e-138	2.09154	0.934	0.35	8.75496e-134	SMC_myofibroblasts
COL1A21	1.31101e-216	2.08758	0.943	0.178	2.928e-212	SMC_myofibroblasts
MIR4435-2HG1	9.52709e-122	2.07171	0.824	0.236	2.12778e-117	SMC_myofibroblasts
CAVIN12	9.14582e-298	2.0658	0.903	0.12	2.04263e-293	SMC_myofibroblasts
IFITM34	4.99967e-117	2.05518	0.987	0.513	1.11663e-112	SMC_myofibroblasts
COL1A11	1.67811e-224	2.05349	0.938	0.167	3.74788e-220	SMC_myofibroblasts
SEPT4	0	2.05248	0.846	0.023	0	SMC_myofibroblasts
A2M2	3.69659e-207	2.05152	0.877	0.169	8.25597e-203	SMC_myofibroblasts
PDGFA	0	2.03214	0.806	0.065	0	SMC_myofibroblasts
PCOLCE1	2.70984e-238	2.029	0.802	0.111	6.05216e-234	SMC_myofibroblasts
MAP1B2	0	2.02643	0.841	0.056	0	SMC_myofibroblasts
CAMK2N11	0	2.02416	0.868	0.077	0	SMC_myofibroblasts
LAMA42	0	2.0034	0.863	0.074	0	SMC_myofibroblasts
HES43	0	1.9899	0.89	0.106	0	SMC_myofibroblasts
ITGA13	1.02564e-153	1.98272	0.899	0.236	2.29066e-149	SMC_myofibroblasts
TBX21	0	1.97554	0.819	0.039	0	SMC_myofibroblasts
DSTN3	2.04539e-105	1.94761	0.952	0.436	4.56818e-101	SMC_myofibroblasts
SOD3	0	1.94191	0.722	0.025	0	SMC_myofibroblasts
JAG11	0	1.93793	0.811	0.069	0	SMC_myofibroblasts
SDC22	0	1.92887	0.841	0.091	0	SMC_myofibroblasts
COL5A21	0	1.92874	0.881	0.091	0	SMC_myofibroblasts
CAVIN32	9.46775e-298	1.92165	0.863	0.111	2.11453e-293	SMC_myofibroblasts
EPS81	0	1.9145	0.85	0.084	0	SMC_myofibroblasts
PMEPA13	3.17706e-165	1.83166	0.89	0.216	7.09565e-161	SMC_myofibroblasts
OLFML2B1	0	1.81434	0.731	0.072	0	SMC_myofibroblasts
TGFB1I12	0	1.81386	0.863	0.087	0	SMC_myofibroblasts
ADGRF51	0	1.80812	0.841	0.022	0	SMC_myofibroblasts
SPON21	9.00261e-220	1.80584	0.718	0.096	2.01064e-215	SMC_myofibroblasts
CD2481	0	1.80226	0.749	0.032	0	SMC_myofibroblasts
ID41	4.82175e-192	1.79653	0.63	0.085	1.07689e-187	SMC_myofibroblasts
FRZB1	0	1.79339	0.7	0.041	0	SMC_myofibroblasts
MYO1B2	0	1.78117	0.824	0.079	0	SMC_myofibroblasts
FJX11	0	1.77546	0.714	0.052	0	SMC_myofibroblasts
TDO21	0	1.76622	0.595	0.042	0	SMC_myofibroblasts
TINAGL11	0	1.7547	0.696	0.035	0	SMC_myofibroblasts
COX7A12	0	1.74596	0.828	0.065	0	SMC_myofibroblasts
COX4I2	0	1.73061	0.665	0.003	0	SMC_myofibroblasts
MFGE82	6.46152e-179	1.71944	0.863	0.189	1.44311e-174	SMC_myofibroblasts
TPPP3	0	1.71378	0.714	0.02	0	SMC_myofibroblasts
LAMB12	9.32467e-298	1.70624	0.828	0.098	2.08257e-293	SMC_myofibroblasts
MEF2C3	2.48221e-143	1.68067	0.855	0.217	5.54378e-139	SMC_myofibroblasts
EPAS12	0	1.67522	0.833	0.097	0	SMC_myofibroblasts
CNN33	1.92913e-185	1.67201	0.859	0.17	4.30851e-181	SMC_myofibroblasts
TFPI1	0	1.67077	0.74	0.017	0	SMC_myofibroblasts
CAV23	0	1.66858	0.811	0.083	0	SMC_myofibroblasts
DLC11	0	1.66328	0.784	0.031	0	SMC_myofibroblasts
ANGPT21	0	1.66263	0.767	0.052	0	SMC_myofibroblasts
GJC1	0	1.65612	0.767	0.015	0	SMC_myofibroblasts
SYNPO21	0	1.64604	0.665	0.033	0	SMC_myofibroblasts
ITGB12	2.03978e-86	1.64103	0.934	0.621	4.55565e-82	SMC_myofibroblasts
GUCY1A2	0	1.63169	0.771	0.01	0	SMC_myofibroblasts
PGF	0	1.62312	0.687	0.01	0	SMC_myofibroblasts
SELENOM3	1.59965e-128	1.61839	0.877	0.253	3.57267e-124	SMC_myofibroblasts
EVA1B2	2.19675e-150	1.6174	0.855	0.221	4.90623e-146	SMC_myofibroblasts
GUCY1A31	0	1.60593	0.793	0.047	0	SMC_myofibroblasts
NID12	0	1.60272	0.815	0.055	0	SMC_myofibroblasts
DKK31	0	1.58733	0.749	0.045	0	SMC_myofibroblasts
GNLY	0	4.07685	0.374	0.113	0	T_cell
CCL5	0	4.03077	0.768	0.28	0	T_cell
NKG7	0	3.62364	0.596	0.113	0	T_cell
CD2	0	3.3346	0.809	0.076	0	T_cell
GZMA	0	3.32986	0.59	0.058	0	T_cell
IL32	0	2.9672	0.791	0.376	0	T_cell
TRAC	0	2.95312	0.712	0.112	0	T_cell
CD3D	0	2.90568	0.641	0.062	0	T_cell
CD52	0	2.72522	0.817	0.236	0	T_cell
TRBC1	0	2.70544	0.526	0.055	0	T_cell
TRBC2	0	2.64397	0.654	0.082	0	T_cell
LTB	0	2.52827	0.602	0.163	0	T_cell
GZMB	0	2.4419	0.389	0.048	0	T_cell
CD7	0	2.40271	0.596	0.061	0	T_cell
CD3G	0	2.30263	0.575	0.043	0	T_cell
PTPRC	0	2.22749	0.887	0.395	0	T_cell
CD3E	0	2.20021	0.632	0.053	0	T_cell
GZMK	0	2.16835	0.262	0.023	0	T_cell
CTSW	0	2.15833	0.462	0.046	0	T_cell
ACAP1	0	2.12485	0.726	0.204	0	T_cell
HCST	0	2.11723	0.774	0.346	0	T_cell
CD69	0	2.09582	0.702	0.258	0	T_cell
IFNG	0	2.04059	0.338	0.031	0	T_cell
IKZF3	0	2.03649	0.592	0.122	0	T_cell
APOBEC3G	0	2.02056	0.639	0.3	0	T_cell
CLEC2D	0	2.00676	0.616	0.202	0	T_cell
CD247	0	1.99653	0.583	0.052	0	T_cell
PRF1	0	1.98748	0.477	0.036	0	T_cell
KLRB1	0	1.98402	0.344	0.03	0	T_cell
KLRD1	0	1.98022	0.334	0.028	0	T_cell
EVL	0	1.97507	0.793	0.468	0	T_cell
GZMH	0	1.97168	0.33	0.028	0	T_cell
TIGIT	0	1.96545	0.493	0.041	0	T_cell
XCL2	0	1.93956	0.298	0.029	0	T_cell
IL2RG	0	1.93299	0.709	0.253	0	T_cell
IL2RB	0	1.92442	0.522	0.048	0	T_cell
GIMAP7	0	1.907	0.589	0.167	0	T_cell
CORO1A	0	1.90643	0.786	0.359	0	T_cell
CST7	0	1.90612	0.552	0.12	0	T_cell
ZNF683	0	1.86994	0.325	0.033	0	T_cell
LCK	0	1.85016	0.588	0.053	0	T_cell
CD8A	0	1.84706	0.317	0.027	0	T_cell
RAC2	0	1.83764	0.716	0.328	0	T_cell
LINC01871	0	1.80665	0.409	0.036	0	T_cell
RUNX3	0	1.76358	0.562	0.19	0	T_cell
CD96	0	1.74919	0.529	0.046	0	T_cell
TNFRSF18	0	1.7356	0.352	0.064	0	T_cell
ITM2A	0	1.67255	0.503	0.134	0	T_cell
LAG3	0	1.66571	0.375	0.098	0	T_cell
RNF213	0	1.65979	0.856	0.698	0	T_cell
SAMD3	0	1.61048	0.436	0.034	0	T_cell
CD48	0	1.60563	0.685	0.301	0	T_cell
ETS1	0	1.59803	0.614	0.219	0	T_cell
STK17B	0	1.58707	0.677	0.427	0	T_cell
CCL4	0	1.58068	0.623	0.382	0	T_cell
SYNE2	0	1.55592	0.61	0.353	0	T_cell
TBC1D10C	0	1.55279	0.531	0.117	0	T_cell
PTPN7	0	1.53825	0.521	0.181	0	T_cell
PTPN22	0	1.4888	0.477	0.143	0	T_cell
GZMM	0	1.46328	0.414	0.028	0	T_cell
LIMD2	0	1.45989	0.631	0.34	0	T_cell
SPOCK2	0	1.4401	0.41	0.103	0	T_cell
SLFN5	0	1.43175	0.617	0.401	0	T_cell
GBP5	0	1.42797	0.54	0.226	0	T_cell
BTG1	0	1.42118	0.886	0.741	0	T_cell
STK4	0	1.41481	0.704	0.505	0	T_cell
CCND2	0	1.40896	0.526	0.278	0	T_cell
STK17A	0	1.40195	0.598	0.357	0	T_cell
SLA	0	1.3877	0.497	0.205	0	T_cell
ISG20	0	1.38449	0.569	0.377	0	T_cell
PYHIN1	0	1.38289	0.414	0.037	0	T_cell
CTLA4	0	1.36137	0.271	0.027	0	T_cell
TRAF3IP3	0	1.35762	0.51	0.171	0	T_cell
TSC22D3	0	1.3556	0.567	0.441	0	T_cell
CXCR6	0	1.35294	0.304	0.02	0	T_cell
LAT	0	1.33457	0.428	0.066	0	T_cell
SKAP1	0	1.33	0.459	0.082	0	T_cell
AKNA	0	1.32966	0.485	0.211	0	T_cell
RASGRP1	0	1.32494	0.423	0.075	0	T_cell
LCP1	0	1.32381	0.704	0.38	0	T_cell
IKZF1	0	1.3169	0.537	0.252	0	T_cell
FYN	0	1.31461	0.503	0.197	0	T_cell
LSP1	0	1.31449	0.647	0.353	0	T_cell
DUSP2	0	1.30988	0.511	0.317	0	T_cell
CYTIP	0	1.29121	0.554	0.259	0	T_cell
FYB1	0	1.28969	0.683	0.301	0	T_cell
SAMD9	0	1.28335	0.52	0.372	0	T_cell
CD27	0	1.27677	0.349	0.112	0	T_cell
SLFN12L	0	1.26759	0.328	0.049	0	T_cell
DUSP4	0	1.2619	0.34	0.117	0	T_cell
CHST12	0	1.26072	0.445	0.259	0	T_cell
ITGAL	0	1.25334	0.428	0.152	0	T_cell
PSMB9	0	1.22067	0.729	0.631	0	T_cell
SAMD9L	1.04443e-298	1.21744	0.523	0.416	2.33263e-294	T_cell
ADGRE5	0	1.21117	0.463	0.277	0	T_cell
ARHGAP9	0	1.20499	0.412	0.153	0	T_cell
HLA-E	0	1.19295	0.917	0.85	0	T_cell
RPS29	0	1.18869	0.931	0.944	0	T_cell
RARRES3	0	1.18717	0.637	0.454	0	T_cell
RASAL3	0	1.18467	0.413	0.125	0	T_cell
